# Supplementary material for: Metagenomic insights into viral and microbial genes of Russian High-Arctic soil microbiomes
Source: Commun Biol. 2026 Apr 15;9:819. doi: 10.1038/s42003-026-10050-0 (PMC13269706; doi:10.1038/s42003-026-10050-0)
Supplement: Supplementary file 2 — Supplementary Data 1 [file 42003_2026_10050_MOESM2_ESM.xlsx]

## Sheet: Supplementary Data 1
Figure 1. Extracted points for the map.
	featurecla	scalerank	min_zoom	geometry
1	Land	0	0	list(list(c(-0.000292637999983469	0.0155542	0.0350041	0.059174	0.078746	0.232188	0.291759	0.410818	0.437755	0.517833	0.54713	0.635509	0.65089	0.69158	0.710948	0.796397	0.933767	1.19284	1.45191	1.45916	1.47267	1.48414	1.53191	1.54322	1.56739	1.58872
1.61134	1.63885	1.72674	1.86883	1.94858	2.15016	2.16472	2.18507	2.19874	2.45834	2.4992	2.5197	2.53012	2.55152	2.56202	2.57439	2.61158	2.63258	2.69125	2.71404	2.75538	2.82325	2.97828	3.07407	3.188	3.20362	3.22267	3.26092
3.28159	3.32716	3.57472	3.62273	3.69223	3.77565	3.82154	3.80828	3.82789	3.84718	3.88624	3.9074	4.01075	4.09653	4.22397	4.27198	4.31902	4.33644	4.34197	4.35108	4.3576	4.37289	4.38933	4.39975	4.39763	4.41407	4.44679	4.46339
4.47527	4.50782	4.62477	4.85304	4.90903	4.94858	4.9629	4.97657	4.99187	5.00082	5.00261	5.00611	5.02076	5.07374	5.20973	5.21754	5.22446	5.23487	5.31471	5.34197	5.41733	5.44174	5.58774	5.61297	5.63649	5.66717	5.67986	5.70607
5.73585	5.74659	5.75652	5.77076	5.80112	5.97446	5.99928	6.04566	6.06039	6.10133	6.11329	6.18336	6.20314	6.19899	6.18832	6.22413	6.29737	6.33497	6.34099	6.35125	6.35727	6.36492	6.38201	6.42905	6.44801	6.46852	6.4839	6.51905
6.53639	6.55909	6.62566	6.64568	6.70533	6.72438	6.76173	6.78061	6.78566	6.79274	6.80787	6.79591	6.81023	6.83766	6.86508	6.88453	6.89877	6.96803	6.9852	7.0018	7.10963	7.14527	7.15317	7.15943	7.16529	7.17221	7.18181	7.22853
7.24244	7.2505	7.25025	7.26303	7.33546	7.34864	7.37379	7.38689	7.40301	7.4489	7.51441	7.55372	7.56739	7.57887	7.59278	7.61183	7.62867	7.64633	7.6683	7.66619	7.65699	7.47511	7.45533	7.43922	7.4275	7.41505	7.41424	7.42351
7.47901	7.8353	7.89357	7.917	7.92514	7.92189	7.89576	7.88893	7.87729	7.84645	7.83692	7.83416	7.84498	7.86248	7.87908	7.9048	7.93043	8.10524	8.22527	8.25473	8.30274	8.32879	8.35499	8.44313	8.54965	8.65455	8.66603	8.68344
8.69386	8.75367	8.78468	8.81275	8.83204	8.83717	8.97185	8.98357	8.99692	9.02418	9.03777	9.11557	9.13673	9.15748	9.16871	9.16782	9.15138	9.12623	9.10133	9.01979	8.93824	8.88746	8.89845	9.08058	9.12875	9.18263	9.29428	9.40358
9.41538	9.42213	9.43116	9.43946	9.45053	9.53102	9.55307	9.57521	9.59295	9.63624	9.65577	9.67189	9.67066	9.66212	9.6565	9.71339	9.76498	9.8672	9.95533	9.97926	10.2869	10.3228	10.3392	10.3928	10.4212	10.4768	10.533	10.5999
10.6567	10.7058	10.7227	10.8096	10.9689	11.0674	11.1067	11.1182	11.1585	11.2095	11.2376	11.2604	11.3211	11.3516	11.6414	11.7009	11.8229	11.8535	11.8612	11.884	11.8944	11.9142	11.9937	12.0055	12.015	12.0321	12.0461	12.0817	12.0745	12.0913
12.0877	12.1078	12.1678	12.1423	12.1633	12.1843	12.2319	12.2521	12.2674	12.2791	12.2886	12.322	12.3802	12.5308	12.6086	12.6489	12.715	12.7366	12.8014	12.825	12.8379	12.8971	13.0183	13.041	13.0296	12.9695	12.9398	12.4831	12.4359
12.4265	12.4446	12.474	12.4978	12.5593	12.7351	12.9692	13.0262	13.085	13.1082	13.1648	13.1865	13.2362	13.2923	13.3428	13.3997	13.5703	13.5985	13.6504	13.8488	14.0168	14.0806	14.0933	14.1209	14.1353	14.1678	14.188	14.2049	14.2278
14.2476	14.3401	14.3446	14.3467	14.3494	14.356	14.3864	14.4002	14.427	14.4412	14.4688	14.4951	14.5105	14.5398	14.5559	14.5733	14.5851	14.596	14.6096	14.6187	14.6299	14.652	14.6831	14.7471	14.78	14.8367	14.865	14.8804	14.898
15.0369	15.1449	15.5348	15.5999	15.6309	15.7025	15.7669	15.8269	15.8571	15.8626	15.8599	15.8493	15.8454	15.8469	15.8518	15.8579	15.905	15.9313	15.9626	16.1296	16.1401	16.1619	16.175	16.2004	16.2844	16.5199	16.5773	16.6263	16.6384	16.6477	16.6533
16.6541	16.6502	16.6433	16.6309	16.6106	16.6222	16.6261	16.6193	16.5982	16.5747	16.5457	16.5144	16.4846	16.5051	16.8711	16.926	16.91	16.927	16.9437	16.9609	17.1268	17.194	17.217	17.4841	17.7511	17.7894	17.8758	17.9084	18.0938
18.3298	18.3319	18.3317	18.3391	18.3758	18.4172	18.4982	18.3103	18.3047	18.3006	18.2959	18.2881	18.2692	18.261	18.2528	18.3162	18.447	18.5068	18.573	18.7146	18.783	18.8065	18.8211	18.8389	18.8718	18.9417	19.1535	19.2905	19.2759
19.2615	19.2323	19.215	19.2012	19.1735	19.2	19.2694	19.2966	19.2815	19.2511	19.2329	19.2279	19.2219	19.1965	19.1787	19.1702	19.1475	19.1429	19.1372	19.0163	18.9915	18.9365	18.9152	18.9207	18.9318	18.9309	18.9455	18.9592	18.9823
18.9956	19.0124	19.0285	19.0578	19.0759	19.1116	19.1305	19.2892	19.5674	19.6282	19.7328	19.7889	19.9036	20.0332	20.0763	20.1123	20.1901	20.2285	20.404	20.4226	20.4985	20.5603	20.5789	20.6179	20.6377	20.7053	20.8442	20.8869	21.0054	21.0431
21.2012	21.1726	21.1595	21.1668	21.199	21.1702	21.1585	21.1561	21.1668	21.1843	21.2245	21.2028	21.2085	21.2898	21.3172	21.3415	21.4313	21.4517	21.472	21.4714	21.4646	21.4644	21.474	21.5025	21.6113	21.6365	21.6943	21.7456	21.8016
21.9937	22.0193	22.03	22.0357	22.043	22.0583	22.1815	22.2832	22.3381	22.4479	22.4756	22.5256	22.5535	22.5793	22.5757	22.5555	22.5322	22.481	22.1669	21.8528	21.8264	22.0285	22.2494	22.2942	22.3489	22.3674	22.3269	22.3442	22.3805
22.4162	22.4331	22.45	22.471	22.4886	22.5485	22.5633	22.5956	22.7249	22.7617	22.8327	22.8552	22.9177	22.926	22.9417	22.9499	22.9573	22.9725	23.1807	23.259	23.2927	23.323	23.4126	23.4378	23.4352	23.4481	23.4609	23.4876	23.5023
23.5129	23.5225	23.5349	23.5531	23.5578	23.5479	23.5221	23.5524	23.6169	23.6436	23.6673	23.6862	23.7124	23.7525	24.1089	24.1755	24.2775	24.4089	24.4194	24.4284	24.4331	24.44	24.4554	24.3465	24.3195	24.2915	24.2653	24.2915	24.3193	24.4792	24.4992
24.5339	24.5552	24.968	25.2606	25.4404	25.5246	25.5676	25.5625	25.5534	25.5485	25.5769	25.5991	25.6201	25.6458	25.6619	25.6746	25.703	25.7158	25.7306	25.7586	25.7827	25.8279	25.916	25.9827	26.1013	26.1594	26.216	26.2678	26.3903	26.4456
26.4789	26.4898	26.5044	26.5178	26.6066	26.6353	26.674	26.6992	26.7678	26.7941	26.8049	26.822	26.8299	26.8394	26.8615	26.8888	26.9076	26.9263	26.9534	26.9792	27.2751	27.2967	27.3034	27.2988	27.2988	27.3189	27.3023	27.2831	27.2417	27.2175
27.197	27.1785	27.1594	27.1821	27.2028	27.2246	27.2513	27.297	27.3174	27.3286	27.3518	27.3713	27.3899	27.4124	27.443	27.4714	27.5003	27.5452	27.5744	27.5851	27.6047	27.6164	27.6284	28.0291	28.0553	28.0853	28.114	28.1731	28.2025	28.2316
28.2564	28.2821	28.315	28.4517	28.4736	28.4948	28.5525	28.6099	28.6414	28.7219	28.773	28.8333	29.0218	29.0347	29.0488	29.0755	29.0892	29.145	29.1507	29.1636	29.1747	29.2015	29.2944	29.3314	29.3462	29.3641	29.3762	29.4407	29.4439
29.4483	29.4514	29.4595	29.4774	29.486	29.6027	29.7488	29.7634	29.7718	29.7788	29.7855	29.7954	29.8125	29.8412	30.1652	30.1706	30.1808	30.1863	30.1926	30.2053	30.2117	30.2396	30.2956	30.3553	30.4393	30.6317	30.7078	30.7378	30.9353	30.965	31.0173
31.0441	31.2804	31.4116	31.4958	31.6091	31.8444	31.9944	32.0452	32.2664	32.3135	32.3392	32.3659	32.5689	32.6242	32.6719	32.6955	32.722	32.7453	32.7595	32.7707	32.7854	32.8064	32.8511	32.8687	32.8773	32.8711	32.8525	32.8242	32.8303	32.8493	32.8539
32.8517	32.84	32.8376	32.8519	32.8628	32.8684	32.8674	32.888	32.8976	32.9033	32.9126	32.9235	32.9499	32.9618	32.9758	32.9857	32.9922	32.9959	32.9955	32.9932	32.9841	32.9816	32.986	32.9925	32.9963	33.0018	33.0005	32.9971	32.9806	32.9783	32.98	32.9827
32.9829	32.967	32.952	32.9279	32.7908	32.7522	32.7013	32.5325	32.521	32.5134	32.5044	32.4876	32.5242	32.5306	32.5296	32.5114	32.5029	32.4989	32.5057	32.5623	32.5721	32.5857	32.6106	32.8381	33.216	33.7151	34.2142	34.3006	34.363	34.3849
34.3713	34.0912	34.0829	34.076	34.064	34.0491	34.0344	34.0095	33.9749	33.8306	33.6037	33.6282	33.7713	33.7813	33.8005	33.8112	33.8659	33.9216	34.3615	34.388	34.4509	34.4679	34.5873	34.62	34.6526	34.6104	34.6507	34.6655	34.7346	34.7546	34.7746
34.8389	34.8562	34.8895	34.9437	35.0119	35.1255	35.1999	35.1756	35.155	35.147	35.1608	35.1677	35.155	35.1311	35.1047	35.1257	35.138	35.1567	35.2288	35.2041	35.1577	35.1082	35.0735	35.0794	35.1233	35.244	35.2686	35.3177	35.3426	35.386	35.4348
35.4834	35.5596	35.7083	35.9046	36.0032	36.0525	36.0796	36.1016	36.1457	36.1607	36.2121	36.3706	36.3325	36.3704	36.4163	36.5041	36.7057	36.751	36.7566	36.7573	36.7566	36.7573	36.7692	36.7839	36.9157	36.9738	36.9951	36.9719	36.9689	36.9817	37.0064
37.0363	37.0568	37.0765	37.1034	37.1306	37.2122	37.2405	37.2378	37.2173	37.1926	37.281	37.4915	37.5964	37.55	37.5275	37.5083	37.54	37.7863	37.7817	37.7742	37.7698	37.7772	37.7918	37.7995	37.7905	37.7804	37.7694	37.7576	37.7857	37.8416
38.0384	38.0596	38.2181	38.2407	38.2503	38.2446	38.2215	38.1192	38.0202	38.043	38.0666	38.117	38.1393	38.2062	38.2463	38.2559	38.2653	38.2617	38.252	38.2228	38.2197	38.2366	38.2959	38.3298	38.3582	38.386	38.4187	38.4473	38.4699	38.5379	38.5628
38.6851	38.7112	38.714	38.7892	38.9403	39.0159	39.0505	39.068	39.0764	39.0752	39.0659	38.9211	38.8152	38.797	38.8036	39.0796	39.1589	39.1926	39.1945	39.208	39.2212	39.2339	39.2459	39.1784	39.1582	39.1361	39.1294	39.1369	39.1615	39.2088	39.4951	39.536
39.561	39.5887	39.6384	39.6253	39.6442	39.6774	39.7072	39.6921	39.6428	39.6688	39.7034	39.7787	39.7664	39.7573	39.7463	39.7275	39.7131	39.7004	39.6907	39.686	39.7664	39.7962	39.74	39.7691	39.7832	39.7907	39.7959	39.8176	39.8255	39.8449	39.8479
39.8421	39.8316	39.7156	39.7017	39.7127	39.7468	39.8148	39.8034	39.7861	39.7362	39.8113	39.7354	39.7074	39.709	39.7232	39.7378	39.8035	39.8191	39.844	39.8514	39.8579	39.8991	40.2629	40.3727	40.3986	40.4461	40.4706	40.5239	40.7018	40.7146
40.7402	40.7522	40.7604	40.7688	40.7808	40.8888	40.992	41.0383	41.0389	41.0148	41.0285	41.0555	41.0686	41.0788	41.0977	41.1079	41.1193	41.2069	41.2303	41.272	41.3563	41.452	41.5037	41.544	41.9807	42.1091	42.1941	42.2892	42.5361	42.5261	42.5232	42.5276
42.5427	42.5804	42.5524	42.5427	42.547	42.5603	42.5708	42.583	42.596	42.6084	42.6346	42.6448	42.6594	42.8479	42.8286	42.8594	42.9959	43.1074	43.4055	43.4417	43.5077	43.7761	43.8107	43.856	43.8766	43.94	43.9548	43.9686	43.9875	44.0022	44.155
44.4964	44.5232	44.6008	44.6299	44.655	44.6895	44.7144	44.8032	44.8286	44.7811	44.618	44.6605	44.7171	44.9732	45.0396	45.104	45.1316	45.1613	45.2176	45.2487	45.3469	45.3612	45.3904	45.4038	45.4519	45.501	45.5296	45.5568	45.5853	45.5731
45.5575	45.5386	45.5169	45.5449	45.5828	45.6598	45.6886	45.7144	45.7409	45.7722	45.75	45.7395	45.8193	45.8486	46.217	46.2454	46.2909	46.3084	46.3708	46.4016	46.4336	46.4007	46.3884	46.3853	46.3929	46.406	46.4256	46.557	46.6121	46.6227	46.5906
46.3504	46.306	46.2974	46.2931	46.2891	46.2835	46.2723	46.3117	46.2345	46.2591	46.2482	46.2518	46.2647	46.2808	46.3779	46.4268	46.48	46.584	46.6618	46.6878	46.7663	46.8171	46.868	46.8924	46.9144	46.9382	46.9817	46.9549	46.9636	46.9917	47.0243
47.3057	47.4411	47.3272	47.3088	47.2791	47.2629	47.249	47.2024	46.9196	46.9575	46.9729	46.9813	46.9745	46.9569	46.939	46.9303	46.9778	47.1279	47.2289	47.3272	47.3052	47.2702	47.2327	47.2039	47.168	47.1393	47.116	47.0957	47.1948	47.1283	47.0964	47.0591
47.0938	47.1321	47.1706	47.2223	47.2485	47.2649	47.6345	47.6106	47.57	47.3069	47.3228	47.3587	47.4827	47.5026	47.5457	47.5521	47.5553	47.5593	47.6468	47.8752	47.9113	48.1331	48.1682	48.3097	48.3811	48.4546	48.4452	48.4295	48.4107	48.3914
48.1712	48.2012	48.2278	48.22	48.2051	48.1973	48.2175	48.2302	48.2494	48.2748	48.3827	48.4001	48.4141	48.4319	48.5239	48.5729	48.614	48.6501	48.7088	48.7181	48.7248	48.7183	48.6968	48.6473	48.6385	48.6226	48.5998	48.5951	48.5901	48.5691
48.5666	48.582	48.6058	48.6294	49.0111	49.0682	49.0945	49.1214	49.1747	49.1809	49.1995	49.2075	49.198	49.2053	49.22	49.2332	49.2561	49.3285	49.3249	49.3016	49.2898	49.313	49.3438	49.3766	49.4053	49.3496	49.2573	49.0874	49.1145
49.0901	49.068	49.0447	48.7316	48.6409	48.5846	48.532	48.4758	48.4487	48.3945	48.3701	48.3547	48.3454	48.3389	48.3421	48.3611	48.5881	49.0593	49.112	49.1638	49.2165	49.2713	49.2878	49.328	49.3366	49.3353	49.3475	49.2525	49.1599	49.2114	49.2267	49.24	49.2642
49.2777	49.3115	49.4891	49.7933	49.8268	49.8556	49.8828	49.8931	49.8723	49.8303	49.7943	49.7829	49.6657	49.6975	49.7332	49.7668	49.7925	49.8215	49.9009	49.9346	49.9455	49.9695	49.9822	49.9959	50.0098	50.0244	50.0779	50.0933	50.112	50.1286	50.1477	50.1647
50.2017	50.3021	50.4019	50.4712	50.5859	50.6018	50.6262	50.6424	50.6611	50.7207	50.6943	50.6401	50.6196	50.6499	50.6826	50.7472	50.7645	50.811	50.8279	50.8812	50.8185	50.8538	50.8962	50.9782	50.9607	50.9471	50.9435	50.9554	50.9269	50.8982	50.84	50.6924
50.6553	50.6371	50.6024	50.5848	50.5567	50.4593	50.4734	50.4798	50.4811	50.4797	50.4823	50.4922	50.5236	50.451	50.4277	50.4458	50.4938	50.5125	50.5278	50.5393	50.5485	50.5669	50.5796	50.7617	50.7844	50.8298	50.7757	50.7649	50.7448	50.7341	50.7061	50.6748
50.6138	50.5855	50.5378	50.5104	50.5003	50.4697	50.4541	50.347	50.2861	50.2395	50.2212	50.2166	50.1961	50.1914	50.1936	50.1997	50.2209	50.2275	50.2344	50.241	50.322	50.4245	50.5374	50.795	51.0526	51.1035	51.1555	51.1812	51.2088	51.3233	51.3523	51.3682
51.3817	51.4036	51.4783	51.6138	51.7721	52.2217	52.5347	52.8477	53.278	53.4002	53.7345	53.7902	53.9579	54.0134	54.2411	54.7123	55.1834	55.6116	55.7508	55.7705	55.7908	55.8433	55.8613	55.8447	55.8718	55.915	55.9473	56.0361	56.054	56.1067	56.1262	56.1454
56.1655	56.1873	56.2107	56.2196	56.2261	56.242	56.263	56.3098	56.332	56.3772	56.3991	56.4097	56.4245	56.4473	56.5168	56.8078	57.2077	57.2378	57.2568	57.2761	57.287	57.2814	57.2495	57.2481	57.2837	57.2878	57.2814	57.2639	57.2424	57.0147	57.0015	56.9663
56.9548	56.7964	56.7437	56.6222	56.5652	56.5647	56.5316	56.5147	56.5055	56.4966	56.3772	56.3447	56.2777	56.2472	56.2083	56.1934	56.1751	56.1399	56.0564	56.0244	55.9919	56.0711	56.0879	56.0874	56.0658	56.0125	56.0868	56.1209	56.1345	56.1506	56.1599
56.1702	56.208	56.2264	56.3587	56.4173	56.479	56.5095	56.4846	56.3571	56.3716	56.3805	56.3898	56.4055	56.4443	56.5164	56.5423	56.3921	56.4662	56.5008	56.62	56.6597	56.6956	56.6594	56.7068	56.6802	56.6582	56.634	56.6012	56.433	56.418	56.4094
56.4021	56.3923	56.3631	56.3345	56.2717	56.322	56.2927	56.1943	56.1541	56.2727	56.3088	56.2952	56.2817	56.2567	56.3421	56.3672	56.2896	56.2088	55.8555	55.7622	55.7322	56.1535	56.1436	56.0884	56.0921	56.1052	56.1188	56.1353	56.1707	56.1794	56.1926	56.21	56.2625
56.2962	56.3083	56.3283	56.3396	56.4456	56.5584	56.6814	56.8386	56.8519	56.8674	56.8848	56.8963	56.9066	56.9204	56.9679	57.2775	57.3442	57.3591	57.3089	57.343	57.3753	57.4932	57.5081	57.5262	57.5466	57.5628	57.5935	57.6302	57.6662	57.7212	57.8278	57.8403	57.8615
57.8739	57.957	57.9719	57.9946	58.0051	58.0236	58.0735	58.1238	58.1365	58.1465	58.1517	58.1499	58.1388	58.0713	58.0381	58.0203	58.0469	58.07	58.2703	58.4263	58.4207	58.4553	58.6887	58.8706	58.9159	59.0441	59.0938	59.0457	59.0199	58.9886
58.723	58.5822	58.5488	58.5686	58.5938	58.6724	58.677	58.6786	58.681	58.6883	58.7259	58.7578	58.7933	58.9391	59.0515	59.0933	59.127	59.1288	59.1165	59.0964	59.0301	59.0098	58.9859	59.0295	59.0381	59.053	59.0617	59.209	59.25	59.2649
59.2987	59.4118	59.4805	59.513	59.5485	59.5934	59.5491	59.5091	59.5261	59.5414	59.5749	59.595	59.6151	59.655	59.6454	59.6401	59.6453	59.6667	59.6481	59.6463	59.6575	59.6786	59.916	60.095	60.2344	60.3288	60.3931	60.4666	60.4759	60.49	60.4992
60.6189	60.6574	60.6775	60.7477	60.7933	60.8293	60.8534	60.8747	60.8945	60.9141	60.9557	60.9741	60.9925	61.0134	61.0186	61.0339	61.0749	61.1429	61.167	61.1633	61.1554	61.1439	61.1292	61.1409	61.1522	61.1639	61.177	61.1857	61.2162	61.2432	61.2732	61.6081	61.8628
62.1174	62.1463	62.2015	62.2306	62.3294	62.3573	62.4107	62.4922	62.6174	62.6672	62.689	62.7708	63.0872	63.1126	63.3818	63.6509	63.8433	63.9606	64.4255	64.4766	64.5276	64.5532	64.5654	64.5912	64.6039	64.6213	64.6516	64.721	65.1218	65.5226	65.9234
66.3241	66.7249	66.7366	66.7596	66.7734	66.8643	66.8865	66.9416	67.0055	67.1289	67.2858	67.3001	67.3264	67.3396	67.7052	68.0708	68.1817	68.3767	68.7106	68.7771	69.1068	69.1541	69.19	69.1941	69.203	69.2077	69.217	69.229	69.3026	69.3524	69.5552	69.611
69.639	69.6486	69.6463	69.6504	69.6623	69.683	69.6323	69.6011	69.5955	69.6018	69.6348	69.8136	69.9875	69.9977	70.0022	70.0091	70.0266	70.0383	70.0488	70.0659	70.0894	70.1154	70.1797	70.1235	70.1067	70.0903	70.054	70.0389	70.0081	69.9702	69.9305
69.8942	69.8618	69.7938	69.6633	69.6316	69.6517	69.6722	69.6004	69.5731	69.6239	69.6753	69.6517	69.6263	69.6047	69.6218	69.6384	69.672	69.6211	69.436	69.3613	69.3063	69.2813	69.2712	69.3083	69.292	69.3259	69.3859	69.718	69.8576	69.8255	69.7121	69.7402
69.7691	69.7196	69.661	69.3039	69.3201	69.3708	69.3595	69.3498	69.3418	69.3357	69.3866	69.7264	69.7601	69.7616	69.7401	69.7056	69.6567	69.6045	69.5515	69.3973	69.3438	69.2595	69.2139	68.9706	68.9207	68.8944	68.8726	68.8316	68.8112	68.7891	68.742
68.7785	68.8617	68.8977	68.7471	68.7334	68.731	68.7334	68.888	69.0462	69.3552	69.3059	69.2565	69.2017	69.1364	69.0007	68.93	68.8827	69.0266	69.174	69.2069	69.2048	69.1825	69.1553	69.0222	68.8926	68.7581	68.6063	68.5726	68.5286	68.4964	68.4995	68.3615	68.3114
68.2896	68.2808	68.2708	68.2295	68.2176	68.2024	68.177	68.1476	68.1353	68.1325	68.1312	68.1284	68.1253	68.1238	68.1262	68.1234	68.1126	68.0994	68.0571	68.009	67.9105	67.9136	67.8654	67.6055	67.5713	67.5584	67.5593	67.5662	67.5379	67.5064	67.4819	67.4758	67.4805
67.4787	67.4675	67.2246	67.2179	67.217	67.221	67.2292	67.6807	67.7127	67.7459	67.7289	67.6579	67.6779	67.7002	67.7246	67.7503	67.7546	67.7567	67.7625	67.7777	67.8704	67.8762	67.8802	67.8894	67.908	67.9172	67.9609	67.9761	67.9924	68.0083	68.0217	68.0347
68.0767	68.0998	68.1494	68.3869	68.4221	68.4439	68.487	68.5106	68.5363	68.5627	68.5884	68.6205	68.6326	68.6397	68.6509	68.688	68.7484	68.9235	69.1463	69.168	69.2484	69.2575	69.2565	69.2293	69.2129	69.2054	69.1921	69.1039	69.0793	69.0998	69.0916	69.0291	69.0176
69.0163	69.0266	69.0077	68.8543	68.8641	68.8745	68.8853	68.8965	68.8099	68.5874	68.5695	68.5479	68.5905	68.6032	68.6531	68.6697	68.5223	68.3391	68.3191	68.3123	68.3231	68.2595	68.055	68.0623	68.0833	68.0676	68.031	67.9232	67.8622	67.844	67.8325	67.8357
67.8601	67.854	67.8446	67.8325	67.8192	67.8362	67.8548	67.8942	67.8892	67.8791	67.8648	67.848	67.8763	67.8823	67.8706	67.8452	67.7888	67.782	67.7728	67.763	67.7093	67.5334	67.5479	67.5663	67.6112	67.4727	67.4491	67.4733	67.51	67.5319	67.5169
67.513	67.5125	67.507	67.4968	67.4839	67.4562	67.4476	67.4348	67.4265	67.3987	67.3699	67.2839	67.2622	67.252	67.272	67.3318	67.327	67.3268	67.3298	67.3357	67.3372	67.333	67.3213	67.3156	67.3152	67.3049	67.3086	67.3138	67.3151	67.3104	67.3027	67.2931
67.2292	67.2132	67.2306	67.2151	67.2024	67.1931	67.18	67.1719	67.132	67.0838	67.0852	67.0913	67.0903	67.0788	67.0708	67.048	67.0325	66.9998	66.9774	66.9424	66.8611	66.6942	66.5573	66.5423	66.5005	66.4829	66.346	66.3259	66.3368	66.346	66.3543	66.362	66.3693
66.3799	66.3854	66.4059	66.4304	66.5584	66.5845	66.6411	66.6535	66.6644	66.6751	66.6865	66.7339	66.9181	66.9461	66.9734	67	67.023	67.0501	67.1006	67.1018	67.0789	67.0164	67.05	67.0877	67.1633	67.1657	67.2232	67.342	67.8218	67.877	67.9011	67.9317	67.9592
67.988	68.0223	68.0286	68.0449	68.0557	68.0443	68.0899	68.1028	68.1121	68.1174	68.115	68.1077	68.1001	68.0823	68.0749	68.0544	67.9997	67.9758	67.9597	67.9536	67.9691	67.9607	67.9416	67.9186	67.9211	67.948	68.0148	68.0316	68.0412	68.0547	68.0835	68.1235	68.2019
68.1956	68.1782	68.3328	68.4136	68.4943	68.6218	68.7085	68.7523	69.0422	69.0838	69.155	69.3472	69.5151	69.5083	69.5002	69.4909	69.4806	69.5176	69.5593	69.5991	69.6318	69.5899	69.6091	69.6203	69.6366	69.6301	69.6174	69.611	69.6387	69.6688	69.7023	69.7381
69.7827	69.7974	69.8446	69.8625	69.9309	69.9505	69.9402	69.916	69.8792	69.8049	69.8198	69.8353	69.8569	69.8904	69.908	69.917	69.9238	69.9465	69.9541	69.964	70.172	70.27	70.3648	70.4971	70.53	70.6546	70.7002	70.7295	70.7232	70.7118	70.7054	70.7124
70.7262	70.7334	70.7111	70.6431	70.6286	70.5905	70.5669	70.4424	70.4329	70.4325	70.447	70.4666	70.6873	70.8491	70.8805	70.9712	71.0363	71.1211	71.1497	71.1828	71.2124	71.2782	71.2503	71.1346	71.082	71.0535	71.0658	71.0698	71.072	71.0779	71.0955	71.1101	71.1426
71.1621	71.1764	71.19	71.2067	71.219	71.4105	71.443	71.5398	71.4137	71.4001	71.3821	71.3682	71.3127	71.1804	71.1595	71.1582	71.167	71.1995	71.2136	71.237	71.2534	71.2244	71.2127	71.2025	71.2289	71.2478	71.2642	71.2837	71.3006	71.4356	71.4938	71.5119
71.5359	71.5261	71.5335	71.5482	71.5558	71.5339	71.5095	71.4295	71.3704	71.3416	71.349	71.3607	71.3755	71.3923	71.3952	71.5418	71.5838	71.631	71.686	71.6524	71.6673	71.6981	71.7057	71.7144	71.7305	71.7489	71.7993	71.8276	71.8482	71.8594	71.7813	71.7676
71.7417	71.7268	71.7962	71.8215	71.8504	71.9111	71.9401	71.9507	71.9707	71.9832	71.9995	72.0134	72.0437	72.0729	72.1253	72.1555	72.1484	72.1922	72.2528	72.2961	72.346	72.4025	72.4411	72.4373	72.451	72.4656	72.495	72.4774	72.6121	72.6188	72.6223
72.6265	72.6458	72.6706	72.6956	72.7427	72.7655	72.8528	72.8696	72.8662	72.8522	72.844	72.8215	72.8181	72.8176	72.8128	72.78	72.6943	72.6564	72.6275	72.6257	72.6395	72.6553	72.6978	72.729	72.7368	72.7422	72.7484	72.7554	72.7663	72.8792	72.9064	72.9163	72.9431
72.9558	72.9695	72.9802	73.001	73.0086	73.0193	73.0432	73.0562	73.0728	73.0908	73.1094	73.1283	73.1584	73.1795	73.2307	73.2108	73.208	73.2175	73.2332	73.2398	73.241	73.2489	73.2756	73.3464	73.3677	73.3777	73.3955	73.4055	73.4173	73.439	73.473
73.4881	73.5005	73.5139	73.5374	73.5606	73.5804	73.6089	73.6291	73.7048	73.7267	73.7466	73.8128	73.884	73.928	73.9865	74.0283	74.0749	74.2214	74.2352	74.2411	74.2449	74.2533	74.3169	74.3283	74.3226	74.2746	74.3027	74.3362	74.4032	74.4123	74.4671	74.575
74.6702	74.7175	74.772	74.7202	74.7522	74.7759	74.8001	74.8672	74.904	74.9402	74.972	75.0286	75.0607	75.0911	75.1235	75.1799	75.2173	75.2106	75.2241	75.2489	75.2752	75.3016	75.3179	75.3421	75.3513	75.3783	75.3862	75.3947	75.4027	75.4168	75.4382
75.5248	75.5565	75.5825	75.5933	75.6029	75.6382	75.6614	75.718	75.7606	75.7747	75.7996	75.814	75.8403	75.861	75.8833	75.9163	75.8353	75.822	75.8146	75.7986	75.7774	75.7539	75.765	75.7893	75.7995	75.804	75.8037	75.808	75.8255	75.8176	75.794	75.8205	75.8568
75.896	75.9312	75.9465	75.973	75.9898	76.0357	76.0799	76.2157	76.3782	76.366	76.3572	76.3606	76.3845	76.406	76.4326	76.4578	76.5178	76.5596	76.6052	76.683	76.7332	76.7567	76.7835	76.7957	76.8096	76.8281	76.8324	76.8308	76.8324	76.8319	76.8275
76.8275	76.8399	76.8683	76.8977	76.9268	76.9448	76.9613	76.9866	76.98	76.9678	76.9612	77.0005	77.0635	77.238	77.2644	77.3187	77.4317	77.4431	77.4578	77.4707	77.4822	77.5078	77.5332	77.8416	77.8268	77.8235	77.8313	77.8491	77.8796	77.889	77.9123	77.9226
77.9485	78.044	77.9478	77.9671	77.9841	78.0044	78.0319	77.9362	77.9436	77.9398	77.9396	77.9575	77.9656	77.978	77.9856	78.1187	78.1429	78.3508	78.3762	78.4185	78.4441	78.6699	78.6265	78.5715	78.5127	78.4583	78.4774	78.5316	78.5446	78.5425	78.5242	78.5161	78.5115
78.5115	78.5161	78.5267	78.5115	78.4963	78.4644	78.4617	78.4673	78.4788	78.4939	78.5015	78.5065	78.5112	78.532	78.5498	78.5599	78.604	78.7466	79.1314	79.4442	79.7571	79.867	80.3021	80.7371	80.7949	80.8762	81.1929	81.5095	81.5687	81.8767	81.8882	81.9155
81.9302	81.943	81.9981	82.0594	82.1218	82.2359	82.2437	82.2505	82.2609	82.2788	82.2883	82.2971	82.313	82.3488	82.362	82.3963	82.4231	82.5144	82.5281	82.5442	82.5711	82.5862	82.6701	82.7815	82.8076	82.8539	82.8773	82.905	82.9959	83.0296	83.082	83.1061	83.16
83.1873	83.2153	83.2461	83.2959	83.3205	83.3626	83.3887	83.4727	83.616	83.6276	83.6341	83.6404	83.6506	83.6564	83.5818	83.502	83.4309	83.3826	83.3867	83.4168	83.5847	83.6233	83.6493	83.6768	83.7241	84.1016	84.2497	84.2619	84.2913	84.3054	84.3345	84.4141	84.4387	84.4915	84.5967
84.9622	85.0703	85.0156	85.041	85.0949	85.1162	85.1411	85.167	85.3118	85.3601	85.419	85.4429	85.4548	85.4741	85.4875	85.6165	85.6423	85.6973	85.7263	85.7788	85.8801	85.8901	85.9059	85.9142	85.9256	85.9792	86.0068	86.0194	86.033	86.0418	86.0513	86.0671	86.1228	86.2351	86.5583
86.5872	86.6438	86.6681	86.6968	86.9163	87.0132	87.1087	87.4753	87.582	87.6399	87.6986	87.729	87.8177	87.8447	87.9143	87.9393	87.9657	88.1351	88.1633	88.1867	88.1983	88.2075	88.2157	88.2251	88.2302	88.2512	88.3343	88.3882	88.4412	88.611	88.6844	88.7347
88.7448	88.8931	88.9212	89.0034	89.0352	89.1288	89.1877	89.3053	89.3646	89.4465	89.4758	89.5999	89.6543	89.759	89.8107	89.8859	89.9409	89.9995	90.0876	90.1489	90.2096	90.277	90.2915	90.3233	90.3352	90.3484	90.3723	90.3987	90.4271	90.471	90.4917	90.5444	90.5664
90.6184	90.6738	90.7112	90.7224	90.8013	91.0034	91.0593	91.0861	91.1452	91.3794	91.4368	91.6423	91.6968	91.7817	91.9601	92.0653	92.168	92.217	92.3698	92.4227	92.5068	92.6442	92.7603	92.8159	92.8748	92.9722	93.0213	93.0745	93.1857	93.2131	93.2962	93.4583	93.5676	93.6235
93.7312	93.7113	93.6992	93.6834	93.6891	93.6996	93.7056	93.6911	93.7005	93.7207	93.7393	93.7538	93.8879	93.915	93.9382	93.9612	93.9692	93.9483	93.9971	94.0781	94.0951	94.105	94.1128	94.1201	94.131	94.2954	94.426	94.4456	94.4651	94.491	94.5191	94.5451	94.7039	94.7857
94.9053	94.9172	94.931	94.9556	94.9973	95.0212	95.0691	95.0959	95.1747	95.2268	95.2787	95.3211	95.3451	95.3446	95.3425	95.3451	95.3591	95.4932	95.5213	95.512	95.4819	95.4968	95.5173	95.5562	95.5767	95.637	95.6521	95.6838	95.6994	95.7609	95.8259	95.8589	95.8908	95.9502
96.0042	96.056	96.1087	96.1346	96.1805	96.2072	96.2355	96.2922	96.4074	96.4338	96.5535	96.6104	96.9741	97.0807	97.1901	97.2352	97.2556	97.2705	97.3371	97.4177	97.4388	97.4481	97.4519	97.4632	97.4717	97.4818	97.4977	97.5237	97.5769	97.6027	97.672	97.6953	97.7406	97.8044
97.8401	97.8855	97.9774	98.0691	98.167	98.2121	98.2478	98.5276	98.5371	98.5536	98.5632	98.5754	98.5425	98.52	98.4907	98.5398	98.6233	98.9137	98.9943	99.0693	99.0532	99.0073	98.7165	98.7562	98.7733	98.786	98.8062	98.8176	98.7053	98.7323	98.7459	98.761	98.7759	98.7809
98.7801	98.7864	98.8025	98.8262	98.8565	98.8845	98.8814	98.8713	98.8797	98.905	98.9914	99.0037	99.0091	99.0173	99.0374	99.0493	99.0618	99.0835	99.0956	99.1076	99.1571	99.1694	99.1768	99.1825	99.1992	99.2317	99.2971	99.332	99.3472	99.3639	99.3897	99.4028	99.4225	99.4229
99.4685	99.5296	99.5762	99.5453	99.5363	99.5396	99.5602	99.584	99.6077	99.6273	99.6784	99.8071	99.8675	99.8992	99.9232	99.9489	99.9854	100.001	100.036	100.05	100.07	100.085	100.101	100.136	100.166	100.181	100.2	100.215	100.23	100.28	100.308	100.323	100.312
100.334	100.421	100.447	100.466	100.5	100.53	100.566	100.644	100.619	100.528	100.567	100.544	100.471	100.822	100.855	100.888	101.071	101.1	101.122	101.13	101.134	101.143	101.161	101.201	101.22	101.266	101.275	101.294	101.306	101.319	101.331	101.44	101.476	101.169
101.183	101.198	101.228	101.219	101.208	101.197	101.185	101.239	101.287	101.336	101.574	101.683	102.011	102.338	102.511	102.6	102.714	102.911	102.967	103.051	103.066	103.071	103.075	103.085	103.097	103.146	103.159	103.201	103.278	103.306	103.318	103.339	103.349	103.414
103.56	103.611	103.641	103.729	103.759	103.908	104.162	104.416	104.573	104.63	104.863	105.291	105.351	105.362	105.406	105.448	105.46	105.486	105.499	105.901	106.303	106.323	106.326	106.324	106.325	106.332	106.346	106.362	106.376	106.387	106.41	106.599	106.644	106.699
106.722	106.768	107.117	107.333	107.434	107.779	107.801	107.847	107.87	107.879	107.867	107.841	107.787	107.765	107.702	107.714	107.716	107.71	107.725	107.738	107.785	107.793	107.801	107.818	107.825	107.838	107.859	107.871	107.886	108.043	108.136	108.165	108.207	108.202	108.213
108.253	108.27	108.283	108.298	108.323	108.352	108.377	108.402	108.477	108.501	108.576	108.622	108.662	108.696	108.709	108.714	108.723	108.762	108.833	108.859	108.882	108.95	108.987	108.997	108.999	108.998	108.997	109.001	109.08	109.125	109.15	109.223	109.248	109.271
109.293	109.317	109.362	109.386	109.61	109.604	109.593	109.586	109.619	109.848	109.805	109.906	109.882	110.1	110.156	110.254	110.39	110.418	110.445	110.503	110.555	110.605	110.631	110.657	110.744	110.734	110.715	110.673	110.705	110.671	110.651	110.645	110.651	110.626
110.602	110.689	110.705	110.71	110.725	110.636	110.612	110.595	110.58	110.544	110.526	110.512	110.5	110.489	110.519	110.549	110.6	110.623	110.684	110.707	110.712	110.711	110.712	110.722	110.76	110.801	110.927	110.954	111.014	111.315	111.616	111.847	112.306	112.765
112.879	113.204	113.222	113.253	113.276	113.306	113.424	113.528	113.663	113.776	113.797	113.843	113.895	114.004	114.063	114.088	114.135	114.161	114.191	114.224	114.255	114.291	114.319	114.34	114.351	114.361	114.378	114.391	114.403	114.416	114.43	114.407	114.403	114.401
114.388	114.339	114.321	114.309	114.334	114.416	114.409	114.388	114.43	114.424	114.414	114.408	114.483	114.352	114.322	114.675	114.766	114.812	114.896	115.039	115.088	115.113	115.133	115.152	115.172	115.194	115.265	115.35	115.435	115.599	115.649	115.682	115.669	115.683
115.698	115.708	115.708	115.705	115.709	115.719	115.742	115.752	115.765	115.781	115.694	115.597	115.387	115.16	114.765	114.598	114.482	114.398	114.03	114.005	113.905	113.879	113.816	113.85	113.885	113.868	113.836	113.761	113.743	113.715	113.698	113.66	113.647	113.646
113.666	113.679	113.689	113.704	113.723	113.783	113.812	113.9	114.032	114.351	114.67	114.603	114.583	114.626	114.669	114.755	114.776	114.791	114.812	115.064	115.212	115.254	115.208	115.241	115.287	115.338	115.528	115.589	115.672	115.724	115.777	115.8	115.808	115.82
115.848	115.966	115.984	115.997	116.014	116.045	116.077	116.129	116.157	116.18	116.215	116.233	116.253	116.309	116.333	116.359	116.5	116.531	116.585	116.693	116.797	116.943	116.942	116.931	116.903	116.862	116.854	116.883	116.993	117.091	117.156	117.236	117.295	117.462
117.494	117.521	117.545	117.569	117.587	117.645	117.668	117.675	117.68	117.687	117.696	117.714	117.73	117.864	117.914	118.368	118.428	118.398	118.381	118.36	118.253	118.269	118.282	118.29	118.29	118.424	118.435	118.46	118.472	118.485	118.503	118.605	118.62	118.666
118.679	118.709	118.78	118.804	118.842	118.855	118.869	118.881	118.882	118.88	118.88	118.889	118.92	119.15	119.181	119.267	119.298	119.328	119.438	119.598	119.672	119.962	120.018	120.352	120.402	120.446	120.341	119.939	119.537	119.134	118.732	118.746	118.76	118.79
118.784	118.774	118.769	118.814	118.828	118.865	118.884	118.903	118.9	118.895	118.892	118.962	118.89	118.924	118.957	119.022	119.103	119.129	119.134	119.143	119.149	119.165	119.183	119.201	119.244	119.27	119.296	119.356	119.414	119.444	119.727	119.803	119.932	120.216
120.499	120.554	120.616	120.921	120.95	121.007	121.038	121.405	121.515	121.663	121.677	121.701	121.716	121.73	121.744	121.775	121.773	121.771	121.769	121.784	121.797	121.808	121.82	121.828	121.851	121.864	121.852	121.834	121.815	121.802	121.83	121.908	121.938	122.082
122.188	122.244	122.437	122.493	122.521	122.611	122.88	123.15	123.209	123.328	123.516	123.558	123.593	123.664	123.694	123.702	123.707	123.713	123.73	123.931	123.962	123.968	123.972	123.982	124	124.015	124.03	124.049	124.02	124.037	124.051	124.094	124.104	124.261
124.261	124.284	124.365	124.371	124.373	124.369	124.36	124.34	124.359	124.377	124.414	124.428	124.455	124.471	124.467	124.461	124.457	124.484	124.514	124.572	124.578	124.592	124.597	124.603	124.616	124.623	124.637	124.654	124.671	124.717	124.78	124.806	124.814	124.817
124.825	124.846	124.852	124.863	124.869	124.878	125.025	125.122	125.148	125.2	125.225	125.238	125.249	125.266	125.29	125.32	125.335	125.41	125.705	125.737	125.77	125.898	125.919	125.941	125.959	125.973	125.987	126.003	126.068	126.094	126.108	126.116	126.176	126.195
126.215	126.258	126.297	126.328	126.333	126.291	126.305	126.354	126.372	126.393	126.402	126.409	126.4	126.403	126.43	126.457	126.484	126.514	126.496	126.49	126.5	126.518	126.553	126.569	126.581	126.63	126.649	126.687	126.706	126.667	126.685	126.704	126.75	126.777
126.854	126.831	126.822	126.809	126.78	126.767	126.749	126.749	126.751	126.74	126.719	126.695	126.644	126.618	126.601	126.57	126.671	126.704	126.766	126.78	126.805	126.819	126.797	126.715	126.681	126.675	126.665	126.666	126.682	126.704	126.968	126.982	127.063	127.036
127.019	126.999	127.083	127.066	127.059	127.057	127.058	127.057	127.053	127.044	127.045	127.054	127.065	127.072	127.07	127.064	127.065	127.081	127.099	127.112	127.149	127.157	127.158	127.152	127.155	127.168	127.185	127.199	127.364	127.334	127.357	127.367	127.37	127.36
127.361	127.371	127.401	127.432	127.615	127.695	127.836	127.866	127.923	128.075	128.082	128.088	128.103	128.109	128.164	128.185	128.207	128.296	128.331	128.357	128.366	128.375	128.382	128.493	128.521	128.625	128.683	128.707	128.724	128.733	128.764	128.824	129.013	129.022
129.037	129.065	129.1	129.203	129.211	129.214	129.214	129.216	129.222	129.247	129.273	129.434	129.445	129.445	129.436	129.424	129.385	129.393	129.422	129.479	129.494	129.505	129.517	129.527	129.576	129.585	129.55	129.501	129.469	129.475	129.509	129.52	129.533	129.559
129.638	129.655	129.67	129.692	129.71	129.725	129.731	129.722	129.802	129.877	129.914	130.009	130.035	130.064	130.103	130.236	130.255	130.292	130.311	130.348	130.346	130.345	130.342	130.462	130.53	130.563	130.581	130.604	130.624	130.705	130.73	130.84	130.872	131.021	131.071
131.099	131.157	131.185	131.196	131.218	131.23	131.243	131.269	131.324	131.338	131.352	131.382	131.395	131.758	132.05	132.148	132.478	132.504	132.557	132.607	132.827	133.016	133.091	133.12	133.276	133.501	133.607	133.792	133.824	133.854	133.874	133.891	133.91	133.934
133.962	133.976	134.002	134.015	134.076	134.127	134.149	134.191	134.211	134.233	134.259	134.265	134.271	134.278	134.291	134.301	134.377	134.404	134.427	134.439	134.421	134.346	134.261	134.23	134.109	134.164	134.339	134.327	134.316	134.307	134.299	134.35	134.421	134.767
134.739	134.874	134.936	134.958	134.987	135.011	135.035	135.178	135.176	135.179	135.178	135.167	135.187	135.228	135.289	135.298	135.302	135.319	135.332	135.343	135.488	135.494	135.497	135.5	135.504	135.538	135.545	135.561	135.568	135.612	135.647	135.65	135.641	135.63
135.666	135.699	135.729	135.756	135.809	135.817	135.833	135.841	135.862	135.905	135.927	135.981	135.997	136.084	136.128	136.16	136.225	136.284	136.302	136.334	136.352	136.389	136.511	136.527	136.545	136.56	136.567	136.572	136.581	136.639	136.657	136.672	136.706	136.719
136.732	136.708	136.661	136.636	136.656	136.69	136.736	136.945	137.415	137.458	137.469	137.49	137.501	137.669	137.711	137.721	137.732	137.755	137.768	137.781	137.822	137.846	137.911	137.921	137.927	137.934	137.959	137.971	137.993	138.019	138.142	138.149	138.163	138.172
138.184	138.133	138.18	138.221	138.299	138.333	138.378	138.607	138.617	138.633	138.641	138.649	138.663	138.67	138.679	138.732	138.753	138.774	138.926	138.969	139.03	139.046	139.091	139.177	139.252	139.455	139.442	139.452	139.477	139.507	139.525	139.573	139.59	139.678
139.712	139.777	139.812	139.841	139.867	139.892	139.867	139.842	139.824	139.823	139.865	139.916	139.966	140.022	140.041	140.061	140.082	140.11	140.285	140.314	140.336	140.376	140.385	140.394	140.411	140.417	140.413	140.415	140.436	140.463	140.517	140.695	140.902	141.004
141.26	141.281	141.297	141.306	141.336	141.362	141.388	141.445	141.578	141.982	142.093	142.199	142.219	142.249	142.268	142.274	142.29	142.296	142.302	142.313	142.319	142.336	142.346	142.356	142.373	142.415	142.477	142.822	142.881	142.999	143.471	143.508	143.751	143.824
143.861	143.876	143.863	143.865	143.875	143.884	143.887	143.879	143.855	143.781	143.751	144.044	144.069	144.076	144.079	144.081	144.089	144.101	144.115	144.127	144.145	144.155	144.185	144.227	144.273	144.316	144.414	144.512	144.546	144.646	144.662	144.63	144.597	144.556
144.501	144.457	144.409	144.363	144.321	144.34	144.359	144.381	144.437	144.464	144.491	144.514	144.506	144.484	144.476	144.456	144.446	144.432	144.387	144.376	144.325	144.301	144.275	144.248	144.225	144.202	144.177	144.15	144.144	144.146	144.146	144.137	144.118	144.099
144.086	144.084	144.092	144.123	144.138	144.155	144.165	144.167	144.164	144.165	144.17	144.185	144.192	144.19	144.181	144.144	144.119	144.093	144.049	143.984	143.909	143.88	143.857	143.841	143.869	143.955	143.92	143.912	143.914	143.912	143.902	143.881	143.953	144.02
144.156	144.141	144.136	144.139	144.186	144.207	144.23	144.249	144.269	144.352	144.426	144.469	144.556	144.602	144.647	144.809	144.863	144.905	144.942	145.054	145.238	145.28	145.323	145.421	145.444	145.461	145.484	145.489	145.481	145.506	145.53	145.537	145.533	145.528
145.527	145.546	145.579	145.616	145.644	145.688	145.708	145.733	145.797	145.917	146.048	146.075	146.13	146.191	146.202	146.208	146.229	146.202	146.11	146.126	146.175	146.197	146.213	146.249	146.263	146.301	146.344	146.384	146.409	146.442	146.489	146.529	146.538	146.511
146.474	146.43	146.385	146.41	146.455	146.504	146.544	146.53	146.528	146.533	146.543	146.553	146.568	146.595	146.616	146.641	146.667	146.69	146.682	146.662	146.711	146.82	146.873	146.804	146.634	146.558	146.581	146.602	146.619	146.704	146.795	146.971	147.025	147.065
147.074	147.078	147.077	147.071	147.055	147.035	146.991	146.86	146.806	146.745	146.721	146.718	146.732	146.76	146.806	146.894	146.936	146.944	146.944	146.947	146.962	147.108	147.098	147.097	147.083	147.05	147.038	147.03	147.06	147.089	147.174	147.186	147.215	147.23
147.262	147.387	147.405	147.421	147.455	147.469	147.517	147.629	147.662	147.725	147.759	147.82	147.849	147.886	147.917	147.984	147.98	147.98	147.984	147.992	148.001	148.012	148.023	148.033	148.061	148.115	148.141	148.215	148.241	148.267	148.293	148.305	148.288	148.435
148.519	148.611	148.62	148.62	148.619	148.624	148.64	148.656	148.672	148.692	148.721	148.747	148.798	148.83	148.857	148.918	148.98	149.008	149.062	149.094	149.127	149.154	149.121	149.159	149.208	149.255	149.31	149.337	149.366	149.39	149.414	149.482	149.785	149.836
149.884	149.838	149.813	149.787	149.758	149.731	149.705	149.684	149.736	149.778	149.865	149.913	150.274	150.352	150.378	150.651	150.853	150.907	150.957	151.013	151.063	151.094	151.114	151.11	151.066	151.051	151.052	151.08	151.002	150.971	150.992	151.002	151.011	151.025
151.105	151.147	151.164	151.172	151.24	151.285	151.323	151.399	151.42	151.439	151.5	151.567	151.577	151.574	151.553	151.559	151.57	151.576	151.552	151.553	151.573	151.588	151.615	151.924	151.934	151.953	151.963	151.976	151.985	152.005	152.032	152.091	152.157	152.215
152.403	152.431	152.441	152.457	152.467	152.483	152.511	152.526	152.555	152.595	152.621	152.649	152.735	152.761	152.864	152.885	152.93	152.983	153.037	153.093	153.178	153.228	153.251	153.259	153.264	153.27	153.281	153.308	153.32	153.327	153.34	153.34	153.344	153.357
153.382	153.407	153.5	153.548	153.596	153.693	153.741	153.845	153.83	153.796	153.778	153.7	153.741	153.789	153.834	153.865	153.821	153.729	153.698	153.682	153.686	153.708	153.749	153.793	153.836	153.878	153.922	153.993	154.059	154.08	154.116	154.135	154.172	154.175
154.175	154.183	154.361	154.432	154.477	154.522	154.56	154.613	154.621	154.628	154.634	154.641	154.658	154.699	154.719	154.711	154.71	154.715	154.745	154.758	154.769	154.714	154.697	154.676	154.636	154.45	154.464	154.497	154.568	154.588	154.572	154.518	154.569	154.612
154.693	154.743	154.795	154.845	154.951	154.96	154.962	154.97	154.986	155.011	155.037	155.061	155.107	155.133	155.309	155.337	155.349	155.36	155.369	155.377	155.381	155.378	155.387	155.312	155.289	155.392	155.411	155.431	155.456	155.511	155.638	155.663	155.757	155.746
155.731	155.714	155.695	155.681	155.642	155.571	155.542	155.537	155.559	155.593	155.74	155.775	155.813	155.819	155.828	155.835	155.864	155.873	155.888	155.956	155.967	155.971	155.968	155.972	155.985	156.001	156.014	156.032	156.082	156.102	156.117	156.149	156.227	156.262
156.265	156.304	156.35	156.484	156.564	156.655	156.675	156.722	156.768	156.789	156.798	156.815	156.827	156.86	156.893	157.023	157.044	157.14	157.158	157.209	157.263	157.344	157.374	157.389	157.395	157.406	157.423	157.462	157.479	157.497	157.518	157.531	157.568	157.646
157.588	157.54	157.519	157.505	157.499	157.494	157.499	157.514	157.533	157.568	157.611	157.625	157.709	157.727	157.745	157.762	157.786	157.811	157.831	157.85	157.859	157.873	157.905	157.992	158.012	158.081	158.127	158.222	158.268	158.398	158.402	158.404	158.411	158.447
158.497	158.549	158.587	158.582	158.566	158.584	158.602	158.621	158.667	158.687	158.731	158.794	158.817	158.839	158.859	158.941	158.96	158.983	159.011	159.041	159.058	159.077	159.1	159.12	159.132	159.149	159.188	159.235	159.285	159.512	159.554	159.639	159.754	159.773
159.823	159.838	159.881	159.975	159.996	160.039	160.059	160.075	160.088	160.102	160.126	160.144	160.202	160.291	160.334	160.341	160.324	160.303	160.278	160.25	160.173	160.121	160.093	159.985	159.881	159.806	159.78	159.761	159.761	159.77	159.785	159.8	159.811	159.822
159.838	159.86	159.873	159.878	159.892	159.939	160.015	160.041	160.117	160.143	160.217	160.636	160.642	160.645	160.649	160.661	160.596	160.723	160.76	160.794	160.827	160.859	160.903	160.919	160.986	160.996	161.004	161.02	161.055	161.091	161.108	161.089	161.187	161.203
161.249	161.258	161.248	161.226	161.202	161.185	161.175	161.179	161.194	161.214	161.23	161.247	161.264	161.282	161.291	161.274	161.282	161.314	161.361	161.452	161.381	161.322	161.31	161.311	161.323	161.332	161.329	161.307	161.329	161.344	161.361	161.389	161.416	161.545
161.594	161.607	161.634	161.646	161.656	161.673	161.682	161.728	161.777	161.875	161.933	161.99	162.045	162.094	162.087	162.078	162.068	162.057	162.091	162.145	162.202	162.275	162.297	162.341	162.362	162.39	162.417	162.432	162.421	162.413	162.406	162.402	162.422	162.428
162.317	162.308	162.274	162.256	162.245	162.232	162.226	162.219	162.203	162.173	162.145	162.091	162.06	162.047	162.038	162.026	162.022	162.027	162.035	162.039	162.041	162.043	162.048	162.072	162.083	162.086	162.077	162.046	162.035	162.031	162.033	162.032	162.012	162.016
162.025	162.03	162.03	162.025	162.017	162.007	161.996	161.998	162.02	162.029	162.043	162.072	162.082	162.086	162.094	162.205	162.228	162.319	162.373	162.595	162.656	162.685	162.708	162.78	162.801	162.821	162.847	162.872	162.896	162.916	162.901	162.886	162.872	162.857
162.878	162.92	162.971	163.018	163.073	163.1	163.125	163.133	163.159	163.17	163.362	163.422	163.45	163.479	163.527	163.633	163.657	163.68	163.731	163.787	163.846	163.867	163.874	163.864	163.862	163.865	163.871	163.895	163.919	163.945	163.974	163.999	164.012	164.019
164.024	164.03	164.038	164.05	164.058	164.06	164.069	164.091	164.1	164.11	164.126	164.151	164.177	164.2	164.043	164.028	164.096	164.167	164.24	164.494	164.562	164.596	164.7	164.758	164.771	164.781	164.801	164.838	164.876	165.112	165.141	165.182	165.269	165.312
165.342	165.364	165.371	165.377	165.385	165.397	165.417	165.427	165.437	165.461	165.469	165.435	165.46	165.526	165.556	165.552	165.544	165.54	165.926	165.925	165.938	165.957	166.019	166.038	166.097	166.369	166.41	166.418	166.432	166.441	166.724	166.768	166.809	166.83
166.837	166.825	166.802	166.753	166.746	166.736	166.73	166.696	166.686	166.663	166.643	166.598	166.504	166.458	166.426	166.447	166.459	166.471	166.494	166.559	166.572	166.594	166.606	166.628	166.722	166.775	166.799	166.837	166.857	166.877	166.902	166.928	166.954	167.003
167.072	167.416	167.46	167.55	167.701	167.739	167.742	167.744	167.746	167.754	167.781	167.793	167.808	167.833	167.845	167.855	167.87	167.829	167.478	167.419	167.213	167.165	167.14	167.183	167.256	167.513	167.878	167.904	167.949	167.977	168.101	168.083	168.065	168.044
168.019	167.986	167.975	167.963	167.939	167.928	167.909	167.888	167.868	167.854	167.836	167.813	167.76	167.743	167.736	167.741	167.76	168.112	168.163	168.189	168.263	168.359	168.381	168.448	168.484	168.5	168.562	168.587	168.595	168.645	168.67	168.692	168.733	168.754
168.776	168.761	169.017	169.039	169.061	169.072	169.084	169.097	169.121	169.135	169.141	169.147	169.154	169.165	169.251	169.269	169.326	169.345	169.366	169.392	169.419	169.464	169.495	169.486	169.478	169.471	169.465	169.48	169.504	169.516	169.552	169.588	169.721	169.76
169.792	169.869	169.879	169.889	169.905	169.977	169.975	169.986	170.023	170.041	170.058	170.076	170.095	170.12	170.183	170.205	170.229	170.251	170.272	170.254	170.249	170.257	170.277	170.263	170.311	170.362	170.314	170.299	170.245	170.231	170.222	170.209	170.216	170.239
170.265	170.282	170.322	170.331	170.35	170.36	170.375	170.403	170.459	170.492	170.536	170.552	170.59	170.691	170.671	170.664	170.814	170.807	170.789	170.809	170.831	170.856	170.885	170.865	170.865	170.875	170.888	170.904	170.925	170.948	170.966	170.946	170.917	170.853
170.774	170.744	170.673	170.639	170.621	170.614	170.601	170.585	170.573	170.557	170.549	170.538	170.55	170.561	170.571	170.579	170.498	170.445	170.44	170.439	170.431	170.392	170.375	170.362	170.334	170.302	170.256	170.138	170.23	170.256	170.238	170.219	170.196	170.169
170.138	170.08	170.046	170.052	170.053	170.05	170.04	170.089	170.077	170.071	170.069	170.071	170.068	170.029	170.021	170.02	170.016	170.002	169.99	169.95	169.926	169.879	169.855	169.797	169.773	169.765	169.783	169.795	169.806	169.82	169.892	169.906	169.92	169.934
169.95	169.965	169.992	170.01	169.992	169.867	169.858	169.885	169.943	170.046	170.063	170.099	170.118	170.244	170.266	170.282	170.292	170.302	170.313	170.319	170.326	170.332	170.341	170.34	170.331	170.311	170.302	170.299	170.295	170.282	170.271	170.255	170.204	170.152
170.1	170.048	169.972	169.923	169.88	169.857	169.727	169.7	169.687	169.675	169.636	169.615	169.589	169.582	169.567	169.56	169.549	169.432	169.392	169.311	169.126	168.707	168.678	168.642	168.594	168.408	168.316	168.592	168.867	168.919	169.302	169.349	169.386	169.396
169.402	169.4	169.402	169.419	169.47	169.497	169.522	169.573	169.626	169.679	169.884	169.932	169.849	169.757	169.721	169.714	169.702	169.694	169.682	169.61	169.584	169.608	169.6	169.585	169.577	169.631	169.607	169.582	169.555	169.401	169.389	169.379	169.369	169.361
169.347	169.334	169.266	169.172	169.22	169.25	169.251	169.215	169.073	169.008	168.98	168.983	168.935	168.912	168.894	168.898	168.907	168.911	168.888	168.879	168.887	168.913	168.945	168.948	168.952	168.955	168.966	169.006	168.975	168.941	168.851	168.815	168.795	168.755
168.715	168.725	168.736	168.749	168.762	168.753	168.728	168.673	168.639	168.614	168.566	168.541	168.394	168.367	168.335	168.298	168.325	168.374	168.403	168.398	168.381	168.358	168.334	168.304	168.256	168.227	168.212	168.189	168.176	168.163	168.07	168.042	168.014	167.98
167.955	167.896	167.866	167.811	167.781	167.722	167.694	167.645	167.617	167.558	167.504	167.171	167.058	167.051	167.028	166.991	166.971	166.946	166.835	166.616	166.564	166.521	166.569	166.583	166.54	166.455	166.365	166.341	166.331	166.339	166.356	166.394	166.414	166.459
166.549	166.767	166.758	166.746	166.73	166.706	166.738	166.776	166.821	166.872	166.74	166.778	166.823	166.913	166.975	167.095	167.312	167.307	167.3	167.296	167.331	167.446	167.929	167.757	167.623	167.641	167.679	167.753	167.716	167.679	167.52	167.483	167.465	167.442
167.426	167.383	167.363	167.25	167.23	167.222	167.226	167.239	167.275	167.224	167.25	167.305	167.33	167.355	167.435	167.382	167.327	167.273	167.195	167.022	166.989	167.057	167.077	167.053	167.033	167.007	166.925	166.885	166.877	166.87	166.858	166.849	166.838	166.815	166.822
166.833	166.84	166.827	166.813	166.798	166.782	166.833	166.792	166.747	166.702	166.66	166.645	166.631	166.614	166.59	166.559	166.472	166.462	166.458	166.451	166.438	166.425	166.391	166.195	166.14	166.093	166.12	166.219	166.139	165.874	165.817	165.825	165.845	165.996
166.201	166.191	166.179	166.165	166.151	166.228	166.266	166.294	166.271	166.235	166.215	166.204	166.192	166.181	166.17	166.167	166.164	166.16	166.152	166.144	166.03	166.005	165.965	165.938	165.67	165.583	165.632	165.683	165.793	165.775	165.718	165.7	165.669	165.652
165.571	165.491	165.261	165.199	165.192	165.245	165.256	165.252	165.235	165.231	165.233	165.245	165.245	165.216	165.215	165.228	165.237	165.231	165.217	165.198	165.18	165.167	165.148	165.134	165.125	165.053	165.032	165.178	165.222	165.358	165.309	165.252	165.195	165.146
165.033	164.977	164.914	164.559	164.526	164.443	164.49	164.539	164.591	164.702	164.767	164.829	164.88	164.894	164.878	164.912	164.915	164.906	164.89	164.862	164.828	164.797	164.776	164.75	164.728	164.715	164.776	164.791	164.825	164.841	164.85	164.855	164.863	164.878
164.952	164.893	164.871	164.89	164.911	165	165.02	165.047	165.019	165.133	165.26	165.239	165.309	165.282	165.255	165.2	165.11	165.076	165.068	165.064	165.057	164.896	164.824	164.591	164.53	164.468	164.411	164.437	164.521	164.588	164.596	164.596	164.593	164.673
164.667	164.67	164.679	164.695	164.716	164.739	164.757	164.788	164.818	164.845	164.864	164.818	164.834	164.854	164.894	164.876	164.856	164.813	164.882	164.86	164.899	165.045	165.063	165.077	165.081	165.085	165.089	165.114	165.123	165.128	165.107	165.101	165.122	165.154
165.177	165.208	165.224	165.235	165.247	165.258	165.272	165.288	165.405	165.458	165.464	165.456	165.448	165.435	165.411	165.387	165.341	165.239	165.177	165.131	165.106	165.083	165.058	165.003	164.949	164.922	164.897	164.848	164.819	164.792	164.765	164.587	164.551	164.504
164.489	164.465	164.363	164.341	164.318	164.113	163.925	163.962	163.847	163.787	163.72	163.696	163.685	163.668	163.663	163.662	163.659	163.65	163.643	163.647	163.672	163.604	163.571	163.533	163.533	163.555	163.556	163.535	163.504	163.47	163.395	163.306	163.257	163.233
163.186	163.121	163.108	163.099	163.09	163.088	163.098	163.182	163.197	163.208	163.227	163.271	163.215	163.202	163.167	163.089	163.079	163.071	163.061	163.045	163.012	162.989	162.953	162.938	162.919	162.899	162.881	162.864	162.831	162.813	162.834	162.839	162.831	162.823
162.803	162.795	162.788	162.777	162.771	162.731	162.591	162.594	162.601	162.612	162.628	162.607	162.583	162.553	162.511	162.475	162.405	162.364	162.385	162.455	162.452	162.49	162.543	162.689	162.742	162.786	162.757	162.71	162.618	162.632	162.649	162.686	162.658	162.624
162.546	162.558	162.579	162.604	162.628	162.656	162.646	162.619	162.595	162.543	162.263	162.03	161.92	161.898	161.854	161.831	161.804	161.776	161.667	161.614	161.591	161.555	161.529	161.475	160.976	160.91	160.878	160.848	160.8	160.708	160.582	160.639	160.925	160.977
161.087	161.455	161.823	162.191	162.209	162.262	162.273	162.284	162.301	162.307	162.281	162.145	162.074	162.03	162.058	162.084	162.112	162.216	162.226	162.223	162.213	162.201	162.215	162.225	162.234	162.242	162.25	162.263	162.29	162.298	162.308	162.315	162.459	162.469
162.479	162.488	162.493	162.498	162.503	162.513	162.532	162.558	162.585	162.595	162.624	162.843	162.9	162.883	162.843	162.817	162.81	162.805	162.806	162.81	162.809	162.804	162.793	162.76	162.577	162.558	162.541	162.544	162.56	162.58	162.607	162.627	162.707	162.709
162.696	162.712	162.723	162.736	162.65	162.394	162.424	162.522	162.483	162.441	162.399	162.362	162.356	162.301	162.334	162.448	162.414	162.363	162.265	162.166	162.116	162.092	162.125	162.149	162.162	162.166	162.263	162.329	162.346	162.435	162.482	162.572	162.585	162.595
162.603	162.61	162.623	162.731	162.751	162.773	162.787	162.787	162.772	162.748	162.7	162.706	162.722	162.739	162.823	162.884	162.834	162.724	162.686	162.564	162.534	162.541	162.553	162.559	162.54	162.502	162.485	162.478	162.473	162.468	162.462	162.455	162.423	162.454
162.492	162.756	162.843	162.874	162.931	162.942	162.954	162.963	162.975	162.955	162.938	162.925	162.913	162.9	162.884	162.866	162.846	162.799	162.783	162.74	162.699	162.626	162.423	162.545	162.586	162.52	162.302	162.527	162.501	162.462	162.387	162.429	162.469	162.617
162.646	162.692	162.716	162.82	162.922	163.021	163.07	163.163	163.145	163.124	163.185	163.21	163.237	163.267	163.344	163.377	163.388	163.406	163.418	163.434	163.466	163.48	163.501	163.513	163.53	163.543	163.548	163.545	163.536	163.571	163.604	163.637	163.716	163.73
163.745	163.76	163.782	163.824	163.774	163.818	163.831	163.822	163.801	163.548	163.505	163.667	163.719	163.656	163.586	163.44	163.534	163.557	163.907	163.915	163.922	163.935	164.243	164.199	164.12	163.975	163.838	163.703	163.729	163.781	163.879	164.19	164.501	164.527
164.544	164.557	164.567	164.527	164.534	164.484	164.408	164.34	164.358	164.377	164.42	164.401	164.369	164.3	164.183	164.031	163.883	163.842	163.934	164.117	164.208	164.374	164.446	164.467	164.532	164.555	164.64	164.679	164.759	165.097	165.114	165.146	165.163	165.188
165.213	165.235	165.216	165.156	165.227	165.306	165.416	165.445	165.494	165.543	165.562	165.585	165.606	165.619	165.62	165.604	165.581	165.337	165.362	165.45	165.507	165.566	165.656	165.685	165.709	165.737	165.752	165.733	165.74	165.754	165.761	165.745	165.727	165.688
165.73	165.787	166.129	166.346	166.565	167.001	167.058	167.106	167.216	167.235	167.243	167.228	167.202	167.146	167.068	166.807	166.547	166.419	166.373	166.198	166.09	165.767	165.444	165.452	165.462	165.473	165.486	165.31	164.86	164.41	164.072	163.987	164.072	164.044
163.987	163.96	163.944	163.917	163.9	163.852	163.642	163.577	163.583	163.592	163.597	163.584	163.571	163.557	163.543	163.547	163.554	163.559	163.485	163.471	163.445	163.435	163.427	163.417	163.404	163.355	163.259	163.212	163.139	163.117	163.087	163.065	163.045	163.02
162.987	162.97	162.948	162.91	162.901	162.897	162.897	162.895	162.882	162.904	162.911	162.881	162.806	162.749	162.691	162.622	162.592	162.567	162.543	162.48	162.453	162.465	162.462	162.457	162.459	162.524	162.482	162.433	162.337	162.126	162.104	162.063	161.972	161.952
161.904	161.853	161.761	161.781	161.823	161.865	161.875	161.864	161.824	161.781	161.738	161.698	161.602	161.553	161.507	161.499	161.485	161.474	161.362	161.336	161.372	161.39	161.406	161.431	161.448	161.463	161.489	161.502	161.556	161.542	161.532	161.521	161.546	161.636
161.668	161.698	161.755	161.73	161.699	161.633	161.792	161.805	161.818	161.826	161.836	161.876	161.917	162.065	161.778	161.493	161.495	161.468	161.431	161.384	161.349	161.28	161.263	161.251	161.24	161.225	161.207	161.004	161.198	161.167	161.156	161.146	161.13	161.098
161.061	160.695	160.747	160.71	160.387	160.495	160.492	160.488	160.485	160.52	160.511	160.477	160.439	160.46	160.496	160.577	160.654	160.729	160.707	160.68	160.624	160.638	160.662	160.711	160.963	161.028	161.034	161.012	160.756	160.688	160.624	160.506	160.484	160.465
160.445	160.417	160.246	160.217	160.168	160.141	160.078	159.635	159.647	159.662	159.696	159.718	159.721	159.717	159.72	159.737	159.757	159.802	159.861	159.875	160.358	160.841	160.761	160.424	160.086	159.789	159.668	159.496	159.538	159.624	159.665	159.636	159.598	159.524
159.67	159.822	159.974	160.329	160.37	160.458	160.627	160.793	160.851	161.32	161.471	161.447	161.406	161.383	160.95	160.516	160.083	159.649	159.216	158.782	158.787	158.733	158.47	158.207	158.173	158.191	158.256	158.532	158.546	158.574	158.588	159.021	159.453	159.886
160.319	160.752	160.775	160.813	160.841	160.852	160.867	160.874	160.893	160.933	160.953	160.976	161.04	160.99	160.932	160.624	160.557	160.608	160.636	160.665	160.612	160.356	160.1	160.037	159.961	159.934	159.817	159.754	159.824	159.855	159.878	160.26	160.559	160.857
160.964	161.099	161.124	161.151	161.18	161.201	161.203	161.196	161.182	161.167	161.155	161.146	161.134	161.125	161.102	161.009	161.346	161.241	160.881	160.52	160.16	160.041	159.746	159.578	159.53	159.547	159.565	159.603	159.576	159.526	159.498	159.532	159.75	160.176
160.602	160.599	160.595	160.593	160.876	160.717	160.698	160.66	160.641	160.666	160.702	160.858	160.877	160.934	160.907	160.547	160.605	160.623	160.616	160.603	160.596	160.649	160.824	160.775	160.542	160.759	160.794	160.814	160.766	160.609	160.878	161.082	161.142	160.919
160.526	160.132	160.157	160.191	160.261	160.287	160.335	160.363	160.613	160.626	160.591	160.403	160.365	160.361	160.308	160.35	160.402	160.499	160.887	161.073	160.99	160.958	160.842	160.883	160.852	160.89	160.932	161.015	161.454	161.519	161.494	161.471	161.011	161.302
161.593	161.571	161.506	161.564	161.997	161.956	161.914	161.981	162.23	162.479	162.478	162.476	162.474	162.531	162.446	162.468	162.507	162.574	162.62	162.39	162.47	162.354	162.237	162.27	162.298	162.327	162.636	162.768	162.764	162.759	162.755	162.792	162.843	162.894
162.947	163.011	163.058	163.102	163.04	162.977	162.726	162.697	162.61	162.661	162.845	162.898	162.95	163.035	163.005	162.97	162.902	163.073	163.249	163.228	163.207	163.597	163.566	163.466	163.541	163.777	163.742	163.623	163.917	163.884	163.839	163.382	162.925	162.468
162.011	161.554	161.097	160.64	160.689	160.744	160.802	160.858	161.254	161.65	162.046	162.442	162.499	162.529	162.769	162.934	163.082	163.1	163.122	163.145	163.439	163.403	163.319	163.165	163.28	163.744	164.209	164.673	164.731	164.882	165.23	165.352	165.409
165.438	165.559	165.537	165.478	165.465	165.44	165.396	165.345	165.305	165.373	165.741	166.109	166.188	166.227	166.53	166.456	166.43	166.447	166.465	166.498	166.518	166.538	166.58	166.906	167.306	167.344	167.351	167.333	167.199	167.167	167.408	167.366	167.345	167.063
167.107	167.458	167.459	167.452	167.44	167.424	167.538	167.615	167.657	167.739	167.891	168.044	168.119	168.593	168.623	168.616	168.605	168.595	168.59	168.601	168.645	168.772	168.805	168.869	168.861	168.827	168.796	168.764	168.42	168.077	168.181	168.534	168.503	168.415
168.151	167.887	167.865	167.8	167.749	167.493	167.237	166.999	167.024	167.058	167.546	168.035	167.955	167.988	168.032	168.161	168.285	168.339	168.359	168.474	168.524	168.567	168.618	168.632	168.661	169.022	169.383	169.396	169.404	169.408	169.414	169.427	169.412	169.379
169.364	169.399	169.466	169.543	169.561	169.577	169.589	169.6	169.613	169.63	169.585	169.599	169.619	169.63	170.103	170.059	170.069	170.081	170.093	170.106	170.101	170.091	170.086	170.128	170.223	170.403	170.413	170.422	170.438	170.448	170.734	170.744	170.747	170.748
170.754	170.813	171.193	171.261	171.384	171.479	171.553	171.577	171.501	171.426	171.175	170.924	170.947	170.971	171.021	170.978	171.003	171.331	171.702	171.732	171.789	171.96	171.94	171.916	171.866	172.047	172.014	171.982	171.915	172.001	172.098	172.369	172.821	173.23
173.32	173.316	173.311	173.308	173.41	173.619	173.721	173.68	173.291	173.409	173.834	173.868	173.882	173.912	173.926	173.951	173.962	174.299	174.637	174.974	175.123	175.443	175.377	175.162	175.189	175.268	175.301	175.678	176.142	176.606	177.071	177.535	177.617
177.558	177.614	177.872	178.13	178.157	178.198	178.218	178.405	178.528	178.406	178.48	178.567	178.78	178.869	179.355	179.75	179.788	179.696	179.602	179.698	180	180	180	180	180	180	180	180	180	180	180	180	180	180	179.501	179.001	178.502	178.003	177.503	177.004	176.505	176.006	175.506	175.007
174.508	174.008	173.509	173.01	172.51	172.011	171.512	171.012	170.513	170.014	169.515	169.015	168.516	168.017	167.517	167.018	166.519	166.019	165.52	165.021	164.521	164.022	163.523	163.024	162.524	162.025	161.526	161.026	160.527	160.028	159.528	159.029	158.53	158.031
157.531	157.032	156.533	156.033	155.534	155.035	154.535	154.036	153.537	153.037	152.538	152.039	151.54	151.04	150.541	150.042	149.542	149.043	148.544	148.044	147.545	147.046	146.546	146.047	145.548	145.049	144.549	144.05	143.551	143.051	142.552	142.053	141.553	141.054
140.555	140.055	139.556	139.057	138.558	138.058	137.559	137.06	136.56	136.061	135.562	135.062	134.563	134.064	133.564	133.065	132.566	132.067	131.567	131.068	130.569	130.069	129.57	129.071	128.571	128.072	127.573	127.074	126.574	126.075	125.576	125.076	124.577	124.078
123.578	123.079	122.58	122.08	121.581	121.082	120.583	120.083	119.584	119.085	118.585	118.086	117.587	117.087	116.588	116.089	115.589	115.09	114.591	114.092	113.592	113.093	112.594	112.094	111.595	111.096	110.596	110.097	109.598	109.098	108.599	108.1	107.601	107.101
106.602	106.103	105.603	105.104	104.605	104.105	103.606	103.107	102.607	102.108	101.609	101.11	100.61	100.111	99.6117	99.1123	98.613	98.1137	97.6144	97.1151	96.6158	96.1165	95.6172	95.1179	94.6186	94.1193	93.62	93.1207	92.6214	92.1221	91.6227	91.1234	90.6241
90.1248	89.6255	89.1262	88.6269	88.1276	87.6283	87.129	86.6297	86.1304	85.6311	85.1318	84.6325	84.1331	83.6338	83.1345	82.6352	82.1359	81.6366	81.1373	80.638	80.1387	79.6394	79.1401	78.6408	78.1415	77.6422	77.1429	76.6436	76.1442	75.6449	75.1456	74.6463
74.147	73.6477	73.1484	72.6491	72.1498	71.6505	71.1512	70.6519	70.1526	69.6533	69.154	68.6546	68.1553	67.656	67.1567	66.6574	66.1581	65.6588	65.1595	64.6602	64.1609	63.6616	63.1623	62.663	62.1637	61.6644	61.6515	61.165	60.6657	60.1664	59.6671
59.1678	58.6685	58.1692	57.6699	57.1706	56.6713	56.172	55.6727	55.1734	54.6741	54.1748	53.6755	53.1761	52.6768	52.1775	51.6782	51.1789	50.6796	50.1803	49.681	49.1817	48.6824	48.1831	47.6838	47.1845	46.6852	46.1859	45.6865	45.1872	44.6879
44.1886	43.6893	43.19	42.6907	42.1914	41.6921	41.1928	40.6935	40.1942	39.6949	39.1956	38.6963	38.1969	37.6976	37.1983	36.699	36.1997	35.7004	35.2011	34.7018	34.2025	33.7032	33.2039	32.7046	32.2053	31.706	31.2067	30.7074	30.208	29.7087
29.2094	28.7101	28.2108	27.7115	27.2122	26.7129	26.2136	25.7143	25.215	24.7157	24.2164	23.7171	23.2178	22.7184	22.2191	21.7198	21.2205	20.7212	20.2219	19.7226	19.2233	18.724	18.2247	17.7254	17.2261	16.7268	16.2275	15.7282	15.2288	14.7295
14.2302	13.7309	13.2316	12.7323	12.233	11.7337	11.2344	10.7351	10.2358	9.73648	9.23717	8.73786	8.23856	7.73925	7.23994	6.74064	6.24133	5.74202	5.24272	4.74341	4.24411	3.7448	3.24549	2.74619	2.24688	1.74757	1.24827	0.74896	0.249653
-0.249653	-0.74896	-1.24827	-1.74757	-2.24688	-2.74619	-3.24549	-3.7448	-4.24411	-4.74341	-5.24272	-5.74202	-6.24133	-6.74064	-7.23994	-7.73925	-8.23856	-8.73786	-9.23717	-9.73648	-10.2358	-10.7351	-11.2344	-11.7337	-12.233	-12.7323	-13.2316
-13.7309	-14.2302	-14.7295	-15.2288	-15.7282	-16.2275	-16.7268	-17.2261	-17.7254	-18.2247	-18.724	-19.2233	-19.7226	-20.2219	-20.7212	-21.2205	-21.7198	-22.2191	-22.7184	-23.2178	-23.7171	-24.2164	-24.7157	-25.215	-25.7143	-26.2136	-26.7129	-27.2122
-27.7115	-28.2108	-28.7101	-29.2094	-29.7087	-30.208	-30.7074	-31.2067	-31.706	-32.2053	-32.7046	-33.2039	-33.7032	-34.2025	-34.7018	-35.2011	-35.7004	-36.1997	-36.699	-37.1983	-37.6976	-38.1969	-38.6963	-39.1956	-39.6949	-40.1942	-40.6935	-41.1928
-41.6921	-42.1914	-42.6907	-43.19	-43.6893	-44.1886	-44.6879	-45.1872	-45.6865	-46.1859	-46.6852	-47.1845	-47.6838	-48.1831	-48.6824	-49.1817	-49.681	-50.1803	-50.6796	-51.1789	-51.6782	-52.1185	-52.1775	-52.6768	-53.1761	-53.6755	-54.1748
-54.6741	-55.1734	-55.6727	-56.172	-56.6713	-57.1706	-57.6699	-58.1692	-58.6685	-59.1678	-59.6671	-60.1664	-60.6657	-61.165	-61.6644	-62.1637	-62.663	-63.1623	-63.6616	-64.1609	-64.6602	-65.1595	-65.6588	-66.1581	-66.6574	-67.1567	-67.656
-68.1553	-68.6546	-69.154	-69.6533	-70.1526	-70.6519	-71.1512	-71.6505	-72.1498	-72.6491	-73.1484	-73.6477	-74.147	-74.6463	-75.1456	-75.6449	-76.1442	-76.6436	-77.1429	-77.6422	-78.1415	-78.6408	-79.1401	-79.6394	-80.1387	-80.638	-81.1373
-81.6366	-82.1359	-82.6352	-83.1345	-83.6338	-84.1331	-84.6325	-85.1318	-85.6311	-86.1304	-86.6297	-87.129	-87.6283	-88.1276	-88.6269	-89.1262	-89.6255	-90.1248	-90.6241	-91.1234	-91.6227	-92.1221	-92.6214	-93.1207	-93.62	-94.1193	-94.6186
-95.1179	-95.6172	-96.1165	-96.6158	-97.1151	-97.6144	-98.1137	-98.613	-99.1123	-99.6117	-100.111	-100.61	-101.11	-101.609	-102.108	-102.607	-103.107	-103.606	-104.105	-104.605	-105.104	-105.603	-106.103	-106.602	-107.101	-107.601	-108.1	-108.599	-109.098	-109.598	-110.097
-110.596	-111.096	-111.595	-112.094	-112.594	-113.093	-113.592	-114.092	-114.591	-115.09	-115.589	-116.089	-116.588	-117.087	-117.587	-118.086	-118.585	-119.085	-119.584	-120.083	-120.583	-121.082	-121.581	-122.08	-122.58	-123.079	-123.578	-124.078	-124.577	-125.076	-125.576	-126.075
-126.574	-127.074	-127.573	-128.072	-128.571	-129.071	-129.57	-130.069	-130.569	-131.068	-131.567	-132.067	-132.566	-133.065	-133.564	-134.064	-134.563	-135.062	-135.562	-136.061	-136.56	-137.06	-137.559	-138.058	-138.558	-139.057	-139.556	-140.055	-140.555	-141.054	-141.553	-142.053
-142.552	-143.051	-143.551	-144.05	-144.549	-145.049	-145.548	-146.047	-146.546	-147.046	-147.545	-148.044	-148.544	-149.043	-149.542	-150.042	-150.541	-151.04	-151.54	-152.039	-152.538	-153.037	-153.537	-154.036	-154.535	-155.035	-155.534	-156.033	-156.533	-157.032	-157.531	-158.031
-158.53	-159.029	-159.528	-160.028	-160.527	-161.026	-161.526	-162.025	-162.524	-163.024	-163.523	-164.022	-164.521	-165.021	-165.52	-166.019	-166.519	-167.018	-167.517	-168.017	-168.516	-169.015	-169.515	-170.014	-170.513	-171.012	-171.512	-172.011	-172.51	-173.01	-173.509	-174.008
-174.508	-175.007	-175.506	-176.006	-176.505	-177.004	-177.503	-178.003	-178.502	-179.001	-179.501	-180	-180	-180	-180	-180	-180	-180	-180	-180	-180	-180	-180	-180	-179.969	-179.551	-179.133	-178.715	-178.298	-178.182	-178.172	-178.181	-178.191	-178.202	-178.214	-178.032	-178.003	-177.998	-177.705	-177.54
-177.325	-177.107	-176.759	-176.412	-176.064	-176.116	-176.458	-176.511	-176.255	-175.999	-176.02	-176.042	-176.016	-175.963	-175.912	-175.881	-175.565	-175.249	-175.19	-175.143	-175.163	-175.183	-175.225	-175.207	-175.178	-174.684	-174.189	-173.694	-173.2	-172.705
-172.211	-171.716	-171.222	-170.727	-170.233	-169.738	-169.244	-168.749	-168.255	-168.21	-168.146	-168.124	-168.165	-168.057	-168.019	-167.763	-167.508	-167.48	-167.555	-167.442	-167.176	-166.911	-166.434	-165.957	-165.479	-165.002	-164.525	-164.047	-163.935	-163.464
-162.994	-162.958	-162.849	-162.352	-161.855	-161.357	-160.86	-160.363	-159.866	-159.369	-158.871	-158.673	-158.466	-158.484	-158.51	-158.565	-158.497	-158.424	-158.352	-158.197	-158.163	-157.732	-157.301	-156.87	-156.439	-156.008	-156.055	-156.491	-156.927	-156.459	-155.991
-155.942	-155.901	-155.945	-156.1	-156.069	-155.787	-155.504	-155.982	-156.461	-156.939	-156.959	-157.009	-157.047	-157.342	-157.637	-157.581	-157.133	-156.685	-156.236	-155.788	-155.757	-155.75	-155.79	-156.11	-155.703	-155.74	-155.867	-155.589	-155.643	-156.099	-156.556	-157.013
-157.47	-157.927	-158.384	-158.277	-158.25	-158.717	-159.185	-159.653	-160.121	-160.588	-161.056	-161.524	-161.992	-162.46	-162.927	-163.395	-163.863	-163.893	-163.912	-163.909	-163.904	-163.902	-163.911	-164.097	-163.681	-163.265	-163.317	-163.66	-164.15	-164.641	-165.131
-165.177	-165.194	-165.604	-166.014	-166.423	-165.964	-165.505	-165.515	-165.41	-164.928	-164.446	-163.965	-163.483	-163.001	-163.017	-163.044	-163.058	-163.424	-163.79	-164.157	-164.171	-164.183	-164.164	-164.116	-164.098	-164.11	-164.223	-164.272	-164.231	-164.19	-164.623	-164.74
-165.154	-165.128	-165.092	-165.019	-165.06	-165.079	-165.093	-165.01	-164.574	-164.138	-163.703	-163.743	-164.039	-164.03	-163.998	-163.974	-163.918	-163.901	-163.89	-163.904	-163.949	-163.994	-164.453	-164.911	-164.962	-164.98	-165.421	-165.484	-165.514	-165.935	-165.954
-165.99	-166.068	-166.471	-166.874	-167.276	-167.679	-167.625	-167.254	-167.195	-167.3	-167.691	-168.083	-167.989	-168.054	-168.26	-167.968	-167.677	-167.733	-168.216	-168.337	-168.455	-168.61	-168.634	-168.559	-168.534	-168.548	-168.583	-169.017	-169.05	-169.076	-169.006	-168.78
-169.063	-169.345	-169.361	-169.418	-169.433	-169.895	-170.356	-170.818	-171.279	-171.741	-171.694	-171.326	-170.957	-171.395	-171.834	-172.273	-172.711	-173.15	-173.589	-174.028	-174.337	-174.37	-174.34	-174.269	-173.906	-173.544	-173.181	-172.742	-172.512	-172.144
-171.776	-171.408	-170.955	-170.93	-170.835	-170.793	-170.769	-170.719	-170.346	-169.973	-169.6	-169.535	-169.735	-169.322	-168.91	-168.498	-168.086	-168.064	-168.028	-168.009	-167.726	-167.443	-167.428	-167.358	-167.333	-166.884	-166.434	-165.985	-165.536	-165.086	-164.854
-164.873	-164.894	-164.915	-164.938	-164.943	-164.948	-164.951	-164.953	-164.953	-164.949	-164.948	-164.956	-164.983	-164.986	-164.953	-164.822	-164.78	-164.703	-164.676	-164.668	-164.675	-164.69	-164.697	-164.691	-164.657	-164.617	-164.177	-164.114	-164.16	-164.173	-164.195	-164.203
-164.203	-164.19	-164.166	-163.882	-163.597	-163.465	-163.284	-163.134	-162.87	-162.828	-162.804	-162.81	-162.821	-162.827	-162.804	-162.769	-162.37	-162.26	-162.308	-162.457	-162.406	-162.169	-161.749	-161.329	-160.91	-160.49	-160.07	-159.777	-159.484	-159.193	-159.102	-159.091
-159.07	-159.045	-159	-158.518	-158.037	-157.555	-157.53	-157.483	-157.453	-157.185	-156.918	-157.024	-157.504	-157.984	-158.463	-158.522	-158.558	-158.497	-158.013	-157.529	-157.045	-156.561	-156.076	-155.592	-155.436	-155.497	-155.135	-155.11	-155.082	-155.059
-154.639	-154.22	-153.801	-153.382	-152.962	-152.543	-152.555	-152.58	-152.632	-152.655	-152.698	-152.721	-152.814	-152.897	-153.336	-153.775	-154.215	-154.256	-154.111	-154.458	-154.804	-154.839	-154.775	-154.532	-154.424	-154.352	-154.091	-153.83	-153.758	-153.692	-153.719	-153.79
-153.816	-153.845	-153.983	-154.006	-154.035	-154.065	-154.298	-154.313	-154.342	-154.358	-154.41	-154.819	-154.997	-155.409	-155.821	-156.233	-156.645	-157.057	-157.146	-157.143	-157.138	-157.123	-157.096	-157.064	-156.757	-156.45	-155.96	-155.47	-154.98	-154.49	-154
-153.509	-153.019	-152.529	-152.039	-151.549	-151.059	-150.569	-150.079	-149.588	-149.098	-148.608	-148.118	-147.628	-147.585	-147.548	-147.583	-147.626	-147.939	-148.252	-148.299	-148.091	-148.18	-148.452	-148.43	-148.409	-148.365	-148.407	-148.758	-149.11	-149.462
-149.173	-148.885	-149.165	-149.446	-149.422	-149.379	-149.355	-149.036	-149.248	-149.19	-148.724	-148.258	-148.343	-148.616	-148.889	-148.99	-149.019	-149.35	-149.68	-149.727	-149.503	-149.575	-149.795	-149.623	-149.665	-149.951	-150.236	-150.322	-150.272	-150.085	-150.449	-150.435
-150.42	-150.404	-150.387	-150.422	-150.717	-151.012	-150.945	-150.723	-150.891	-150.43	-149.968	-150.016	-150.212	-150.301	-150.395	-150.726	-150.572	-150.609	-150.675	-150.803	-150.726	-150.645	-150.477	-150.134	-150.156	-150.18	-150.208	-150.312	-150.347	-150.37	-149.986	-149.602
-149.218	-148.834	-148.829	-148.825	-148.818	-148.812	-148.803	-148.663	-148.546	-148.05	-147.555	-147.61	-148.032	-148.455	-148.512	-148.195	-147.879	-147.935	-148.273	-148.612	-148.95	-148.906	-148.55	-148.194	-148.249	-148.647	-148.58	-148.515	-148.537	-148.609	-148.582
-148.5	-148.848	-148.831	-148.814	-148.779	-148.881	-148.972	-149	-148.704	-148.519	-148.044	-148.079	-148.208	-148.157	-147.994	-148.029	-147.977	-147.566	-147.155	-147.182	-147.067	-147.116	-147.169	-147.271	-147.341	-147.368	-147.392	-147.57	-147.897	-147.864	-147.585	-148.059
-148.141	-148.015	-147.983	-147.92	-147.889	-147.946	-147.773	-148.183	-148.592	-149.001	-149.072	-149.04	-149.092	-149.544	-149.995	-150.447	-150.534	-151.024	-151.514	-152.004	-151.867	-151.758	-151.736	-151.695	-151.655	-151.698	-151.748	-152.214	-152.265	-152.316	-152.414
-152.312	-151.99	-152.107	-151.975	-151.982	-151.995	-152.002	-151.72	-151.786	-152.075	-152.106	-152.222	-152.257	-152.232	-152.234	-152.338	-152.564	-152.592	-152.614	-152.705	-152.935	-153.039	-153.079	-153.552	-154.025	-154.497	-154.97	-155.008	-155.041	-155.053	-155.422	-155.79
-156.159	-156.528	-156.547	-156.55	-156.53	-156.499	-156.088	-156.039	-156.055	-156.074	-156.116	-156.053	-155.706	-155.36	-155.014	-154.978	-155.05	-154.891	-154.796	-154.73	-154.523	-154.582	-154.51	-154.361	-154.291	-154.333	-154.304	-154.181	-154.21	-154.235	-154.137
-153.918	-153.815	-154.21	-154.221	-154.237	-154.244	-154.251	-154.263	-154.278	-154.32	-154.333	-154.357	-154.369	-154.396	-154.568	-154.718	-154.651	-154.667	-154.752	-154.76	-154.767	-154.774	-155.12	-155.214	-155.252	-155.092	-154.978	-154.996	-155.026	-155.043	-155.182	-155.274
-155.323	-155.347	-155.396	-155.421	-155.448	-155.494	-155.519	-155.747	-155.933	-156.027	-156.348	-156.373	-156.445	-156.452	-156.453	-156.57	-156.625	-156.649	-156.68	-156.673	-156.659	-156.653	-156.682	-156.741	-156.967	-157.2	-157.257	-157.354	-157.669	-157.984	-158.008	-158.058
-158.089	-158.18	-158.253	-158.311	-158.344	-158.375	-158.402	-158.423	-158.437	-158.455	-158.637	-158.64	-158.625	-158.533	-158.511	-158.454	-158.427	-158.401	-158.381	-158.346	-158.325	-158.274	-158.157	-158.118	-158.286	-158.253	-158.219	-158.14	-158.182	-158.292	-158.329	-158.325
-158.281	-158.177	-158.208	-158.224	-158.282	-158.302	-158.312	-158.301	-158.264	-158.22	-157.925	-157.843	-157.693	-157.628	-157.609	-157.594	-157.585	-157.573	-157.512	-157.394	-157.251	-157.264	-157.277	-157.291	-157.305	-157.256	-157.083	-157.022	-157.005	-156.981	-156.93	-156.903
-156.897	-156.899	-156.896	-156.821	-156.467	-156.512	-156.696	-156.737	-156.811	-156.834	-156.782	-156.655	-156.59	-156.511	-156.415	-156.324	-155.866	-155.695	-155.583	-155.5	-155.475	-155.357	-155.33	-155.316	-155.309	-155.309	-155.306	-155.291	-154.894	-154.839	-154.816	-154.775
-154.75	-154.405	-154.196	-154.169	-154.124	-154.097	-153.815	-153.534	-153.317	-153.379	-153.455	-153.905	-153.942	-153.907	-153.862	-153.555	-153.248	-153.081	-152.996	-152.935	-152.915	-152.872	-152.852	-152.829	-152.809	-152.772	-152.753	-152.575	-152.58	-152.589	-152.615	-152.581
-152.476	-152.502	-152.468	-152.485	-152.419	-152.351	-152.217	-152.186	-152.176	-152.134	-152.119	-152.097	-152.061	-151.988	-151.515	-151.371	-151.417	-151.441	-151.466	-151.421	-151.001	-150.912	-150.454	-150.425	-150.374	-150.318	-150.273	-150.248	-150.099	-150.052	-150.004	-149.975
-149.857	-149.616	-149.502	-149.245	-149.262	-149.304	-149.323	-149.383	-149.401	-149.434	-149.451	-149.508	-149.526	-149.591	-149.814	-149.802	-149.79	-149.778	-149.766	-149.771	-149.785	-149.643	-149.499	-149.228	-148.957	-148.885	-148.674	-148.802	-148.782	-148.79	-148.806	-148.815
-148.752	-148.559	-148.289	-148.019	-147.872	-147.793	-147.758	-148.179	-148.6	-149.021	-149.041	-149.056	-149.062	-149.05	-149.027	-149.002	-148.803	-148.971	-148.956	-148.914	-148.867	-148.851	-148.812	-148.77	-148.513	-148.18	-147.847	-147.77	-147.778	-147.701	-147.661
-147.621	-147.693	-147.714	-147.687	-147.66	-147.607	-147.58	-147.491	-147.392	-147.297	-147.266	-147.233	-147.264	-147.275	-147.264	-146.976	-146.89	-146.469	-146.397	-146.375	-146.354	-146.31	-146.026	-145.933	-145.969	-145.985	-146	-145.787	-145.498	-145.463	-145.43	-145.437
-145.452	-145.459	-145.447	-145.434	-145.421	-145.407	-145.558	-145.569	-145.569	-145.566	-145.569	-145.665	-145.735	-145.955	-145.937	-145.902	-145.886	-145.81	-145.831	-145.854	-145.9	-145.895	-145.885	-145.879	-145.939	-145.964	-145.953	-145.92	-145.886	-145.851	-145.817	-145.709
-145.564	-145.556	-145.55	-145.541	-145.535	-145.525	-145.427	-145.246	-145.275	-145.606	-145.937	-145.973	-146.05	-146.163	-146.309	-146.381	-146.319	-145.928	-145.536	-145.531	-145.527	-145.524	-145.507	-145.345	-145.31	-145.328	-145.362	-145.569	-145.545	-145.547	-145.565	-145.593
-145.81	-145.882	-145.915	-145.948	-145.964	-145.945	-145.914	-145.878	-145.81	-145.739	-145.524	-145.511	-145.488	-145.476	-145.398	-145.463	-145.534	-145.822	-146.11	-146.125	-146.138	-146.185	-146.311	-146.345	-146.417	-146.45	-146.47	-146.433	-146.413	-146.391	-146.446	-146.618
-147.082	-147.561	-148.04	-148.115	-148.195	-148.453	-148.848	-149.244	-149.64	-149.688	-149.714	-149.709	-149.686	-149.66	-149.606	-149.546	-149.483	-149.033	-148.874	-148.54	-148.646	-148.69	-148.689	-148.649	-148.591	-148.425	-148.197	-147.853	-147.509	-147.164	-147.177
-147.19	-147.203	-147.216	-147.167	-146.957	-146.761	-146.598	-146.572	-146.547	-146.521	-146.494	-146.466	-146.418	-146.393	-146.251	-146.222	-146.169	-146.005	-145.934	-145.718	-145.355	-145.382	-145.479	-145.505	-145.518	-145.539	-145.909	-146.204	-146.5	-146.47	-146.438	-146.363
-146.367	-146.374	-146.378	-146.291	-146.294	-146.3	-146.303	-146.209	-145.951	-145.566	-145.18	-145.214	-145.185	-145.057	-144.891	-144.59	-144.388	-144.32	-144.271	-144.221	-144.205	-144.177	-144.16	-144.205	-144.211	-144.203	-144.188	-143.972	-143.996	-144.047	-144.199	-144.308
-144.357	-144.306	-144.089	-143.74	-143.392	-143.036	-142.679	-142.655	-142.64	-142.628	-142.616	-142.6	-142.557	-142.545	-142.537	-142.529	-142.514	-142.534	-142.55	-142.578	-142.526	-142.467	-142.13	-142.031	-141.912	-141.861	-141.736	-141.691	-141.674	-141.662	-141.647	-141.592
-141.554	-141.527	-141.428	-141.416	-141.399	-141.39	-141.38	-141.302	-140.913	-140.897	-140.859	-140.843	-140.826	-140.646	-140.776	-140.754	-140.685	-140.837	-141.238	-141.298	-141.327	-141.299	-141.23	-140.927	-140.869	-140.82	-140.548	-140.277	-140.217	-140.199	-140.219	-140.189
-140.157	-139.85	-139.815	-139.767	-139.757	-139.737	-139.674	-139.677	-139.659	-139.634	-139.611	-139.567	-139.351	-139.204	-139.034	-138.658	-138.281	-137.904	-137.849	-137.786	-137.763	-137.742	-137.477	-137.095	-137.072	-137.055	-137.039	-137.018	-136.995	-136.919	-136.632	-136.346
-136.362	-136.382	-136.43	-136.407	-136.335	-136.374	-136.626	-136.878	-136.965	-137.01	-136.998	-136.959	-136.886	-136.873	-136.864	-136.863	-136.869	-136.887	-136.891	-136.889	-136.885	-136.882	-136.885	-136.882	-136.867	-136.834	-136.794	-136.565	-136.418	-136.349	-136.225	-136.123
-135.936	-135.875	-135.856	-135.716	-135.702	-135.692	-135.682	-135.668	-135.648	-135.657	-135.7	-135.634	-135.495	-135.42	-135.342	-134.931	-134.519	-134.489	-134.501	-134.523	-134.571	-134.586	-134.568	-134.537	-134.515	-134.392	-134.373	-134.378	-134.395	-134.415	-134.356	-134.238
-134.176	-134.09	-134.059	-133.929	-133.943	-133.954	-133.957	-133.948	-133.938	-133.866	-133.592	-133.318	-133.2	-132.791	-132.761	-132.739	-132.716	-132.69	-132.636	-132.579	-132.093	-131.779	-131.574	-131.555	-131.284	-131.013	-130.975	-130.955	-130.816	-130.77	-130.742	-130.732
-130.354	-129.975	-129.625	-129.275	-129.263	-129.239	-129.228	-129.187	-128.711	-128.65	-128.533	-128.473	-128.005	-127.993	-127.971	-127.959	-127.902	-127.85	-127.839	-127.811	-127.796	-127.74	-127.63	-127.352	-127.324	-127.271	-127.245	-127.126	-126.939	-126.878	-126.797	-126.676
-126.595	-126.113	-126.056	-126.025	-125.961	-125.934	-125.821	-125.768	-125.74	-125.338	-124.936	-124.854	-124.826	-124.476	-124.436	-124.423	-124.409	-124.381	-124.366	-124.307	-124.2	-124.076	-124.051	-123.759	-123.466	-123.344	-123.218	-123.224	-123.17	-123.118	-123.01	-122.836
-122.723	-122.455	-122.424	-122.333	-122.306	-122.228	-122.2	-122.004	-121.913	-121.829	-121.802	-121.773	-121.765	-121.755	-121.743	-121.716	-121.701	-121.636	-121.475	-121.461	-121.443	-121.434	-121.255	-121.269	-121.284	-121.301	-121.318	-121.262	-121.203	-121.145	-121.094	-121.072
-121.043	-121.016	-120.976	-120.947	-120.829	-120.717	-120.435	-120.154	-120.043	-119.897	-119.544	-119.421	-119.401	-119.381	-119.341	-119.321	-119.135	-119.055	-118.982	-118.91	-118.867	-118.68	-118.629	-118.617	-118.647	-119.138	-119.07	-118.975	-118.55	-118.124	-118.037	-117.994
-117.971	-117.947	-117.923	-117.849	-117.841	-117.884	-117.978	-117.914	-117.892	-117.836	-117.809	-117.793	-117.883	-117.844	-117.786	-117.662	-117.604	-117.49	-117.341	-117.142	-116.693	-116.519	-116.463	-116.296	-116.212	-116.187	-116.152	-116.05	-116.085	-116.098	-116.101	-116.095
-116.084	-116.069	-116.052	-115.98	-115.907	-115.918	-115.927	-115.928	-115.917	-115.888	-115.794	-115.727	-115.649	-115.417	-115.237	-115.024	-114.874	-114.838	-114.854	-114.87	-114.884	-114.891	-114.891	-114.881	-114.863	-114.842	-114.854	-114.866	-114.891	-114.903	-114.923	-114.935
-114.97	-114.994	-115.068	-115.076	-115.091	-115.124	-115.126	-115.111	-115.083	-115.125	-115.022	-114.913	-114.945	-114.813	-114.797	-114.734	-114.505	-114.451	-114.374	-114.21	-114.182	-114.102	-113.952	-113.977	-114.011	-114.286	-114.242	-114.188	-113.892	-113.611	-113.583	-113.562
-113.44	-113.426	-113.446	-113.447	-113.437	-113.422	-113.883	-113.948	-113.919	-113.805	-113.75	-113.734	-113.702	-113.685	-113.79	-113.805	-113.809	-113.802	-113.795	-113.779	-113.748	-113.801	-113.731	-113.657	-113.512	-113.225	-113.263	-113.311	-113.564	-113.622	-113.649	-114.059
-114.125	-114.146	-114.326	-114.357	-114.304	-114.266	-114.153	-113.971	-113.915	-113.862	-113.84	-113.827	-113.826	-113.842	-113.861	-113.92	-113.936	-113.954	-113.97	-114.019	-114.142	-114.27	-114.278	-114.263	-114.239	-114.106	-114.081	-113.964	-113.888	-113.863	-113.79	-113.763
-113.735	-113.655	-113.501	-113.444	-113.181	-112.918	-112.867	-112.726	-112.676	-112.657	-112.644	-112.634	-112.624	-112.57	-112.246	-112.23	-112.214	-112.19	-112.139	-112.096	-112.076	-111.809	-111.543	-111.56	-111.558	-111.541	-111.515	-111.55	-111.667	-111.71	-111.754	-111.806
-111.917	-111.912	-111.916	-111.923	-111.926	-111.918	-111.9	-111.863	-111.818	-111.485	-111.42	-111.326	-111.358	-111.479	-111.697	-111.741	-111.782	-111.887	-111.905	-111.877	-111.884	-111.899	-111.906	-111.887	-111.864	-111.815	-111.65	-111.593	-111.453	-111.402	-111.376	-111.347
-111.231	-111.152	-111.046	-111.036	-111.017	-111.006	-110.946	-110.888	-110.862	-110.845	-110.827	-110.797	-110.764	-110.741	-110.723	-110.69	-110.669	-110.555	-110.449	-110.248	-110.399	-110.446	-110.43	-110.41	-110.37	-110.352	-110.227	-110.193	-110.131	-110.122	-110.124	-110.134
-110.135	-110.131	-110.111	-110.103	-110.114	-110.137	-110.162	-110.219	-110.244	-110.317	-110.321	-110.293	-110.266	-110.248	-110.242	-110.247	-110.264	-110.294	-110.472	-110.594	-110.647	-110.675	-110.697	-110.723	-110.85	-110.934	-110.989	-111.018	-111.257	-111.301	-111.383	-111.527
-111.578	-111.601	-111.518	-111.491	-111.52	-111.619	-111.561	-111.481	-111.463	-111.424	-111.364	-111.304	-111.274	-111.189	-111.13	-110.788	-110.446	-110.418	-110.363	-110.338	-110.173	-109.994	-109.9	-109.867	-109.839	-109.816	-109.718	-109.693	-109.662	-109.633	-109.25	-108.868
-108.486	-108.104	-108.065	-108.027	-107.866	-107.388	-107.363	-107.316	-107.291	-107.193	-107.164	-107.151	-107.129	-107.114	-106.905	-106.815	-106.715	-106.655	-106.591	-106.525	-106.481	-106.458	-106.449	-106.083	-105.717	-105.702	-105.675	-105.662	-105.402	-105.142	-105.12	-105.104
-105.099	-105.1	-105.103	-105.106	-105.096	-105.064	-105.026	-104.836	-104.816	-104.811	-104.799	-104.781	-104.761	-104.633	-104.551	-104.335	-104.101	-103.931	-103.812	-103.554	-103.296	-102.946	-102.597	-102.439	-102.341	-102.172	-102.078	-101.859	-101.785	-101.761	-101.654	-101.599
-101.564	-101.553	-101.554	-101.567	-101.591	-101.622	-101.631	-101.638	-101.649	-101.657	-101.534	-101.149	-101.16	-101.155	-101.138	-101.113	-101.025	-100.94	-100.629	-100.547	-100.436	-100.324	-100.222	-100.137	-100.11	-100.096	-100.052	-100.04	-100.016	-100.005	-99.9762	-99.8316
-99.4314	-99.0143	-99.001	-98.9603	-98.9457	-98.772	-98.642	-98.6265	-98.5963	-98.5793	-98.5627	-98.4812	-98.4022	-98.4298	-98.4786	-98.5714	-98.7442	-98.4343	-98.5477	-98.8991	-98.9266	-99.04	-99.3797	-99.3526	-99.3354	-99.3279	-99.329	-99.3231	-99.324
-99.3341	-99.3834	-99.4385	-99.602	-99.6305	-99.7413	-99.8844	-100.105	-100.341	-100.522	-100.536	-100.544	-100.537	-100.529	-100.363	-100.307	-100.204	-100.149	-100.083	-100.057	-100.032	-100.012	-99.9193	-99.9653	-100.011	-100.11	-100.107	-100.077	-100.051	-100.039	-100.018
-100.04	-100.113	-100.085	-100.053	-99.8766	-99.8158	-99.8009	-99.8167	-99.8332	-99.8505	-99.869	-99.8819	-99.9132	-99.9281	-100.006	-100.032	-100.048	-100.093	-100.112	-100.131	-100.246	-100.33	-100.4	-100.422	-100.436	-100.465	-100.48	-100.541	-100.6	-100.927
-101.396	-101.463	-101.417	-101.396	-101.377	-101.404	-101.424	-101.434	-101.429	-101.412	-101.389	-101.342	-101.307	-101.298	-101.294	-101.295	-101.306	-101.366	-101.426	-101.406	-101.38	-101.36	-101.355	-101.365	-101.382	-101.405	-101.434	-101.427	-101.439	-101.487	-101.514	-101.535
-101.549	-101.557	-101.589	-101.658	-101.786	-101.901	-102.064	-102.229	-102.394	-102.733	-102.849	-102.896	-102.923	-102.883	-102.822	-102.789	-102.804	-102.846	-102.962	-102.978	-102.987	-102.987	-102.982	-102.983	-102.999	-102.951	-102.89	-102.401	-101.912	-101.801	-101.385	-101.36
-101.273	-101.264	-101.259	-101.261	-101.261	-101.251	-101.235	-101.164	-100.898	-100.632	-100.621	-100.612	-100.597	-100.587	-100.574	-100.534	-100.518	-100.499	-100.486	-100.459	-100.163	-99.8674	-99.6686	-99.5845	-99.5557	-99.5006	-99.4721	-99.4986	-99.5859	-99.4973	-99.2101
-98.8144	-98.8501	-98.8677	-98.8912	-99.1882	-99.4853	-99.5877	-99.5516	-99.5023	-99.4056	-99.6002	-99.6362	-99.6717	-99.6999	-99.7149	-99.7275	-99.7305	-99.7135	-99.7113	-99.72	-99.7341	-99.751	-99.7681	-100.219	-100.67	-101.12	-101.213	-101.694
-101.857	-102.23	-102.603	-102.874	-102.886	-102.893	-102.9	-102.91	-102.987	-103.044	-103.118	-103.148	-103.247	-103.266	-103.288	-103.307	-103.316	-103.307	-103.285	-103.24	-103.25	-103.262	-103.274	-103.288	-103.283	-103.277	-103.261	-103.312	-103.334	-103.355	-103.386	-103.404
-103.43	-103.334	-103.299	-103.041	-102.685	-102.329	-102.27	-102.094	-102.116	-102.15	-102.169	-102.148	-102.159	-102.17	-102.184	-102.198	-102.161	-102.189	-102.26	-102.292	-102.307	-102.32	-102.334	-102.351	-102.428	-102.44	-102.47	-102.485	-102.554	-102.717	-102.677	-102.377
-102.077	-101.984	-101.997	-101.96	-101.679	-101.397	-101.31	-101.038	-100.766	-100.659	-100.377	-100.318	-100.262	-100.142	-100.113	-100.023	-99.8536	-99.6822	-99.191	-98.6998	-98.2086	-97.7174	-97.8022	-97.8354	-97.9812	-97.9288	-97.8733	-97.8166	-97.7611
-97.6026	-97.4502	-97.4189	-97.3351	-97.3083	-97.2839	-97.2544	-97.2257	-97.1807	-97.1566	-96.9921	-96.9632	-96.9121	-96.7051	-96.5883	-96.475	-96.1588	-95.8427	-95.8313	-95.8212	-95.8052	-95.7946	-95.7466	-95.6886	-95.5113	-95.3962	-95.3386	-95.2783
-95.2679	-95.2455	-95.2338	-95.1938	-95.0032	-94.578	-94.5312	-94.387	-94.3358	-94.131	-93.9359	-93.7988	-93.7743	-93.7486	-93.697	-93.6555	-93.6343	-93.6163	-93.6107	-93.6046	-93.599	-93.587	-93.5716	-93.2972	-93.0227	-92.9697	-92.9172	-92.8641
-92.8014	-92.7893	-92.7698	-92.7618	-92.7557	-92.7423	-92.7183	-92.5399	-92.2469	-91.9538	-91.9337	-91.9249	-91.9231	-91.9193	-91.8564	-91.8436	-91.663	-91.3889	-91.1149	-91.1035	-91.0971	-91.0943	-91.089	-91.0774	-90.7599	-90.6489	-90.6232
-90.5596	-90.5343	-90.3604	-90.2951	-90.2067	-90.1868	-90.1608	-90.0703	-89.9468	-89.9007	-89.7997	-89.7456	-89.5367	-89.512	-89.4432	-89.2838	-89.2303	-89.2608	-89.2817	-89.28	-89.2426	-89.088	-89.0765	-89.0618	-89.0541	-89.0636	-89.1063	-89.1193	-89.1184
-89.1068	-89.0995	-89.1105	-89.1714	-89.3583	-89.4247	-89.3485	-88.9735	-88.5985	-88.2235	-88.1735	-88.1389	-88.1312	-88.1285	-88.1235	-88.1088	-88.1957	-88.2861	-88.3649	-88.4063	-88.4336	-88.4412	-88.4328	-88.3937	-88.4193	-88.4554	-88.714	-88.7042
-88.6107	-88.5664	-88.5356	-88.4783	-88.4438	-88.4069	-88.3691	-88.2631	-88.2297	-88.1868	-88.1523	-88.1181	-88.1025	-88.0746	-88.0578	-87.9215	-87.8856	-87.8248	-87.6488	-87.505	-87.4704	-87.3675	-87.3495	-87.3321	-87.3236	-87.3323	-87.3456	-87.3603
-87.3937	-87.3583	-87.3184	-87.1817	-87.1345	-87.1107	-87.1335	-87.09	-87.0413	-86.9465	-86.6666	-86.5946	-86.4604	-86.4337	-86.4139	-86.3855	-86.3677	-86.3435	-86.317	-86.2914	-86.2701	-86.2493	-86.2223	-86.0712	-85.9861	-85.8868	-85.7826	-85.6786
-85.5804	-85.644	-85.6586	-85.6686	-85.6649	-85.6526	-85.6104	-85.5947	-85.5846	-85.5753	-85.5641	-85.5453	-85.5037	-85.5429	-85.5316	-85.5167	-85.4998	-85.483	-85.4591	-85.4398	-85.42	-85.3942	-85.3672	-85.3395	-85.2294	-85.1693	-85.1015	-85.054
-85.0094	-84.9192	-84.8503	-84.4669	-84.1775	-84.1335	-84.113	-84.041	-84.0191	-83.9726	-83.949	-83.9277	-83.8859	-83.8646	-83.7517	-83.752	-83.7598	-83.7853	-83.8118	-83.8361	-83.859	-83.8816	-83.8666	-83.8271	-83.8087	-83.8131	-83.8177
-83.8204	-83.8192	-83.8093	-83.7967	-83.691	-83.6658	-83.6573	-83.6406	-83.6317	-83.5784	-83.5535	-83.5432	-83.5303	-83.5192	-83.5077	-83.4886	-83.4501	-83.3961	-83.2958	-82.9337	-82.7143	-82.674	-82.6495	-82.6012	-82.3483	-82.2749	-82.2092	-82.1371
-82.0648	-81.9984	-81.9152	-81.8927	-81.873	-81.7884	-81.7072	-81.234	-81.1847	-81.1468	-81.1256	-81.1116	-81.0863	-81.1155	-81.155	-81.2363	-81.2726	-81.3063	-81.3282	-81.3355	-81.3321	-81.3109	-81.3095	-81.3227	-81.3555	-81.3112	-81.2347	-81.1493	-80.8102
-80.7746	-80.7606	-80.7396	-80.7274	-80.7093	-80.612	-80.3938	-80.2714	-80.2325	-80.1968	-80.2255	-80.3247	-80.3518	-80.3569	-80.3573	-80.3567	-80.3581	-80.3638	-80.4179	-80.4368	-80.4643	-80.5069	-80.5194	-80.5522	-80.5642	-80.6238	-80.651	-80.6588
-80.6586	-80.6627	-80.6644	-80.6571	-80.6465	-80.6342	-80.6207	-80.6063	-80.4925	-80.3777	-80.0126	-79.6475	-79.6256	-79.5814	-79.2325	-79.1426	-79.0923	-78.992	-78.9349	-78.9186	-78.8813	-78.7819	-78.744	-78.7425	-78.7637	-78.7931	-78.8246	-78.8526	-78.8605
-78.8608	-78.8584	-78.8581	-78.8718	-78.8674	-78.845	-78.7827	-78.5846	-78.5289	-78.5014	-78.2012	-77.9733	-77.8519	-77.5312	-77.5008	-77.442	-77.3605	-77.3312	-77.244	-77.2146	-77.1609	-77.1103	-77.0792	-76.8798	-76.8467	-76.7801	-76.7183	-76.6987
-76.7055	-76.7282	-76.9409	-76.9552	-76.9818	-76.9948	-77.2424	-77.2059	-77.1224	-77.0808	-77.0485	-77.0198	-76.9313	-76.7783	-76.6039	-76.5786	-76.5345	-76.5098	-76.3028	-76.2772	-76.2635	-76.2381	-76.2246	-76.2117	-75.9661	-75.9527	-75.9408	-75.9239
-75.8978	-75.8161	-75.7073	-75.6787	-75.5934	-75.5607	-75.5329	-75.3567	-75.3127	-75.2681	-74.9076	-74.7817	-74.738	-74.7015	-74.6628	-74.6123	-74.5128	-74.4919	-74.4537	-74.4333	-74.4116	-74.3411	-74.2772	-74.2578	-74.1051	-74.0253	-73.9491
-73.8635	-73.8026	-73.7694	-73.7386	-73.6865	-73.6573	-73.6267	-73.592	-73.5992	-73.5895	-73.5729	-73.5591	-73.5152	-73.4975	-73.4504	-73.4052	-73.3103	-73.2285	-73.2071	-73.1582	-73.1391	-73.1188	-73.0968	-73.0731	-72.8289	-72.6434	-72.5135	-72.4291
-72.3845	-72.3558	-72.4173	-72.2392	-72.0016	-71.8636	-71.7493	-71.5424	-71.423	-71.062	-70.8829	-70.5077	-70.4529	-70.4264	-70.3468	-70.3184	-70.293	-69.9189	-69.6279	-69.337	-68.9167	-68.8415	-68.7797	-68.6673	-68.6449	-68.6208	-68.5968	-68.5375
-68.4669	-68.2047	-67.9425	-67.9131	-67.8369	-67.7889	-67.764	-67.7388	-67.7133	-67.6881	-67.6627	-67.6362	-67.6095	-67.5868	-67.5356	-67.5111	-67.5152	-67.529	-67.5338	-67.5294	-67.5072	-67.5041	-67.4928	-67.453	-67.3753	-67.2664	-67.2219	-67.2206
-67.2184	-67.22	-67.2184	-67.2088	-67.1896	-67.1513	-67.1386	-67.0954	-67.0838	-67.0528	-66.9994	-66.9783	-66.9725	-66.9574	-66.9392	-66.928	-66.9277	-66.9302	-66.9295	-66.9194	-66.9027	-66.8122	-66.7905	-66.7717	-66.7508	-66.748	-66.7611	-66.7781	-66.7865
-66.779	-66.7816	-66.7921	-66.8002	-66.8097	-66.8251	-66.8389	-66.8487	-66.8557	-66.8612	-66.8655	-66.8693	-66.89	-66.9166	-66.9707	-66.995	-67.1813	-67.1622	-67.1029	-67.1422	-67.4241	-67.4813	-67.5011	-67.5247	-67.5785	-67.6226	-67.6174	-67.6011	-67.5919
-67.567	-67.5362	-67.4991	-67.4905	-67.4819	-67.473	-67.4611	-67.444	-67.4583	-67.4865	-67.5446	-67.5231	-67.4582	-67.4673	-67.5067	-67.514	-67.4984	-67.4657	-67.4014	-67.4209	-67.4253	-67.42	-67.4111	-67.5122	-67.5249	-67.5513	-67.5699	-67.6131
-67.6312	-67.6427	-67.66	-67.6704	-67.6914	-67.7012	-67.7046	-67.6949	-67.6781	-67.6676	-67.684	-67.6801	-67.6738	-67.6745	-67.6836	-67.7593	-67.7925	-67.8463	-67.8559	-67.8841	-67.9005	-67.9215	-67.9494	-67.9804	-67.9873	-68.0128	-68.0242	-68.0413
-68.0514	-68.0686	-68.1907	-68.2063	-68.2354	-68.2519	-68.2716	-68.2858	-68.3058	-68.3231	-68.3434	-68.428	-68.4506	-68.4713	-68.4838	-68.4864	-68.4832	-68.475	-68.4626	-68.4772	-68.4873	-68.4873	-68.4719	-68.4538	-68.4324	-68.3895	-68.3801	-68.379
-68.393	-68.3906	-68.3624	-68.3574	-68.3619	-68.376	-68.3967	-68.4831	-68.4983	-68.5061	-68.5151	-68.572	-68.5858	-68.6045	-68.6219	-68.6383	-68.6781	-68.7318	-68.745	-68.7574	-68.7688	-68.8249	-68.814	-68.807	-68.6538	-68.4667	-68.3679	-68.3346
-68.3088	-68.2956	-68.2892	-68.2847	-68.2859	-68.2934	-68.3253	-68.3324	-68.3164	-68.2789	-68.2445	-68.182	-68.152	-68.1161	-68.0996	-68.0835	-68.068	-68.0088	-68.0015	-67.9533	-67.8558	-67.8069	-67.5275	-67.4933	-67.4588	-67.4385	-67.4179	-67.3923
-67.3533	-67.3082	-67.2843	-67.2744	-67.2937	-67.3179	-67.335	-67.3392	-67.3244	-67.315	-67.3043	-67.295	-67.2898	-67.2794	-67.2696	-67.253	-67.232	-67.2091	-67.0096	-66.894	-66.8746	-66.8599	-66.8446	-66.8733	-66.9276	-66.9564	-66.9352	-66.9105	-66.834
-66.7843	-66.7591	-66.7893	-66.842	-66.8998	-66.945	-66.9207	-66.8907	-66.8585	-66.8271	-66.845	-66.8782	-67.2733	-67.35	-67.4556	-67.472	-67.4807	-67.4777	-67.4628	-67.3842	-67.0565	-67.038	-67.0162	-66.9964	-66.9592	-66.9774	-66.984	-66.9881	-66.9995
-67.0057	-67.0035	-67.0146	-67.103	-67.1482	-67.1747	-67.1632	-67.1129	-66.9891	-66.9677	-66.9516	-66.9408	-66.9215	-66.8743	-66.9278	-66.9538	-66.9591	-66.9413	-66.9111	-66.8607	-66.9044	-67.0607	-67.1258	-67.1523	-67.1614	-67.1571	-67.1444	-67.1281
-67.1082	-66.7656	-66.7311	-66.72	-66.704	-66.6905	-66.6251	-66.6759	-66.6894	-66.7525	-66.7967	-66.8398	-66.8603	-66.879	-66.9459	-66.9469	-66.9801	-67.1091	-67.1399	-67.1617	-67.2106	-67.194	-67.1767	-67.1395	-67.1188	-67.1002	-67.065	-67.1547	-67.1803
-67.1902	-67.1897	-67.1931	-67.2425	-67.2687	-67.0155	-66.8738	-66.8506	-66.8389	-66.834	-66.8315	-66.8912	-66.8576	-66.8265	-66.7967	-66.7671	-66.8027	-66.9109	-67.0803	-67.0311	-67.016	-66.7795	-66.7379	-66.7803	-66.9144	-66.9676	-66.9232
-66.8192	-66.7672	-66.7071	-66.5924	-66.5338	-66.5433	-66.5422	-66.533	-66.5182	-66.5102	-66.5175	-66.5351	-66.5582	-66.5722	-66.5978	-66.6131	-66.6321	-66.7331	-66.8009	-66.8382	-66.8612	-66.9742	-66.9927	-67.4722	-67.5927	-67.6107	-67.5669	-67.5447	-67.5189
-67.5535	-67.5873	-67.6222	-67.6608	-67.5359	-67.4833	-67.546	-67.5625	-67.5548	-67.5329	-67.5047	-67.4438	-67.484	-67.5714	-67.6077	-67.5926	-67.5404	-67.505	-67.475	-67.4718	-67.4757	-67.4762	-67.463	-67.4544	-67.4447	-67.4358	-67.4292	-67.4113
-67.3934	-67.3031	-67.2897	-67.245	-67.2325	-67.2272	-67.2255	-67.2165	-67.1971	-67.1754	-67.1597	-67.1391	-67.119	-67.0978	-67.074	-67.1073	-67.1202	-67.119	-67.104	-67.0773	-67.0497	-67.0319	-66.9507	-66.9173	-66.9278	-66.9259	-66.9075	-66.9103	-66.9176
-66.9392	-66.9422	-66.9393	-66.9299	-66.9239	-66.9141	-66.8875	-66.939	-66.9503	-66.9588	-66.9685	-66.9809	-66.9498	-66.8768	-66.8164	-66.7856	-66.7645	-66.7635	-66.7657	-66.7645	-66.7556	-66.73	-66.7202	-66.7154	-66.7138	-66.7089	-66.6942	-66.6476	-66.6067	-66.5958
-66.5644	-66.5579	-66.5425	-66.5358	-66.5233	-66.4974	-66.4628	-66.451	-66.4535	-66.4565	-66.4744	-66.4853	-66.5139	-66.5268	-66.4442	-66.4658	-66.5217	-66.5449	-66.5908	-66.6142	-66.599	-66.5832	-66.4949	-66.4853	-66.475	-66.4615	-66.4388
-66.4203	-66.4172	-66.4406	-66.5519	-66.5331	-66.528	-66.535	-66.5521	-66.5479	-66.5121	-66.2921	-66.2568	-66.0919	-66.076	-66.0705	-66.0627	-66.057	-66.0485	-66.0189	-66.0005	-65.9886	-65.9614	-65.944	-65.9313	-65.8955	-65.8395	-65.8285	-65.814
-65.8004	-65.7848	-65.7649	-65.7499	-65.7381	-65.7255	-65.6894	-65.6746	-65.6461	-65.7621	-65.7667	-65.7517	-65.7346	-65.7172	-65.7011	-65.688	-65.6919	-65.7207	-65.7224	-65.7188	-65.7054	-65.6894	-65.6647	-65.6608	-65.6627	-65.6362	-65.578	-65.5504
-65.6016	-65.6119	-65.6356	-65.6429	-65.6576	-65.6622	-65.6693	-65.6916	-65.7401	-65.7848	-65.8281	-65.8724	-65.7857	-65.7651	-65.7454	-65.7259	-65.6405	-65.6337	-65.6468	-65.6636	-65.7055	-65.6129	-65.6085	-65.6003	-65.5958	-65.5827	-65.5448	-65.5304
-65.5015	-65.487	-65.4356	-65.4144	-65.32	-65.1874	-65.1387	-65.0909	-65.2499	-65.3005	-65.3192	-65.332	-65.3359	-65.3277	-65.3141	-65.2963	-65.2598	-65.0522	-65.0398	-65.014	-65.0008	-64.9166	-64.8866	-64.8234	-64.8179	-64.8094	-64.7997	-64.7869
-64.774	-64.7624	-64.7408	-64.7126	-64.7035	-64.6865	-64.5841	-64.572	-64.5381	-64.5084	-64.496	-64.4877	-64.4877	-64.4958	-64.5212	-64.5564	-64.5561	-64.595	-64.6302	-64.6627	-64.6937	-64.672	-64.6714	-64.6579	-64.6256	-64.5631	-64.3964	-64.3767
-64.369	-64.3683	-64.3704	-64.3747	-64.3772	-64.3735	-64.3353	-64.4442	-64.4787	-64.305	-64.251	-64.2259	-64.2091	-64.1906	-64.1344	-64.0748	-64.0451	-64.0663	-64.1222	-64.1451	-64.1232	-64.1166	-64.1404	-64.1645	-64.1923	-64.2269	-64.0819	-64.0037
-63.9745	-63.9735	-63.9662	-63.9388	-63.8805	-63.8063	-63.7952	-63.7923	-63.8026	-63.8287	-63.7955	-63.6823	-63.7012	-63.7544	-63.7623	-63.83	-63.8273	-63.8239	-63.8214	-63.922	-64.0597	-64.09	-64.063	-64.0343	-64.0072	-63.9845	-63.9975	-64.0133
-64.0495	-64.1037	-64.1099	-64.0791	-64.0642	-64.0549	-64.0562	-64.0821	-64.0797	-64.0559	-63.9945	-63.9696	-63.9691	-63.9742	-63.9744	-63.9703	-63.965	-63.9445	-63.9215	-63.9131	-63.906	-63.8966	-63.8877	-63.8739	-63.827	-63.8062	-63.7906	-63.7587	-63.7393
-63.7223	-63.7063	-63.6902	-63.673	-63.6633	-63.6534	-63.59	-63.5567	-63.5367	-63.5266	-63.5	-63.4517	-63.4274	-63.3824	-63.3597	-63.3162	-63.2882	-63.2613	-63.2464	-63.2372	-63.2242	-63.2048	-63.1507	-63.1079	-63.0836	-63.0604	-63.0181	-62.992	-63.023
-62.9997	-62.9918	-62.9988	-63.0118	-63.0189	-63.0033	-63.0054	-63.0172	-63.0309	-63.0489	-63.0858	-63.104	-63.1387	-63.1737	-63.2338	-63.2088	-63.0986	-63.0884	-63.0797	-63.0671	-63.0565	-63.0398	-63.0116	-62.9972	-62.986	-62.9747	-62.96	-62.9433	-62.9147
-62.8979	-62.8679	-62.8221	-62.7888	-62.8248	-62.8398	-62.8543	-62.7941	-62.7401	-62.5955	-62.584	-62.5648	-62.553	-62.5423	-62.526	-62.4982	-62.4374	-62.4072	-62.6738	-62.6531	-62.6307	-62.5816	-62.5592	-62.5181	-62.4972	-62.5409	-62.5572	-62.5741
-62.572	-62.5631	-62.5519	-62.5428	-62.5227	-62.5073	-62.4921	-62.4725	-62.4832	-62.4949	-62.5076	-62.5211	-62.4955	-62.4702	-62.4442	-62.4165	-62.4235	-62.436	-62.443	-62.3916	-62.3663	-62.3654	-62.3428	-62.3205	-62.3109	-62.3042	-62.3038	-62.3129
-62.338	-62.3536	-62.3628	-62.369	-62.1418	-62.1598	-62.2008	-62.2201	-62.1961	-62.1742	-62.1289	-62.1342	-62.137	-62.1368	-62.0549	-62.0448	-62.0282	-62.0152	-61.9845	-61.9709	-61.9558	-61.9433	-61.9207	-61.9668	-61.9457	-61.9315	-61.9157	-61.8902
-61.8789	-61.8446	-61.8349	-61.795	-61.8126	-61.8295	-61.8437	-61.8304	-61.8141	-61.8057	-61.7849	-61.7797	-61.778	-61.7688	-61.7216	-61.7124	-61.7091	-61.7033	-61.6865	-61.6721	-61.6612	-61.6559	-61.6573	-61.6531	-61.6388	-61.6083	-61.5788	-61.491	-61.569
-61.6043	-61.6058	-61.5742	-61.5205	-61.4662	-61.4323	-61.4454	-61.4469	-61.4442	-61.4447	-61.5248	-61.5593	-61.5829	-61.5669	-61.5416	-61.5277	-61.4962	-61.4855	-61.4717	-61.4613	-61.4608	-61.4561	-61.4156	-61.3985	-61.3651	-61.3717	-61.3862	-61.4234	-61.4166	-61.4026
-61.3848	-61.3667	-61.3498	-61.2953	-61.2952	-61.2713	-61.15	-61.0907	-61.1132	-61.1247	-61.1304	-61.1352	-61.1173	-61.1105	-61.1062	-61.0958	-61.0802	-61.0644	-61.0022	-60.9687	-60.9417	-60.9308	-60.9538	-60.976	-60.9674	-60.956	-60.9407	-60.9205	-60.9629
-60.8702	-60.8408	-60.8475	-60.8555	-60.8651	-60.8764	-60.8873	-60.9044	-60.9145	-61.0194	-60.9857	-60.9247	-60.8904	-60.8772	-60.8615	-60.8331	-60.8187	-60.8004	-60.7672	-60.7729	-60.7464	-60.7274	-60.7202	-60.7293	-60.5285	-60.3065	-60.2523	-60.2015	-60.1742
-59.9952	-59.982	-59.97	-59.9562	-59.9538	-59.9564	-59.9571	-59.9523	-59.937	-59.9333	-59.9354	-59.9452	-59.9471	-59.9429	-59.9339	-59.9224	-59.9109	-59.8862	-59.8649	-59.8445	-59.8225	-59.839	-59.8485	-59.8484	-59.8363	-59.8225	-59.8074	-59.7916	-59.7756
-59.7607	-59.7678	-59.7826	-59.7906	-59.7849	-59.7702	-59.7133	-59.663	-59.6074	-59.5665	-59.5487	-59.5309	-59.51	-59.489	-59.4675	-59.4291	-59.4012	-59.4139	-59.425	-59.4341	-59.4406	-59.3452	-59.3398	-59.3381	-59.3441	-59.3669	-59.3689	-59.3523
-59.3284	-59.2538	-59.2313	-59.2092	-59.1864	-59.1412	-59.1155	-59.0963	-59.012	-58.9877	-58.9605	-58.9361	-58.9208	-58.9226	-58.9418	-58.9403	-58.9239	-58.8985	-58.5775	-58.2565	-58.1652	-58.1448	-58.1317	-58.1265	-58.1429	-58.1651	-58.1829	-58.1861	-58.1699
-58.1448	-58.1196	-58.1034	-58.0892	-58.0697	-58.0494	-58.0329	-58.0226	-58.0039	-57.9928	-57.9681	-57.9586	-57.8803	-57.8628	-57.7971	-57.4918	-57.4117	-57.3687	-57.2866	-57.1059	-57.0294	-57.0362	-57.0278	-57.0115	-57.0029	-57.0163	-57.0275	-57.0476
-56.9658	-56.9444	-56.9289	-56.9418	-56.9678	-56.9913	-56.9801	-56.9689	-56.9575	-56.9457	-56.9339	-56.9255	-56.9161	-56.9012	-56.8244	-56.7996	-56.776	-56.7681	-56.7758	-56.7991	-56.8216	-56.8478	-56.8749	-56.8994	-56.9454	-56.9684	-57.0204	-57.0959	-57.1244
-57.1465	-57.1633	-57.1755	-57.17	-57.1466	-57.1181	-57.0965	-57.1042	-57.1146	-57.1269	-57.1403	-57.1366	-57.1307	-57.1268	-57.1451	-57.1773	-57.2013	-57.2943	-57.343	-57.3947	-57.4454	-57.491	-57.4579	-57.451	-57.4584	-57.3861	-57.4207	-57.4822	-57.6864
-57.7156	-57.7288	-57.7406	-57.7656	-57.7264	-57.6044	-57.6185	-57.6558	-57.6732	-57.6997	-57.7081	-57.716	-57.7277	-57.734	-57.7509	-57.7669	-57.7833	-57.8018	-57.8429	-57.8642	-57.8813	-57.877	-57.8682	-57.8637	-57.8654	-57.8867	-57.8954	-57.9051	-57.9241
-57.9911	-58.0336	-58.0771	-58.0977	-58.1172	-58.1542	-58.1753	-58.2925	-58.3292	-58.3812	-58.4005	-58.4198	-58.4396	-58.4573	-58.4707	-58.4652	-58.4547	-58.4491	-58.4991	-58.619	-58.6591	-58.7047	-58.7333	-58.7231	-58.7074	-58.7133	-58.7518	-58.7713
-58.7844	-58.8065	-58.809	-58.8109	-58.8138	-58.8199	-58.875	-58.8967	-58.9392	-59.0334	-59.0548	-59.0621	-59.0727	-59.0817	-59.0939	-59.1079	-59.1163	-59.1116	-59.089	-58.7699	-58.7545	-58.7487	-58.7614	-58.7911	-58.8475	-58.8734	-58.9226	-58.9495
-58.9332	-58.9059	-58.8747	-58.8107	-58.7799	-58.762	-58.764	-58.7839	-58.8158	-58.8899	-58.9171	-58.9547	-58.9908	-59.0131	-58.9927	-58.9861	-58.993	-59.0137	-59.0362	-59.1712	-59.2232	-59.2753	-59.3309	-59.3675	-59.4176	-59.4639	-59.4878	-59.5165	-59.5439
-59.5638	-59.6075	-59.6324	-59.6622	-59.6493	-59.6222	-59.6107	-59.6116	-59.641	-59.6492	-59.6243	-59.6044	-59.5856	-59.5638	-59.5509	-59.5554	-59.5708	-59.5911	-59.6356	-59.6799	-59.7689	-59.7591	-59.7554	-59.7491	-59.7542	-59.7702	-59.7899	-59.8308	-59.9176
-59.9575	-60.0073	-59.9891	-59.9872	-59.9958	-60.0095	-60.0245	-60.0408	-60.1823	-60.2239	-60.2345	-60.2457	-60.2528	-60.262	-60.2793	-60.3468	-60.3642	-60.422	-60.3878	-60.376	-60.3629	-60.3555	-60.3609	-60.3746	-60.3975	-60.4372	-60.4567	-60.4689	-60.4803
-60.4972	-60.6363	-60.6659	-60.7026	-60.7233	-60.7049	-60.7352	-60.8196	-60.8561	-61.0083	-61.0517	-61.0975	-61.1451	-61.1943	-61.3812	-61.39	-61.3983	-61.4229	-61.428	-61.4354	-61.5185	-61.5414	-61.7287	-61.7503	-61.7562	-61.7445	-61.7394	-61.7327
-61.7235	-61.6931	-61.6746	-61.6344	-61.5835	-61.5685	-61.5558	-61.6081	-61.6262	-61.6045	-61.6064	-61.6276	-61.663	-61.7336	-61.8037	-61.8304	-61.9316	-61.9612	-61.9966	-62.0306	-62.0557	-62.0217	-62.0389	-62.1251	-62.1488	-62.1983	-62.1873	-62.1751	-62.1573
-62.0321	-62.0458	-62.0586	-62.0724	-62.0895	-62.0954	-62.0983	-62.0978	-62.0943	-62.0674	-61.9908	-61.9608	-61.9501	-61.9339	-61.9221	-61.8815	-61.84	-61.7669	-61.73	-61.701	-61.7247	-61.7502	-61.8742	-61.9055	-61.9381	-61.9575	-62.0464	-62.0658	-62.0799
-62.0869	-62.0848	-62.0778	-62.067	-62.0577	-62.0549	-62.0661	-62.0897	-62.1193	-62.1483	-62.191	-62.2063	-62.2181	-62.2446	-62.2535	-62.3137	-62.3417	-62.3619	-62.3625	-62.353	-62.3413	-62.3353	-62.34	-62.3724	-62.2826	-62.2643	-62.2624	-62.2664
-62.2662	-62.2588	-62.2484	-62.0228	-61.9149	-61.8612	-61.8093	-61.7759	-61.7529	-61.7339	-61.7121	-61.6942	-61.596	-61.6005	-61.6127	-61.6439	-61.6471	-61.618	-61.5776	-61.3393	-61.3091	-61.316	-61.3201	-61.3165	-61.3002	-61.3219	-61.3461	-61.3554	-61.3328
-61.2755	-61.2446	-61.224	-61.2003	-61.1161	-61.1068	-61.0902	-61.0802	-61.0633	-61.0312	-61.0141	-61.0168	-61.0184	-61.0067	-60.9857	-60.9328	-60.8699	-60.5775	-60.5471	-60.5634	-60.6019	-60.6378	-60.6573	-60.6813	-60.6999	-60.7029	-60.6982	-60.6979	-60.7084
-60.736	-60.7946	-60.815	-60.8207	-60.8265	-60.8318	-60.8402	-60.9005	-60.9103	-60.9164	-60.9215	-60.927	-60.9357	-61.0045	-61.0241	-61.039	-61.0222	-60.9706	-60.8759	-60.8835	-60.9062	-60.9099	-60.9039	-60.9047	-60.912	-60.9708	-60.9947	-61.0286
-61.0902	-61.1197	-61.1463	-61.1676	-61.1639	-61.1509	-61.144	-61.1574	-61.1874	-61.2488	-61.2848	-61.3557	-61.3915	-61.418	-61.4438	-61.4687	-61.4924	-61.5005	-61.5037	-61.5014	-61.4935	-61.522	-61.5731	-61.6012	-61.7313	-61.7644	-61.7804	-61.7786
-61.7579	-61.7288	-61.6968	-61.6824	-61.689	-61.7027	-61.7091	-61.7013	-61.6693	-61.6853	-61.6941	-61.7179	-61.7509	-61.7849	-61.8116	-61.8341	-61.8465	-61.8563	-61.8924	-61.8993	-61.9174	-61.9255	-61.9508	-61.9642	-61.9823	-61.963	-61.955	-61.9556	-61.9702
-61.9927	-62.1117	-62.1471	-62.1887	-62.2203	-62.258	-62.3308	-62.3952	-62.4161	-62.474	-62.495	-62.6683	-62.7005	-62.7385	-62.7646	-62.7609	-62.6941	-62.6176	-62.5511	-62.5145	-62.6315	-62.6904	-62.722	-62.7037	-62.642	-62.5197	-62.5476	-62.5544
-62.5555	-62.5057	-62.4838	-62.4579	-62.4603	-62.4664	-62.4806	-62.5069	-62.5341	-62.589	-62.6439	-62.6657	-62.7882	-62.8004	-62.801	-62.8041	-62.8162	-62.8287	-62.8392	-62.8454	-62.8515	-62.8617	-62.8787	-62.9051	-63.163	-63.1774	-63.1833	-63.1977
-63.2025	-63.2033	-63.1996	-63.1993	-63.2108	-63.2346	-63.2574	-63.3028	-63.319	-63.3304	-63.3414	-63.3563	-63.403	-63.4189	-63.4306	-63.4472	-63.4563	-63.4695	-63.4965	-63.5089	-63.5218	-63.5469	-63.5601	-63.5734	-63.6127	-63.6632	-63.8116	-63.7843
-63.7558	-63.7865	-63.7692	-63.7121	-63.752	-63.8346	-63.8741	-63.8368	-63.7975	-63.7152	-63.7211	-63.7318	-63.7375	-63.6381	-63.5861	-63.5737	-63.5697	-63.5734	-63.5832	-63.9033	-63.8864	-63.8458	-63.7613	-63.8509	-63.8766	-63.8918	-63.902	-63.912
-63.8048	-63.8234	-63.8256	-63.8153	-63.797	-63.8724	-63.8968	-63.9264	-63.951	-63.9962	-64.0212	-64.0416	-64.0576	-64.0699	-64.0797	-64.0865	-64.1129	-64.1261	-64.1349	-64.1326	-64.1112	-64.0908	-63.984	-63.9362	-63.8414	-63.7513	-63.7562	-63.7643	-63.7692
-63.7198	-63.7555	-63.8313	-64.0444	-64.1134	-64.1935	-64.2255	-64.2554	-64.272	-64.3088	-64.3339	-64.3496	-64.3685	-64.4342	-64.516	-64.5408	-64.5509	-64.5487	-64.5408	-64.5336	-64.5269	-64.5991	-64.6063	-64.6122	-64.6179	-64.6239	-64.649	-64.6783
-64.7738	-64.7573	-64.7165	-64.703	-64.7016	-64.7039	-64.7105	-64.7276	-64.762	-64.7909	-64.8104	-64.828	-64.8517	-64.9049	-64.9324	-64.9638	-64.9154	-64.892	-64.8822	-64.8929	-64.9171	-64.9663	-64.9523	-64.9219	-64.9088	-64.8979	-64.889	-64.8762	-64.8533
-64.838	-64.8084	-64.7912	-64.775	-64.7254	-64.7313	-64.7229	-64.6901	-64.7651	-64.8531	-64.8734	-64.8905	-64.9506	-65.0659	-65.0077	-64.7912	-64.7491	-64.8358	-64.8815	-64.9215	-64.9559	-64.9736	-64.9932	-65.0111	-65.0372	-65.0557	-65.0245	-65.055	-65.0889	-65.1208
-65.1454	-65.1585	-65.1778	-65.2172	-65.2229	-65.2292	-65.2384	-65.2443	-65.2411	-65.2461	-65.2851	-65.3269	-65.3639	-65.3885	-65.3883	-65.3841	-65.3834	-65.3936	-65.4769	-65.4701	-65.4469	-65.4413	-65.4432	-65.4514	-65.4636	-65.4777	-65.5054	-65.5353	-65.563
-65.5843	-65.616	-65.5769	-65.5364	-65.5185	-65.5145	-65.5015	-65.5254	-65.5741	-65.5967	-65.615	-65.6211	-65.6127	-65.5876	-65.5887	-65.5527	-65.4538	-65.4385	-65.4305	-65.4274	-65.4253	-65.4203	-65.4027	-65.3375	-65.3488	-65.3597	-65.3659	-65.5502
-65.5767	-65.5922	-65.5622	-65.5761	-65.6037	-65.6393	-65.7067	-65.6728	-65.5693	-65.5018	-65.4788	-65.4296	-65.404	-65.3292	-65.3804	-65.5217	-65.5833	-65.6164	-65.6315	-65.6501	-65.6636	-65.6933	-65.7511	-65.7809	-65.764	-65.7602	-65.7607	-65.5154
-65.5067	-65.4988	-65.4849	-65.4713	-65.3793	-65.3516	-65.2751	-65.2264	-65.1293	-65.0256	-65.0156	-64.999	-64.9886	-64.9374	-64.9459	-64.9891	-64.9525	-64.8292	-64.8309	-64.8317	-64.8336	-64.8112	-64.7926	-64.7558	-64.7664	-64.7714	-64.7702	-64.7621
-64.8008	-65.0052	-65.049	-65.0893	-65.1287	-65.1475	-65.1666	-65.2066	-65.2499	-65.2705	-65.2886	-65.3039	-65.3163	-65.3287	-65.3511	-65.3942	-65.4811	-65.4939	-65.4928	-65.4841	-65.4739	-65.4364	-65.3916	-65.1816	-65.1203	-65.0811	-65.0611	-64.9757
-64.9977	-65.0771	-65.1777	-65.2046	-65.23	-65.3393	-65.3474	-65.3461	-65.3385	-65.328	-65.311	-65.257	-65.2626	-65.2438	-65.1857	-65.1665	-65.1549	-65.1441	-65.1276	-65.1124	-65.0609	-64.8162	-64.7835	-64.7252	-64.6742	-64.6615	-64.6526	-64.6434
-64.6351	-64.5873	-64.5749	-64.528	-64.515	-64.5019	-64.4824	-64.4524	-64.3594	-64.3686	-64.3817	-64.4139	-64.3732	-64.2747	-64.0849	-64.033	-64.0408	-64.0529	-64.1365	-64.1802	-64.1344	-64.0467	-64.0006	-64.0774	-64.2455	-64.3258	-64.2816	-64.1811	-64.1456
-64.175	-64.2067	-64.2357	-64.2573	-64.2284	-64.1396	-64.1448	-64.1278	-64.0764	-63.9892	-63.9624	-63.9059	-63.6172	-63.3285	-62.8717	-62.8576	-62.8732	-62.9057	-62.9245	-62.9542	-62.9822	-63.1199	-63.1786	-63.2379	-63.2924	-63.3289	-63.4315	-63.4654
-63.6634	-63.7015	-63.7418	-63.7606	-63.7776	-63.8089	-63.824	-63.8203	-63.8036	-63.7799	-63.7965	-63.8132	-63.8485	-63.8129	-63.3708	-63.2858	-63.2123	-63.2764	-63.4381	-63.5127	-63.4884	-63.3886	-63.4093	-63.4636	-63.4771	-63.4051	-63.4465	-63.6501
-63.8099	-63.8292	-63.8883	-63.9025	-63.8971	-63.8822	-63.8675	-63.849	-63.807	-63.6246	-63.3208	-63.3035	-63.3051	-63.3294	-63.3643	-63.4355	-63.3964	-63.3431	-63.2387	-63.2135	-63.1939	-63.1727	-63.1429	-63.1213	-63.0604	-63.0596	-63.0673	-63.0705	-63.057
-63.0123	-62.9863	-62.9625	-62.7989	-62.7452	-62.6937	-62.6534	-62.6216	-62.5958	-62.5586	-62.4396	-62.3973	-62.3934	-62.4022	-62.3955	-62.3856	-62.3818	-62.3842	-62.3929	-62.4009	-62.4195	-62.428	-62.4328	-62.4342	-62.4376	-62.4569	-62.4613	-62.4679	-62.5102
-62.5209	-62.5297	-62.3273	-62.3133	-62.2955	-62.2824	-62.2962	-62.3082	-62.3186	-62.3273	-62.2955	-62.2641	-62.198	-62.1703	-62.074	-62.0093	-61.986	-61.9679	-61.9484	-61.8827	-61.8687	-61.8836	-61.9173	-62.0146	-62.0283	-62.0523	-62.071	-62.1142
-62.1832	-62.1969	-62.2251	-62.2399	-62.2594	-62.3193	-62.3744	-62.3935	-62.3789	-62.3619	-62.3222	-62.3469	-62.4073	-62.4364	-62.4302	-62.4199	-62.4096	-62.4034	-62.4042	-62.4127	-62.4072	-62.3805	-62.2028	-62.1703	-62.1479	-62.1344	-62.1365
-62.1538	-62.1855	-62.1449	-62.0898	-61.9352	-61.5323	-61.4741	-61.4454	-61.4164	-61.3934	-61.3542	-61.4294	-61.6811	-61.65	-61.6276	-61.6254	-61.655	-61.6879	-61.84	-61.8822	-62.0096	-62.1293	-62.1176	-62.1162	-62.1235	-62.1381	-62.0377
-62.0058	-62.0152	-62.0183	-62.0255	-62.0404	-62.0465	-62.044	-62.0326	-62.0038	-61.9702	-61.9021	-61.793	-61.7585	-61.7456	-61.7205	-61.7042	-61.6852	-61.6668	-61.5544	-61.305	-61.2765	-61.2617	-61.267	-61.2833	-61.3073	-61.3371	-61.3712	-61.35	-61.3339
-61.2611	-61.2326	-61.1766	-61.1846	-61.2168	-61.2086	-61.1897	-61.1158	-61.0201	-60.9709	-60.9346	-60.9254	-60.9669	-61.2253	-61.2774	-61.2436	-61.2009	-61.112	-61.0112	-60.9654	-60.9242	-60.9838	-61.039	-61.2919	-61.3619	-61.4174	-61.3827	-61.3654	-61.3371
-61.3201	-61.279	-61.1293	-61.1554	-61.2238	-61.3358	-61.39	-61.554	-61.5422	-61.5931	-61.7258	-61.7069	-61.7101	-61.7246	-61.8136	-61.8724	-62.0549	-62.0703	-62.0946	-62.1122	-62.0968	-62.0841	-62.0682	-61.6735	-61.5953	-61.5572	-61.2838
-61.2701	-61.2682	-61.2701	-61.2707	-61.2651	-61.1805	-61.1605	-61.1413	-61.119	-61.1114	-61.1071	-61.0948	-61.0621	-60.9836	-60.9458	-60.9597	-60.9733	-60.9985	-60.9803	-60.9551	-60.9004	-60.8382	-60.7779	-60.7865	-60.801	-60.8353	-60.8154	-60.7859
-60.7716	-60.7978	-60.828	-60.8618	-60.9571	-61.0487	-61.0614	-61.087	-61.097	-61.1627	-61.1505	-61.1383	-61.1291	-61.0561	-61.1031	-61.088	-61.0687	-61.0272	-61.0657	-61.0733	-61.0846	-61.0918	-61.3197	-61.4972	-61.776	-61.8518	-61.8905	-62.1657
-62.4409	-62.3974	-62.2976	-62.1122	-62.1331	-62.1623	-62.2233	-62.3491	-62.3127	-62.2543	-62.1354	-61.9081	-61.7327	-61.6743	-61.4274	-61.3762	-61.2867	-61.1924	-61.167	-61.1485	-61.1537	-61.1766	-61.1918	-61.1737	-61.117	-61.0538	-60.9293	-60.8706
-60.7533	-60.6938	-60.6683	-60.6545	-60.6525	-60.6623	-60.6886	-60.8006	-60.8686	-60.9379	-60.9931	-61.0094	-61.0719	-61.0165	-60.9005	-60.843	-60.7496	-60.6872	-60.671	-60.6618	-60.6624	-60.6679	-60.6684	-60.6544	-60.6744	-60.6898	-60.7065	-60.7716	-60.8148
-60.8614	-60.998	-60.9659	-60.6922	-60.6561	-60.6373	-60.6426	-60.679	-60.8235	-61.1421	-61.4647	-61.4572	-61.4329	-61.3766	-61.3656	-61.373	-61.3881	-61.4003	-61.471	-61.4363	-61.4018	-61.3647	-61.3217	-61.2755	-61.2507	-61.2154	-61.258	-61.4203
-61.3929	-61.2593	-61.2246	-61.2085	-61.2064	-61.2189	-61.2153	-61.2006	-61.1366	-61.1199	-61.0996	-61.0841	-61.0585	-61.0418	-61.0044	-60.8634	-60.7361	-60.5968	-60.5524	-60.5204	-60.5004	-60.4894	-60.4917	-60.5116	-60.5432	-60.5797	-60.6003	-60.6644
-60.6566	-60.6467	-60.6351	-60.6221	-60.6383	-60.7699	-60.7822	-60.7635	-60.7075	-60.605	-60.5889	-60.5714	-60.5522	-60.5304	-60.5054	-60.4264	-60.3568	-60.3339	-60.2757	-60.247	-60.2279	-60.2154	-60.1837	-60.1073	-60.0821	-60.0605	-60.0356	-60.0107
-59.9658	-59.9543	-59.9494	-59.9486	-59.9462	-59.9408	-59.9311	-59.9041	-59.9154	-59.9972	-60.0155	-60.0301	-60.0382	-60.0371	-60.028	-60.0115	-59.9923	-59.9752	-60.0266	-60.0936	-60.2908	-60.3783	-60.4504	-60.4693	-60.4953	-60.5986	-60.6247	-60.639
-60.6663	-60.6837	-60.7031	-60.7344	-60.7695	-60.8043	-60.8346	-60.8269	-60.8199	-60.817	-60.8207	-60.8779	-60.8947	-60.9037	-60.9099	-60.9183	-60.9324	-60.9496	-60.9691	-60.9896	-61.0828	-61.1307	-61.1676	-61.2164	-61.2554	-61.2624	-61.2545	-61.2296	-61.2833
-61.3369	-61.37	-61.3973	-61.4471	-61.4578	-61.5444	-62.0017	-62.0148	-62.0279	-62.038	-62.049	-62.0651	-61.9891	-61.9613	-61.6461	-61.6265	-61.6704	-61.7661	-61.9553	-62.0018	-61.8163	-61.7113	-61.6357	-61.5685	-61.5393	-61.5879	-61.6881	-61.8861	-61.9348
-61.9267	-61.9193	-61.9069	-61.8838	-61.8144	-61.7291	-61.7129	-61.7143	-61.7201	-61.7176	-61.6878	-61.6427	-61.5963	-61.5626	-61.5494	-61.5239	-61.5078	-61.4893	-61.4709	-61.4523	-61.3021	-61.2728	-61.258	-61.2418	-61.223	-61.1614	-61.1443	-61.1202	-60.7995
-60.845	-60.9028	-61.0309	-61.0243	-61.0129	-61.0065	-61.1456	-60.9862	-60.9333	-60.8627	-60.8388	-60.7843	-60.7623	-60.7347	-60.7759	-60.814	-60.88	-60.887	-60.9028	-60.9108	-60.9674	-60.9866	-61.0077	-61.0312	-61.2324	-61.3483	-61.3594	-61.3666
-61.3708	-61.3766	-61.3881	-61.4377	-61.5406	-61.6446	-61.692	-61.791	-61.747	-61.5819	-61.6488	-61.8593	-61.7751	-61.4905	-61.4459	-61.4052	-61.378	-61.3505	-61.0841	-61.0558	-61.0554	-61.089	-61.1335	-61.2416	-61.4044	-61.4847	-61.4806	-61.474
-61.4654	-61.455	-61.4765	-61.5107	-61.5298	-61.5512	-61.5665	-61.5694	-61.5539	-61.6383	-61.6637	-61.7301	-61.7569	-61.8131	-61.9222	-61.9781	-61.9501	-61.9174	-61.888	-61.8694	-61.8774	-61.8934	-61.9016	-61.8846	-61.8566	-61.6442	-61.491	-61.2787
-61.068	-60.8581	-60.7513	-60.6912	-60.65	-60.6402	-60.682	-60.7801	-60.8837	-60.895	-60.9158	-60.9242	-60.9385	-60.9521	-60.9784	-60.9589	-60.94	-60.9222	-60.906	-60.9779	-61.0679	-61.5427	-61.5956	-61.6429	-61.6644	-61.6873	-61.7075	-62.1128	-62.2051
-62.3639	-62.3342	-62.2775	-62.212	-62.1373	-62.1138	-62.0651	-62.0333	-62.0079	-61.9584	-61.9352	-61.9232	-61.8981	-61.8858	-61.8769	-61.8667	-61.8584	-61.8477	-61.817	-61.8014	-61.7882	-61.7821	-61.7922	-61.8251	-61.873	-62.1319	-62.4673	-62.526	-62.5753
-62.5911	-62.5871	-62.5796	-62.5845	-62.5987	-62.609	-62.6077	-62.5878	-62.6105	-62.626	-62.6649	-62.6891	-62.6991	-62.694	-62.6732	-62.7013	-62.7355	-62.8072	-62.8444	-62.882	-63.119	-63.1385	-63.1511	-63.1745	-63.1876	-63.2469	-63.2657	-63.2635	-63.293
-63.1484	-63.1069	-63.0702	-63.0622	-63.0769	-63.1024	-63.1812	-63.4049	-63.5201	-63.5731	-63.6063	-63.5865	-63.6097	-63.6426	-64.0214	-64.0856	-64.0548	-63.9946	-63.9645	-63.92	-63.9004	-63.6222	-63.344	-63.2779	-63.2438	-63.0682	-63.0409	-63.3036	-63.39
-63.4708	-63.5096	-63.8342	-64.1588	-64.2051	-64.2498	-64.2723	-64.3572	-64.4006	-64.4201	-64.4344	-64.412	-64.39	-64.3717	-64.3601	-64.349	-64.3299	-64.2202	-64.1968	-64.1114	-63.7621	-63.4233	-63.0845	-63.1067	-63.1616	-63.6239	-64.0862	-64.5485
-65.0109	-65.2648	-65.2898	-65.3556	-65.3771	-65.7596	-66.1421	-66.2186	-66.69	-67.1615	-67.6329	-68.1043	-68.1277	-68.1467	-68.0989	-68.0832	-68.0548	-68.0395	-68.0181	-67.9492	-68.3306	-68.712	-69.0934	-69.4748	-69.4863	-69.501	-69.515	-69.5468
-69.6047	-69.7155	-69.7978	-69.8527	-69.8771	-69.9271	-70.1008	-70.1539	-70.1809	-70.1346	-70.0738	-69.8541	-69.8009	-69.7463	-70.0499	-69.9967	-69.8162	-69.8536	-69.9784	-70.057	-70.0995	-70.1193	-70.0805	-69.988	-69.8274	-69.8617	-69.9655	-70.0302
-70.0943	-69.9781	-69.9418	-69.9713	-70.014	-70.3321	-70.5808	-70.5289	-70.3695	-70.3934	-70.4203	-70.5028	-70.5867	-70.7748	-70.7812	-70.7875	-70.7938	-70.9643	-71.3367	-71.7091	-72.0576	-72.4062	-72.5705	-72.8814	-72.8948	-72.9029	-72.9105	-72.9174
-72.927	-72.9425	-72.9744	-73.0605	-73.4986	-73.9368	-73.9195	-73.8994	-73.7938	-73.7707	-73.7666	-73.9816	-74.082	-74.4581	-74.8342	-75.2103	-75.2591	-75.2716	-75.3326	-75.6134	-75.6667	-75.6091	-75.5974	-75.5926	-75.6036	-75.6224	-75.6799	-75.8104
-75.8943	-76.0538	-76.138	-76.2991	-76.3771	-76.4993	-76.5416	-76.584	-76.6251	-76.63	-76.6302	-76.6318	-76.6411	-76.7705	-76.7665	-76.7499	-76.7281	-76.7083	-76.7518	-76.9291	-77.1182	-77.2645	-77.3156	-77.3649	-77.4569	-77.4411	-77.3849	-77.4144
-77.5093	-77.4923	-77.473	-77.4259	-77.4968	-77.5316	-77.56	-77.5919	-77.6935	-77.697	-77.6754	-77.6143	-77.5085	-77.5201	-77.525	-77.5252	-77.5304	-77.5429	-77.5691	-77.5236	-77.1869	-77.0389	-76.9838	-76.8679	-76.838	-76.8223	-76.8319	-76.8634	-76.971
-76.9845	-76.9949	-77.0065	-77.0111	-76.9999	-76.8591	-76.7504	-76.7223	-76.4739	-76.3226	-76.2667	-76.0883	-75.9213	-75.8716	-75.9106	-75.8176	-75.7866	-75.6922	-75.6681	-75.5989	-75.5648	-75.5577	-75.5497	-75.5395	-75.5266	-75.4588	-75.4367	-75.3642
-75.3087	-75.2541	-75.0804	-74.6088	-74.1371	-73.6655	-73.1939	-72.7223	-72.7967	-72.7735	-72.7599	-72.761	-72.7818	-72.8045	-73.0433	-73.0898	-73.1088	-73.1197	-73.1312	-73.1514	-73.1632	-73.1865	-73.211	-73.3997	-73.4332	-73.4493	-73.4813	-73.4982	-73.4311	-73.4656
-73.4776	-73.4993	-73.5055	-73.5075	-73.5165	-73.5426	-73.6273	-73.9484	-74.2694	-74.1869	-74.0168	-73.9333	-74.0557	-74.4738	-74.892	-74.9615	-74.9979	-74.9922	-74.9762	-74.9958	-75.0203	-75.0474	-75.0743	-75.0876	-75.0939	-75.0989	-75.108	-75.1198
-75.149	-75.2176	-75.7112	-76.2048	-76.6983	-77.1919	-77.6854	-77.7579	-77.7833	-78.2374	-78.6915	-79.1456	-79.1735	-79.3153	-79.4237	-79.6955	-79.9674	-80.0225	-80.2272	-80.3861	-80.5764	-80.7694	-80.7496	-80.7193	-80.6569	-80.705	-80.7623	-81.1571	-81.3985
-81.6675	-81.6162	-81.1491	-80.682	-80.215	-79.7479	-79.2808	-78.8137	-78.3467	-77.8796	-77.4125	-77.3666	-77.3643	-77.3561	-77.3351	-77.3307	-77.3375	-77.3375	-77.3309	-77.3294	-77.3346	-77.3481	-77.3612	-77.6634	-77.7014	-77.724	-77.754	-78.1776
-78.6011	-79.0246	-79.4482	-79.8717	-80.2952	-80.7171	-81.1389	-81.5607	-81.9825	-82.4044	-82.4601	-82.487	-82.8839	-83.2807	-83.6776	-83.7357	-83.7676	-83.7999	-83.812	-83.8241	-83.8314	-83.8286	-83.817	-83.7901	-83.78	-83.7465	-83.7251	-83.6953
-83.6618	-83.6295	-83.56	-83.5677	-83.5967	-83.598	-83.5913	-83.3797	-83.3057	-83.2628	-83.2179	-83.1816	-83.021	-83.0137	-83.004	-82.995	-82.9449	-82.9857	-83.0459	-83.1053	-83.1438	-83.1362	-83.1216	-83.1138	-83.1503	-83.1935	-83.2398	-83.2858
-83.3739	-83.4174	-83.4618	-83.4476	-83.4283	-83.3869	-83.4071	-83.4289	-83.4754	-83.6813	-83.7021	-83.7119	-83.7353	-83.74	-83.7391	-83.7347	-83.7255	-83.71	-83.7443	-83.7923	-83.8861	-83.8564	-83.8039	-83.7196	-83.541	-83.4401	-83.4034	-83.2535	-82.9181
-82.7284	-82.6325	-82.5857	-82.5666	-82.6072	-82.607	-82.5795	-82.5174	-82.4798	-82.4597	-82.389	-82.0659	-81.7428	-81.7184	-81.7069	-81.6885	-81.6511	-81.4513	-81.4101	-81.4534	-81.4106	-81.3883	-81.3678	-81.3001	-81.2772	-81.1057	-81.2222
-81.275	-81.3193	-81.3016	-81.1685	-81.1173	-80.8048	-80.4923	-80.4682	-80.4391	-80.4119	-80.3932	-80.386	-80.4014	-80.5071	-80.5309	-80.5454	-80.5469	-80.5372	-80.5304	-80.4866	-80.4294	-79.9423	-79.4552	-78.9681	-78.481	-77.9939	-77.5068	-77.0197
-76.5326	-76.3273	-76.2164	-76.18	-76.1314	-76.1135	-76.0663	-76.0359	-76.0084	-75.9702	-75.9556	-75.9377	-75.9246	-75.9245	-75.9385	-75.9613	-76.0115	-76.0356	-76.0747	-76.0976	-76.1494	-76.262	-76.4204	-76.6322	-77.0256	-77.4191	-77.8727	-78.3264
-78.78	-79.2337	-79.6873	-79.6454	-79.2212	-78.7969	-78.3727	-78.2963	-78.2732	-77.9005	-77.779	-77.7033	-77.6661	-77.2022	-76.7384	-76.2745	-76.2466	-76.254	-76.2719	-76.2757	-76.254	-76.2334	-76.1764	-76.1525	-76.1153	-76.0951	-76.0817	-76.067
-76.0403	-76.0275	-76.0128	-75.9652	-75.9565	-75.9478	-75.9872	-75.9672	-75.9015	-75.8721	-75.5784	-75.5655	-75.5461	-75.5302	-75.5123	-75.4967	-75.4667	-75.454	-75.4141	-75.4017	-75.424	-75.4601	-75.5199	-75.6475	-75.671	-75.6905	-75.712	-75.6482	-75.4698
-75.3914	-75.3702	-75.3478	-75.2471	-75.1301	-75.0295	-74.9495	-74.9881	-75.0411	-75.1925	-75.349	-75.7251	-75.7709	-75.6535	-75.6423	-75.6317	-75.6127	-75.5999	-75.5848	-75.5541	-75.4986	-75.3811	-75.241	-75.1488	-75.1391	-75.0968	-75.0844	-75.0612	-75.0494
-74.9872	-74.9621	-74.9318	-74.9025	-74.8383	-74.7833	-74.7247	-74.6715	-74.6193	-74.5942	-74.4792	-74.277	-74.1626	-74.1042	-74.0469	-73.9906	-73.9511	-73.8644	-73.8226	-73.7782	-73.4419	-73.1055	-72.7692	-72.5889	-72.6037	-72.6141	-72.629	-72.5837
-72.557	-72.516	-72.4623	-72.411	-72.3595	-72.2776	-71.9581	-71.6386	-71.6072	-71.5486	-71.5266	-71.2818	-71.1258	-71.0677	-70.9743	-70.9413	-70.8206	-70.4337	-70.4015	-70.3756	-70.3641	-70.3679	-70.388	-70.3935	-70.3907	-70.3844	-70.3835	-70.3971
-70.3882	-70.3246	-70.1986	-70.1569	-70.0342	-70.0555	-70.0618	-70.0527	-70.0282	-70.0021	-69.9758	-69.7784	-69.6855	-69.4298	-69.1741	-69.1164	-68.9525	-68.6803	-68.4487	-68.3063	-68.2349	-68.1703	-68.0571	-68.0877	-68.2974	-68.421	-68.3717	-67.9149
-67.4581	-67.0014	-66.5446	-66.0878	-65.6311	-65.1743	-64.9233	-64.6724	-64.6185	-64.5896	-64.1545	-63.7194	-63.2843	-62.8493	-62.4142	-62.2813	-62.2113	-62.1892	-62.1805	-62.1617	-62.1479	-62.1313	-62.1164	-62.0836	-62.1145	-62.1592	-62.2073	-62.5978
-62.9883	-63.3787	-63.4613	-63.2954	-63.3912	-63.493	-63.7374	-64.0343	-64.0844	-63.8439	-63.8782	-63.9368	-64.0922	-64.1986	-64.4557	-64.7127	-64.6653	-64.5135	-64.5593	-64.6168	-64.7785	-64.9792	-65.3038	-65.4172	-65.6917	-65.7056	-65.713	-65.7148	-65.7062
-65.7015	-65.6935	-65.6776	-65.6249	-65.268	-64.9111	-64.9648	-64.9176	-64.7513	-64.6855	-64.6336	-64.2489	-63.8641	-63.4794	-63.512	-63.5409	-63.5088	-63.4761	-63.5179	-63.5772	-64.0224	-64.4676	-64.9127	-65.3579	-65.8031	-66.2558	-65.9786	-65.7015	-65.6298
-65.653	-65.6818	-65.7428	-65.9203	-65.9437	-65.9856	-66.0058	-66.0624	-66.0336	-65.8669	-65.8939	-65.9403	-66.0281	-65.9899	-65.8627	-65.9134	-66.0801	-66.0303	-65.7592	-65.4882	-65.375	-65.2335	-65.2186	-65.2076	-65.2007	-65.1946	-65.1861
-65.1788	-65.1622	-65.1544	-65.1466	-65.1448	-65.1481	-65.1554	-65.1673	-65.1645	-65.1511	-65.1078	-65.0943	-65.0919	-65.1013	-65.092	-65.0726	-64.7648	-64.4569	-64.4905	-64.5257	-64.4883	-64.4396	-64.1407	-63.8418	-63.5876	-63.3334	-63.2867	-63.1959	-63.2347
-63.1888	-63.0414	-63.0351	-63.0099	-62.7409	-62.4719	-62.073	-61.6182	-61.1635	-60.7087	-60.6473	-60.6929	-60.4012	-60.5062	-60.8132	-61.1202	-61.2902	-61.7584	-61.9957	-62.3954	-62.795	-62.7651	-62.7291	-62.4952	-62.5111	-62.5221	-62.5387	-62.5189	-62.4817
-62.462	-62.4436	-62.4031	-62.1007	-62.0933	-62.09	-62.0912	-62.0907	-62.0824	-61.9325	-61.9972	-62.0664	-62.2093	-62.1808	-62.1385	-61.9416	-61.9053	-61.8544	-61.8335	-61.8158	-61.6578	-61.6202	-61.6019	-61.5871	-61.5636	-61.5494	-61.5321	-61.385
-61.3649	-61.3494	-61.3371	-61.3141	-61.2943	-61.2765	-61.2607	-61.2183	-61.1847	-61.1479	-61.1102	-61.1329	-61.0965	-61.0657	-61.0066	-60.9783	-60.9749	-61.0002	-61.0401	-61.1125	-61.1925	-61.2543	-61.3266	-61.4847	-61.6248	-61.8515	-61.8247	-61.7953
-61.7376	-61.5411	-61.5296	-61.5242	-61.5207	-61.5145	-61.4889	-61.4191	-61.2552	-61.1864	-61.1477	-61.1104	-60.8996	-61.005	-61.1136	-60.9523	-60.9001	-60.6678	-60.6081	-60.4461	-60.1601	-59.8741	-59.8627	-59.845	-59.8336	-59.47	-59.0766	-58.6833	-58.29
-57.8966	-57.6989	-57.2453	-56.7917	-56.338	-56.3192	-56.2964	-55.9923	-55.9319	-55.9259	-55.9249	-55.9283	-55.9272	-55.9161	-55.8502	-55.8437	-55.8404	-55.8262	-55.7769	-55.6811	-55.5589	-55.4978	-55.441	-55.4285	-55.4249	-55.423	-55.4151	-55.3929
-55.2248	-55.1764	-55.1439	-55.1876	-55.1414	-55.1301	-55.122	-55.1108	-55.0998	-55.0155	-54.9879	-54.8576	-54.8484	-54.8312	-54.8205	-54.7615	-54.5006	-54.2396	-54.1739	-54.2009	-54.2932	-53.9247	-53.97	-54.2577	-54.3035	-53.9093	-53.7996	-53.314	-53.2876
-53.2755	-53.2554	-53.2403	-53.2249	-52.934	-52.6431	-52.1869	-51.7306	-51.2469	-50.7632	-50.7334	-50.5579	-50.1224	-49.6869	-49.2514	-48.8159	-48.3804	-48.2294	-48.2201	-48.2069	-48.1989	-48.1882	-47.8877	-47.4312	-47.3804	-47.3449	-47.3508	-47.362
-47.3682	-47.2638	-47.4237	-47.5846	-47.562	-47.5276	-47.4906	-47.4603	-47.3963	-47.3631	-47.2955	-47.2555	-47.2152	-47.1757	-47.087	-47.055	-46.6671	-46.2792	-46.2293	-46.2516	-46.2534	-46.2467	-46.2346	-46.2169	-46.1969	-46.1361	-46.0539	-46.0126
-46.0271	-46.0382	-46.0447	-46.0456	-45.973	-45.9488	-46.0272	-46.0494	-46.0644	-46.0748	-46.0888	-46.3008	-46.6888	-46.6328	-46.453	-46.4635	-46.4795	-46.5183	-46.0536	-46.0251	-46.0422	-45.9469	-45.8325	-45.7194	-45.5793	-45.5204	-45.0288
-44.5372	-44.3052	-44.1986	-44.1371	-44.0735	-44.0135	-44.0192	-44.0265	-44.0359	-44.047	-44.0547	-44.0539	-44.057	-44.0744	-44.1014	-44.153	-44.085	-44.0111	-43.6821	-43.3532	-43.3464	-43.3442	-43.3334	-43.2642	-43.1598	-43.1478	-43.1554
-43.1708	-43.1818	-43.1986	-43.2558	-43.2345	-43.1924	-43.169	-43.2152	-43.2235	-43.2226	-43.2135	-43.1903	-43.1656	-43.1319	-42.9963	-42.9597	-42.9064	-42.7998	-42.5175	-42.2352	-42.2789	-42.2231	-42.2065	-41.9862	-41.9414	-41.8999	-41.9252	-41.9393
-41.9561	-41.9222	-41.8762	-41.8468	-41.8411	-41.8413	-41.8425	-41.8401	-41.8317	-41.8219	-41.7832	-41.7738	-41.7689	-41.7665	-41.7638	-41.7585	-41.7246	-41.5879	-41.1195	-41.105	-41.063	-41.0467	-40.8795	-40.913	-40.948	-40.9156	-40.5693	-40.398
-40.1413	-39.8845	-39.8492	-39.8385	-39.6991	-39.6466	-39.62	-39.5492	-39.241	-38.9327	-38.8224	-38.7723	-38.8201	-38.8134	-38.8036	-38.7911	-38.7768	-38.7554	-38.5466	-38.3922	-38.0075	-37.6228	-37.6378	-37.6537	-37.6879	-37.4711	-37.3722
-37.3369	-37.2303	-37.212	-37.194	-37.1398	-37.1238	-36.9785	-36.9082	-36.8612	-36.817	-36.5907	-36.5951	-36.5541	-36.4579	-36.0332	-36.0145	-35.9975	-35.9824	-35.8824	-35.8277	-35.7926	-35.7826	-35.7806	-35.7781	-35.7733	-35.7671	-35.76
-35.7217	-35.4683	-35.215	-35.4668	-35.3584	-34.8878	-34.4173	-33.9467	-33.4762	-33.1776	-33.4255	-33.4648	-33.4131	-33.1251	-33.0697	-32.9315	-32.481	-32.0305	-31.6493	-31.2682	-30.887	-30.5058	-30.3878	-30.3502	-30.3871	-30.4569	-30.5869
-30.9532	-31.3195	-31.2789	-30.8273	-30.3757	-29.9242	-29.9155	-29.8957	-29.8848	-29.8727	-29.7209	-29.7906	-29.8638	-29.8161	-29.7608	-29.2711	-28.7814	-28.2917	-27.802	-27.3123	-26.8226	-26.3329	-26.3058	-26.2283	-26.1951	-25.7099	-25.2246
-24.7394	-24.2541	-24.2092	-24.1062	-24.0686	-23.6809	-23.2933	-22.9056	-22.8241	-22.8288	-22.8369	-22.8415	-22.7668	-22.6092	-22.5325	-22.9346	-23.3367	-23.7388	-23.766	-23.7913	-23.821	-23.8778	-23.9308	-24.0898	-24.2015	-24.262	-24.3031
-24.2831	-24.2743	-24.2711	-24.2723	-24.2717	-24.2671	-24.2562	-24.7298	-25.2251	-25.7204	-26.2157	-26.711	-27.2063	-27.7015	-28.1968	-28.6921	-29.1874	-29.6827	-30.178	-30.6732	-30.6521	-30.2818	-29.9116	-29.5414	-29.5853	-29.6304	-29.7889
-29.8292	-29.8492	-29.8483	-29.8338	-30.0598	-30.5247	-30.5415	-30.5562	-30.4495	-30.0087	-29.9418	-29.9897	-30.1956	-30.183	-30.1693	-30.1547	-30.139	-30.1838	-30.2392	-30.2975	-30.4578	-30.4681	-30.4849	-30.4949	-30.5107	-30.5736	-30.5829	-30.5884	-30.5917
-30.5981	-30.6112	-31.053	-31.4948	-31.9366	-32.3784	-32.8202	-33.2862	-33.7521	-34.2181	-34.1861	-34.1694	-34.1518	-34.2008	-34.2585	-34.657	-35.0556	-35.4542	-35.8528	-36.2513	-36.3446	-36.4113	-36.4197	-36.4253	-36.4438	-36.4412	-36.4271
-36.404	-36.3994	-36.3956	-36.3918	-36.3247	-36.3072	-36.2833	-36.2775	-36.267	-36.2602	-36.0579	-36.0384	-36.0327	-36.0277	-36.0218	-36.0131	-35.9275	-35.8502	-35.8389	-35.8325	-35.8238	-35.8173	-35.806	-35.7833	-35.6324	-35.606	-35.581
-35.5956	-35.611	-35.6215	-35.6212	-35.6073	-35.5829	-35.5008	-35.4905	-35.4757	-35.4665	-35.4161	-35.3875	-35.3562	-35.3129	-35.0565	-34.6643	-34.5979	-34.5085	-34.4997	-34.4895	-34.4717	-34.4591	-34.6503	-34.6453	-34.6798	-34.7593	-34.7412	-34.7389
-34.7504	-34.7739	-34.7115	-34.6883	-34.6014	-34.5727	-34.5216	-34.4742	-34.4348	-34.4263	-34.4134	-34.4014	-34.3699	-34.3205	-34.1354	-34.0856	-33.9755	-33.8636	-33.8395	-33.7211	-33.6968	-33.6451	-33.6219	-33.5936	-33.5637	-33.5334	-33.504	-33.4823
-33.4071	-33.3463	-33.1738	-33.1204	-32.9546	-32.5006	-32.1195	-31.915	-31.8943	-31.8818	-31.8686	-31.8514	-31.7491	-31.6961	-31.3615	-31.0268	-30.6921	-30.6614	-30.6507	-30.6426	-30.6352	-30.6269	-30.614	-30.5677	-30.5392	-30.4563	-30.4051	-30.3959	-30.3849
-30.3761	-30.2265	-30.1535	-29.6581	-29.6266	-29.5579	-29.5614	-29.5668	-29.5704	-29.557	-29.537	-29.5268	-29.5138	-29.4853	-29.4715	-29.411	-29.3852	-29.3583	-29.3395	-29.1573	-28.8591	-28.5126	-28.1661	-27.8197	-27.5976	-27.3376	-27.2202
-26.9852	-26.8898	-26.8597	-26.8541	-26.8517	-26.85	-26.8474	-26.8229	-26.7941	-26.6265	-26.5953	-26.5074	-26.4046	-26.3737	-26.2877	-26.2316	-26.1172	-25.9482	-25.5425	-25.1369	-24.7312	-24.3256	-24.2137	-23.7415	-23.2694	-23.2447	-23.2152
-23.1885	-23.1612	-23.1051	-22.8471	-22.7296	-22.6507	-22.6224	-22.596	-22.5609	-22.5334	-22.3785	-22.3656	-22.352	-22.3276	-22.3155	-22.3019	-22.074	-22.0693	-22.0509	-21.8628	-21.8116	-21.7618	-21.6805	-21.2696	-21.1739	-21.0801	-20.9938	-20.9475
-20.8597	-20.8167	-20.7753	-20.7558	-20.7312	-20.687	-20.6653	-20.6442	-20.7217	-20.7358	-20.7303	-20.7055	-20.4945	-20.4456	-20.3995	-20.0836	-19.7676	-19.7425	-19.6941	-19.6722	-19.5924	-19.3881	-19.3739	-19.3473	-19.3382	-19.2405	-19.2378	-19.2378	-19.006
-18.9672	-18.9356	-19.0285	-18.9871	-18.6536	-18.6255	-18.5787	-18.5509	-18.5281	-18.4605	-18.4083	-18.2514	-18.5065	-18.5315	-18.5512	-18.5731	-18.6148	-18.6387	-18.6638	-18.7377	-18.775	-18.7965	-18.8198	-18.852	-18.8735	-18.8649	-18.8456	-18.7847	-18.761
-18.7497	-18.7401	-18.7211	-18.7148	-18.7103	-18.7049	-18.6829	-18.6542	-18.6001	-18.5463	-18.5366	-18.5359	-18.5094	-18.4847	-18.462	-18.4398	-18.4165	-18.3934	-18.3696	-18.319	-18.3088	-18.2737	-18.258	-18.2481	-18.2266	-18.2049	-18.1805	-18.1311
-18.1505	-18.1461	-18.128	-18.1063	-18.0559	-18.0333	-18.0138	-17.997	-17.9156	-17.8558	-17.8265	-17.8022	-17.8221	-17.8378	-17.8506	-17.8617	-17.8717	-17.8844	-17.8982	-17.9119	-17.9181	-17.9263	-17.9311	-17.9598	-17.9652	-17.9657	-17.955
-17.9214	-17.8104	-17.7083	-17.6758	-17.6411	-17.6232	-17.6173	-17.6048	-17.5668	-17.5759	-17.5873	-17.6011	-17.6173	-17.6099	-17.5965	-17.5892	-17.612	-17.5708	-17.5055	-17.4563	-17.0268	-16.5973	-16.262	-15.9266	-15.7531	-15.639	-15.6167
-15.6166	-15.611	-15.5979	-15.5832	-15.5605	-15.1955	-15.2809	-15.3196	-15.3332	-15.3302	-15.3247	-15.3098	-15.3044	-15.3054	-15.3021	-15.2871	-15.2233	-15.2084	-15.2063	-15.2077	-15.2029	-15.1932	-15.1529	-15.1379	-15.1307	-15.1228	-15.1141
-15.1095	-15.09	-15.0193	-15.0035	-14.9702	-14.9537	-14.828	-14.7891	-14.7346	-14.7134	-14.693	-14.6117	-14.5758	-14.5251	-14.5177	-14.5172	-14.5222	-14.5182	-14.433	-14.3967	-14.3618	-14.4163	-14.5958	-14.6272	-14.6537	-14.6766	-14.6971
-14.7176	-14.7457	-14.7965	-15.2414	-15.6863	-16.1759	-16.1991	-16.243	-16.2624	-16.4621	-16.517	-16.5544	-16.5123	-16.4346	-16.392	-16.1964	-15.9098	-15.866	-15.8258	-15.8755	-15.9297	-16.3308	-16.3763	-16.3994	-16.4947	-16.559	-16.5832	-16.5983
-16.6029	-16.5986	-16.5877	-16.5702	-16.5467	-16.5622	-16.5601	-16.5436	-16.4385	-15.9762	-15.9578	-15.9617	-15.9805	-15.9931	-15.9789	-15.8977	-15.8697	-15.6401	-15.5666	-15.5414	-15.4267	-15.2569	-15.2421	-15.2154	-15.203	-15.1799	-14.984	-14.8832
-14.6124	-14.5093	-14.4579	-14.4415	-14.4281	-14.381	-14.3668	-14.3402	-14.3227	-14.295	-14.2628	-14.2298	-14.1993	-14.1317	-14.0975	-14.0476	-14.0165	-13.9983	-13.9364	-13.9168	-13.9413	-13.99	-14.0146	-13.9809	-13.9598	-13.9364	-13.8953	-14.0298
-14.173	-14.2069	-14.2226	-14.2272	-14.2267	-14.2358	-14.2515	-14.3075	-14.3861	-14.4183	-14.3907	-14.3648	-14.2211	-14.014	-13.8996	-13.7903	-13.6531	-13.6304	-13.5765	-13.5194	-13.491	-13.4379	-13.3794	-13.3495	-13.289	-13.264	-13.1813
-13.1548	-13.1285	-13.055	-13.028	-13.0004	-12.9738	-12.9628	-12.9454	-12.9349	-12.9159	-12.9023	-12.8905	-12.8771	-12.8693	-12.8664	-12.8612	-12.579	-12.5375	-12.5172	-12.456	-12.435	-12.4117	-12.3413	-12.3212	-12.2444	-11.9004	-11.5565
-11.5052	-11.464	-11.3875	-11.3702	-11.3566	-11.3479	-11.3353	-11.3253	-11.3383	-11.3804	-11.4076	-11.4097	-11.3778	-11.3683	-11.3603	-11.3478	-11.3414	-11.2992	-11.2866	-11.2816	-11.2745	-11.2704	-11.2734	-11.2497	-11.24	-11.247	-11.2738	-11.359
-11.383	-11.3613	-11.2533	-11.2457	-11.2455	-11.2523	-11.272	-11.2504	-11.1499	-11.1247	-11.1139	-11.0323	-11.0526	-11.0738	-11.0958	-11.1179	-11.1092	-11.0959	-11.0362	-10.9812	-10.9741	-10.9747	-10.9766	-10.9781	-10.9772	-10.9744	-10.9364
-10.9238	-10.9178	-10.9229	-10.9442	-10.9392	-10.9196	-10.8472	-10.8888	-10.9491	-11.2383	-11.5274	-11.7535	-11.9879	-12.1503	-12.1752	-12.3309	-12.3677	-12.3807	-12.3492	-12.2955	-12.2086	-12.0643	-11.8795	-11.8065	-11.6601	-11.6981	-11.7168	-11.7129
-11.6826	-11.6511	-11.6095	-11.3706	-11.2958	-11.2181	-11.0721	-11.0366	-10.9607	-10.84	-10.7581	-10.6781	-10.6003	-10.621	-10.6416	-10.7212	-10.7331	-10.7277	-10.7037	-10.6535	-10.5956	-10.3483	-10.1011	-10.0369	-9.98876	-10.0331	-10.0941
-10.2154	-10.3512	-10.4252	-10.4501	-10.4308	-10.3944	-10.2668	-10.0697	-10.0023	-9.9431	-9.98131	-9.97582	-9.93952	-9.88524	-9.83361	-9.45165	-9.10505	-9.05451	-9.01122	-8.99144	-8.98795	-9.00048	-9.02961	-9.06603	-9.12995	-9.14004	-9.14293
-9.14045	-9.13451	-9.12682	-9.11392	-9.10163	-9.07071	-9.04613	-8.99474	-8.96886	-8.91128	-8.85342	-8.82421	-8.75072	-8.82982	-8.7674	-8.73526	-8.71544	-8.68712	-8.68489	-8.69449	-8.74649	-8.71858	-8.694	-8.6422	-8.61413	-8.56676	-8.42862
-8.40974	-8.39289	-8.38248	-8.38272	-8.38801	-8.3885	-8.38231	-8.37206	-8.35033	-8.31013	-8.29524	-8.22667	-8.18285	-8.16259	-8.14184	-8.11799	-8.08918	-8.07226	-8.07169	-8.09118	-7.81676	-7.78856	-7.76382	-7.73937	-7.70885	-7.65136	-7.62922
-7.60391	-7.58869	-7.59659	-7.62243	-7.70979	-7.734	-7.75837	-7.77579	-7.77916	-7.77383	-7.76521	-7.63541	-7.58853	-7.56851	-7.56363	-7.55932	-7.5642	-7.59459	-7.68863	-7.80427	-7.85342	-7.87564	-7.89249	-7.94115	-7.9619	-7.91222	-7.85578
-7.49205	-7.28429	-6.95128	-6.61828	-6.60432	-6.57209	-6.55333	-6.42976	-6.37531	-6.31786	-6.01358	-5.67528	-5.65563	-5.5747	-5.56436	-5.56664	-5.5775	-5.59288	-5.61571	-5.63036	-5.68692	-5.69856	-5.71215	-5.72179	-5.73571	-6.01989	-6.04369
-6.0773	-6.09972	-6.06314	-6.0454	-6.04284	-6.05797	-6.07453	-6.19392	-6.23644	-6.28112	-6.17955	-6.14977	-6.1234	-6.06819	-5.89293	-5.82006	-5.59252	-5.5799	-5.53966	-5.52746	-5.49608	-5.41161	-5.29841	-5.27062	-5.22106	-5.19384	-4.79597
-4.70914	-4.5996	-4.38728	-4.34545	-4.1737	-4.16967	-4.14037	-4.07592	-3.93757	-3.97232	-3.99039	-3.98192	-3.93716	-3.8883	-3.75455	-3.72948	-3.71817	-3.70958	-3.70645	-3.70958	-3.71402	-3.71475	-3.71223	-3.7071	-3.64533	-3.6219	-3.5913
-3.5716	-3.55069	-3.49218	-3.47094	-3.49596	-3.49909	-3.48941	-3.46898	-3.44628	-3.39989	-3.37536	-3.35265	-3.3378	-3.33458	-3.32258	-3.30899	-3.29015	-3.26334	-3.23925	-3.1715	-3.1328	-2.9912	-2.9984	-3.01236	-3.0161	-2.9923	-2.9663
-2.9403	-2.88707	-2.77807	-2.72765	-2.67748	-2.6505	-2.48526	-2.43639	-2.33682	-2.27343	-2.25255	-2.23672	-2.21459	-2.1966	-2.15437	-2.13126	-2.1068	-2.08755	-2.03954	-2.02099	-1.98668	-1.97204	-1.92634	-1.90339	-1.88003	-1.86107	-1.78527
-1.76183	-1.73624	-1.61559	-1.59557	-1.57779	-1.56017	-1.48925	-1.46744	-1.39538	-1.37206	-1.32872	-1.30626	-1.32482	-1.32453	-1.3107	-1.27245	-1.23038	-1.18602	-1.13756	-0.953969	-0.912668	-0.812815	-0.80427	-0.80602	-0.817698	-0.838002	-0.865549
-0.845286	-0.870758	-0.915151	-0.952138	-0.899403	-0.876088	-0.854604	-0.83609	-0.78189	-0.755971	-0.621938	-0.599273	-0.580922	-0.560943	-0.518463	-0.469309	-0.226877	-0.000292638	-71.499	-71.4904	-71.4739	-71.4372	-71.4202	-71.3499	-71.3362	-71.3266
-71.3198	-71.273	-71.2618	-71.2555	-71.2504	-71.2242	-71.2182	-71.2128	-71.1794	-71.1488	-71.1183	-71.115	-71.0978	-71.0922	-71.091	-71.0862	-71.0695	-71.0652	-71.0652	-71.0607	-71.0334	-71.0182	-70.9911	-70.9783	-70.9738	-70.9592	-70.9544	-70.9203
-70.9044	-70.9006	-70.9021	-70.9096	-70.9112	-70.9094	-70.8969	-70.8935	-70.8963	-70.8946	-70.8853	-70.8906	-70.8842	-70.8946	-70.8725	-70.8653	-70.8596	-70.8665	-70.8657	-70.8565	-70.8521	-70.8411	-70.8373	-70.816	-70.8175	-70.802	-70.7984	-70.7985	-70.8034
-70.8038	-70.7829	-70.7752	-70.7838	-70.7761	-70.7625	-70.7537	-70.7487	-70.7377	-70.7338	-70.7322	-70.7324	-70.7275	-70.7109	-70.7125	-70.7214	-70.7241	-70.7237	-70.718	-70.7208	-70.6847	-70.6822	-70.6887	-70.6887	-70.6843	-70.6754	-70.6638	-70.6523
-70.6427	-70.637	-70.6337	-70.6502	-70.6477	-70.6442	-70.6423	-70.6497	-70.6492	-70.6308	-70.6298	-70.6492	-70.6402	-70.6264	-70.614	-70.613	-70.6161	-70.6131	-70.6183	-70.6257	-70.632	-70.6336	-70.61	-70.6131	-70.6257	-70.6253	-70.6098
-70.6087	-70.6173	-70.627	-70.6217	-70.6028	-70.602	-70.62	-70.6155	-70.6106	-70.5961	-70.5911	-70.589	-70.5885	-70.5812	-70.5825	-70.5876	-70.5883	-70.5778	-70.5753	-70.5779	-70.5991	-70.6021	-70.5937	-70.5937	-70.5988	-70.5994	-70.5937	-70.5891
-70.5831	-70.5579	-70.5398	-70.5338	-70.5441	-70.5583	-70.5605	-70.5263	-70.5226	-70.524	-70.5468	-70.561	-70.5607	-70.5541	-70.5463	-70.5419	-70.5419	-70.5471	-70.5441	-70.5346	-70.5162	-70.5214	-70.5265	-70.5236	-70.5136	-70.5103	-70.5103
-70.5217	-70.5209	-70.5285	-70.5243	-70.513	-70.496	-70.486	-70.4957	-70.511	-70.5182	-70.4879	-70.4736	-70.3769	-70.3587	-70.3375	-70.3122	-70.2536	-70.2214	-70.2044	-70.1899	-70.1637	-70.1774	-70.194	-70.2171	-70.2439	-70.31	-70.3194	-70.3254
-70.3334	-70.3399	-70.3661	-70.3982	-70.4282	-70.4477	-70.4645	-70.4723	-70.4753	-70.4944	-70.4926	-70.4741	-70.4679	-70.4689	-70.4824	-70.4723	-70.448	-70.442	-70.4252	-70.4211	-70.4216	-70.4176	-70.4049	-70.3835	-70.3539	-70.3725	-70.3723	-70.3687
-70.3577	-70.3569	-70.3759	-70.3754	-70.3596	-70.3342	-70.308	-70.2903	-70.2817	-70.2765	-70.2708	-70.2468	-70.2155	-70.1855	-70.0893	-70.0759	-70.0709	-70.0788	-70.1043	-70.1091	-70.1152	-70.1367	-70.1491	-70.1565	-70.1862	-70.198	-70.2172
-70.2289	-70.24	-70.2478	-70.2678	-70.2914	-70.317	-70.343	-70.339	-70.3486	-70.392	-70.4443	-70.4535	-70.524	-70.5368	-70.539	-70.5396	-70.5471	-70.5722	-70.5783	-70.6047	-70.6115	-70.632	-70.6369	-70.6466	-70.6887	-70.7013	-70.697
-70.7005	-70.7288	-70.7497	-70.757	-70.7565	-70.7404	-70.7366	-70.7732	-70.7717	-70.7831	-70.7815	-70.7761	-70.7524	-70.7444	-70.7379	-70.7254	-70.7209	-70.713	-70.6858	-70.6793	-70.674	-70.6515	-70.6032	-70.5453	-70.53	-70.5144	-70.4854	-70.4709
-70.4618	-70.4529	-70.4461	-70.4325	-70.4146	-70.3948	-70.3703	-70.3586	-70.3517	-70.3206	-70.3149	-70.3217	-70.32	-70.2983	-70.295	-70.2639	-70.2482	-70.2418	-70.2345	-70.2177	-70.1729	-70.165	-70.1269	-70.1052	-70.0854	-70.0702	-70.06	-70.0553
-70.0538	-70.0715	-70.0462	-70.051	-70.0751	-70.0914	-70.1506	-70.1664	-70.1878	-70.2473	-70.2727	-70.2862	-70.29	-70.2989	-70.3234	-70.3478	-70.3415	-70.346	-70.3435	-70.3303	-70.3263	-70.3273	-70.3322	-70.3279	-70.3014	-70.295	-70.3061	-70.3025
-70.2963	-70.2905	-70.2875	-70.2859	-70.2882	-70.2956	-70.297	-70.2942	-70.2863	-70.2839	-70.29	-70.2916	-70.2911	-70.2926	-70.2973	-70.3068	-70.3095	-70.3077	-70.3017	-70.3038	-70.325	-70.3298	-70.3277	-70.3228	-70.3134	-70.2988	-70.2909	-70.3102
-70.3377	-70.3312	-70.3338	-70.365	-70.3784	-70.3776	-70.3536	-70.324	-70.3131	-70.3019	-70.2932	-70.2812	-70.2691	-70.26	-70.2164	-70.2009	-70.1896	-70.1725	-70.1673	-70.1474	-70.1412	-70.1399	-70.149	-70.1267	-70.1314	-70.1518	-70.1616	-70.173
-70.186	-70.2011	-70.2208	-70.2311	-70.2369	-70.2433	-70.2783	-70.3112	-70.343	-70.3742	-70.3963	-70.4177	-70.4355	-70.4461	-70.4542	-70.4394	-70.4636	-70.477	-70.4845	-70.484	-70.4806	-70.4809	-70.4655	-70.464	-70.4789	-70.4939	-70.5108	-70.5173
-70.5141	-70.5424	-70.5401	-70.5351	-70.528	-70.5202	-70.5075	-70.502	-70.5025	-70.3737	-70.3661	-70.3577	-70.3502	-70.3453	-70.338	-70.3329	-70.3259	-70.3244	-70.3001	-70.2787	-70.2639	-70.2599	-70.2389	-70.2195	-70.1987	-70.1813	-70.1721	-70.171
-70.2035	-70.2481	-70.2516	-70.2519	-70.2488	-70.2494	-70.2546	-70.2739	-70.2883	-70.3412	-70.3681	-70.3816	-70.3893	-70.3989	-70.4143	-70.4206	-70.4262	-70.4324	-70.4381	-70.4743	-70.485	-70.495	-70.5968	-70.6106	-70.6233	-70.634	-70.6526
-70.6783	-70.736	-70.7524	-70.7543	-70.7497	-70.749	-70.7534	-70.7614	-70.7812	-70.7996	-70.8471	-70.8601	-70.9143	-70.9461	-70.9409	-70.8927	-70.8933	-70.9125	-70.919	-70.9293	-70.9309	-70.9088	-70.9054	-70.9234	-70.9225	-70.9024	-70.9044	-70.9021
-70.8893	-70.8859	-70.8831	-70.8566	-70.8556	-70.8709	-70.8637	-70.8122	-70.7848	-70.756	-70.7281	-70.7019	-70.6785	-70.6646	-70.65	-70.6326	-70.6223	-70.6124	-70.594	-70.5764	-70.507	-70.4903	-70.4817	-70.4797	-70.4684	-70.4395	-70.4347	-70.4221	-70.4176
-70.4067	-70.384	-70.2721	-70.2577	-70.2346	-70.2262	-70.2359	-70.3022	-70.318	-70.3278	-70.3356	-70.3422	-70.3488	-70.385	-70.4367	-70.4553	-70.4778	-70.4885	-70.5153	-70.525	-70.5402	-70.5612	-70.5817	-70.5956	-70.61	-70.6242	-70.6384	-70.655
-70.683	-70.6858	-70.696	-70.6933	-70.6946	-70.7595	-70.7618	-70.7615	-70.7695	-70.7648	-70.7576	-70.7543	-70.7577	-70.7775	-70.7783	-70.7729	-70.7693	-70.7776	-70.8041	-70.8084	-70.8129	-70.816	-70.8263	-70.8292	-70.8285	-70.8235	-70.8131	-70.823
-70.8212	-70.8097	-70.7437	-70.7177	-70.6912	-70.6869	-70.6847	-70.6832	-70.6793	-70.6708	-70.6601	-70.6495	-70.6292	-70.6056	-70.5851	-70.5749	-70.5681	-70.5652	-70.5514	-70.5239	-70.4936	-70.4267	-70.4026	-70.4094	-70.4242	-70.4605	-70.5339	-70.5449
-70.5636	-70.5817	-70.5991	-70.6145	-70.6736	-70.6801	-70.6819	-70.6786	-70.718	-70.7403	-70.7966	-70.8092	-70.8378	-70.8468	-70.9455	-70.9809	-70.9802	-70.9943	-70.9934	-70.9894	-70.9796	-70.9754	-70.9714	-70.9775	-70.988	-70.9975	-71.0004	-71.0002
-70.9911	-70.99	-70.9933	-71.0027	-71.0066	-71.0082	-71.0344	-71.0419	-71.0427	-71.0344	-71.0156	-71.0084	-71.0305	-71.0324	-71.019	-71.0193	-71.0226	-71.0226	-71.0081	-70.9992	-70.9655	-70.9614	-70.961	-70.9646	-70.9638	-70.9548	-70.9465
-70.942	-70.9436	-70.942	-70.9316	-70.9239	-70.9294	-70.9387	-70.9897	-70.9848	-70.9684	-70.9521	-70.9373	-70.9256	-70.9114	-70.9074	-70.9084	-70.9044	-70.8971	-70.8859	-70.8707	-70.8557	-70.845	-70.8393	-70.8388	-70.8468	-70.8432	-70.8244	-70.8386
-70.8342	-70.8215	-70.8113	-70.809	-70.811	-70.8095	-70.7931	-70.7892	-70.7831	-70.7585	-70.747	-70.7413	-70.7265	-70.7228	-70.7122	-70.7073	-70.7171	-70.7153	-70.7028	-70.6887	-70.6785	-70.6785	-70.694	-70.6877	-70.6778	-70.6589	-70.633	-70.6235
-70.6101	-70.594	-70.595	-70.572	-70.5688	-70.5616	-70.5424	-70.537	-70.5291	-70.524	-70.5002	-70.4911	-70.4817	-70.4615	-70.4616	-70.4565	-70.4397	-70.4329	-70.4109	-70.4073	-70.3957	-70.3923	-70.391	-70.3925	-70.392	-70.3725	-70.3655
-70.363	-70.3556	-70.3388	-70.329	-70.323	-70.3172	-70.3113	-70.2856	-70.2829	-70.2732	-70.2711	-70.2736	-70.2853	-70.288	-70.287	-70.2776	-70.2786	-70.2668	-70.2613	-70.2751	-70.2735	-70.2146	-70.214	-70.2276	-70.2316	-70.2371	-70.2233	-70.2044
-70.2001	-70.1469	-70.1345	-70.1184	-70.0865	-70.0655	-70.058	-70.0533	-70.0515	-70.0403	-70.0232	-70.0182	-70.0177	-70.0134	-69.9998	-69.982	-69.9651	-69.9557	-69.9455	-69.9303	-69.9049	-69.884	-69.8704	-69.8661	-69.8566	-69.8342	-69.8263	-69.8185
-69.796	-69.7848	-69.7853	-69.7817	-69.7732	-69.7595	-69.7603	-69.7511	-69.7361	-69.72	-69.7107	-69.695	-69.686	-69.6721	-69.6594	-69.6446	-69.6254	-69.6181	-69.6126	-69.6015	-69.5934	-69.5868	-69.5803	-69.5722	-69.5192	-69.5048	-69.4977	-69.4767
-69.4698	-69.4636	-69.4573	-69.4503	-69.3868	-69.3595	-69.3437	-69.2909	-69.2626	-69.2436	-69.1188	-69.1072	-69.0945	-69.0846	-69.0816	-69.0553	-69.0485	-69.0363	-68.9921	-68.9616	-68.9309	-68.9031	-68.8564	-68.8523	-68.8507	-68.8437	-68.7521	-68.6696
-68.6738	-68.6779	-68.6882	-68.7255	-68.7942	-68.8063	-68.8525	-68.8596	-68.8863	-68.8891	-68.887	-68.8993	-68.9274	-68.9474	-69.0094	-69.0524	-69.061	-69.0535	-69.0584	-69.0821	-69.0914	-69.1126	-69.1222	-69.1329	-69.1271	-69.088	-69.0816	-69.0668
-69.0707	-69.0834	-69.0912	-69.1114	-69.1149	-69.1131	-69.1186	-69.1269	-69.1423	-69.1498	-69.1723	-69.1915	-69.2288	-69.2595	-69.2941	-69.3118	-69.3238	-69.3403	-69.3718	-69.4005	-69.426	-69.4465	-69.4596	-69.4948	-69.5081	-69.5165	-69.5367	-69.5798
-69.5955	-69.6057	-69.6319	-69.6706	-69.6994	-69.7356	-69.7369	-69.7341	-69.7297	-69.7158	-69.7117	-69.7013	-69.6995	-69.6661	-69.6673	-69.6534	-69.6388	-69.6367	-69.645	-69.7008	-69.7045	-69.6884	-69.658	-69.6192	-69.6056	-69.6065	-69.6215	-69.6298
-69.6375	-69.6423	-69.6506	-69.6607	-69.6701	-69.694	-69.7042	-69.7504	-69.7906	-69.7973	-69.8145	-69.8383	-69.8622	-69.8805	-69.8867	-69.8788	-69.8679	-69.8639	-69.863	-69.843	-69.8318	-69.8161	-69.7986	-69.782	-69.7284	-69.7546	-69.7301	-69.7146
-69.7047	-69.6902	-69.6847	-69.6819	-69.6863	-69.6972	-69.7018	-69.7045	-69.7123	-69.7151	-69.7228	-69.7276	-69.7297	-69.7291	-69.7571	-69.759	-69.7175	-69.718	-69.7561	-69.7665	-69.7817	-69.7957	-69.8027	-69.8186	-69.8494	-69.8627	-69.8679
-69.873	-69.8814	-69.9257	-69.9417	-69.9492	-69.9672	-69.9775	-69.985	-70.0141	-70.024	-70.0284	-70.0339	-70.03	-70.0226	-70.0185	-70.0247	-70.0375	-70.0522	-70.1086	-70.1204	-70.1498	-70.1635	-70.1887	-70.1879	-70.2047	-70.1983	-70.1886	-70.1811
-70.1726	-70.1546	-70.1461	-70.1086	-70.0554	-70.0287	-69.9877	-69.9059	-69.9037	-69.8925	-69.8608	-69.8621	-69.8609	-69.857	-69.8505	-69.8474	-69.8435	-69.8295	-69.8111	-69.7638	-69.7267	-69.7066	-69.6863	-69.6684	-69.629	-69.5988	-69.6086	-69.6362	-69.651
-69.6569	-69.6583	-69.6482	-69.6261	-69.6034	-69.6	-69.6114	-69.5949	-69.5862	-69.5846	-69.5896	-69.5868	-69.5734	-69.5558	-69.5411	-69.5255	-69.5265	-69.4905	-69.489	-69.486	-69.4784	-69.4636	-69.4221	-69.412	-69.3932	-69.3847	-69.3683	-69.3596
-69.3155	-69.3068	-69.2907	-69.2838	-69.28	-69.2477	-69.2302	-69.196	-69.1809	-69.108	-69.068	-69.0212	-68.9934	-68.9763	-68.9256	-68.905	-68.8556	-68.8336	-68.8295	-68.8225	-68.8022	-68.7753	-68.7639	-68.7354	-68.7262	-68.7192	-68.7268	-68.7315
-68.7463	-68.7507	-68.748	-68.7415	-68.7346	-68.7094	-68.6515	-68.6342	-68.6214	-68.5964	-68.5924	-68.59	-68.5875	-68.5829	-68.5709	-68.5661	-68.5639	-68.5602	-68.5551	-68.537	-68.5159	-68.5066	-68.4931	-68.4721	-68.4063	-68.4109	-68.3876	-68.3777
-68.3796	-68.3512	-68.3362	-68.3276	-68.3191	-68.2856	-68.279	-68.2649	-68.2458	-68.2237	-68.2145	-68.2092	-68.2052	-68.1998	-68.1772	-68.171	-68.1658	-68.1369	-68.0964	-68.1038	-68.0915	-68.0641	-68.0346	-68.04	-68.0593	-68.0465	-68.039	-68.0104
-68.005	-67.9986	-67.9911	-67.9814	-67.9719	-67.9685	-67.9784	-67.9594	-67.963	-68.0034	-68.0094	-68.005	-67.9827	-67.9762	-67.9763	-67.9659	-67.9332	-67.8604	-67.8115	-67.7836	-67.7311	-67.7319	-67.7447	-67.7472	-67.7413	-67.7214	-67.715	-67.7154	-67.7114
-67.696	-67.6951	-67.7091	-67.7131	-67.7193	-67.7297	-67.7449	-67.7641	-67.78	-67.7917	-67.7979	-67.8176	-67.8244	-67.8175	-67.8033	-67.78	-67.7609	-67.7586	-67.7197	-67.7087	-67.6652	-67.6575	-67.653	-67.6638	-67.704	-67.715	-67.7434
-67.7454	-67.7296	-67.6974	-67.6793	-67.6589	-67.6326	-67.6194	-67.615	-67.6186	-67.6121	-67.59	-67.5787	-67.5688	-67.5593	-67.5558	-67.5494	-67.5232	-67.5128	-67.504	-67.4738	-67.4487	-67.4163	-67.3996	-67.3733	-67.3482	-67.3342	-67.2962	-67.2833
-67.2753	-67.2745	-67.2878	-67.2892	-67.2755	-67.279	-67.2675	-67.2646	-67.267	-67.2726	-67.2893	-67.3131	-67.3327	-67.3464	-67.3527	-67.3698	-67.4094	-67.4339	-67.4404	-67.4589	-67.4665	-67.4679	-67.4627	-67.5065	-67.5146	-67.5234	-67.5387	-67.5462
-67.553	-67.5634	-67.5816	-67.5797	-67.5444	-67.5465	-67.5665	-67.5837	-67.5999	-67.6113	-67.6144	-67.6116	-67.6154	-67.6292	-67.657	-67.6588	-67.6799	-67.6843	-67.685	-67.7052	-67.7053	-67.694	-67.6716	-67.6554	-67.6506	-67.6603	-67.6918	-67.7102
-67.7434	-67.762	-67.7731	-67.7936	-67.7923	-67.7844	-67.7796	-67.7736	-67.7682	-67.7475	-67.6552	-67.649	-67.6526	-67.6581	-67.7185	-67.7294	-67.7302	-67.7477	-67.7535	-67.7547	-67.7587	-67.8888	-67.9089	-67.9332	-67.9376	-67.9485	-67.9527	-67.963
-68.0051	-68.0208	-68.0256	-68.0234	-68.0124	-67.9967	-67.9806	-67.9417	-67.9117	-67.8793	-67.8416	-67.7512	-67.7293	-67.7037	-67.6819	-67.6672	-67.6454	-67.6379	-67.6204	-67.6015	-67.5906	-67.5597	-67.5177	-67.4953	-67.4748	-67.4609	-67.4519
-67.3945	-67.3771	-67.3727	-67.3717	-67.377	-67.3683	-67.3569	-67.3494	-67.3381	-67.3253	-67.3137	-67.3063	-67.2984	-67.2888	-67.2812	-67.2467	-67.2379	-67.2223	-67.2218	-67.2258	-67.2233	-67.1824	-67.1735	-67.1941	-67.1715	-67.1567	-67.1508	-67.152
-67.2208	-67.2189	-67.2092	-67.1925	-67.1881	-67.1817	-67.1593	-67.143	-67.1215	-67.0956	-67.0649	-67.0362	-67.0164	-66.9373	-66.8849	-66.8674	-66.8381	-66.8189	-66.8307	-66.8425	-66.8835	-66.9029	-66.9391	-66.9547	-66.9723	-67.0009	-66.9993	-67.0016	-67.0095
-67.0343	-67.0424	-67.0462	-67.0229	-67.0281	-67.0373	-67.0535	-67.0782	-67.1066	-67.134	-67.1661	-67.2097	-67.2184	-67.2784	-67.2885	-67.2864	-67.2746	-67.2551	-67.241	-67.2363	-67.2254	-67.2153	-67.1861	-67.1738	-67.1655	-67.1609	-67.1591	-67.1598
-67.1547	-67.1264	-67.1186	-67.1153	-67.1147	-67.1207	-67.1619	-67.171	-67.1952	-67.2164	-67.2218	-67.2365	-67.242	-67.2436	-67.2382	-67.2223	-67.2075	-67.1847	-67.1777	-67.1765	-67.183	-67.1877	-67.2111	-67.2145	-67.2162	-67.1778	-67.1642	-67.1613
-67.1681	-67.1569	-67.1459	-67.1324	-67.114	-67.1203	-67.1154	-67.0969	-67.0817	-67.0646	-67.0616	-67.0597	-67.0561	-67.0536	-67.0688	-67.0598	-67.0494	-67.0366	-67.0212	-67.0073	-67.0007	-66.9949	-66.9787	-66.9626	-66.9401	-66.902	-66.8923
-66.8888	-66.8875	-66.8834	-66.8581	-66.8505	-66.8211	-66.8098	-66.7747	-66.7548	-66.7551	-66.7673	-66.7678	-66.7607	-66.7585	-66.762	-66.7678	-66.7863	-66.7923	-66.7908	-66.7756	-66.7726	-66.775	-66.769	-66.7431	-66.6861	-66.6606	-66.611
-66.5865	-66.5705	-66.5583	-66.5348	-66.5222	-66.4903	-66.4754	-66.3938	-66.3378	-66.3039	-66.2799	-66.256	-66.2424	-66.2223	-66.2158	-66.2136	-66.228	-66.2218	-66.2043	-66.1823	-66.1622	-66.1205	-66.094	-66.0372	-65.9729	-65.9675	-65.9621	-65.9
-65.902	-65.8459	-65.8454	-65.8844	-65.8897	-65.8764	-65.9037	-65.9309	-66.0279	-66.1078	-66.1157	-66.1191	-66.1169	-66.1198	-66.1491	-66.1813	-66.2091	-66.2248	-66.247	-66.257	-66.3004	-66.3097	-66.3155	-66.318	-66.3172	-66.3199	-66.332	-66.3493
-66.3681	-66.38	-66.3987	-66.4116	-66.4528	-66.4627	-66.4283	-66.408	-66.3971	-66.388	-66.4055	-66.5312	-66.5475	-66.5616	-66.5812	-66.6037	-66.6264	-66.6534	-66.665	-66.693	-66.7014	-66.7088	-66.7155	-66.7189	-66.7293	-66.7268	-66.7109	-66.7084
-66.7146	-66.7094	-66.6813	-66.6524	-66.6129	-66.6204	-66.633	-66.6539	-66.6857	-66.632	-66.6244	-66.6204	-66.6121	-66.5875	-66.5829	-66.5817	-66.5837	-66.5739	-66.5755	-66.5857	-66.6004	-66.611	-66.6329	-66.6467	-66.6609	-66.6765	-66.6772	-66.6796
-66.6909	-66.7034	-66.711	-66.7014	-66.7009	-66.7232	-66.7431	-66.7414	-66.7438	-66.7585	-66.7756	-66.797	-66.8061	-66.8079	-66.8043	-66.8049	-66.7908	-66.7917	-66.8323	-66.8585	-66.8615	-66.8482	-66.8513	-66.8626	-66.8903	-66.8997	-66.9203	-66.9333
-66.9404	-66.9435	-66.928	-66.9236	-66.9167	-66.9083	-66.8995	-66.884	-66.8762	-66.8757	-66.9089	-66.9295	-66.9339	-66.9518	-66.965	-66.9775	-66.9806	-66.9853	-66.9986	-67.0011	-67.0102	-67.0528	-67.0829	-67.1703	-67.2076	-67.2636	-67.1961	-67.2296
-67.3484	-67.3581	-67.3744	-67.387	-67.3959	-67.4089	-67.3813	-67.3576	-67.3367	-67.2947	-67.2761	-67.2672	-67.2426	-67.232	-67.1647	-67.1098	-67.0742	-67.0571	-67.0589	-67.0645	-67.0681	-67.0623	-67.0534	-67.0478	-67.0462	-67.0849	-67.0842
-67.0878	-67.0426	-67.0339	-67.03	-67.0344	-67.0318	-67.0229	-67.0027	-66.9942	-66.9899	-66.9936	-67.0026	-67.0236	-67.0334	-67.038	-67.0561	-67.0606	-67.0743	-67.0813	-67.102	-67.1083	-67.1095	-67.094	-67.0939	-67.0984	-67.1103	-67.1259	-67.1412
-67.152	-67.1779	-67.1961	-67.2189	-67.225	-67.2205	-67.148	-67.1486	-67.1868	-67.1949	-67.157	-67.1651	-67.1775	-67.2369	-67.2447	-67.2885	-67.3049	-67.3102	-67.2748	-67.2321	-67.2302	-67.2747	-67.2985	-67.3259	-67.3305	-67.3373	-67.343	-67.3443
-67.3381	-67.3368	-67.3412	-67.3762	-67.4286	-67.4367	-67.425	-67.4465	-67.4591	-67.465	-67.4714	-67.4773	-67.4874	-67.4904	-67.4937	-67.5061	-67.5085	-67.4981	-67.4843	-67.4843	-67.5016	-67.5442	-67.5947	-67.6064	-67.6052	-67.5943	-67.5623	-67.5243
-67.5146	-67.5134	-67.5217	-67.5234	-67.5208	-67.5108	-67.486	-67.4611	-67.4387	-67.4216	-67.4159	-67.4062	-67.3972	-67.3941	-67.4005	-67.4054	-67.3818	-67.3771	-67.3839	-67.3698	-67.3722	-67.3857	-67.3888	-67.4006	-67.4201	-67.4275	-67.4431	-67.4435
-67.462	-67.4697	-67.4695	-67.466	-67.4648	-67.4812	-67.4828	-67.4772	-67.4651	-67.4838	-67.4911	-67.492	-67.5046	-67.5053	-67.5197	-67.5309	-67.5382	-67.5414	-67.5509	-67.5564	-67.5578	-67.5544	-67.5558	-67.5795	-67.5905	-67.5932	-67.5396	-67.551
-67.5623	-67.5681	-67.5861	-67.5895	-67.5893	-67.5981	-67.6253	-67.6336	-67.6601	-67.653	-67.6472	-67.643	-67.5385	-67.5338	-67.5186	-67.5034	-67.5274	-67.527	-67.5905	-67.6078	-67.6154	-67.6228	-67.6247	-67.6198	-67.6197	-67.6242	-67.6368
-67.6531	-67.6809	-67.7086	-67.7364	-67.7642	-67.7919	-67.7898	-67.7765	-67.7731	-67.7864	-67.7846	-67.7673	-67.7589	-67.759	-67.7868	-67.7921	-67.8063	-67.8108	-67.8294	-67.8479	-67.8766	-67.8952	-67.8735	-67.886	-67.8463	-67.8326	-67.8111
-67.804	-67.7815	-67.773	-67.7646	-67.7586	-67.7361	-67.7301	-67.7385	-67.7506	-67.7633	-67.78	-67.8041	-67.8303	-67.8525	-67.8644	-67.9386	-68.0187	-68.0431	-68.0699	-68.1222	-68.2853	-68.3717	-68.3797	-68.3889	-68.398	-68.4054	-68.4133	-68.4282	-68.4581
-68.483	-68.4936	-68.4948	-68.5089	-68.5165	-68.5212	-68.5198	-68.5253	-68.5452	-68.5617	-68.5739	-68.5807	-68.581	-68.5738	-68.5789	-68.5886	-68.5959	-68.6003	-68.6101	-68.622	-68.6316	-68.6335	-68.6511	-68.7023	-68.7188	-68.7204	-68.7194	-68.7136
-68.7355	-68.7824	-68.8131	-68.8214	-68.8313	-68.8507	-68.8497	-68.8654	-68.87	-68.8849	-68.8624	-68.8725	-68.895	-68.9381	-68.9428	-68.943	-68.9671	-68.9843	-69.0473	-69.0528	-69.0571	-69.0654	-69.0754	-69.087	-69.0997	-69.102	-69.1697	-69.1978	-69.2464
-69.2961	-69.3273	-69.343	-69.352	-69.3531	-69.3215	-69.3219	-69.3679	-69.3674	-69.3093	-69.309	-69.3156	-69.3274	-69.361	-69.3736	-69.3808	-69.3893	-69.4083	-69.4339	-69.4547	-69.4924	-69.5026	-69.5203	-69.5509	-69.5436	-69.5573	-69.6171	-69.6585
-69.6882	-69.7057	-69.7105	-69.7043	-69.7126	-69.7409	-69.7735	-69.7862	-69.7979	-69.8232	-69.8522	-69.8757	-69.9485	-69.9938	-70.0183	-70.027	-70.0209	-70.0022	-69.9782	-69.9567	-69.8961	-69.8614	-69.8522	-69.8464	-69.8347	-69.7708	-69.7455	-69.726
-69.7197	-69.725	-69.7355	-69.7534	-69.78	-69.7965	-69.808	-69.8201	-69.8378	-69.8486	-69.8556	-69.8614	-69.8937	-69.9089	-69.9239	-69.9789	-70.002	-70.0148	-70.0245	-70.0396	-70.0629	-70.0966	-70.1026	-70.1159	-70.1364	-70.1642	-70.1887	-70.2018
-70.2083	-70.2526	-70.2628	-70.2807	-70.2976	-70.3045	-70.2731	-70.2755	-70.287	-70.3001	-70.3233	-70.3458	-70.3493	-70.3482	-70.3567	-70.3659	-70.3798	-70.3925	-70.3982	-70.3917	-70.3971	-70.406	-70.4168	-70.4319	-70.4374	-70.4521	-70.4542	-70.4538
-70.4495	-70.4438	-70.4409	-70.4535	-70.4518	-70.4339	-70.4015	-70.402	-70.4123	-70.4523	-70.4658	-70.4723	-70.4724	-70.467	-70.4524	-70.4488	-70.4404	-70.3886	-70.3537	-70.3344	-70.3046	-70.3089	-70.3166	-70.4069	-70.4316	-70.4611	-70.5639
-70.6718	-70.6931	-70.7109	-70.7673	-70.7773	-70.7932	-70.8121	-70.8557	-70.8737	-70.8945	-70.9186	-70.9421	-71.0248	-71.03	-71.0338	-71.0358	-71.0362	-71.0797	-71.1495	-71.1616	-71.1809	-71.1982	-71.2004	-71.1998	-71.2037	-71.2477	-71.2575	-71.2644
-71.28	-71.3092	-71.3271	-71.3547	-71.3565	-71.3654	-71.3797	-71.4005	-71.4806	-71.5094	-71.5221	-71.5385	-71.5519	-71.5558	-71.5685	-71.5783	-71.5854	-71.5904	-71.5993	-71.603	-71.6037	-71.6198	-71.6301	-71.6355	-71.6367	-71.6493	-71.6653	-71.6822
-71.6975	-71.7159	-71.7209	-71.7397	-71.7481	-71.7675	-71.7975	-71.8157	-71.8242	-71.8268	-71.8723	-71.8959	-71.905	-71.9363	-71.9455	-71.9557	-71.967	-71.9793	-71.9933	-72.0037	-72.0109	-72.0212	-72.0273	-72.0452	-72.0519	-72.0637	-72.072
-72.0717	-72.0812	-72.1071	-72.1203	-72.1291	-72.1396	-72.1484	-72.1565	-72.1653	-72.1726	-72.1803	-72.1952	-72.2162	-72.2638	-72.3033	-72.3107	-72.3171	-72.3279	-72.3417	-72.3549	-72.3671	-72.4215	-72.4394	-72.4503	-72.4607	-72.4738	-72.489
-72.5261	-72.5392	-72.5769	-72.634	-72.6463	-72.6594	-72.6803	-72.7197	-72.7377	-72.7732	-72.8386	-72.9035	-72.9264	-72.9478	-72.9758	-72.9981	-73.0366	-73.0434	-73.0803	-73.0905	-73.129	-73.1314	-73.1357	-73.1412	-73.1481	-73.1563	-73.1677	-73.193
-73.2018	-73.2154	-73.2204	-73.2315	-73.2306	-73.2201	-73.2216	-73.2281	-73.2361	-73.2419	-73.2447	-73.1977	-73.1967	-73.2013	-73.2128	-73.2175	-73.2133	-73.1978	-73.2244	-73.2439	-73.2709	-73.2846	-73.2833	-73.2659	-73.3017	-73.3124	-73.3023	-73.1838
-73.1791	-73.1702	-73.1544	-73.1466	-73.1446	-73.1467	-73.116	-73.0856	-73.0571	-73.0314	-73.0138	-73.0006	-72.9763	-72.9527	-72.9436	-72.9291	-72.9202	-72.905	-72.8762	-72.8658	-72.8557	-72.8449	-72.8273	-72.8051	-72.7532	-72.7392	-72.7283	-72.7112
-72.693	-72.6741	-72.6467	-72.631	-72.6244	-72.6202	-72.6159	-72.6022	-72.5893	-72.5867	-72.5768	-72.5075	-72.4816	-72.4749	-72.4822	-72.4981	-72.4936	-72.4203	-72.4163	-72.426	-72.4164	-72.4319	-72.4415	-72.4499	-72.457	-72.463	-72.4695	-72.464
-72.4498	-72.4308	-72.3971	-72.3699	-72.3596	-72.3556	-72.3536	-72.3469	-72.3444	-72.3207	-72.3032	-72.2906	-72.282	-72.2784	-72.2755	-72.2548	-72.2522	-72.2656	-72.2581	-72.2198	-72.1999	-72.193	-72.1877	-72.1562	-72.134	-72.1193	-72.1098	-72.1103
-72.1144	-72.113	-72.0807	-72.0772	-72.0788	-72.0626	-72.072	-72.0546	-72.0523	-72.0479	-71.9954	-71.9596	-71.9461	-71.941	-71.9284	-71.9231	-71.9207	-71.914	-71.912	-71.9062	-71.9054	-71.9021	-71.881	-71.8746	-71.8622	-71.8564	-71.839	-71.8302	-71.8272
-71.8316	-71.8035	-71.7931	-71.7514	-71.7464	-71.7306	-71.7354	-71.7527	-71.7538	-71.7283	-71.7185	-71.6975	-71.6779	-71.671	-71.6599	-71.6471	-71.635	-71.6272	-71.6214	-71.6218	-71.6272	-71.6272	-71.6247	-71.6188	-71.6085	-71.6075	-71.6393	-71.6367
-71.6103	-71.5685	-71.5619	-71.5447	-71.5396	-71.5335	-71.4923	-71.4726	-71.4561	-71.4472	-71.4335	-71.4221	-71.3964	-71.388	-71.365	-71.3518	-71.3351	-71.33	-71.3235	-71.3123	-71.2936	-71.2863	-71.277	-71.2532	-71.2485	-71.2455	-71.2268	-71.2245
-71.2177	-71.2159	-71.2044	-71.2014	-71.2004	-71.1916	-71.1821	-71.1668	-71.157	-71.152	-71.1508	-71.1181	-70.9601	-70.9511	-70.9558	-70.9537	-70.9122	-70.9094	-70.9085	-70.9021	-70.8906	-70.881	-70.8749	-70.8766	-70.8668	-70.8447	-70.8097	-70.8
-70.7955	-70.7789	-70.774	-70.7164	-70.7042	-70.6985	-70.6945	-70.6887	-70.6838	-70.6713	-70.6663	-70.6627	-70.6613	-70.6645	-70.6736	-70.6977	-70.7048	-70.6674	-70.6529	-70.6555	-70.6699	-70.6755	-70.6461	-70.6038	-70.5701	-70.5646	-70.561	-70.5574
-70.5463	-70.5117	-70.506	-70.4855	-70.4773	-70.4675	-70.464	-70.4645	-70.4713	-70.4692	-70.4448	-70.4334	-70.4159	-70.3979	-70.3894	-70.3788	-70.3717	-70.3617	-70.3482	-70.3113	-70.2633	-70.2298	-70.1946	-70.1791	-70.1603	-70.1476	-70.1222	-70.1091
-70.1031	-70.0942	-70.081	-70.0738	-70.069	-70.0403	-70.027	-70.0258	-70.0285	-70.0279	-70.0255	-70.02	-70.0031	-69.999	-70.0011	-70.0126	-70.0146	-70.0069	-69.9933	-69.9824	-69.983	-69.9937	-69.9928	-69.9789	-69.9534	-69.9425	-69.9325	-69.9103	-69.8884
-69.8714	-69.8586	-69.8484	-69.8372	-69.8298	-69.8229	-69.8046	-69.7975	-69.7949	-69.7952	-69.7809	-69.7869	-69.7978	-69.8033	-69.8033	-69.8063	-69.8155	-69.8513	-69.8582	-69.8625	-69.8521	-69.8376	-69.8027	-69.7459	-69.7299	-69.7189	-69.7184
-69.7127	-69.7336	-69.7376	-69.7443	-69.7538	-69.7656	-69.8068	-69.8198	-69.838	-69.9074	-69.9196	-69.9155	-69.8974	-69.9279	-69.9252	-69.8936	-69.8484	-69.8354	-69.8421	-69.8801	-69.902	-69.9089	-69.9025	-69.8686	-69.8581	-69.8567	-69.8683
-69.9112	-69.9301	-69.9371	-69.9245	-69.8774	-69.8679	-69.8412	-69.8225	-69.8123	-69.8105	-69.818	-69.8325	-69.8801	-69.8862	-69.8863	-69.8927	-69.9228	-69.9352	-69.942	-69.9374	-69.9015	-69.8932	-69.8974	-69.8979	-69.895	-69.8684	-69.86	-69.8498
-69.8317	-69.8321	-69.837	-69.8349	-69.8173	-69.7945	-69.7789	-69.7828	-69.7306	-69.7164	-69.6911	-69.6612	-69.6353	-69.6218	-69.6149	-69.6036	-69.5968	-69.5868	-69.5764	-69.5672	-69.5607	-69.5587	-69.5496	-69.5251	-69.5236	-69.5291	-69.5261	-69.5159	-69.4899
-69.4838	-69.4793	-69.4687	-69.4207	-69.4054	-69.4279	-69.4496	-69.4672	-69.4778	-69.475	-69.4643	-69.4505	-69.404	-69.3803	-69.3652	-69.3531	-69.3508	-69.3551	-69.3635	-69.3644	-69.3606	-69.352	-69.3463	-69.3372	-69.3195	-69.3056	-69.2966	-69.2897
-69.283	-69.2748	-69.2721	-69.2748	-69.2786	-69.276	-69.2595	-69.2551	-69.2436	-69.2394	-69.2117	-69.2018	-69.2038	-69.1989	-69.1829	-69.1847	-69.1896	-69.1998	-69.2057	-69.204	-69.1887	-69.1799	-69.1301	-69.1117	-69.0966	-69.0832	-69.0701
-69.0533	-69.0458	-69.0153	-69.0076	-69.0012	-69.0026	-68.9776	-68.9563	-68.9428	-68.9337	-68.9251	-68.9197	-68.8987	-68.8761	-68.8561	-68.8434	-68.8393	-68.8254	-68.8201	-68.7639	-68.759	-68.752	-68.746	-68.726	-68.7192	-68.6985	-68.6705	-68.6545
-68.6485	-68.6501	-68.644	-68.6148	-68.601	-68.5921	-68.5769	-68.5672	-68.5519	-68.5346	-68.5185	-68.5063	-68.5004	-68.4988	-68.5016	-68.4855	-68.4765	-68.4716	-68.4675	-68.4606	-68.4358	-68.4251	-68.401	-68.3747	-68.3647	-68.3488	-68.2625
-68.1477	-68.093	-68.0382	-68.0319	-67.9583	-67.8847	-67.882	-67.8923	-67.833	-67.7737	-67.7734	-67.7001	-67.7005	-67.7078	-67.7092	-67.7063	-67.6847	-67.6718	-67.6696	-67.6894	-67.6936	-67.6994	-67.7052	-67.7102	-67.7081	-67.7034	-67.7005	-67.706
-67.7042	-67.6723	-67.6585	-67.6282	-67.6266	-67.6223	-67.6074	-67.6034	-67.6096	-67.5986	-67.6032	-67.6267	-67.6357	-67.6368	-67.6096	-67.6057	-67.6111	-67.6106	-67.5886	-67.5811	-67.579	-67.5823	-67.5963	-67.6076	-67.6354	-67.6442	-67.6578	-67.6384
-67.6325	-67.6222	-67.61	-67.5982	-67.5935	-67.5709	-67.5655	-67.5456	-67.4796	-67.4465	-67.4282	-67.3989	-67.3834	-67.353	-67.3294	-67.3137	-67.2619	-67.2241	-67.2177	-67.1912	-67.1817	-67.1691	-67.1238	-67.116	-67.1101	-67.1124	-67.0761	-67.0886
-67.129	-67.131	-67.1261	-67.1349	-67.1516	-67.1591	-67.1687	-67.1816	-67.1904	-67.1894	-67.185	-67.1731	-67.1716	-67.1882	-67.1833	-67.1651	-67.1603	-67.1622	-67.1378	-67.1321	-67.1103	-67.1012	-67.0947	-67.0764	-67.0734	-67.0696	-67.0611	-67.053
-67.0461	-67.0409	-67.0375	-67.0483	-67.0281	-67.0339	-67.0583	-67.0645	-67.0639	-67.0118	-66.965	-66.9333	-66.874	-66.8425	-66.8368	-66.8237	-66.8205	-66.8243	-66.819	-66.7839	-66.7751	-66.7703	-66.7726	-66.7779	-66.7864	-66.7927	-66.7997	-66.8131
-66.8447	-66.8539	-66.8596	-66.8463	-66.8466	-66.8412	-66.7968	-66.7952	-66.7849	-66.7849	-66.8095	-66.8069	-66.7883	-66.7887	-66.8095	-66.8129	-66.8058	-66.8122	-66.8371	-66.8416	-66.846	-66.8404	-66.8012	-66.7888	-66.787	-66.7939	-66.7844
-66.7702	-66.7712	-66.78	-66.8014	-66.8027	-66.7995	-66.8012	-66.8069	-66.8207	-66.8196	-66.8004	-66.7537	-66.7429	-66.7441	-66.7395	-66.7182	-66.7052	-66.7087	-66.7062	-66.6734	-66.6139	-66.5861	-66.5781	-66.5738	-66.6003	-66.596	-66.5582	-66.5373
-66.5379	-66.4982	-66.5144	-66.5117	-66.5203	-66.595	-66.6023	-66.5976	-66.6262	-66.6339	-66.6275	-66.6127	-66.5742	-66.5622	-66.5654	-66.5895	-66.5904	-66.5803	-66.587	-66.5794	-66.5826	-66.6043	-66.6325	-66.6436	-66.6518	-66.6555	-66.6646
-66.6681	-66.6829	-66.7062	-66.7302	-66.7472	-66.7443	-66.6867	-66.6857	-66.692	-66.7045	-66.72	-66.7343	-66.7314	-66.718	-66.7123	-66.7038	-66.6872	-66.6782	-66.6734	-66.6534	-66.6217	-66.61	-66.5904	-66.5698	-66.5525	-66.5431	-66.5128	-66.507
-66.477	-66.4754	-66.4786	-66.488	-66.4885	-66.4926	-66.5089	-66.5143	-66.5073	-66.5112	-66.5271	-66.5567	-66.6008	-66.6132	-66.6262	-66.6373	-66.6423	-66.654	-66.6515	-66.6599	-66.7082	-66.7003	-66.7021	-66.7106	-66.7063	-66.6791	-66.6769	-66.6765
-66.6749	-66.6591	-66.65	-66.6508	-66.6574	-66.6575	-66.6301	-66.5944	-66.5701	-66.5733	-66.6059	-66.6135	-66.61	-66.5953	-66.5838	-66.587	-66.6153	-66.6148	-66.5084	-66.4923	-66.4994	-66.508	-66.5165	-66.5317	-66.5813	-66.5673	-66.572	-66.6025	-66.611
-66.6244	-66.6313	-66.635	-66.6389	-66.6423	-66.6418	-66.6453	-66.6772	-66.6786	-66.6583	-66.5914	-66.5661	-66.5553	-66.5471	-66.5082	-66.4841	-66.4607	-66.4479	-66.449	-66.4544	-66.4736	-66.4807	-66.486	-66.5535	-66.5841	-66.6038	-66.6227
-66.6093	-66.5046	-66.492	-66.4899	-66.5252	-66.5529	-66.6428	-66.6501	-66.6574	-66.6713	-66.7135	-66.7283	-66.7743	-66.7874	-66.7918	-66.7939	-66.7988	-66.8103	-66.8454	-66.8785	-66.9006	-66.9099	-66.9042	-66.8827	-66.8606	-66.8362	-66.8073
-66.7833	-66.7243	-66.7094	-66.6996	-66.6945	-66.6943	-66.6987	-66.7082	-66.7291	-66.738	-66.7433	-66.7526	-66.7531	-66.7459	-66.7263	-66.7101	-66.7013	-66.6972	-66.7001	-66.6988	-66.691	-66.6694	-66.6628	-66.6622	-66.6187	-66.5823	-66.5574	-66.5485
-66.596	-66.6222	-66.6482	-66.6721	-66.669	-66.6506	-66.6291	-66.5922	-66.5528	-66.5265	-66.5082	-66.4997	-66.4981	-66.5003	-66.4987	-66.4907	-66.4909	-66.4953	-66.4952	-66.4913	-66.4776	-66.4602	-66.4548	-66.4527	-66.4524	-66.4505	-66.4311	-66.4325	-66.4492
-66.4836	-66.4822	-66.4531	-66.4557	-66.4714	-66.5187	-66.4931	-66.4767	-66.4577	-66.4482	-66.4514	-66.4246	-66.4147	-66.3974	-66.3845	-66.3797	-66.3666	-66.267	-66.2453	-66.2193	-66.2019	-66.1872	-66.1769	-66.1735	-66.1721	-66.1679	-66.1469
-66.1384	-66.112	-66.1002	-66.09	-66.0839	-66.0689	-66.0584	-66.0295	-66.0236	-66.0193	-66.0146	-66.0074	-66.0025	-66.0002	-66.0001	-65.9841	-65.9614	-65.944	-65.949	-65.9672	-65.9592	-65.9513	-65.8912	-65.871	-65.8613	-65.8793	-65.8776	-65.8888
-65.893	-65.9025	-65.9142	-65.9249	-65.9257	-65.9162	-65.9168	-65.9284	-65.9242	-65.9282	-65.9329	-65.9455	-65.9499	-65.9575	-66.0022	-66.0099	-66.008	-65.9822	-65.977	-65.9788	-66.0197	-66.0607	-66.131	-66.1412	-66.143	-66.2161	-66.2086	-66.2106
-66.2307	-66.2326	-66.2371	-66.254	-66.2599	-66.32	-66.38	-66.3889	-66.3972	-66.4089	-66.4208	-66.4309	-66.4334	-66.4288	-66.4203	-66.4118	-66.4016	-66.4142	-66.4264	-66.4703	-66.4689	-66.4557	-66.4626	-66.4983	-66.5285	-66.5517	-66.5618	-66.593
-66.6139	-66.6331	-66.6528	-66.6667	-66.6829	-66.694	-66.7377	-66.7566	-66.7874	-66.8476	-66.843	-66.8359	-66.7973	-66.7921	-66.7909	-66.7936	-66.7921	-66.7795	-66.7468	-66.7341	-66.7277	-66.679	-66.6248	-66.6214	-66.6267	-66.6534	-66.6707
-66.697	-66.717	-66.7384	-66.7564	-66.7663	-66.767	-66.7647	-66.7656	-66.7946	-66.7996	-66.8058	-66.818	-66.8422	-66.883	-66.9191	-66.9274	-66.9325	-66.9415	-66.968	-66.9714	-66.9684	-66.9509	-66.9533	-66.9514	-66.9475	-66.9409	-66.9339	-66.929
-66.8967	-66.8847	-66.8853	-66.9047	-66.904	-66.901	-66.9006	-66.9073	-66.927	-66.9327	-66.9197	-66.9133	-66.8986	-66.8922	-66.877	-66.8544	-66.8293	-66.8077	-66.7992	-66.766	-66.748	-66.697	-66.6598	-66.6559	-66.6583	-66.6716	-66.6902	-66.717
-66.7258	-66.728	-66.7145	-66.6957	-66.6835	-66.6677	-66.6246	-66.6121	-66.5939	-66.568	-66.5319	-66.5291	-66.5295	-66.489	-66.4723	-66.4262	-66.4055	-66.385	-66.3727	-66.3616	-66.3557	-66.3518	-66.3473	-66.3372	-66.3238	-66.3088	-66.2957	-66.2751
-66.2278	-66.217	-66.2106	-66.194	-66.1806	-66.1686	-66.1578	-66.148	-66.1292	-66.116	-66.0546	-66.0483	-66.0439	-65.9884	-65.9329	-65.9347	-65.8803	-65.8259	-65.7984	-65.7654	-65.7726	-65.8151	-65.8321	-65.8424	-65.8601	-65.8966	-65.9151	-65.9485
-65.9602	-65.9933	-66.0217	-66.0613	-66.0685	-66.0758	-66.1183	-66.1284	-66.1298	-66.1266	-66.1344	-66.1799	-66.1882	-66.1877	-66.1917	-66.1992	-66.2089	-66.2127	-66.214	-66.2171	-66.226	-66.2359	-66.2536	-66.2735	-66.2898	-66.3141	-66.3311	-66.357
-66.3518	-66.3679	-66.3708	-66.3824	-66.4018	-66.406	-66.4158	-66.4196	-66.4152	-66.4777	-66.509	-66.4788	-66.4938	-66.4952	-66.4724	-66.4827	-66.4776	-66.4781	-66.488	-66.5066	-66.5187	-66.5252	-66.5326	-66.5558	-66.5592	-66.5929	-66.6145	-66.6428
-66.6734	-66.6857	-66.6962	-66.7057	-66.7141	-66.7228	-66.7319	-66.7384	-66.7467	-66.7545	-66.7721	-66.7883	-66.8608	-66.9195	-67.0038	-67.054	-67.0717	-67.1174	-67.131	-67.1225	-67.1907	-67.2027	-67.2834	-67.2983	-67.3183	-67.3261	-67.33	-67.3622
-67.379	-67.3951	-67.4044	-67.4286	-67.4379	-67.4519	-67.4643	-67.4836	-67.4816	-67.4871	-67.495	-67.5002	-67.4997	-67.486	-67.4837	-67.4904	-67.4784	-67.4109	-67.3434	-67.3937	-67.4162	-67.4275	-67.4242	-67.4045	-67.3971	-67.3753	-67.367
-67.3283	-67.3259	-67.3131	-67.2909	-67.2582	-67.2335	-67.2195	-67.2238	-67.2114	-67.2096	-67.2013	-67.1816	-67.1812	-67.2028	-67.2213	-67.225	-67.1993	-67.186	-67.156	-67.1445	-67.1442	-67.1506	-67.1696	-67.1651	-67.1497	-67.1043	-67.096	-67.1005
-67.1384	-67.1492	-67.1497	-67.1243	-67.1132	-67.0807	-67.044	-66.9885	-66.9482	-66.976	-67.0063	-67.0618	-67.1015	-67.1227	-67.1368	-67.1456	-67.1308	-67.1316	-67.1134	-67.1069	-67.1078	-67.0994	-67.0865	-67.0832	-67.1044	-67.1148	-67.1244	-67.1362
-67.1454	-67.156	-67.1653	-67.1705	-67.1718	-67.1682	-67.1017	-67.0831	-67.0465	-67.0318	-67.072	-67.0901	-67.103	-67.1477	-67.1497	-67.1552	-67.1655	-67.1816	-67.1584	-67.1614	-67.1843	-67.1832	-67.176	-67.1699	-67.1632	-67.1655	-67.179	-67.1795
-67.172	-67.1661	-67.169	-67.1847	-67.1872	-67.1869	-67.1839	-67.1804	-67.1662	-67.1625	-67.1603	-67.1598	-67.1164	-67.1139	-67.1297	-67.1305	-67.1276	-67.0953	-67.0771	-67.0471	-67.0133	-66.9926	-66.9348	-66.945	-66.9777	-67.0124	-67.079	-67.1456
-67.2123	-67.2789	-67.2843	-67.2875	-67.2893	-67.2946	-67.3082	-67.3139	-67.3518	-67.3562	-67.3504	-67.3497	-67.3525	-67.3572	-67.3679	-67.3727	-67.3805	-67.4197	-67.4229	-67.4225	-67.4118	-67.3829	-67.3821	-67.3842	-67.3913	-67.3937	-67.3954	-67.3932	-67.3883
-67.3703	-67.3635	-67.36	-67.3587	-67.365	-67.3644	-67.317	-67.3234	-67.2914	-67.2623	-67.2331	-67.2158	-67.2083	-67.1315	-67.1308	-67.1427	-67.142	-67.0883	-67.093	-67.0505	-67.0483	-67.0512	-67.0461	-67.0392	-67.0349	-67.0299	-67.0243
-67.0121	-67.0066	-67.005	-67.008	-67.0147	-67.0239	-67.0247	-67.0159	-67.0187	-66.9946	-66.9923	-66.9924	-66.9753	-66.9675	-66.9279	-66.9176	-66.8918	-66.8551	-66.845	-66.8321	-66.8154	-66.8108	-66.8102	-66.7717	-66.7332	-66.735	-66.7512	-66.7541
-66.7486	-66.7379	-66.705	-66.6842	-66.6738	-66.6653	-66.658	-66.6503	-66.6082	-66.6101	-66.607	-66.602	-66.5968	-66.5911	-66.5888	-66.5909	-66.5987	-66.6132	-66.6144	-66.61	-66.5909	-66.5886	-66.595	-66.6232	-66.6363	-66.6518	-66.6584	-66.6742	-66.6852
-66.6979	-66.7179	-66.72	-66.7189	-66.7123	-66.7131	-66.7209	-66.7172	-66.7226	-66.7346	-66.7399	-66.7338	-66.7314	-66.7341	-66.7331	-66.7273	-66.7272	-66.7321	-66.7497	-66.7564	-66.7631	-66.7657	-66.7657	-66.7592	-66.7411	-66.7278	-66.7175	-66.7062
-66.6977	-66.696	-66.6995	-66.7131	-66.7166	-66.7159	-66.6795	-66.6677	-66.6596	-66.6313	-66.6122	-66.5901	-66.5623	-66.5395	-66.5237	-66.517	-66.4489	-66.4177	-66.3914	-66.378	-66.3581	-66.3062	-66.303	-66.3023	-66.3051	-66.3126	-66.3225	-66.331
-66.3399	-66.361	-66.395	-66.4391	-66.47	-66.4596	-66.4534	-66.4482	-66.4535	-66.4699	-66.4881	-66.4991	-66.5147	-66.5532	-66.5616	-66.5527	-66.527	-66.4679	-66.3889	-66.372	-66.3547	-66.3572	-66.3673	-66.3727	-66.4046	-66.423	-66.4304	-66.4325	-66.443
-66.4446	-66.4405	-66.4159	-66.4103	-66.4045	-66.4047	-66.4221	-66.443	-66.4456	-66.4347	-66.435	-66.4493	-66.4788	-66.4863	-66.4914	-66.4968	-66.5027	-66.5221	-66.5375	-66.5544	-66.5769	-66.5929	-66.6013	-66.611	-66.6194	-66.6306	-66.6658	-66.6435
-66.6413	-66.6524	-66.6589	-66.6823	-66.6913	-66.7158	-66.7392	-66.7569	-66.7698	-66.8167	-66.8318	-66.8454	-66.846	-66.8079	-66.8098	-66.8487	-66.8951	-66.9164	-66.9328	-66.9563	-66.9693	-66.9833	-67.0001	-67.0211	-67.0287	-67.0362	-67.05	-67.0574
-67.0627	-67.0675	-67.0734	-67.0871	-67.1064	-67.1247	-67.1354	-67.1337	-67.1244	-67.0808	-67.068	-67.054	-67.0344	-67.0203	-67.0034	-66.9885	-66.9798	-66.9311	-66.9816	-66.9916	-66.9983	-67.0055	-67.0334	-67.0439	-67.0544	-67.0676	-67.0704
-67.049	-67.0567	-67.0212	-67.0198	-67.0291	-67.0224	-67.0261	-67.0357	-67.0759	-67.0832	-67.1013	-67.1042	-67.1004	-67.0743	-67.0719	-67.0784	-67.0883	-67.111	-67.1179	-67.1443	-67.1458	-67.1232	-67.1187	-67.1083	-67.089	-67.0592	-67.0258	-67.0343
-67.1117	-67.1227	-67.1555	-67.1744	-67.1677	-67.1004	-67.0925	-67.0852	-67.0675	-67.0597	-67.0502	-67.0242	-67.0074	-66.9672	-66.9592	-66.9443	-66.9277	-66.9133	-66.8779	-66.8581	-66.843	-66.8232	-66.8154	-66.8035	-66.7839	-66.7751	-66.7502	-66.7292
-66.7188	-66.7159	-66.7175	-66.691	-66.6525	-66.6296	-66.6144	-66.6003	-66.5746	-66.5615	-66.5463	-66.5322	-66.5152	-66.4877	-66.4592	-66.4382	-66.406	-66.3624	-66.3515	-66.3461	-66.331	-66.294	-66.2768	-66.2607	-66.263	-66.28	-66.2781	-66.2657
-66.2729	-66.2882	-66.2952	-66.252	-66.2416	-66.2617	-66.2419	-66.197	-66.1852	-66.1496	-66.1471	-66.1785	-66.1833	-66.1871	-66.1984	-66.2013	-66.1952	-66.1992	-66.2057	-66.2233	-66.2301	-66.234	-66.238	-66.2404	-66.238	-66.232	-66.215	-66.2117
-66.2433	-66.2171	-66.1782	-66.1506	-66.1555	-66.1752	-66.1865	-66.1904	-66.1454	-66.1054	-66.0968	-66.0802	-66.0833	-66.1082	-66.1054	-66.1135	-66.1275	-66.1457	-66.169	-66.184	-66.1931	-66.1982	-66.1983	-66.195	-66.1955	-66.2174	-66.2271	-66.2372
-66.2795	-66.28	-66.2747	-66.2796	-66.2861	-66.3061	-66.3136	-66.3189	-66.3202	-66.3064	-66.3053	-66.3115	-66.3292	-66.3432	-66.367	-66.4129	-66.442	-66.5046	-66.5128	-66.4831	-66.4892	-66.4972	-66.5066	-66.5173	-66.52	-66.4965	-66.3377	-66.3673
-66.357	-66.3417	-66.3434	-66.3581	-66.3654	-66.3647	-66.3315	-66.3108	-66.2916	-66.2747	-66.2613	-66.2589	-66.2472	-66.2228	-66.2158	-66.1627	-66.1266	-66.1082	-66.1007	-66.111	-66.1147	-66.1222	-66.1311	-66.1386	-66.175	-66.1803	-66.1852	-66.19
-66.2452	-66.2781	-66.3007	-66.3244	-66.3474	-66.3543	-66.3292	-66.2952	-66.276	-66.2677	-66.2686	-66.2773	-66.2791	-66.2755	-66.2614	-66.2569	-66.2609	-66.2592	-66.2376	-66.2355	-66.2454	-66.2873	-66.3166	-66.3281	-66.357	-66.3681	-66.3797	-66.3954
-66.4001	-66.4098	-66.4225	-66.4355	-66.457	-66.4733	-66.5295	-66.5408	-66.5406	-66.5129	-66.4973	-66.4772	-66.4745	-66.4604	-66.4565	-66.4001	-66.3664	-66.3487	-66.3282	-66.3503	-66.3448	-66.3478	-66.3617	-66.3654	-66.3777	-66.3688	-66.3681	-66.3742
-66.3956	-66.4031	-66.4067	-66.4096	-66.4156	-66.4423	-66.4479	-66.4548	-66.461	-66.4658	-66.4695	-66.4804	-66.4885	-66.4987	-66.504	-66.5253	-66.5331	-66.5383	-66.624	-66.6158	-66.6008	-66.5532	-66.54	-66.5335	-66.5417	-66.5392	-66.5253	-66.5229
-66.5274	-66.5453	-66.5519	-66.5558	-66.5696	-66.5673	-66.5626	-66.5562	-66.5598	-66.5759	-66.5759	-66.5666	-66.5712	-66.5672	-66.594	-66.6233	-66.6419	-66.6506	-66.6503	-66.6459	-66.6277	-66.6256	-66.6305	-66.6408	-66.6702	-66.6794	-66.6822	-66.6918
-66.7216	-66.7335	-66.7503	-66.7716	-66.797	-66.776	-66.7576	-66.7519	-66.7745	-66.7624	-66.7446	-66.7332	-66.7292	-66.7291	-66.7354	-66.7472	-66.7846	-66.787	-66.7829	-66.7675	-66.7532	-66.7439	-66.7372	-66.7309	-66.7267	-66.725	-66.7492	-66.753
-66.7673	-66.857	-66.8615	-66.8538	-66.8274	-66.8372	-66.8395	-66.8346	-66.8124	-66.78	-66.8	-66.8274	-66.8759	-66.8923	-66.9312	-66.9484	-66.9501	-66.9494	-66.9501	-66.9542	-66.9656	-66.9695	-66.9732	-66.9738	-66.9778	-66.9919	-67.0143	-67.026
-67.0197	-67.0087	-66.9621	-66.8456	-66.8447	-66.8803	-66.9011	-66.9197	-66.9404	-66.9959	-67.0139	-67.0328	-67.0414	-67.0514	-67.0737	-67.0942	-67.1207	-67.1394	-67.0877	-67.0862	-67.0922	-67.1057	-67.1345	-67.1537	-67.1716	-67.1774	-67.1611
-67.0927	-67.0733	-67.0447	-67.0237	-67.0099	-67.0027	-67.0012	-67.0157	-67.0313	-67.0954	-67.1166	-67.1606	-67.1856	-67.196	-67.1967	-67.1876	-67.1721	-67.1628	-67.1716	-67.1949	-67.2073	-67.211	-67.2076	-67.2136	-67.2232	-67.2346	-67.2491	-67.2687	-67.2807
-67.3227	-67.3338	-67.3434	-67.3591	-67.3653	-67.4055	-67.4174	-67.4213	-67.4138	-67.3923	-67.3639	-67.3471	-67.3611	-67.3741	-67.3832	-67.3928	-67.407	-67.4171	-67.419	-67.4247	-67.4455	-67.4508	-67.4539	-67.4575	-67.468	-67.4784	-67.492	-67.5126
-67.5261	-67.5398	-67.5644	-67.5812	-67.5956	-67.6091	-67.6457	-67.6642	-67.6796	-67.6982	-67.7166	-67.7561	-67.781	-67.8119	-67.8473	-67.8476	-67.8333	-67.8497	-67.861	-67.8797	-67.8925	-67.9075	-67.9339	-67.9459	-67.9357	-67.8855	-67.9184
-67.9356	-67.9534	-67.9399	-67.9402	-67.9504	-67.9544	-67.9469	-67.9	-67.8249	-67.7944	-67.7613	-67.7512	-67.7477	-67.755	-67.7497	-67.7377	-67.7189	-67.6352	-67.5283	-67.5157	-67.5104	-67.5092	-67.5148	-67.5341	-67.5764	-67.5966	-67.6235	-67.6301
-67.641	-67.6513	-67.6646	-67.6784	-67.6905	-67.7121	-67.7282	-67.7371	-67.737	-67.7009	-67.6441	-67.593	-67.574	-67.589	-67.5866	-67.5921	-67.614	-67.6228	-67.644	-67.6692	-67.6871	-67.7057	-67.7496	-67.7648	-67.7691	-67.7825	-67.7979	-67.8215
-67.8351	-67.8513	-67.8313	-67.7927	-67.7535	-67.7311	-67.7418	-67.7703	-67.8024	-67.8415	-67.8738	-67.8987	-67.9152	-67.9518	-67.9494	-67.9356	-67.9376	-67.9494	-67.9609	-67.9732	-67.9874	-67.9889	-67.9811	-67.9615	-67.9513	-67.9438	-67.9394	-67.9389
-67.9423	-67.9548	-67.9597	-67.9206	-67.9376	-68.0007	-68.0871	-68.1432	-68.1506	-68.1785	-68.1832	-68.1697	-68.1391	-68.0522	-68.0339	-68.0388	-68.0543	-68.0776	-68.1012	-68.1174	-68.1347	-68.1489	-68.1711	-68.2092	-68.2429	-68.2707	-68.2877	-68.3034
-68.316	-68.3232	-68.3194	-68.2932	-68.2962	-68.3028	-68.3102	-68.3156	-68.3166	-68.294	-68.3113	-68.341	-68.3595	-68.3805	-68.3928	-68.4156	-68.4228	-68.4197	-68.3947	-68.3951	-68.4098	-68.412	-68.4089	-68.3764	-68.3759	-68.3787	-68.3891	-68.3893	-68.3752
-68.3561	-68.3566	-68.3705	-68.373	-68.3671	-68.3704	-68.4064	-68.4172	-68.4231	-68.4352	-68.4448	-68.4535	-68.4621	-68.464	-68.4578	-68.4488	-68.4425	-68.4382	-68.4464	-68.4461	-68.4191	-68.4142	-68.4171	-68.4274	-68.4444	-68.4665	-68.4733	-68.4519
-68.4682	-68.4572	-68.4474	-68.4384	-68.4304	-68.4191	-68.4111	-68.4057	-68.403	-68.4054	-68.4145	-68.4417	-68.4529	-68.4537	-68.4465	-68.4457	-68.4392	-68.4122	-68.405	-68.4016	-68.4025	-68.421	-68.4501	-68.4604	-68.4508	-68.4068	-68.3957	-68.3879
-68.3844	-68.3871	-68.4181	-68.4869	-68.4843	-68.4636	-68.4312	-68.4179	-68.4122	-68.4093	-68.4015	-68.3884	-68.3693	-68.3525	-68.3645	-68.4128	-68.4234	-68.4277	-68.4397	-68.4399	-68.4108	-68.3508	-68.3427	-68.343	-68.3507	-68.3704	-68.407	-68.4561
-68.4736	-68.5148	-68.5378	-68.559	-68.574	-68.6895	-68.7172	-68.7276	-68.7441	-68.762	-68.777	-68.8268	-68.8661	-68.8776	-68.87	-68.8316	-68.8287	-68.8417	-68.8857	-68.894	-68.8985	-68.902	-68.9168	-68.8434	-68.808	-68.7835	-68.782	-68.777
-68.7753	-68.7276	-68.7072	-68.6926	-68.6913	-68.6984	-68.6668	-68.6687	-68.6814	-68.6832	-68.6821	-68.684	-68.6943	-68.7019	-68.7105	-68.7364	-68.735	-68.6987	-68.7009	-68.7053	-68.7197	-68.7241	-68.7242	-68.716	-68.7149	-68.7224	-68.7514	-68.7657
-68.7702	-68.7566	-68.7595	-68.79	-68.8017	-68.8332	-68.8616	-68.8759	-68.8792	-68.8733	-68.8788	-68.8782	-68.8746	-68.8683	-68.8624	-68.8596	-68.8613	-68.8593	-68.8522	-68.7912	-68.7866	-68.7839	-68.7768	-68.7688	-68.7691	-68.7908	-68.796	-68.7936
-68.7662	-68.7608	-68.7604	-68.7325	-68.6408	-68.616	-68.5457	-68.5331	-68.5294	-68.5207	-68.4937	-68.4755	-68.4487	-68.4202	-68.3761	-68.3341	-68.3001	-68.2804	-68.274	-68.2736	-68.279	-68.2892	-68.3156	-68.322	-68.3287	-68.3487	-68.3556	-68.3581	-68.3639
-68.371	-68.3766	-68.4225	-68.4566	-68.47	-68.4786	-68.4798	-68.4743	-68.4772	-68.4855	-68.4952	-68.5024	-68.5118	-68.5253	-68.5283	-68.5578	-68.5732	-68.5826	-68.5983	-68.6085	-68.6218	-68.6425	-68.6463	-68.644	-68.6301	-68.6257	-68.6526	-68.6764
-68.7065	-68.7263	-68.7543	-68.804	-68.8056	-68.789	-68.7302	-68.7097	-68.7109	-68.7277	-68.8029	-68.8172	-68.8439	-68.8671	-68.8859	-68.8989	-68.9018	-68.8957	-68.8748	-68.8702	-68.8933	-68.9047	-68.9125	-68.9215	-68.9318	-68.9443	-68.9605
-68.9936	-69.0103	-69.025	-69.0359	-69.0407	-69.0436	-69.0644	-69.0811	-69.1065	-69.1342	-69.1323	-69.1012	-69.0846	-69.0821	-69.0851	-69.0852	-69.0793	-69.0484	-69.0296	-69.0134	-68.9836	-68.9568	-68.947	-68.9439	-68.9469	-68.9562	-68.9604	-68.9723
-68.9749	-68.9742	-68.9758	-68.9826	-69.0281	-69.0395	-69.0541	-69.0766	-69.0881	-69.1008	-69.1114	-69.1166	-69.1168	-69.1013	-69.0988	-69.1027	-69.1165	-69.1354	-69.1529	-69.1769	-69.1925	-69.2019	-69.2066	-69.197	-69.1707	-69.17	-69.1735	-69.1711
-69.1728	-69.1769	-69.1899	-69.1935	-69.1943	-69.1905	-69.1448	-69.1448	-69.1613	-69.1706	-69.2205	-69.2558	-69.3232	-69.3547	-69.388	-69.4112	-69.4306	-69.4372	-69.4084	-69.4111	-69.4215	-69.4303	-69.4122	-69.3982	-69.3824	-69.3709	-69.3676	-69.3625
-69.3495	-69.3242	-69.2795	-69.2613	-69.2447	-69.232	-69.2145	-69.1987	-69.1954	-69.194	-69.1985	-69.2145	-69.2243	-69.227	-69.2232	-69.214	-69.1946	-69.1804	-69.1721	-69.1695	-69.1721	-69.1774	-69.2099	-69.2169	-69.2171	-69.225	-69.2833	-69.2907	-69.2991
-69.3088	-69.3268	-69.342	-69.3507	-69.3488	-69.3464	-69.3375	-69.3271	-69.3259	-69.3271	-69.3176	-69.3186	-69.3255	-69.3149	-69.3163	-69.3232	-69.3326	-69.3818	-69.3981	-69.435	-69.4582	-69.4907	-69.4977	-69.502	-69.5129	-69.5163	-69.5016	-69.4614
-69.4353	-69.4279	-69.433	-69.4991	-69.5017	-69.4968	-69.5019	-69.5065	-69.5275	-69.5372	-69.5745	-69.6227	-69.6292	-69.6362	-69.6436	-69.658	-69.6735	-69.685	-69.6879	-69.6931	-69.7369	-69.7703	-69.7961	-69.8284	-69.8488	-69.8616	-69.8693	-69.8741
-69.8752	-69.8859	-69.8876	-69.8722	-69.8815	-69.8727	-69.8746	-69.8852	-69.9089	-69.9177	-69.9202	-69.921	-69.9236	-69.934	-69.9543	-69.9688	-69.9858	-69.9904	-69.9924	-69.9885	-69.996	-69.9918	-69.9692	-69.9688	-69.9877	-70.0488	-70.0543	-70.0641
-70.0743	-70.0816	-70.1047	-70.0958	-70.102	-70.1183	-70.1397	-70.165	-70.2096	-70.2199	-70.2413	-70.2496	-70.2614	-70.2795	-70.3022	-70.319	-70.3414	-70.3803	-70.412	-70.4228	-70.4622	-70.4776	-70.4957	-70.5095	-70.5208	-70.532	-70.5563	-70.5753	-70.5815
-70.568	-70.5485	-70.5329	-70.5283	-70.5418	-70.5667	-70.6022	-70.6257	-70.6501	-70.6666	-70.686	-70.7516	-70.7853	-70.7961	-70.8075	-70.8234	-70.842	-70.8567	-70.8604	-70.8761	-70.8902	-70.901	-70.9057	-70.9045	-70.8811	-70.882	-70.8793	-70.865
-70.8635	-70.8708	-70.8986	-70.9089	-70.9256	-70.9259	-70.9076	-70.9073	-70.9225	-70.9474	-70.9768	-70.9874	-70.9968	-71.005	-71.0115	-71.0408	-71.0641	-71.0783	-71.079	-71.0846	-71.1095	-71.1114	-71.1028	-71.0881	-71.0711	-71.0655	-71.0571	-71.0466
-71.0344	-71.0315	-71.0317	-70.9337	-70.9299	-70.929	-70.9264	-70.9195	-70.8928	-70.8635	-70.8547	-70.8478	-70.839	-70.8361	-70.8494	-70.8466	-70.8395	-70.8295	-70.8014	-70.7883	-70.7838	-70.78	-70.7697	-70.7426	-70.7289	-70.7187	-70.6933	-70.6769
-70.6623	-70.6552	-70.6445	-70.6384	-70.6257	-70.6152	-70.6047	-70.5792	-70.5691	-70.5608	-70.5528	-70.5353	-70.5191	-70.5041	-70.4902	-70.4643	-70.4384	-70.3852	-70.3762	-70.3689	-70.3583	-70.3473	-70.3196	-70.3141	-70.3281	-70.3242	-70.2839	-70.2758
-70.2691	-70.2765	-70.2853	-70.2997	-70.3784	-70.3938	-70.404	-70.4072	-70.4055	-70.4089	-70.4265	-70.4321	-70.4343	-70.4335	-70.4299	-70.4719	-70.5025	-70.5219	-70.53	-70.5299	-70.533	-70.5427	-70.5506	-70.5811	-70.5876	-70.6243	-70.6536	-70.6575
-70.6576	-70.6526	-70.6651	-70.6633	-70.6569	-70.6324	-70.6315	-70.6227	-70.6266	-70.6418	-70.6711	-70.69	-70.7527	-70.7695	-70.782	-70.7839	-70.7818	-70.7829	-70.7896	-70.7911	-70.7866	-70.775	-70.7656	-70.7582	-70.7529	-70.7457	-70.7239	-70.7131
-70.6969	-70.6877	-70.676	-70.6616	-70.65	-70.642	-70.6393	-70.5519	-70.5323	-70.5068	-70.4938	-70.4911	-70.5204	-70.5401	-70.5461	-70.5466	-70.5379	-70.5406	-70.5473	-70.5558	-70.5668	-70.5738	-70.5636	-70.587	-70.5854	-70.5654	-70.5603	-70.5647	-70.5651
-70.5696	-70.5746	-70.5771	-70.5755	-70.5676	-70.565	-70.5662	-70.5729	-70.5727	-70.593	-70.6017	-70.5974	-70.5987	-70.6023	-70.6111	-70.6148	-70.6843	-70.6638	-70.6531	-70.6492	-70.6489	-70.6445	-70.6173	-70.5839	-70.589	-70.5942	-70.6088	-70.6113
-70.6183	-70.6305	-70.6511	-70.6648	-70.6767	-70.6926	-70.7009	-70.7062	-70.7047	-70.6961	-70.6936	-70.6996	-70.6969	-70.6876	-70.6882	-70.7008	-70.7022	-70.7092	-70.7331	-70.7442	-70.7568	-70.7663	-70.769	-70.7648	-70.7665	-70.7781	-70.783	-70.7853	-70.777
-70.7648	-70.7665	-70.7836	-70.7888	-70.7848	-70.7755	-70.7704	-70.7697	-70.7742	-70.7644	-70.759	-70.7634	-70.7844	-70.7913	-70.8103	-70.8202	-70.8333	-70.8444	-70.8478	-70.8444	-70.8453	-70.8486	-70.8614	-70.8787	-70.8998	-70.9239	-70.9426	-70.9494
-70.9627	-70.9798	-70.9929	-70.9964	-71.0309	-71.0383	-71.0042	-71.0143	-71.0246	-71.0642	-71.0774	-71.1085	-71.1259	-71.1376	-71.1437	-71.1446	-71.1368	-71.1355	-71.1375	-71.1456	-71.1476	-71.143	-71.135	-71.1323	-71.1436	-71.1617	-71.1716	-71.1838
-71.1945	-71.2096	-71.2228	-71.228	-71.1955	-71.2016	-71.1998	-71.1843	-71.1972	-71.1946	-71.1765	-71.1622	-71.1611	-71.1707	-71.1828	-71.1852	-71.1812	-71.1828	-71.1905	-71.2229	-71.2369	-71.2399	-71.2756	-71.3249	-71.3346	-71.3471	-71.3517	-71.3547
-71.3525	-71.3375	-71.3354	-71.3403	-71.3497	-71.3593	-71.3647	-71.3744	-71.38	-71.4236	-71.4335	-71.4381	-71.4381	-71.4426	-71.4636	-71.4635	-71.4687	-71.475	-71.4825	-71.4911	-71.4947	-71.5103	-71.5151	-71.5197	-71.5201	-71.5061	-71.5079	-71.5195
-71.5597	-71.5683	-71.5751	-71.5776	-71.5629	-71.5811	-71.5953	-71.6155	-71.629	-71.6443	-71.656	-71.6588	-71.6576	-71.6744	-71.674	-71.6689	-71.6607	-71.6508	-71.6417	-71.6266	-71.613	-71.609	-71.5934	-71.5655	-71.544	-71.4417	-71.424	-71.3827	-71.3674
-71.3517	-71.3142	-71.3029	-71.2946	-71.2923	-71.2988	-71.3474	-71.3542	-71.3557	-71.3596	-71.3751	-71.4089	-71.4504	-71.4816	-71.5385	-71.5509	-71.5732	-71.657	-71.6754	-71.6806	-71.6998	-71.7019	-71.7121	-71.7337	-71.7468	-71.7545	-71.759	-71.7682
-71.7825	-71.7978	-71.8103	-71.82	-71.8289	-71.8346	-71.8346	-71.8608	-71.8784	-71.9055	-71.9509	-71.9586	-71.9609	-71.9682	-71.988	-71.998	-72.0045	-72.0074	-72.0063	-71.9983	-71.9861	-71.9542	-71.9552	-71.9527	-71.947	-71.9381	-71.8959	-71.8825
-71.8736	-71.8645	-71.8578	-71.8434	-71.8322	-71.8162	-71.8009	-71.8211	-71.8722	-71.9319	-71.9394	-71.9508	-71.9771	-72.0001	-72.0202	-72.0375	-72.0437	-72.0242	-72.02	-72.0317	-72.0431	-72.0534	-72.0623	-72.0844	-72.089	-72.095	-72.1033	-72.1144	-72.1236
-72.1438	-72.1552	-72.1637	-72.1708	-72.1788	-72.1808	-72.1783	-72.1847	-72.2033	-72.2075	-72.2096	-72.2201	-72.2448	-72.2433	-72.2481	-72.2551	-72.2602	-72.2653	-72.2709	-72.278	-72.2825	-72.2805	-72.2804	-72.2912	-72.2878	-72.3069	-72.3971	-72.4133
-72.4299	-72.4262	-72.402	-72.393	-72.3639	-72.3533	-72.3205	-72.3186	-72.3263	-72.365	-72.3683	-72.3694	-72.3781	-72.4064	-72.4181	-72.4312	-72.4389	-72.4479	-72.4625	-72.4736	-72.4855	-72.5139	-72.5639	-72.589	-72.603	-72.6154	-72.6178	-72.612
-72.6002	-72.5732	-72.5678	-72.5543	-72.5509	-72.552	-72.5483	-72.5445	-72.5385	-72.5128	-72.5036	-72.5002	-72.5029	-72.5143	-72.5168	-72.5151	-72.4728	-72.4669	-72.489	-72.485	-72.3591	-72.3631	-72.3824	-72.3868	-72.3688	-72.3736	-72.4748	-72.5759
-72.5833	-72.5773	-72.5955	-72.6179	-72.6267	-72.6401	-72.6481	-72.6549	-72.6642	-72.6823	-72.6872	-72.6848	-72.6716	-72.6646	-72.6656	-72.7117	-72.7359	-72.8002	-72.8527	-72.8674	-72.8742	-72.9015	-72.9123	-72.9212	-72.9555	-72.9622	-72.9933	-72.9972
-73.0074	-73.0112	-73.0437	-73.0645	-73.0805	-73.0912	-73.1103	-73.1103	-73.1057	-73.0984	-73.0903	-73.0798	-73.0764	-73.0792	-73.1031	-73.1325	-73.1907	-73.2485	-73.2765	-73.2665	-73.2711	-73.2639	-73.2389	-73.241	-73.2365	-73.2234	-73.2203	-73.2125	-73.2094
-73.1939	-73.1784	-73.1632	-73.1482	-73.1355	-73.1316	-73.1192	-73.1154	-73.1127	-73.1104	-73.0915	-73.088	-73.1027	-73.1187	-73.1233	-73.124	-73.12	-73.1111	-73.1042	-73.0995	-73.0974	-73.0769	-73.0717	-73.0745	-73.0678	-73.0559	-73.0207	-73.0086
-72.9719	-72.969	-72.9703	-72.9903	-73.0265	-73.0678	-73.103	-73.129	-73.1479	-73.1599	-73.1655	-73.164	-73.1446	-73.1378	-73.1391	-73.15	-73.1536	-73.153	-73.123	-73.1174	-73.1212	-73.1324	-73.1355	-73.1284	-73.1293	-73.1476	-73.1529	-73.1518	-73.1448
-73.1147	-73.1179	-73.1404	-73.1486	-73.153	-73.1291	-73.1233	-73.0898	-73.0525	-73.0366	-73.0239	-72.9973	-72.9729	-72.9565	-72.9298	-72.8967	-72.882	-72.882	-72.9	-72.9005	-72.9039	-72.9137	-72.9296	-72.9477	-72.9776	-72.9867	-72.995	-73.0285
-73.0649	-73.087	-73.1054	-73.1178	-73.1209	-73.1619	-73.1891	-73.2075	-73.2214	-73.3292	-73.3653	-73.3543	-73.2999	-73.275	-73.2521	-73.2736	-73.2807	-73.2966	-73.3036	-73.3137	-73.3039	-73.3587	-73.3684	-73.3591	-73.3821	-73.4026	-73.4321	-73.4469
-73.4472	-73.4197	-73.4015	-73.398	-73.404	-73.4054	-73.3952	-73.3943	-73.4055	-73.4109	-73.4181	-73.4343	-73.4435	-73.4527	-73.477	-73.4816	-73.4768	-73.4819	-73.4916	-73.5032	-73.523	-73.5325	-73.528	-73.492	-73.4623	-73.4651	-73.4991	-73.5126
-73.5471	-73.5661	-73.5715	-73.5602	-73.5613	-73.5642	-73.5701	-73.5851	-73.5905	-73.5886	-73.5777	-73.5735	-73.5627	-73.5584	-73.5483	-73.5421	-73.5393	-73.5395	-73.5221	-73.4973	-73.4864	-73.4924	-73.5186	-73.539	-73.5617	-73.5808	-73.5904	-73.5908
-73.5812	-73.5839	-73.5891	-73.5927	-73.5904	-73.5854	-73.5654	-73.4898	-73.482	-73.4934	-73.5162	-73.5662	-73.5738	-73.5659	-73.5782	-73.5983	-73.6072	-73.6227	-73.6718	-73.6834	-73.6916	-73.6972	-73.7009	-73.7032	-73.7089	-73.7258	-73.7328	-73.7592
-73.7649	-73.7626	-73.759	-73.7574	-73.7621	-73.7693	-73.7905	-73.799	-73.8092	-73.8134	-73.8092	-73.8139	-73.8298	-73.8334	-73.797	-73.8051	-73.8341	-73.8534	-73.8725	-73.8792	-73.887	-73.892	-73.9089	-73.9137	-73.9133	-73.9015	-73.8933	-73.8591
-73.8302	-73.7779	-73.7441	-73.7382	-73.728	-73.7223	-73.7164	-73.7038	-73.6974	-73.6611	-73.6457	-73.6246	-73.6066	-73.593	-73.5828	-73.5748	-73.5637	-73.5492	-73.5123	-73.4757	-73.4622	-73.4167	-73.4109	-73.351	-73.3425	-73.34	-73.3278	-73.3214
-73.3222	-73.3326	-73.3738	-73.3863	-73.3879	-73.3244	-73.3302	-73.3687	-73.3979	-73.4172	-73.4257	-73.419	-73.4238	-73.4378	-73.4616	-73.4835	-73.527	-73.572	-73.6008	-73.6572	-73.6827	-73.6977	-73.7047	-73.706	-73.7146	-73.736	-73.7613	-73.7817	-73.8093
-73.8141	-73.816	-73.8239	-73.8367	-73.8512	-73.864	-73.8725	-73.8909	-73.9251	-73.9316	-73.9469	-73.9542	-73.9749	-73.9757	-73.9726	-73.9438	-73.9789	-74.0012	-74.01	-74.0304	-74.0427	-74.0461	-74.0468	-74.0579	-74.0548	-74.048	-74.0237	-74.018	-73.9996
-73.9648	-73.9267	-73.9239	-73.9291	-73.9433	-73.9505	-73.9601	-73.9797	-73.9867	-73.9987	-74.0195	-73.9996	-74.0172	-74.0333	-74.0444	-74.0475	-74.0412	-74.0222	-74.0165	-74.0217	-74.0402	-74.0647	-74.0886	-74.102	-74.1127	-74.1171	-74.1204	-74.1324
-74.1396	-74.1459	-74.1708	-74.2092	-74.2275	-74.2488	-74.2566	-74.2731	-74.2835	-74.3078	-74.3132	-74.3201	-74.3274	-74.3409	-74.3429	-74.3425	-74.3547	-74.3898	-74.4025	-74.4101	-74.4158	-74.4247	-74.4387	-74.45	-74.4588	-74.4653	-74.4778
-74.4944	-74.53	-74.5535	-74.6069	-74.629	-74.6403	-74.634	-74.6017	-74.5466	-74.5263	-74.53	-74.5449	-74.5543	-74.5583	-74.5567	-74.5656	-74.5645	-74.5668	-74.5852	-74.5815	-74.5732	-74.5696	-74.5749	-74.5656	-74.5688	-74.5673	-74.5593	-74.5082
-74.5021	-74.5026	-74.5485	-74.5577	-74.5851	-74.6176	-74.6244	-74.6124	-74.6165	-74.6157	-74.607	-74.5966	-74.5842	-74.5698	-74.5445	-74.5158	-74.4903	-74.4744	-74.454	-74.4482	-74.4565	-74.4321	-74.3842	-74.3604	-74.3408	-74.337	-74.342	-74.3631
-74.4006	-74.413	-74.4142	-74.4093	-74.4094	-74.4127	-74.4189	-74.4283	-74.4381	-74.4451	-74.447	-74.4557	-74.4806	-74.5026	-74.5418	-74.5866	-74.5944	-74.6074	-74.6583	-74.6711	-74.6863	-74.6999	-74.7078	-74.7014	-74.6756	-74.6154	-74.6048	-74.6021
-74.6043	-74.6087	-74.6103	-74.6048	-74.6038	-74.6362	-74.6511	-74.6648	-74.6699	-74.676	-74.6808	-74.6886	-74.706	-74.7128	-74.7314	-74.7502	-74.766	-74.779	-74.7878	-74.7911	-74.8263	-74.8502	-74.8644	-74.8708	-74.8647	-74.8378	-74.8416
-74.8551	-74.8824	-74.9212	-74.9436	-74.9537	-74.9594	-74.9705	-74.99	-75.0163	-75.0283	-75.0309	-75.0424	-75.0473	-75.0507	-75.081	-75.093	-75.1012	-75.1218	-75.1375	-75.1479	-75.1535	-75.1674	-75.1889	-75.2104	-75.2237	-75.2402	-75.2712	-75.2599
-75.2363	-75.2271	-75.2031	-75.1944	-75.1899	-75.1889	-75.2	-75.2143	-75.2289	-75.2639	-75.2761	-75.2856	-75.2872	-75.3014	-75.304	-75.3102	-75.3404	-75.3655	-75.3784	-75.3976	-75.428	-75.4221	-75.3844	-75.3855	-75.3867	-75.3878	-75.3977	-75.4417
-75.4567	-75.4782	-75.5051	-75.5294	-75.5427	-75.5366	-75.5427	-75.5742	-75.5852	-75.5921	-75.595	-75.592	-75.5984	-75.6131	-75.6287	-75.6379	-75.6384	-75.6427	-75.6501	-75.6606	-75.6669	-75.669	-75.6687	-75.6725	-75.6889	-75.6944	-75.713	-75.7126
-75.7106	-75.7109	-75.7166	-75.7353	-75.7449	-75.7488	-75.7507	-75.7503	-75.7468	-75.7477	-75.7614	-75.7931	-75.8229	-75.8373	-75.8531	-75.8683	-75.8704	-75.8736	-75.8801	-75.891	-75.8971	-75.9015	-75.9072	-75.9148	-75.9093	-75.9125	-75.9218	-75.9321
-75.94	-75.943	-75.943	-75.9455	-75.9811	-75.9933	-76.0198	-76.0274	-76.0405	-76.0739	-76.0911	-76.0598	-76.0743	-76.0982	-76.109	-76.1057	-76.0938	-76.0781	-76.0831	-76.1005	-76.1139	-76.1282	-76.1481	-76.1516	-76.1472	-76.155	-76.1702	-76.2022
-76.2021	-76.205	-76.2185	-76.2503	-76.2564	-76.2763	-76.2756	-76.2343	-76.2206	-76.2148	-76.2167	-76.2214	-76.2275	-76.2325	-76.2343	-76.2315	-76.2351	-76.2437	-76.2595	-76.2848	-76.3019	-76.3085	-76.3077	-76.3093	-76.3176	-76.3586	-76.3967	-76.4391
-76.4933	-76.5427	-76.5501	-76.5346	-76.547	-76.5499	-76.5577	-76.5603	-76.5646	-76.5673	-76.5724	-76.5915	-76.5979	-76.5991	-76.5992	-76.6025	-76.6393	-76.6502	-76.6568	-76.6493	-76.6647	-76.6764	-76.7075	-76.7206	-76.7573	-76.7736	-76.7897	-76.7909
-76.7989	-76.8115	-76.8272	-76.8411	-76.8481	-76.85	-76.8486	-76.8342	-76.8325	-76.8326	-76.8266	-76.8249	-76.8992	-76.9044	-76.9181	-76.9369	-76.9513	-76.9602	-76.9765	-76.9851	-76.9885	-77.0117	-77.0153	-77.0014	-77.0037	-77.0261	-77.0276	-77.0159
-77.0212	-77.0141	-77.0187	-77.0436	-77.0649	-77.0839	-77.1077	-77.1222	-77.1447	-77.1591	-77.165	-77.1767	-77.1881	-77.215	-77.2257	-77.2315	-77.2394	-77.2494	-77.2786	-77.2901	-77.3007	-77.3132	-77.3298	-77.3474	-77.3626	-77.3779	-77.388	-77.3933
-77.3966	-77.404	-77.4211	-77.4286	-77.4311	-77.4308	-77.4478	-77.4767	-77.4958	-77.5183	-77.528	-77.549	-77.5694	-77.5951	-77.6149	-77.6467	-77.6613	-77.6686	-77.7155	-77.72	-77.6964	-77.7011	-77.7077	-77.7133	-77.7819	-77.808	-77.8122	-77.8025
-77.8159	-77.8498	-77.8792	-77.8788	-77.8595	-77.8567	-77.8539	-77.8649	-77.8749	-77.8896	-77.9143	-77.9191	-77.9871	-78.019	-78.0286	-78.03	-78.0431	-78.0519	-78.0631	-78.086	-78.0979	-78.1075	-78.1436	-78.1708	-78.221	-78.227	-78.2309	-78.2143
-78.2258	-78.2791	-78.2834	-78.2885	-78.3172	-78.3214	-78.3256	-78.3202	-78.2914	-78.254	-78.2472	-78.2199	-78.2083	-78.1992	-78.1938	-78.1935	-78.1832	-78.1656	-78.1176	-78.0878	-78.0253	-78.0187	-78.0186	-78.0265	-78.0334	-78.0449	-78.0593	-78.0751
-78.1022	-78.1225	-78.1363	-78.1989	-78.2115	-78.2273	-78.2446	-78.2546	-78.2555	-78.2608	-78.2712	-78.2897	-78.3097	-78.3245	-78.3263	-78.3321	-78.3341	-78.3463	-78.3536	-78.3644	-78.3996	-78.4207	-78.47	-78.4726	-78.5071	-78.5011	-78.509	-78.5275	-78.6007
-78.6236	-78.648	-78.6692	-78.6814	-78.6957	-78.7067	-78.7094	-78.712	-78.6855	-78.6588	-78.5878	-78.5668	-78.5652	-78.5637	-78.5729	-78.5798	-78.5842	-78.5857	-78.6052	-78.6046	-78.6039	-78.6871	-78.6858	-78.7061	-78.7122	-78.7066	-78.7081	-78.7149
-78.7324	-78.7367	-78.7371	-78.7166	-78.7208	-78.7242	-78.7326	-78.7361	-78.7415	-78.7446	-78.7454	-78.7437	-78.7496	-78.7634	-78.7696	-78.7819	-78.7799	-78.7426	-78.7338	-78.7346	-78.7397	-78.7439	-78.7448	-78.733	-78.7328	-78.7459	-78.7449	-78.7382
-78.7369	-78.7438	-78.7617	-78.7912	-78.8014	-78.8083	-78.8115	-78.8144	-78.823	-78.8346	-78.8469	-78.8574	-78.8764	-78.8818	-78.8886	-78.9262	-78.9406	-78.9465	-78.9452	-78.9345	-78.9103	-78.8951	-78.8925	-78.878	-78.8655	-78.851	-78.8378
-78.8298	-78.7963	-78.779	-78.781	-78.7953	-78.7599	-78.7492	-78.7188	-78.677	-78.6734	-78.6703	-78.6554	-78.6104	-78.5997	-78.5546	-78.5358	-78.5229	-78.5007	-78.4812	-78.4928	-78.5133	-78.5211	-78.5064	-78.5055	-78.5157	-78.5221	-78.5396	-78.546	-78.5784
-78.5812	-78.5908	-78.6135	-78.6417	-78.6674	-78.6793	-78.692	-78.7232	-78.7343	-78.7496	-78.7753	-78.7864	-78.7953	-78.8058	-78.804	-78.8078	-78.8147	-78.8395	-78.8595	-78.8668	-78.871	-78.9099	-78.9176	-78.9286	-78.9405	-78.95	-78.9628	-78.9977	-79.0686
-79.0695	-79.0196	-78.9909	-78.9724	-78.9578	-78.9218	-78.915	-78.9159	-78.9184	-78.9249	-78.9329	-78.9397	-78.943	-78.9337	-78.9622	-78.9791	-78.9894	-79.0043	-79.0494	-79.06	-79.0634	-79.0375	-79.0749	-79.0973	-79.1681	-79.1995	-79.2057	-79.2195
-79.2254	-79.2405	-79.2575	-79.2713	-79.277	-79.303	-79.3115	-79.3102	-79.32	-79.3406	-79.3576	-79.3674	-79.3786	-79.3932	-79.4054	-79.4192	-79.4277	-79.4422	-79.4748	-79.4832	-79.4677	-79.4501	-79.45	-79.4653	-79.4765	-79.4975	-79.5133
-79.5232	-79.5398	-79.5483	-79.5714	-79.5785	-79.5797	-79.5256	-79.5383	-79.5451	-79.5514	-79.5618	-79.5753	-79.5898	-79.6026	-79.6173	-79.6257	-79.6355	-79.6591	-79.662	-79.6402	-79.6184	-79.6508	-79.7114	-79.7721	-79.7799	-79.8064	-79.8195	-79.8253
-79.8253	-79.8344	-79.8532	-79.8639	-79.8749	-79.9094	-79.9257	-79.9221	-79.8613	-79.8616	-79.8966	-79.9128	-79.955	-79.9575	-79.8775	-79.9016	-79.9114	-79.9369	-79.947	-79.999	-80.051	-80.103	-80.155	-80.207	-80.259	-80.2995	-80.3246
-80.3653	-80.4059	-80.4195	-80.4444	-80.4534	-80.4576	-80.4618	-80.4747	-80.477	-80.4576	-80.4382	-80.4188	-80.3994	-80.3801	-80.3832	-80.395	-80.4094	-80.4181	-80.4381	-80.4435	-80.4482	-80.4455	-80.448	-80.4582	-80.498	-80.5226	-80.5232	-80.4705
-80.4738	-80.5087	-80.523	-80.5297	-80.5468	-80.5689	-80.5909	-80.5856	-80.5529	-80.5497	-80.5685	-80.5707	-80.6066	-80.6422	-80.6502	-80.6788	-80.6446	-80.6104	-80.6197	-80.6477	-80.6453	-80.6384	-80.6378	-80.6482	-80.6747	-80.6834	-80.6847	-80.684
-80.6868	-80.6964	-80.7224	-80.7324	-80.742	-80.7586	-80.7844	-80.803	-80.7958	-80.7887	-80.7815	-80.7965	-80.7921	-80.768	-80.7804	-80.7879	-80.7927	-80.7981	-80.8062	-80.8332	-80.843	-80.8539	-80.8292	-80.8491	-80.8691	-80.8741	-80.8854	-80.8904
-80.9146	-80.9465	-80.943	-80.9321	-80.9343	-80.9531	-80.9582	-80.9478	-80.9509	-80.9723	-80.9929	-81.0068	-81.0258	-81.0388	-81.0406	-81.0456	-81.0471	-81.0673	-81.0982	-81.1251	-81.1192	-81.1578	-81.1723	-81.1897	-81.1995	-81.1931	-81.2243	-81.219
-81.2444	-81.2702	-81.237	-81.2037	-81.2228	-81.2346	-81.2496	-81.2604	-81.2868	-81.2936	-81.3176	-81.3167	-81.3243	-81.3256	-81.3364	-81.3608	-81.3798	-81.3928	-81.3925	-81.3761	-81.357	-81.3849	-81.4167	-81.4226	-81.4285	-81.4391	-81.4594	-81.4709
-81.4667	-81.4484	-81.4235	-81.4521	-81.477	-81.4897	-81.5488	-81.5601	-81.5715	-81.5778	-81.5842	-81.6047	-81.6186	-81.6285	-81.6339	-81.6472	-81.6682	-81.6891	-81.6943	-81.7055	-81.7105	-81.719	-81.7272	-81.7311	-81.7468	-81.7483	-81.7543
-81.798	-81.8075	-81.8227	-81.8248	-81.838	-81.8461	-81.8498	-81.836	-81.8484	-81.8445	-81.8352	-81.8311	-81.8129	-81.8045	-81.8072	-81.8288	-81.8373	-81.8521	-81.8737	-81.8871	-81.8932	-81.8876	-81.8909	-81.9123	-81.9229	-81.9148	-81.9199	-81.9347
-81.9402	-81.9509	-81.9534	-81.9501	-81.9999	-82.0235	-82.0296	-82.0385	-82.0904	-82.0992	-82.1028	-82.1225	-82.1286	-82.1422	-82.1476	-82.1901	-82.2165	-82.2311	-82.2585	-82.2859	-82.3133	-82.3407	-82.3681	-82.3955	-82.4229	-82.4508	-82.4745	-82.492
-82.5009	-82.4992	-82.4976	-82.4959	-82.4942	-82.4793	-82.4767	-82.487	-82.5309	-82.5447	-82.5417	-82.5214	-82.5148	-82.5452	-82.5124	-82.483	-82.4495	-82.4264	-82.3972	-82.368	-82.3388	-82.3556	-82.3801	-82.3928	-82.4343	-82.4667	-82.4765
-82.4934	-82.5076	-82.5158	-82.5253	-82.5571	-82.5737	-82.5797	-82.5795	-82.6061	-82.6295	-82.6529	-82.642	-82.6436	-82.7027	-82.7419	-82.7504	-82.7507	-82.7565	-82.7713	-82.7778	-82.7815	-82.783	-82.7576	-82.8171	-82.8293	-82.8438	-82.8585	-82.8976
-82.9003	-82.925	-82.9454	-82.9528	-82.9561	-82.9697	-82.9811	-82.998	-83.0107	-83.0198	-83.0261	-83.0401	-83.0582	-83.0617	-83.0556	-83.0245	-82.9714	-82.9611	-82.999	-83.006	-83.008	-83.0149	-83.0232	-83.0296	-83.0554	-83.072	-83.0932	-83.1078
-83.1459	-83.148	-83.1712	-83.1838	-83.1913	-83.1876	-83.1839	-83.2228	-83.2337	-83.2487	-83.2669	-83.25	-83.2332	-83.2355	-83.2519	-83.2551	-83.2235	-83.1918	-83.1992	-83.2174	-83.2258	-83.2665	-83.3071	-83.3285	-83.3504	-83.3596	-83.3684
-83.3531	-83.3648	-83.3652	-83.353	-83.358	-83.3678	-83.3906	-83.3943	-83.3971	-83.367	-83.3368	-83.3399	-83.3468	-83.3559	-83.3648	-83.3708	-83.3849	-83.408	-83.4221	-83.4337	-83.4474	-83.4501	-83.447	-83.4369	-83.4257	-83.4181	-83.4143	-83.4148	-83.3987
-83.3928	-83.3735	-83.3691	-83.4047	-83.4132	-83.4216	-83.4272	-83.4298	-83.4291	-83.4335	-83.444	-83.4485	-83.4633	-83.484	-83.4916	-83.4898	-83.4835	-83.4662	-83.4625	-83.4518	-83.4482	-83.4395	-83.4308	-83.4264	-83.4233	-83.4456	-83.4633	-83.4701	-83.4894
-83.4947	-83.5003	-83.519	-83.529	-83.5316	-83.5343	-83.5422	-83.5456	-83.5463	-83.5618	-83.5688	-83.5554	-83.5859	-83.5917	-83.6103	-83.6202	-83.6332	-83.6389	-83.6441	-83.6585	-83.6706	-83.6785	-83.6878	-83.7169	-83.718	-83.6775	-83.6679	-83.7123
-83.732	-83.7367	-83.7478	-83.7526	-83.7614	-83.7493	-83.7636	-83.7912	-83.8564	-83.8781	-83.8736	-83.8629	-83.8613	-83.8639	-83.8674	-83.8792	-83.8818	-83.8647	-83.8476	-83.8305	-83.8692	-83.9033	-83.928	-83.9573	-83.9576	-83.9804	-83.9845	-83.9616
-83.9857	-84.0097	-84.0338	-84.0579	-84.0734	-84.08	-84.0924	-84.1043	-84.1161	-84.1227	-84.1425	-84.1446	-84.1176	-84.1214	-84.1555	-84.1791	-84.1838	-84.1713	-84.1833	-84.1974	-84.2692	-84.2839	-84.3036	-84.3113	-84.3313	-84.3528	-84.3534	-84.5152
-85.0139	-85.5125	-86.0111	-86.5097	-87.0083	-87.5069	-88.0055	-88.5042	-89.0028	-89.5014	-90	-90	-90	-90	-90	-90	-90	-90	-90	-90	-90	-90	-90	-90	-90	-90	-90
-90	-90	-90	-90	-90	-90	-90	-90	-90	-90	-90	-90	-90	-90	-90	-90	-90	-90	-90	-90	-90	-90	-90	-90	-90	-90	-90
-90	-90	-90	-90	-90	-90	-90	-90	-90	-90	-90	-90	-90	-90	-90	-90	-90	-90	-90	-90	-90	-90	-90	-90	-90	-90	-90
-90	-90	-90	-90	-90	-90	-90	-90	-90	-90	-90	-90	-90	-90	-90	-90	-90	-90	-90	-90	-90	-90	-90	-90	-90	-90	-90
-90	-90	-90	-90	-90	-90	-90	-90	-90	-90	-90	-90	-90	-90	-90	-90	-90	-90	-90	-90	-90	-90	-90	-90	-90	-90	-90
-90	-90	-90	-90	-90	-90	-90	-90	-90	-90	-90	-90	-90	-90	-90	-90	-90	-90	-90	-90	-90	-90	-90	-90	-90	-90	-90
-90	-90	-90	-90	-90	-90	-90	-90	-90	-90	-90	-90	-90	-90	-90	-90	-90	-90	-90	-90	-90	-90	-90	-90	-90	-90	-90
-90	-90	-90	-90	-90	-90	-90	-90	-90	-90	-90	-90	-90	-90	-90	-90	-90	-90	-90	-90	-90	-90	-90	-90	-90	-90	-90
-90	-90	-90	-90	-90	-90	-90	-90	-90	-90	-90	-90	-90	-90	-90	-90	-90	-90	-90	-90	-90	-90	-90	-90	-90	-90	-90
-90	-90	-90	-90	-90	-90	-90	-90	-90	-90	-90	-90	-90	-90	-90	-90	-90	-90	-90	-90	-90	-90	-90	-90	-90	-90	-90
-90	-90	-90	-90	-90	-90	-90	-90	-90	-90	-90	-90	-90	-90	-90	-90	-90	-90	-90	-90	-90	-90	-90	-90	-90	-90	-90
-90	-90	-90	-90	-90	-90	-90	-90	-90	-90	-90	-90	-90	-90	-90	-90	-90	-90	-90	-90	-90	-90	-90	-90	-90	-90	-90
-90	-90	-90	-90	-90	-90	-90	-90	-90	-90	-90	-90	-90	-90	-90	-90	-90	-90	-90	-90	-90	-90	-90	-90	-90	-90	-90
-90	-90	-90	-90	-90	-90	-90	-90	-90	-90	-90	-90	-90	-90	-90	-90	-90	-90	-90	-90	-90	-90	-90	-90	-90	-90	-90
-90	-90	-90	-90	-90	-90	-90	-90	-90	-90	-90	-90	-90	-90	-90	-90	-90	-90	-90	-90	-90	-90	-90	-90	-90	-90	-90
-90	-90	-90	-90	-90	-90	-90	-90	-90	-90	-90	-90	-90	-90	-90	-90	-90	-90	-90	-90	-90	-90	-90	-90	-90	-90	-90
-90	-90	-90	-90	-90	-90	-90	-90	-90	-90	-90	-90	-90	-90	-90	-90	-90	-90	-90	-90	-90	-90	-90	-90	-90	-90	-90
-90	-90	-90	-90	-90	-90	-90	-90	-90	-90	-90	-90	-90	-90	-90	-90	-90	-90	-90	-90	-90	-90	-90	-90	-90	-90	-90
-90	-90	-90	-90	-90	-90	-90	-90	-90	-90	-90	-90	-90	-90	-90	-90	-90	-90	-90	-90	-90	-90	-90	-90	-90	-90	-90
-90	-90	-90	-90	-90	-90	-90	-90	-90	-90	-90	-90	-90	-90	-90	-90	-90	-90	-90	-90	-90	-90	-90	-90	-90	-90	-90
-90	-90	-90	-90	-90	-90	-90	-90	-90	-90	-90	-90	-90	-90	-90	-90	-90	-90	-90	-90	-90	-90	-90	-90	-90	-90	-90
-90	-90	-90	-90	-90	-90	-90	-90	-90	-90	-90	-90	-90	-90	-90	-90	-90	-90	-90	-90	-90	-90	-90	-90	-90	-90	-90
-90	-90	-90	-90	-90	-90	-90	-90	-90	-90	-90	-90	-90	-90	-90	-90	-90	-90	-90	-90	-90	-90	-90	-90	-90	-90	-90
-90	-90	-90	-90	-90	-90	-90	-90	-90	-90	-90	-90	-90	-90	-90	-90	-90	-90	-90	-90	-90	-90	-90	-90	-90	-90	-90
-90	-90	-90	-90	-90	-90	-90	-90	-90	-90	-90	-90	-90	-90	-90	-90	-90	-90	-90	-90	-90	-90	-90	-90	-90	-90	-90
-90	-90	-90	-90	-90	-90	-90	-90	-90	-90	-90	-90	-90	-90	-90	-90	-90	-90	-90	-90	-90	-90	-90	-90	-90	-90	-90
-90	-90	-90	-90	-90	-90	-90	-90	-90	-90	-90	-90	-90	-90	-90	-90	-90	-90	-90	-90	-90	-90	-90	-90	-90	-90	-90
-90	-90	-90	-90	-90	-89.5014	-89.0028	-88.5042	-88.0055	-87.5069	-87.0083	-86.5097	-86.0111	-85.5125	-85.0139	-84.5152	-84.3528	-84.3554	-84.3435	-84.3316	-84.3196	-84.3077	-84.3215	-84.3238	-84.3303	-84.3342	-84.3355	-84.3351
-84.3565	-84.3666	-84.3862	-84.4184	-84.4002	-84.4055	-84.3836	-84.3877	-84.3918	-84.3959	-84.4078	-84.4199	-84.4355	-84.4614	-84.4874	-84.4921	-84.4934	-84.4991	-84.517	-84.5426	-84.5475	-84.5225	-84.4975	-84.4851	-84.4523	-84.445	-84.4415	-84.4402
-84.42	-84.4148	-84.4315	-84.4482	-84.4648	-84.4815	-84.4982	-84.5148	-84.5315	-84.5482	-84.5649	-84.5815	-84.5982	-84.6149	-84.6315	-84.6482	-84.6569	-84.69	-84.6951	-84.7219	-84.7708	-84.781	-84.7965	-84.8119	-84.8364	-84.8484	-84.8674
-84.8438	-84.8202	-84.8295	-84.8389	-84.8482	-84.8575	-84.8668	-84.8761	-84.8952	-84.9047	-84.9142	-84.9094	-84.8831	-84.9072	-84.9314	-84.9555	-84.9797	-85.0039	-85.028	-85.0522	-85.0763	-85.1325	-85.1552	-85.1342	-85.1197	-85.0993	-85.0912
-85.0922	-85.103	-85.1591	-85.1647	-85.1762	-85.1876	-85.1991	-85.2105	-85.2219	-85.2038	-85.1995	-85.1952	-85.1907	-85.1862	-85.1794	-85.1576	-85.1435	-85.1423	-85.1345	-85.1303	-85.1261	-85.0864	-85.0467	-85.007	-85.0002	-84.9689	-84.9572
-84.9272	-84.8972	-84.883	-84.8884	-84.8938	-84.8992	-84.9046	-84.9003	-84.9003	-84.891	-84.8853	-84.8792	-84.866	-84.8606	-84.8405	-84.8278	-84.8214	-84.815	-84.8085	-84.8021	-84.7957	-84.7892	-84.7809	-84.7672	-84.7491	-84.731	-84.7129
-84.6948	-84.6766	-84.6585	-84.6404	-84.6223	-84.6042	-84.5861	-84.568	-84.5499	-84.5453	-84.5305	-84.5278	-84.5207	-84.518	-84.5133	-84.4806	-84.4862	-84.4918	-84.477	-84.4291	-84.426	-84.4229	-84.4199	-84.4327	-84.4347	-84.4132	-84.3918	-84.3703	-84.3845
-84.3986	-84.3811	-84.3645	-84.3642	-84.3639	-84.3636	-84.3633	-84.363	-84.3598	-84.3461	-84.3405	-84.3244	-84.3082	-84.2921	-84.289	-84.2823	-84.2721	-84.2713	-84.2626	-84.2643	-84.2502	-84.2385	-84.2346	-84.2255	-84.1853	-84.1562	-84.138
-84.1179	-84.1126	-84.1189	-84.1017	-84.089	-84.0722	-84.0567	-84.0545	-84.0522	-84.0499	-84.0319	-83.9907	-83.9892	-83.9771	-83.9742	-83.9731	-83.9705	-83.9636	-83.9573	-83.9522	-83.9391	-83.881	-83.823	-83.8014	-83.7965	-83.7668	-83.7496	-83.7457	-83.7857
-83.7897	-83.8028	-83.818	-83.806	-83.794	-83.7821	-83.7701	-83.7903	-83.8111	-83.8255	-83.8378	-83.8087	-83.7796	-83.7668	-83.7537	-83.7436	-83.7439	-83.7442	-83.7226	-83.7131	-83.6928	-83.6545	-83.6225	-83.6046	-83.5784	-83.573	-83.5426	-83.5304
-83.5156	-83.5081	-83.4892	-83.4745	-83.4757	-83.4591	-83.4425	-83.4391	-83.4133	-83.4094	-83.373	-83.3366	-83.3001	-83.2637	-83.2272	-83.2169	-83.2394	-83.2619	-83.2124	-83.1628	-83.1133	-83.0638	-83.0143	-82.9647	-82.9152	-82.8121	-82.7789	-82.7589
-82.7558	-82.8093	-82.8629	-82.9164	-82.9184	-82.8699	-82.8979	-82.9258	-82.9538	-83.0553	-83.0641	-83.1282	-83.1689	-83.1829	-83.197	-83.2348	-83.2726	-83.3105	-83.3019	-83.2444	-83.2472	-83.25	-83.2528	-83.2555	-83.2468	-83.2151	-83.2081
-83.2173	-83.2265	-83.2242	-83.2009	-83.198	-83.1988	-83.1996	-83.2005	-83.2013	-83.2021	-83.2503	-83.2653	-83.2696	-83.2708	-83.2761	-83.2786	-83.2813	-83.2848	-83.2895	-83.2942	-83.3006	-83.3048	-83.318	-83.3403	-83.3559	-83.3551	-83.3771	-83.3909
-83.4386	-83.4474	-83.4521	-83.457	-83.4638	-83.4682	-83.485	-83.4981	-83.5069	-83.5271	-83.5064	-83.4804	-83.47	-83.4465	-83.4317	-83.4169	-83.4036	-83.3961	-83.3818	-83.3676	-83.3371	-83.3386	-83.3155	-83.3215	-83.3333	-83.3661	-83.3674	-83.3718
-83.3728	-83.3919	-83.3986	-83.424	-83.4499	-83.4626	-83.4738	-83.4954	-83.5247	-83.5156	-83.5065	-83.4974	-83.4883	-83.4792	-83.5124	-83.5456	-83.5444	-83.5334	-83.527	-83.4998	-83.476	-83.4571	-83.4348	-83.4125	-83.3902	-83.3842	-83.3533	-83.3417
-83.2859	-83.2302	-83.2058	-83.1929	-83.1801	-83.1672	-83.1584	-83.1327	-83.1179	-83.106	-83.094	-83.082	-83.07	-83.0581	-83.0461	-83.0077	-82.9555	-82.8775	-82.863	-82.8172	-82.8019	-82.7596	-82.7173	-82.675	-82.6327	-82.5904	-82.5481
-82.5265	-82.5129	-82.4964	-82.4845	-82.4553	-82.443	-82.4132	-82.3741	-82.2913	-82.2085	-82.1257	-82.1015	-82.0715	-82.0188	-81.966	-81.9448	-81.9229	-81.8791	-81.8385	-81.8235	-81.8079	-81.7923	-81.7766	-81.747	-81.7363	-81.691	-81.6812	-81.6779
-81.6769	-81.6687	-81.6536	-81.6432	-81.6088	-81.6013	-81.5825	-81.5749	-81.5621	-81.5336	-81.4892	-81.4616	-81.434	-81.4065	-81.3789	-81.3513	-81.319	-81.3087	-81.3001	-81.2844	-81.2664	-81.2558	-81.2022	-81.1487	-81.136	-81.1233	-81.1106
-81.0979	-81.0852	-81.0725	-81.0598	-81.0471	-81.0344	-81.0217	-81.009	-80.9964	-80.9837	-80.971	-80.9583	-80.9456	-80.9329	-80.9202	-80.9074	-80.8869	-80.8606	-80.8473	-80.8349	-80.8225	-80.8131	-80.8071	-80.7919	-80.7822	-80.7761	-80.7729
-80.7709	-80.746	-80.7371	-80.7281	-80.7192	-80.7099	-80.7006	-80.6919	-80.6832	-80.6822	-80.6677	-80.6633	-80.6612	-80.6428	-80.6266	-80.6314	-80.6363	-80.6249	-80.6231	-80.6212	-80.5945	-80.5915	-80.5908	-80.59	-80.5825	-80.5688	-80.5575	-80.5538
-80.537	-80.527	-80.5275	-80.528	-80.5148	-80.4959	-80.4963	-80.4561	-80.4464	-80.4401	-80.4372	-80.4371	-80.4296	-80.4295	-80.4295	-80.4112	-80.4128	-80.398	-80.3959	-80.3937	-80.3791	-80.3551	-80.3307	-80.3163	-80.3204	-80.3058	-80.2697	-80.2537
-80.2455	-80.2165	-80.2116	-80.2219	-80.1857	-80.1625	-80.1441	-80.1305	-80.1087	-80.096	-80.0746	-80.0888	-80.103	-80.1171	-80.1313	-80.129	-80.1242	-80.1129	-80.1067	-80.1041	-80.0935	-80.0715	-80.0614	-80.0512	-80.0403	-80.0322	-80.0242	-80.008
-80.0055	-80.003	-79.9854	-79.9812	-79.9769	-79.9726	-79.9631	-79.9672	-79.9713	-79.9628	-79.954	-79.9496	-79.9361	-79.9288	-79.9233	-79.9163	-79.9129	-79.9006	-79.8946	-79.8923	-79.8919	-79.8733	-79.8702	-79.8608	-79.8639	-79.8868	-79.8902	-79.9059	-79.9068
-79.9176	-79.9173	-79.9291	-79.9377	-79.9418	-79.9459	-79.9174	-79.9086	-79.9	-79.8967	-79.9016	-79.9215	-79.925	-79.9254	-79.9	-79.9011	-79.8899	-79.8746	-79.8351	-79.8108	-79.8144	-79.8116	-79.7989	-79.8005	-79.7866	-79.7795	-79.7484	-79.7173	-79.6862
-79.6661	-79.6491	-79.6303	-79.6066	-79.5829	-79.5592	-79.5341	-79.4702	-79.4063	-79.3425	-79.3134	-79.2779	-79.2745	-79.2734	-79.2677	-79.2516	-79.2468	-79.3102	-79.3092	-79.2988	-79.2639	-79.2364	-79.204	-79.2014	-79.1703	-79.1659	-79.1554	-79.151
-79.0838	-79.081	-79.1072	-79.1057	-79.0748	-79.0771	-79.0986	-79.1109	-79.1427	-79.1751	-79.1725	-79.156	-79.1139	-79.1701	-79.1515	-79.1394	-79.1133	-79.0871	-79.0609	-79.0348	-79.0207	-78.9998	-78.9941	-78.9115	-78.8289	-78.7463	-78.6637	-78.6508
-78.6236	-78.6052	-78.5943	-78.5573	-78.5421	-78.5265	-78.5169	-78.5076	-78.4941	-78.4857	-78.4774	-78.469	-78.457	-78.4259	-78.4239	-78.4487	-78.4547	-78.434	-78.4169	-78.4062	-78.4054	-78.3889	-78.3741	-78.3522	-78.3352	-78.3097	-78.281	-78.2483
-78.2494	-78.2332	-78.2218	-78.219	-78.2114	-78.2032	-78.194	-78.1842	-78.1772	-78.1692	-78.1629	-78.1461	-78.1401	-78.1359	-78.1344	-78.154	-78.1752	-78.1845	-78.2089	-78.2141	-78.2298	-78.2345	-78.257	-78.2464	-78.205	-78.1935	-78.2067	-78.1918
-78.1603	-78.154	-78.1625	-78.1923	-78.1999	-78.1959	-78.1769	-78.1708	-78.1725	-78.1892	-78.1941	-78.2039	-78.1887	-78.1992	-78.1999	-78.1945	-78.1681	-78.1609	-78.1457	-78.1511	-78.1428	-78.1454	-78.1584	-78.1601	-78.1664	-78.1686	-78.1939
-78.2133	-78.2534	-78.2527	-78.2411	-78.1959	-78.1244	-78.0529	-78.0426	-78.0143	-78.0053	-78.0061	-77.9817	-77.9806	-77.9744	-77.9631	-77.9485	-77.9301	-77.9129	-77.8993	-77.8645	-77.8486	-77.8298	-77.7649	-77.7569	-77.746	-77.7363	-77.7223
-77.7043	-77.6569	-77.6365	-77.6158	-77.5901	-77.5558	-77.5139	-77.484	-77.4628	-77.4279	-77.4005	-77.3756	-77.3429	-77.2961	-77.2576	-77.2058	-77.1828	-77.1747	-77.1539	-77.1436	-77.1324	-77.1056	-77.0862	-77.0737	-77.0563	-77.075	-77.1428	-77.152
-77.1583	-77.1692	-77.1793	-77.1871	-77.2018	-77.2507	-77.273	-77.2783	-77.2815	-77.2828	-77.282	-77.3022	-77.3513	-77.3587	-77.3556	-77.3425	-77.3539	-77.3484	-77.3378	-77.3271	-77.3193	-77.3191	-77.2607	-77.2477	-77.235	-77.2255	-77.1915	-77.1877
-77.1658	-77.1572	-77.1124	-77.1052	-77.0779	-77.0661	-77.0597	-77.0817	-77.1132	-77.1613	-77.1679	-77.165	-77.1699	-77.1702	-77.1638	-77.1503	-77.1365	-77.1288	-77.1037	-77.1124	-77.1225	-77.1476	-77.1535	-77.1529	-77.1759	-77.1843	-77.2075	-77.2138
-77.234	-77.2542	-77.3381	-77.3808	-77.3984	-77.4052	-77.4159	-77.435	-77.4426	-77.4445	-77.4465	-77.4731	-77.4724	-77.4802	-77.478	-77.4679	-77.4661	-77.4679	-77.4723	-77.4858	-77.4903	-77.502	-77.4828	-77.467	-77.4386	-77.426	-77.4079	-77.3875
-77.3421	-77.3191	-77.3044	-77.3027	-77.3245	-77.3332	-77.3393	-77.3757	-77.3836	-77.391	-77.3953	-77.388	-77.4164	-77.4506	-77.4747	-77.4835	-77.4865	-77.509	-77.5585	-77.5908	-77.6806	-77.6899	-77.718	-77.736	-77.7658	-77.7731	-77.7792
-77.7916	-77.811	-77.8162	-77.8201	-77.8024	-77.7726	-77.7575	-77.7526	-77.7277	-77.7228	-77.7193	-77.7136	-77.6969	-77.691	-77.6772	-77.669	-77.6493	-77.6479	-77.6447	-77.6428	-77.6423	-77.6432	-77.6391	-77.6246	-77.6085	-77.6095	-77.6585	-77.7075	-77.7072
-77.6749	-77.5838	-77.5798	-77.5758	-77.5656	-77.5615	-77.552	-77.56	-77.5279	-77.4958	-77.499	-77.4903	-77.4617	-77.4204	-77.3791	-77.3378	-77.3331	-77.3202	-77.2939	-77.2756	-77.2639	-77.2573	-77.2343	-77.2275	-77.2136	-77.1865	-77.1374	-77.1257
-77.1121	-77.1048	-77.1076	-77.1857	-77.2638	-77.3118	-77.3697	-77.4094	-77.423	-77.4174	-77.373	-77.3556	-77.3491	-77.3567	-77.384	-77.3853	-77.3537	-77.341	-77.3162	-77.3131	-77.3137	-77.2867	-77.2693	-77.2595	-77.2359	-77.2558	-77.4399	-77.4952
-77.5031	-77.504	-77.4999	-77.5192	-77.5001	-77.4965	-77.4913	-77.4801	-77.4781	-77.5252	-77.5232	-77.5066	-77.5042	-77.4972	-77.4948	-77.488	-77.483	-77.4801	-77.4793	-77.4513	-77.4459	-77.4399	-77.4334	-77.427	-77.3857	-77.3687	-77.3634	-77.36	-77.3482
-77.346	-77.3479	-77.3377	-77.3326	-77.3288	-77.3256	-77.3176	-77.3144	-77.2799	-77.2545	-77.2331	-77.2273	-77.234	-77.2448	-77.2516	-77.2434	-77.2516	-77.2503	-77.247	-77.2387	-77.2356	-77.2346	-77.247	-77.2324	-77.2211	-77.1437	-77.0663
-77.0634	-77.0663	-77.0585	-77.0302	-77.0031	-76.9905	-77.0228	-77.0551	-77.0592	-77.0733	-77.0772	-77.0795	-77.0571	-77.0587	-77.0401	-77.0284	-76.9826	-76.97	-76.9478	-76.9265	-76.9168	-76.9199	-76.9083	-76.8976	-76.8801	-76.8575	-76.8303	-76.818	-76.8168
-76.8272	-76.8282	-76.7989	-76.7953	-76.7815	-76.7785	-76.7795	-76.7516	-76.738	-76.7236	-76.7092	-76.7048	-76.6993	-76.6625	-76.6301	-76.6267	-76.6274	-76.6179	-76.5927	-76.5702	-76.5619	-76.5587	-76.5478	-76.5324	-76.4328	-76.4406	-76.4485	-76.4636
-76.4655	-76.506	-76.4807	-76.4553	-76.4299	-76.4164	-76.3977	-76.3767	-76.3561	-76.3381	-76.3139	-76.3004	-76.2932	-76.3019	-76.2657	-76.2283	-76.2091	-76.1915	-76.1611	-76.1347	-76.1169	-76.0895	-76.0871	-76.1355	-76.1838	-76.2322	-76.2377	-76.2411
-76.2423	-76.2409	-76.2576	-76.2989	-76.3123	-76.3596	-76.3552	-76.3403	-76.3292	-76.3268	-76.3381	-76.3757	-76.3902	-76.4238	-76.4213	-76.4086	-76.4168	-76.4428	-76.4649	-76.4345	-76.4098	-76.3539	-76.3303	-76.322	-76.3155	-76.2592	-76.1731	-76.087	-76.0631
-76.0501	-76.0379	-76.0324	-76.0197	-76.0143	-75.9948	-75.988	-75.9723	-75.9655	-75.9155	-75.8826	-75.8949	-75.9072	-75.8935	-75.8832	-75.8752	-75.8409	-75.8434	-75.8127	-75.8142	-75.8239	-75.8212	-75.8176	-75.804	-75.804	-75.7494	-75.7346
-75.7185	-75.7128	-75.6961	-75.6749	-75.6664	-75.6612	-75.6423	-75.624	-75.6145	-75.6142	-75.5762	-75.5383	-75.55	-75.5618	-75.5587	-75.5524	-75.5456	-75.5402	-75.538	-75.5421	-75.5405	-75.5368	-75.531	-75.5188	-75.5047	-75.4885	-75.4513	-75.4376
-75.4317	-75.4609	-75.4955	-75.5036	-75.5212	-75.6264	-75.6537	-75.6703	-75.6952	-75.7068	-75.7307	-75.7617	-75.7675	-75.7659	-75.7641	-75.7537	-75.7444	-75.7395	-75.7507	-75.7624	-75.767	-75.7924	-75.7978	-75.801	-75.8072	-75.7439	-75.7411
-75.746	-75.6829	-75.5987	-75.5662	-75.5268	-75.5016	-75.4924	-75.5115	-75.5256	-75.5309	-75.4817	-75.4325	-75.4103	-75.3925	-75.3752	-75.3552	-75.3406	-75.2407	-75.2354	-75.2363	-75.2341	-75.2271	-75.2185	-75.1964	-75.1764	-75.1613	-75.1535	-75.148
-75.1477	-75.1249	-75.1407	-75.129	-75.1173	-75.1056	-75.0959	-75.0696	-75.0629	-75.0606	-75.0881	-75.1799	-75.1779	-75.1677	-75.1552	-75.1461	-75.1448	-75.1562	-75.167	-75.1778	-75.1579	-75.1461	-75.1339	-75.1281	-75.1254	-75.1081	-75.0731	-75.0382	-75.0136
-75.0099	-75.0073	-74.9931	-74.9814	-74.9753	-74.9646	-74.9479	-74.9309	-74.8998	-74.8803	-74.8699	-74.8626	-74.8548	-74.8283	-74.8167	-74.7926	-74.7604	-74.7499	-74.7586	-74.7392	-74.7177	-74.7014	-74.7011	-74.7236	-74.7462	-74.7498	-74.7492	-74.7473
-74.7419	-74.7346	-74.7278	-74.7135	-74.6995	-74.678	-74.6406	-74.5812	-74.5651	-74.5602	-74.6017	-74.6432	-74.6575	-74.6769	-74.6935	-74.7171	-74.7363	-74.7561	-74.7724	-74.7809	-74.8015	-74.8117	-74.8292	-74.8473	-74.859	-74.8704	-74.8556	-74.8549
-74.881	-74.8849	-74.8842	-74.8878	-74.8958	-74.9072	-74.9203	-74.924	-74.9283	-74.8816	-74.8349	-74.8403	-74.7686	-74.7685	-74.7768	-74.7926	-74.8035	-74.8189	-74.8258	-74.7633	-74.7809	-74.8435	-74.846	-74.8312	-74.8165	-74.8283	-74.8311	-74.8157
-74.8233	-74.8356	-74.8386	-74.8759	-74.9133	-74.877	-74.8408	-74.8378	-74.8239	-74.8206	-74.8264	-74.8225	-74.8129	-74.773	-74.7634	-74.7413	-74.7371	-74.7214	-74.7177	-74.7184	-74.7263	-74.7236	-74.7084	-74.7039	-74.7044	-74.7198	-74.7068	-74.7013
-74.684	-74.6801	-74.6897	-74.6767	-74.6824	-74.7044	-74.72	-74.7424	-74.7615	-74.7482	-74.7472	-74.7532	-74.7525	-74.7281	-74.7078	-74.7048	-74.7099	-74.7151	-74.7332	-74.736	-74.7136	-74.7211	-74.7214	-74.7184	-74.7091	-74.707	-74.7123	-74.7473
-74.8071	-74.8111	-74.7965	-74.7818	-74.7564	-74.7556	-74.7748	-74.789	-74.7963	-74.7965	-74.7657	-74.7761	-74.7534	-74.7551	-74.7766	-74.7763	-74.7563	-74.7538	-74.7752	-74.7656	-74.7841	-74.7866	-74.7861	-74.782	-74.7643	-74.7571	-74.7511	-74.7503
-74.759	-74.7558	-74.7527	-74.7381	-74.735	-74.7247	-74.734	-74.7408	-74.7452	-74.7477	-74.7565	-74.756	-74.745	-74.7232	-74.7164	-74.7161	-74.7219	-74.7464	-74.7478	-74.7398	-74.7133	-74.6867	-74.6601	-74.6774	-74.6819	-74.6423	-74.6576	-74.655
-74.6463	-74.6227	-74.6166	-74.5981	-74.6052	-74.5953	-74.6027	-74.6025	-74.5637	-74.5452	-74.5222	-74.5095	-74.5034	-74.4396	-74.4042	-74.3585	-74.3128	-74.2831	-74.2629	-74.2581	-74.261	-74.2721	-74.3163	-74.3377	-74.3629	-74.3998	-74.4196
-74.4201	-74.4119	-74.4147	-74.4314	-74.4698	-74.51	-74.5175	-74.5034	-74.5094	-74.5348	-74.5468	-74.5348	-74.5579	-74.5177	-74.5112	-74.5192	-74.4946	-74.4963	-74.5042	-74.4973	-74.4797	-74.4669	-74.4477	-74.4301	-74.4191	-74.412	-74.4065	-74.3918
-74.3854	-74.3982	-74.4103	-74.4225	-74.436	-74.456	-74.5012	-74.5217	-74.5309	-74.5112	-74.5151	-74.4825	-74.4816	-74.4714	-74.4636	-74.4513	-74.4366	-74.4212	-74.3982	-74.3879	-74.385	-74.385	-74.3779	-74.3737	-74.3692	-74.3644	-74.3481	-74.3435
-74.3364	-74.3246	-74.2564	-74.2447	-74.2058	-74.173	-74.1511	-74.131	-74.113	-74.0949	-74.0466	-74.0169	-73.9944	-73.9636	-73.9389	-73.9269	-73.92	-73.9078	-73.8815	-73.8635	-73.867	-73.892	-73.9146	-73.9483	-73.9684	-74.0592	-74.0783	-74.0771
-74.0227	-74.0252	-74.0285	-74.0353	-74.0997	-74.1199	-74.1266	-74.1428	-74.1613	-74.1749	-74.2371	-74.2564	-74.2654	-74.2766	-74.2732	-74.276	-74.2921	-74.2966	-74.3333	-74.3427	-74.3554	-74.3928	-74.4006	-74.4055	-74.4113	-74.4518	-74.4698	-74.4664
-74.4312	-74.4021	-74.4509	-74.4807	-74.5541	-74.5811	-74.588	-74.6284	-74.6552	-74.6604	-74.6819	-74.6959	-74.7114	-74.7161	-74.7153	-74.6825	-74.6799	-74.6891	-74.6992	-74.713	-74.7298	-74.7487	-74.7594	-74.7829	-74.802	-74.8596	-74.8849	-74.9122	-74.9358
-75.0038	-75.0197	-75.0427	-75.0534	-75.0689	-75.0667	-75.0378	-75.0359	-75.0263	-74.9775	-74.9659	-74.9604	-74.9655	-74.948	-74.949	-74.9111	-74.8731	-74.8759	-74.8993	-74.898	-74.8898	-74.8748	-74.86	-74.8521	-74.8464	-74.8626	-74.8539
-74.8372	-74.8313	-74.8266	-74.8129	-74.8089	-74.8052	-74.8015	-74.7813	-74.7623	-74.7477	-74.7399	-74.7228	-74.7363	-74.7214	-74.6842	-74.6564	-74.6184	-74.6023	-74.587	-74.5706	-74.5512	-74.5351	-74.5219	-74.5037	-74.4909	-74.5011	-74.4859	-74.4755
-74.4592	-74.4553	-74.4229	-74.4098	-74.3908	-74.3154	-74.2824	-74.2525	-74.2506	-74.2439	-74.242	-74.2286	-74.2249	-74.2228	-74.1749	-74.1725	-74.186	-74.1817	-74.1839	-74.1897	-74.1967	-74.2213	-74.2394	-74.2447	-74.2586	-74.2634	-74.2693	-74.282
-74.2944	-74.3128	-74.3235	-74.3268	-74.3246	-74.3202	-74.3041	-74.2529	-74.2405	-74.2441	-74.2713	-74.3722	-74.3952	-74.4094	-74.4187	-74.4272	-74.4382	-74.4402	-74.4272	-74.4323	-74.4684	-74.4783	-74.482	-74.4931	-74.4968	-74.5037	-74.5229
-74.5486	-74.5772	-74.6002	-74.6096	-74.6065	-74.6114	-74.6555	-74.6663	-74.6817	-74.6928	-74.7047	-74.7228	-74.7525	-74.7683	-74.7819	-74.8219	-74.8313	-74.8279	-74.8294	-74.8388	-74.858	-74.9311	-74.9558	-74.9811	-74.989	-75.02	-75.0335	-75.0735
-75.108	-75.1288	-75.1552	-75.1536	-75.1576	-75.1734	-75.1974	-75.2004	-75.1957	-75.2009	-75.2179	-75.2343	-75.2409	-75.2384	-75.2099	-75.2021	-75.1975	-75.193	-75.1996	-75.2216	-75.2267	-75.2392	-75.2203	-75.2321	-75.2306	-75.2234	-75.2131	-75.1559
-75.1461	-75.1471	-75.1525	-75.1785	-75.2045	-75.2305	-75.2565	-75.2664	-75.2838	-75.3235	-75.3129	-75.3186	-75.3368	-75.341	-75.343	-75.3367	-75.3295	-75.3137	-75.3089	-75.31	-75.3305	-75.3336	-75.3704	-75.3786	-75.3728	-75.3552	-75.3215
-75.3168	-75.2842	-75.2516	-75.2448	-75.2268	-75.2203	-75.2008	-75.1813	-75.1764	-75.1671	-75.1606	-75.157	-75.1534	-75.1464	-75.1241	-75.1125	-75.1078	-75.1066	-75.1111	-75.1139	-75.1248	-75.1349	-75.1413	-75.1599	-75.1607	-75.1248	-75.1208	-75.1539
-75.153	-75.1192	-75.0854	-75.1072	-75.129	-75.1091	-75.1305	-75.1228	-75.1296	-75.1056	-75.0841	-75.0829	-75.1004	-75.1188	-75.1467	-75.175	-75.1967	-75.2159	-75.2371	-75.2555	-75.2628	-75.2724	-75.2951	-75.3054	-75.3483	-75.3718	-75.3938	-75.4137
-75.4275	-75.4321	-75.4205	-75.4221	-75.3917	-75.3664	-75.3505	-75.35	-75.3601	-75.3845	-75.3864	-75.3834	-75.367	-75.3658	-75.3671	-75.3647	-75.3554	-75.3298	-75.3034	-75.3395	-75.3367	-75.3205	-75.3171	-75.321	-75.3095	-75.3028	-75.282
-75.2736	-75.2696	-75.2589	-75.2364	-75.2179	-75.2156	-75.2258	-75.2245	-75.1334	-75.1235	-75.175	-75.1725	-75.1462	-75.1127	-75.0938	-75.0763	-75.0541	-75.007	-74.9744	-74.9626	-74.9516	-74.9267	-74.9133	-74.9465	-74.946	-74.9249	-74.922	-74.9431
-74.9265	-74.8909	-74.8844	-74.8737	-74.858	-74.8552	-74.8404	-74.843	-74.8601	-74.8591	-74.8461	-74.832	-74.8068	-74.7957	-74.7698	-74.7448	-74.7319	-74.7162	-74.7111	-74.6912	-74.6784	-74.6692	-74.6436	-74.6374	-74.631	-74.6108	-74.6017
-74.5773	-74.5379	-74.5367	-74.5261	-74.5222	-74.5229	-74.526	-74.5246	-74.5119	-74.5077	-74.5112	-74.5084	-74.5026	-74.4797	-74.4749	-74.4734	-74.4897	-74.4806	-74.4827	-74.4772	-74.4757	-74.4821	-74.4833	-74.4806	-74.4846	-74.5506	-74.5027	-74.4763
-74.4553	-74.4423	-74.4256	-74.4216	-74.4128	-74.3972	-74.3743	-74.3559	-74.3439	-74.3271	-74.3066	-74.2973	-74.2848	-74.2748	-74.2729	-74.2812	-74.28	-74.2683	-74.2581	-74.2453	-74.2258	-74.1989	-74.176	-74.1601	-74.1545	-74.129	-74.1165
-74.1028	-74.0895	-74.0732	-74.0519	-74.023	-74.0002	-73.9953	-74.0035	-73.9972	-73.9575	-73.9625	-73.9318	-73.9372	-73.9216	-73.9021	-73.8575	-73.8166	-73.78	-73.7488	-73.717	-73.7011	-73.6863	-73.6822	-73.675	-73.655	-73.6367	-73.621	-73.6096
-73.5891	-73.5855	-73.611	-73.6364	-73.6633	-73.6672	-73.6702	-73.6956	-73.7008	-73.7092	-73.7226	-73.7385	-73.7483	-73.7546	-73.7707	-73.7764	-73.7822	-73.779	-73.7724	-73.7537	-73.7475	-73.7459	-73.7519	-73.7491	-73.736	-73.7302	-73.7262	-73.7296
-73.7331	-73.7024	-73.707	-73.7011	-73.6821	-73.6756	-73.6616	-73.6349	-73.6186	-73.6442	-73.6323	-73.6042	-73.5939	-73.5885	-73.568	-73.5475	-73.5226	-73.4998	-73.4894	-73.4866	-73.4482	-73.4478	-73.4542	-73.4654	-73.4677	-73.462	-73.4484	-73.4153
-73.3989	-73.3834	-73.373	-73.367	-73.3642	-73.3526	-73.3411	-73.3295	-73.3154	-73.3359	-73.3045	-73.3176	-73.3307	-73.3082	-73.3036	-73.297	-73.2892	-73.281	-73.238	-73.2245	-73.186	-73.1773	-73.1708	-73.1673	-73.1594	-73.1471	-73.131	-73.1163
-73.101	-73.0778	-73.068	-73.0597	-73.0529	-73.0478	-73.0366	-73.0258	-73.0066	-72.9788	-72.9615	-72.9397	-72.8873	-72.8635	-72.8494	-72.7746	-72.7576	-72.7076	-72.7228	-72.7381	-72.7547	-72.7717	-72.7829	-72.7947	-72.8098	-72.8305	-72.8411
-72.8498	-72.8564	-72.8606	-72.8803	-72.8945	-72.9016	-72.9089	-72.9177	-72.9269	-72.9347	-72.9384	-72.9404	-72.9431	-72.9577	-72.9621	-72.9635	-72.9977	-73.0053	-72.9919	-72.9784	-72.987	-73.0397	-73.0556	-73.0345	-73.0134	-72.9908	-72.9834
-72.976	-73.0105	-73.0659	-73.0688	-73.0606	-73.0226	-73.019	-73.024	-72.9955	-73.0173	-73.0193	-73.0213	-73.0233	-73.0253	-73.0919	-73.1104	-73.1694	-73.1884	-73.1992	-73.2013	-73.1941	-73.1362	-73.1237	-73.1249	-73.1493	-73.1501	-73.1476	-73.1481
-73.1531	-73.1803	-73.186	-73.192	-73.2013	-73.2292	-73.2673	-73.2761	-73.2995	-73.3155	-73.3315	-73.325	-73.3121	-73.2844	-73.2756	-73.2551	-73.2444	-73.2448	-73.2237	-73.2201	-73.2271	-73.2262	-73.2149	-73.211	-73.2091	-73.2441	-73.2355	-73.246
-73.3093	-73.3215	-73.3126	-73.2795	-73.2228	-73.2162	-73.2126	-73.2123	-73.2219	-73.2238	-73.2166	-73.2088	-73.1907	-73.183	-73.1774	-73.1752	-73.1842	-73.1931	-73.1796	-73.173	-73.1552	-73.1428	-73.1432	-73.1491	-73.1574	-73.1674	-73.1783
-73.1838	-73.1661	-73.1753	-73.1845	-73.1912	-73.2026	-73.214	-73.2242	-73.2521	-73.2551	-73.2452	-73.273	-73.3007	-73.3035	-73.3112	-73.3272	-73.3346	-73.3366	-73.3082	-73.2776	-73.2758	-73.2838	-73.2802	-73.2228	-73.1917	-73.1498	-73.1432	-73.1397	-73.143
-73.1272	-73.1276	-73.1437	-73.1423	-73.1043	-73.1054	-73.1209	-73.1066	-73.1113	-73.0881	-73.0626	-73.0377	-73.0168	-72.9601	-72.9533	-72.9413	-72.9291	-72.9216	-72.9133	-72.9025	-72.8821	-72.8263	-72.8084	-72.7643	-72.7306	-72.677	-72.6435	-72.6345
-72.6605	-72.6864	-72.7123	-72.7321	-72.7621	-72.7833	-72.8053	-72.8259	-72.8434	-72.8766	-72.8996	-72.9089	-72.9184	-72.936	-72.9561	-72.9694	-72.9905	-73.0211	-73.0383	-73.1198	-73.127	-73.1492	-73.1653	-73.1871	-73.2429	-73.2636	-73.2706	-73.2659
-73.2204	-73.2128	-73.2089	-73.2099	-73.2145	-73.2203	-73.2385	-73.2434	-73.2527	-73.2465	-73.2211	-73.1945	-73.2011	-73.1961	-73.1695	-73.1696	-73.174	-73.1843	-73.2021	-73.2128	-73.219	-73.2263	-73.2561	-73.2686	-73.2775	-73.2872	-73.3097	-73.3525
-73.3671	-73.3772	-73.3836	-73.372	-73.3488	-73.3373	-73.3277	-73.3119	-73.2746	-73.2628	-73.258	-73.258	-73.2631	-73.2736	-73.2799	-73.2776	-73.2473	-73.2018	-73.1769	-73.1691	-73.1775	-73.2005	-73.2136	-73.2221	-73.2411	-73.2551	-73.2646
-73.2766	-73.2835	-73.2963	-73.3207	-73.3349	-73.343	-73.353	-73.3718	-73.3853	-73.3879	-73.3876	-73.3927	-73.4057	-73.4101	-73.4068	-73.3969	-73.392	-73.3963	-73.4407	-73.4566	-73.4871	-73.4916	-73.5027	-73.5133	-73.5323	-73.5694	-73.5572	-73.55
-73.5496	-73.568	-73.565	-73.5499	-73.546	-73.549	-73.5628	-73.5654	-73.5602	-73.6126	-73.6349	-73.642	-73.6412	-73.645	-73.6534	-73.6667	-73.6791	-73.6856	-73.6938	-73.697	-73.7089	-73.7228	-73.7328	-73.7413	-73.7436	-73.7267	-73.7284	-73.734	-73.7507
-73.7522	-73.7346	-73.7306	-73.7325	-73.7384	-73.7371	-73.7267	-73.7019	-73.6852	-73.6876	-73.7061	-73.7104	-73.7442	-73.7701	-73.7717	-73.7687	-73.8263	-73.8596	-73.8801	-73.8897	-73.887	-73.8704	-73.8263	-73.8183	-73.8178	-73.8276	-73.8268	-73.7302
-73.7042	-73.6659	-73.6214	-73.6044	-73.5945	-73.5695	-73.5551	-73.5364	-73.5217	-73.5021	-73.4801	-73.4573	-73.4332	-73.3774	-73.3536	-73.3356	-73.3238	-73.273	-73.248	-73.2399	-73.2631	-73.276	-73.2856	-73.3073	-73.317	-73.3244	-73.3338	-73.4142
-73.4225	-73.4177	-73.402	-73.3996	-73.3626	-73.3455	-73.3342	-73.3238	-73.3131	-73.301	-73.2864	-73.2079	-73.1882	-73.1738	-73.1603	-73.1533	-73.1163	-73.1098	-73.0982	-73.0844	-73.0619	-73.046	-73.0343	-73.0229	-73.0081	-72.9968	-72.9875	-72.9801
-72.9748	-72.9533	-72.95	-72.9943	-73.0387	-73.0485	-73.0795	-73.1956	-73.2472	-73.2653	-73.2868	-73.2895	-73.2927	-73.3108	-73.338	-73.3649	-73.4133	-73.4455	-73.467	-73.4851	-73.5075	-73.5196	-73.5279	-73.5344	-73.5416	-73.5832	-73.5993	-73.6088
-73.6117	-73.5821	-73.5606	-73.5566	-73.5563	-73.5235	-73.5226	-73.4675	-73.4666	-73.4723	-73.5036	-73.5084	-73.5126	-73.5092	-73.4928	-73.4706	-73.4625	-73.4586	-73.4649	-73.489	-73.5235	-73.5475	-73.5715	-73.5917	-73.6679	-73.6777	-73.7005	-73.7087	-73.8124
-73.8342	-73.8708	-73.8793	-73.8784	-73.8707	-73.8327	-73.7903	-73.7874	-73.7902	-73.8108	-73.8159	-73.8234	-73.8209	-73.8141	-73.7936	-73.7859	-73.7828	-73.7516	-73.7458	-73.7385	-73.7312	-73.7271	-73.7306	-73.7121	-73.7105	-73.7159	-73.7138	-73.7081
-73.6355	-73.6249	-73.6212	-73.6423	-73.6692	-73.6882	-73.7148	-73.7353	-73.7361	-73.7169	-73.7077	-73.685	-73.6759	-73.6716	-73.6735	-73.6627	-73.6655	-73.7161	-73.7239	-73.7096	-73.6666	-73.6586	-73.6487	-73.634	-73.589	-73.5833	-73.5927	-73.6111
-73.628	-73.6403	-73.6452	-73.6406	-73.5939	-73.582	-73.565	-73.5626	-73.5696	-73.5597	-73.5484	-73.4841	-73.4689	-73.4577	-73.4498	-73.4444	-73.4438	-73.4697	-73.4609	-73.47	-73.4698	-73.454	-73.4361	-73.3888	-73.3733	-73.3788	-73.3517	-73.3613
-73.3538	-73.2664	-73.256	-73.2755	-73.2687	-73.2692	-73.2905	-73.2949	-73.2934	-73.2185	-73.1993	-73.1801	-73.1036	-73.1122	-73.108	-73.0881	-73.0798	-73.0652	-73.0574	-73.0538	-73.0157	-72.9719	-72.9282	-72.9181	-72.8696	-72.8537	-72.8507	-72.8521
-72.8601	-72.8712	-72.8779	-72.8727	-72.8608	-72.8533	-72.8451	-72.8341	-72.8145	-72.7909	-72.7682	-72.7656	-72.741	-72.7364	-72.7302	-72.7141	-72.6646	-72.621	-72.5937	-72.5873	-72.554	-72.5186	-72.5003	-72.4827	-72.4612	-72.4289	-72.4233	-72.4128
-72.4069	-72.3808	-72.3625	-72.3495	-72.3083	-72.299	-72.2914	-72.2775	-72.2614	-72.2483	-72.2363	-72.2238	-72.2133	-72.1716	-72.1574	-72.1393	-72.1131	-72.0921	-72.0699	-72.0471	-72.0253	-71.9854	-71.9744	-71.9606	-71.9555	-71.9534	-71.948
-71.9454	-71.9467	-71.9446	-71.9316	-71.9147	-71.9075	-71.8981	-71.8903	-71.886	-71.8771	-71.7669	-71.7613	-71.753	-71.7226	-71.6205	-71.5871	-71.5403	-71.5076	-71.4744	-71.4334	-71.3772	-71.3532	-71.3434	-71.3256	-71.2962	-71.2809	-71.2724	-71.2581
-71.2483	-71.2423	-71.2389	-71.2223	-71.2131	-71.2075	-71.1988	-71.1899	-71.1673	-71.1314	-71.1113	-71.0908	-71.0785	-71.0705	-71.0554	-71.0362	-71.0148	-70.9929	-70.9532	-70.9413	-70.9089	-70.8967	-70.8801	-70.8687	-70.8548	-70.8224	-70.8073	-70.7874
-70.7753	-70.7634	-70.7483	-70.7348	-70.72	-70.6876	-70.6741	-70.6589	-70.6398	-70.6262	-70.554	-70.5319	-70.5103	-70.5009	-70.4438	-70.3904	-70.3489	-70.3118	-70.2877	-70.2863	-70.2862	-70.2824	-70.2678	-70.2613	-70.2555	-70.235	-70.2249	-70.1902
-70.1764	-70.164	-70.152	-70.1225	-70.1091	-70.1008	-70.0865	-70.0777	-70.0659	-70.0527	-70.0328	-70.0061	-69.9824	-69.9706	-69.9518	-69.9348	-69.9179	-69.8986	-69.8889	-69.8842	-69.8801	-69.8693	-69.8469	-69.7735	-69.7617	-69.717	-69.7009	-69.6834
-69.6692	-69.6591	-69.6384	-69.6284	-69.6078	-69.5991	-69.5864	-69.5728	-69.5388	-69.5235	-69.5163	-69.5043	-69.4811	-69.4719	-69.4548	-69.4462	-69.4313	-69.4111	-69.404	-69.3821	-69.3834	-69.404	-69.4068	-69.404	-69.3998	-69.3932	-69.3644
-69.3499	-69.3409	-69.3217	-69.3038	-69.2893	-69.2813	-69.2859	-69.3137	-69.3186	-69.3178	-69.3212	-69.3292	-69.3333	-69.3271	-69.366	-69.3746	-69.3635	-69.3687	-69.4337	-69.4538	-69.4861	-69.4996	-69.506	-69.5027	-69.4811	-69.4679	-69.457	-69.4438	-69.4309
-69.4221	-69.4103	-69.3948	-69.3747	-69.3707	-69.3694	-69.3671	-69.36	-69.3097	-69.2879	-69.273	-69.2638	-69.259	-69.2625	-69.2324	-69.2209	-69.2024	-69.1755	-69.1635	-69.1331	-69.1225	-69.1098	-69.1004	-69.0893	-69.072	-69.0712	-69.0361
-69.0351	-69.047	-69.0504	-69.03	-69.0139	-69.0029	-68.9975	-68.9729	-68.9645	-68.9433	-68.9163	-68.8658	-68.8548	-68.8419	-68.8239	-68.8145	-68.7934	-68.7858	-68.7875	-68.7857	-68.776	-68.7481	-68.7346	-68.7197	-68.7038	-68.6881	-68.6716	-68.6288
-68.6147	-68.5818	-68.5573	-68.5253	-68.4898	-68.4767	-68.4778	-68.4721	-68.4607	-68.4251	-68.4181	-68.4181	-68.4002	-68.3862	-68.3674	-68.3582	-68.3588	-68.3676	-68.3518	-68.3386	-68.342	-68.3318	-68.3171	-68.3022	-68.2896	-68.2814	-68.2781
-68.3136	-68.303	-68.2942	-68.275	-68.2678	-68.2467	-68.1982	-68.1901	-68.1889	-68.197	-68.2135	-68.2252	-68.2301	-68.2228	-68.2008	-68.1762	-68.1183	-68.0899	-68.0823	-68.0751	-68.0639	-68.0622	-68.07	-68.0702	-68.0641	-68.0414	-68.0256	-68.0162
-68.0051	-67.995	-67.9875	-67.9796	-67.9687	-67.9251	-67.9181	-67.9137	-67.9062	-67.8927	-67.8699	-67.829	-67.8139	-67.8088	-67.8005	-67.7752	-67.7785	-67.769	-67.7799	-67.7467	-67.7411	-67.7221	-67.7306	-67.6962	-67.7057	-67.6931	-67.6616	-67.6046
-67.5888	-67.5864	-67.6066	-67.6091	-67.5842	-67.5744	-67.5672	-67.5504	-67.5279	-67.5136	-67.5074	-67.5087	-67.5149	-67.5353	-67.5421	-67.5436	-67.5281	-67.5006	-67.4944	-67.4936	-67.469	-67.4687	-67.549	-67.5509	-67.547	-67.5217	-67.5136	-67.5073
-67.4911	-67.4827	-67.4806	-67.4828	-67.3581	-67.3289	-67.3105	-67.2932	-67.2643	-67.2399	-67.2204	-67.1894	-67.1817	-67.1907	-67.1783	-67.1659	-67.1388	-67.112	-67.0794	-67.0683	-67.0603	-67.0541	-67.0481	-67.0468	-67.0471	-67.0495	-67.0545	-67.0725
-67.0808	-67.0993	-67.0934	-67.0573	-67.0418	-67.0227	-66.9926	-66.9734	-66.9755	-66.9881	-67.0009	-67.0143	-67.0168	-67.0112	-67.0007	-66.9713	-66.9543	-66.9361	-66.9278	-66.9228	-66.9208	-66.9216	-66.9389	-66.9568	-66.9828	-66.9911	-67.0378
-67.0536	-67.0676	-67.0917	-67.1026	-67.1183	-67.1467	-67.1579	-67.1633	-67.1681	-67.2039	-67.2149	-67.2382	-67.2507	-67.2763	-67.2843	-67.2848	-67.3111	-67.3115	-67.2887	-67.2814	-67.268	-67.2614	-67.2501	-67.2326	-67.2218	-67.2073	-67.1961	-67.1905	-67.1936
-67.2206	-67.2385	-67.2452	-67.2771	-67.2878	-67.3276	-67.34	-67.3451	-67.3468	-67.3366	-67.3085	-67.2156	-67.1988	-67.1614	-67.1477	-67.1267	-67.1139	-67.0854	-67.0774	-67.0489	-67.0445	-67.0436	-67.038	-67.0131	-66.9944	-66.9184	-66.9161	-66.9157
-66.9135	-66.9015	-66.8819	-66.8611	-66.8456	-66.8106	-66.7756	-66.7448	-66.714	-66.6793	-66.6502	-66.6301	-66.5859	-66.5832	-66.5914	-66.5964	-66.6027	-66.6208	-66.6267	-66.6292	-66.631	-66.636	-66.6422	-66.6633	-66.6731	-66.6757	-66.6757	-66.6882
-66.693	-66.7088	-66.7158	-66.7155	-66.7092	-66.7004	-66.6905	-66.6835	-66.6837	-66.6769	-66.653	-66.6096	-66.6018	-66.5944	-66.5939	-66.5966	-66.596	-66.586	-66.5816	-66.5644	-66.5544	-66.5461	-66.5281	-66.4962	-66.4625	-66.4499	-66.434	-66.4228
-66.4098	-66.4002	-66.3785	-66.3769	-66.3785	-66.3771	-66.3603	-66.3439	-66.33	-66.3205	-66.3185	-66.3233	-66.3212	-66.2989	-66.274	-66.2717	-66.2721	-66.2701	-66.2148	-66.2006	-66.1817	-66.1705	-66.15	-66.1257	-66.1203	-66.1026	-66.0984	-66.1008
-66.1215	-66.1235	-66.1214	-66.1228	-66.145	-66.1476	-66.1471	-66.1725	-66.1699	-66.1501	-66.0666	-66.05	-66.0383	-66.0212	-66.0012	-65.9811	-65.9701	-65.9633	-65.9575	-65.9627	-65.9602	-65.9448	-65.9394	-65.9269	-65.9284	-65.9404	-65.9464
-65.9711	-65.9806	-65.9846	-65.9869	-65.9909	-66.0124	-66.0172	-66.033	-66.0383	-66.0335	-66.0296	-66.0055	-65.991	-65.9809	-65.9656	-65.9505	-65.9394	-65.9226	-65.8888	-65.8821	-65.8834	-65.8788	-65.8655	-65.8405	-65.8141	-65.7526	-65.7372	-65.7385
-65.7643	-65.8093	-65.8054	-65.7978	-65.7647	-65.757	-65.749	-65.7418	-65.7364	-65.7166	-65.6573	-65.6314	-65.6319	-65.6422	-65.6564	-65.6734	-65.6847	-65.6804	-65.693	-65.6931	-65.6697	-65.6432	-65.624	-65.6147	-65.6105	-65.5867	-65.568	-65.5564	-65.5533
-65.5148	-65.5154	-65.5559	-65.5701	-65.575	-65.5794	-65.5991	-65.608	-65.6057	-65.5912	-65.5754	-65.5475	-65.5313	-65.5239	-65.5047	-65.4962	-65.4716	-65.4841	-65.4788	-65.4669	-65.4615	-65.4685	-65.4294	-65.4133	-65.4094	-65.3993	-65.3853	-65.3699
-65.3538	-65.343	-65.3268	-65.2765	-65.2678	-65.2701	-65.2695	-65.2625	-65.2414	-65.1936	-65.1653	-65.1443	-65.1474	-65.1336	-65.1295	-65.1205	-65.1168	-65.1126	-65.1096	-65.1018	-65.0964	-65.0915	-65.0817	-65.0628	-65.0539	-65.046	-65.0302
-65.0265	-65.0287	-65.0416	-65.0439	-65.0412	-65.0406	-65.0483	-65.0668	-65.072	-65.0753	-65.0838	-65.0831	-65.0797	-65.0798	-65.0929	-65.0932	-65.0961	-65.1109	-65.1114	-65.0915	-65.0827	-65.0803	-65.0908	-65.1174	-65.1367	-65.1463	-65.1428	-65.1638	-65.1661
-65.1575	-65.1327	-65.1254	-65.0852	-65.0749	-65.0724	-65.0685	-65.0585	-65.0548	-65.0436	-65.0354	-65.0304	-65.0278	-65.0286	-65.0368	-65.0373	-65.0278	-65.0102	-64.9653	-64.9494	-64.934	-64.9304	-64.9225	-64.9068	-64.9044	-64.9088	-64.9207	-64.9236
-64.9212	-64.9172	-64.915	-64.9176	-64.9289	-64.9311	-64.921	-64.8777	-64.8666	-64.8548	-64.8456	-64.8316	-64.8127	-64.823	-64.9064	-64.9107	-64.9093	-64.901	-64.8903	-64.8819	-64.8788	-64.8815	-64.8766	-64.7773	-64.7631	-64.7592	-64.76	-64.7534
-64.7319	-64.7319	-64.7018	-64.6857	-64.6567	-64.6496	-64.6423	-64.6371	-64.6363	-64.641	-64.6417	-64.6384	-64.6311	-64.6223	-64.6161	-64.6125	-64.6122	-64.5986	-64.5934	-64.5948	-64.6013	-64.6066	-64.6192	-64.6246	-64.6598	-64.6691	-64.6456	-64.6474
-64.6516	-64.6565	-64.6646	-64.6729	-64.678	-64.6871	-64.7026	-64.7236	-64.7491	-64.7848	-64.7707	-64.753	-64.7381	-64.7346	-64.7359	-64.746	-64.7309	-64.7153	-64.6833	-64.7179	-64.7145	-64.7013	-64.6957	-64.6951	-64.6904	-64.6786	-64.6666	-64.6378	-64.6122
-64.5998	-64.5855	-64.5749	-64.5737	-64.5768	-64.593	-64.593	-64.5828	-64.5728	-64.5358	-64.5182	-64.5138	-64.4972	-64.4929	-64.4929	-64.4972	-64.5053	-64.5182	-64.5629	-64.5812	-64.5969	-64.6091	-64.6171	-64.6205	-64.6251	-64.6329	-64.6458	-64.654
-64.6606	-64.6676	-64.662	-64.6145	-64.5842	-64.5607	-64.5322	-64.5222	-64.525	-64.5346	-64.5456	-64.5319	-64.5109	-64.4872	-64.4651	-64.4841	-64.478	-64.4426	-64.4381	-64.4206	-64.4157	-64.4123	-64.4079	-64.3979	-64.3832	-64.3731	-64.3683
-64.3713	-64.3692	-64.359	-64.3762	-64.3845	-64.3928	-64.4076	-64.4094	-64.4057	-64.4045	-64.4096	-64.4324	-64.4052	-64.3947	-64.394	-64.3863	-64.3814	-64.3707	-64.3544	-64.3331	-64.3334	-64.3248	-64.3129	-64.3029	-64.298	-64.2958	-64.2988	-64.2957
-64.2819	-64.2514	-64.2478	-64.2409	-64.2219	-64.2131	-64.2102	-64.2101	-64.1563	-64.1669	-64.1642	-64.154	-64.1474	-64.1435	-64.1414	-64.1367	-64.1178	-64.1104	-64.0825	-64.0645	-64.0561	-64.0471	-64.0475	-64.0546	-64.0725	-64.0755	-64.0733	-64.0647
-64.0851	-64.0792	-64.0622	-64.0383	-64.0115	-63.986	-63.9155	-63.9201	-63.9138	-63.9161	-63.9587	-63.9597	-63.9581	-63.9519	-63.9467	-63.9404	-63.9308	-63.9218	-63.9072	-63.8984	-63.8927	-63.8834	-63.8769	-63.8657	-63.857	-63.8512	-63.8479	-63.8499
-63.8574	-63.8595	-63.8455	-63.8313	-63.8189	-63.8053	-63.787	-63.776	-63.7717	-63.7741	-63.7822	-63.7996	-63.8118	-63.8224	-63.8347	-63.8527	-63.86	-63.861	-63.8735	-63.8738	-63.8883	-63.8913	-63.8891	-63.8815	-63.8791	-63.8864	-63.9099	-63.862
-63.8581	-63.8513	-63.842	-63.8303	-63.7924	-63.7853	-63.7736	-63.7619	-63.7335	-63.7232	-63.7086	-63.6983	-63.6818	-63.6806	-63.683	-63.69	-63.7105	-63.7184	-63.7162	-63.6716	-63.6677	-63.671	-63.6692	-63.651	-63.631	-63.5856	-63.5644	-63.5489
-63.5402	-63.4972	-63.4542	-63.463	-63.4586	-63.4444	-63.4161	-63.4168	-63.4152	-63.4079	-63.3915	-63.3766	-63.3793	-63.3912	-63.4026	-63.4103	-63.4147	-63.4157	-63.4132	-63.4073	-63.3915	-63.3876	-63.3852	-63.3811	-63.3147	-63.3066	-63.3072	-63.2516	-63.225
-63.2179	-63.2148	-63.2414	-63.281	-63.3473	-63.3504	-63.3595	-63.3622	-63.374	-63.3869	-63.4156	-63.3953	-63.3985	-63.4202	-63.4389	-63.4528	-63.4604	-63.4706	-63.4736	-63.4748	-63.4798	-63.4908	-63.5011	-63.5099	-63.5164	-63.531	-63.5431	-63.5631	-63.5829
-63.6038	-63.6262	-63.6381	-63.6437	-63.6427	-63.6345	-63.613	-63.6114	-63.633	-63.6518	-63.6545	-63.6432	-63.6225	-63.5969	-63.5798	-63.5671	-63.5597	-63.5585	-63.5465	-63.537	-63.5299	-63.5245	-63.5196	-63.5082	-63.5035	-63.4987	-63.4768	-63.4731
-63.4814	-63.4723	-63.4542	-63.4444	-63.4601	-63.4924	-63.5108	-63.5338	-63.5417	-63.5619	-63.5655	-63.5525	-63.5541	-63.5667	-63.5807	-63.587	-63.5987	-63.6025	-63.6061	-63.6251	-63.6305	-63.6308	-63.6325	-63.6367	-63.6476	-63.652	-63.6563	-63.6545	-63.6502
-63.6476	-63.6482	-63.6518	-63.6594	-63.6611	-63.6653	-63.6668	-63.6694	-63.6819	-63.6838	-63.6847	-63.684	-63.671	-63.6733	-63.6629	-63.664	-63.6745	-63.705	-63.7164	-63.7536	-63.7765	-63.8307	-63.8422	-63.8434	-63.8405	-63.8425	-63.8587	-63.8616
-63.8694	-63.872	-63.9103	-63.9448	-63.964	-63.9948	-64.0314	-64.0676	-64.0877	-64.0978	-64.1147	-64.1315	-64.1476	-64.1869	-64.1954	-64.2057	-64.2148	-64.2187	-64.2184	-64.214	-64.2001	-64.1889	-64.192	-64.198	-64.2145	-64.2179	-64.2206	-64.2273
-64.2365	-64.2465	-64.2563	-64.2824	-64.2934	-64.3165	-64.3322	-64.3386	-64.3385	-64.3416	-64.3574	-64.3574	-64.3806	-64.4001	-64.4129	-64.4174	-64.4317	-64.4587	-64.4986	-64.5276	-64.5427	-64.5515	-64.5466	-64.5325	-64.5143	-64.4968	-64.4836
-64.4635	-64.4435	-64.4304	-64.4303	-64.4592	-64.461	-64.4548	-64.44	-64.4116	-64.3308	-64.3106	-64.3116	-64.3172	-64.3264	-64.3388	-64.3786	-64.3907	-64.3915	-64.4069	-64.4311	-64.448	-64.4662	-64.5024	-64.5203	-64.5134	-64.5107	-64.5143	-64.5266
-64.5447	-64.5626	-64.5778	-64.588	-64.5943	-64.5886	-64.567	-64.5546	-64.5422	-64.4962	-64.4363	-64.4247	-64.4199	-64.4172	-64.3935	-64.3875	-64.3984	-64.4285	-64.442	-64.4565	-64.468	-64.4763	-64.4817	-64.5134	-64.5159	-64.5207	-64.5361	-64.5529
-64.5661	-64.5707	-64.5374	-64.5314	-64.5248	-64.593	-64.6072	-64.6176	-64.6282	-64.6436	-64.648	-64.6462	-64.6388	-64.6391	-64.6452	-64.6544	-64.664	-64.6965	-64.7087	-64.7315	-64.7581	-64.781	-64.811	-64.8435	-64.8635	-64.9875	-65.0109	-65.0087
-64.9988	-64.9998	-65.0533	-65.0517	-65.046	-65.0217	-65.0147	-65.0089	-64.9791	-64.9742	-64.9687	-64.9754	-64.9929	-65.0739	-65.0878	-65.0925	-65.0949	-65.1126	-65.1191	-65.1256	-65.1251	-65.1321	-65.1579	-65.1699	-65.1702	-65.1996	-65.2248	-65.2414
-65.2454	-65.241	-65.2468	-65.2419	-65.1933	-65.1913	-65.1994	-65.2133	-65.2293	-65.2491	-65.2617	-65.2927	-65.2984	-65.3045	-65.3303	-65.344	-65.3503	-65.3722	-65.3835	-65.3899	-65.3928	-65.3935	-65.4031	-65.4249	-65.4482	-65.4625	-65.4773	-65.485
-65.4936	-65.505	-65.5329	-65.5412	-65.5488	-65.5479	-65.5309	-65.5295	-65.5457	-65.5621	-65.5701	-65.5794	-65.5764	-65.5641	-65.5649	-65.5905	-65.5925	-65.5964	-65.6062	-65.6267	-65.6359	-65.6408	-65.6485	-65.6663	-65.692	-65.7116	-65.7258	-65.735
-65.7415	-65.7467	-65.7545	-65.7763	-65.7812	-65.7863	-65.7951	-65.8142	-65.8274	-65.8386	-65.8487	-65.8591	-65.8712	-65.9157	-65.9221	-65.9286	-65.9389	-65.9718	-65.9841	-65.9993	-66.0095	-66.1115	-66.1334	-66.1334	-66.1203	-66.1065	-66.1022	-66.1117
-66.1396	-66.1462	-66.1656	-66.1386	-66.1131	-66.0657	-66.0336	-66.0219	-66.0227	-66.0877	-66.0866	-66.0631	-66.0398	-66.0182	-65.9991	-65.9811	-65.9558	-65.9323	-65.9197	-65.9125	-65.9129	-65.9221	-65.9423	-65.9845	-65.9954	-66.0234	-66.0304	-66.0336
-66.0359	-66.0344	-66.0139	-65.9244	-65.9128	-65.9117	-65.9166	-65.9112	-65.9401	-65.9583	-65.9968	-66.0357	-66.0551	-66.0502	-66.0413	-66.0419	-66.0656	-66.0914	-66.1163	-66.1308	-66.1249	-66.0986	-66.0847	-66.0766	-66.0551	-66.0475	-66.0453	-66.0395
-66.0402	-66.0466	-66.06	-66.0661	-66.0685	-66.0735	-66.0828	-66.1066	-66.1326	-66.1562	-66.1876	-66.1984	-66.2211	-66.2276	-66.2453	-66.2582	-66.2696	-66.3259	-66.3415	-66.3495	-66.3522	-66.3466	-66.3325	-66.3048	-66.2805	-66.2548	-66.2228	-66.2004
-66.1814	-66.1588	-66.1545	-66.1594	-66.1555	-66.1414	-66.1231	-66.1144	-66.1286	-66.1537	-66.1926	-66.2321	-66.2599	-66.2511	-66.226	-66.2184	-66.2005	-66.2029	-66.213	-66.2302	-66.2548	-66.28	-66.301	-66.3166	-66.3313	-66.3442	-66.3543	-66.3668
-66.3923	-66.4439	-66.4581	-66.4723	-66.4777	-66.4748	-66.4645	-66.4426	-66.4189	-66.3925	-66.3283	-66.3225	-66.3189	-66.3151	-66.2879	-66.2765	-66.27	-66.2408	-66.2228	-66.2078	-66.1984	-66.1969	-66.2066	-66.2039	-66.1843	-66.1742	-66.1754	-66.1874
-66.1845	-66.1863	-66.2076	-66.2118	-66.2275	-66.2376	-66.2605	-66.289	-66.3161	-66.3552	-66.3798	-66.4132	-66.4782	-66.4924	-66.5099	-66.5429	-66.5807	-66.5925	-66.5939	-66.6249	-66.6419	-66.6647	-66.6606	-66.6546	-66.6433	-66.6712	-66.69
-66.7027	-66.7125	-66.7185	-66.7245	-66.7245	-66.7188	-66.6643	-66.6487	-66.609	-66.5989	-66.5895	-66.5865	-66.5817	-66.567	-66.5372	-66.5133	-66.4937	-66.4767	-66.353	-66.3342	-66.3245	-66.3058	-66.2957	-66.28	-66.2696	-66.2605	-66.2487	-66.2394	-66.2428
-66.2631	-66.2663	-66.2631	-66.2586	-66.257	-66.2575	-66.2546	-66.2499	-66.237	-66.2324	-66.2302	-66.2311	-66.2293	-66.2224	-66.2032	-66.1978	-66.1984	-66.212	-66.2145	-66.1889	-66.2034	-66.2146	-66.2319	-66.2413	-66.2504	-66.2618	-66.2636	-66.2726
-66.2908	-66.2985	-66.3002	-66.3045	-66.315	-66.3194	-66.3338	-66.3522	-66.359	-66.37	-66.3912	-66.3943	-66.3816	-66.4094	-66.4245	-66.435	-66.4422	-66.4478	-66.4594	-66.4776	-66.5026	-66.5297	-66.5439	-66.5592	-66.5742	-66.5885	-66.5973
-66.6032	-66.6071	-66.5989	-66.5666	-66.5575	-66.5645	-66.5813	-66.602	-66.6266	-66.6316	-66.6329	-66.6362	-66.6432	-66.6545	-66.678	-66.6884	-66.6956	-66.7042	-66.7389	-66.7877	-66.7924	-66.8039	-66.8084	-66.8621	-66.8976	-66.9179	-66.9362	-66.9282
-66.8859	-66.8733	-66.8482	-66.8416	-66.8365	-66.8515	-66.8849	-66.9112	-66.8985	-66.905	-66.8946	-66.8733	-66.8625	-66.852	-66.8318	-66.7568	-66.7741	-66.7732	-66.7698	-66.7678	-66.7717	-66.8024	-66.8211	-66.8456	-66.8669	-66.905	-66.928	-66.9391
-66.9793	-66.9871	-66.9913	-66.9929	-66.987	-66.9723	-66.9534	-66.9352	-66.9099	-66.902	-66.8967	-66.9249	-66.9435	-66.9631	-66.9841	-67.0045	-67.0339	-67.0427	-67.0572	-67.0661	-67.0811	-67.0973	-67.1095	-67.1122	-67.1081	-67.0944	-67.0905	-67.0905
-67.0986	-67.117	-67.1291	-67.1484	-67.1625	-67.1696	-67.1659	-67.192	-67.2009	-67.2021	-67.2372	-67.2621	-67.3073	-67.3268	-67.3318	-67.3246	-67.3066	-67.2996	-67.2975	-67.3027	-67.3222	-67.3269	-67.3404	-67.3606	-67.364	-67.3522	-67.3273
-67.3232	-67.331	-67.36	-67.3634	-67.365	-67.3664	-67.371	-67.3888	-67.3946	-67.4011	-67.3991	-67.384	-67.3508	-67.3367	-67.3201	-67.3043	-67.2919	-67.2636	-67.277	-67.2986	-67.3062	-67.3219	-67.3355	-67.3459	-67.3522	-67.3528	-67.343	-67.3278
-67.3113	-67.3689	-67.3849	-67.3964	-67.4075	-67.4452	-67.4623	-67.4694	-67.4773	-67.484	-67.495	-67.5073	-67.5178	-67.5236	-67.5544	-67.5744	-67.5998	-67.6021	-67.6071	-67.6173	-67.6285	-67.6371	-67.6457	-67.658	-67.6692	-67.697	-67.7033	-67.7203
-67.7288	-67.7545	-67.8122	-67.8444	-67.8571	-67.861	-67.8595	-67.8884	-67.9142	-67.9482	-67.9518	-67.9522	-67.9577	-67.9838	-68.0117	-68.0447	-68.0441	-68.0484	-68.0548	-68.0764	-68.0866	-68.0935	-68.0871	-68.0948	-68.1285	-68.1456	-68.1657	-68.1428
-68.1469	-68.153	-68.1581	-68.1588	-68.1393	-68.1401	-68.1711	-68.163	-68.1134	-68.074	-68.0654	-68.0437	-68.0367	-68.0221	-68.0422	-68.0891	-68.1005	-68.1007	-68.0934	-68.0778	-68.0705	-68.0768	-68.0846	-68.1081	-68.116	-68.1252	-68.1349	-68.1447
-68.1638	-68.2242	-68.2306	-68.2255	-68.2101	-68.2079	-68.215	-68.2392	-68.2566	-68.2573	-68.2529	-68.2531	-68.268	-68.2789	-68.2883	-68.2989	-68.3084	-68.3171	-68.3347	-68.3537	-68.3659	-68.3814	-68.3862	-68.363	-68.367	-68.3645	-68.3679	-68.4078
-68.4235	-68.4618	-68.4859	-68.5037	-68.5165	-68.526	-68.5338	-68.5483	-68.5634	-68.5725	-68.5774	-68.5844	-68.6183	-68.6295	-68.6259	-68.6286	-68.635	-68.6433	-68.652	-68.6544	-68.6503	-68.6896	-68.6887	-68.6762	-68.6711	-68.6726	-68.6806
-68.6988	-68.7107	-68.7517	-68.7581	-68.7735	-68.7724	-68.7683	-68.7647	-68.7659	-68.7844	-68.7678	-68.7558	-68.7376	-68.7384	-68.7787	-68.8295	-68.8313	-68.8103	-68.799	-68.7701	-68.7477	-68.7475	-68.7587	-68.7543	-68.7149	-68.6723	-68.6422	-68.6329	-68.6491
-68.6318	-68.6187	-68.6085	-68.5954	-68.5738	-68.5712	-68.5854	-68.56	-68.545	-68.53	-68.4914	-68.4877	-68.4889	-68.452	-68.4151	-68.4207	-68.4333	-68.4597	-68.4959	-68.5058	-68.5075	-68.5022	-68.4572	-68.4479	-68.4465	-68.4553	-68.4714	-68.5387
-68.5475	-68.5486	-68.5574	-68.5717	-68.581	-68.5925	-68.6197	-68.6398	-68.6526	-68.6617	-68.6701	-68.6777	-68.6799	-68.6774	-68.718	-68.7741	-68.7997	-68.8386	-68.8583	-68.8172	-68.8132	-68.8371	-68.8805	-68.8982	-68.9029	-68.9239	-68.9358
-68.9465	-68.9601	-68.9416	-68.9426	-68.9572	-68.967	-68.9826	-68.9978	-69.007	-69.0104	-69.0102	-69.0439	-69.0501	-69.0556	-69.0715	-69.0969	-69.1218	-69.158	-69.1863	-69.1964	-69.1887	-69.1795	-69.1677	-69.1625	-69.1741	-69.1913	-69.2535
-69.2656	-69.2844	-69.3064	-69.3282	-69.3601	-69.3736	-69.379	-69.3484	-69.3522	-69.3679	-69.3889	-69.4205	-69.468	-69.4928	-69.4872	-69.5152	-69.5366	-69.5794	-69.6051	-69.6296	-69.655	-69.6811	-69.7068	-69.72	-69.7407	-69.7524	-69.7641	-69.7734
-69.783	-69.8072	-69.8155	-69.8227	-69.843	-69.8517	-69.8639	-69.9116	-69.9192	-69.9415	-69.9518	-69.955	-69.9617	-69.9713	-69.9826	-69.9948	-70.0006	-70.0004	-70.0068	-70.0548	-70.0759	-70.094	-70.1254	-70.1448	-70.1887	-70.2083	-70.2317	-70.2512
-70.2926	-70.2918	-70.2646	-70.2571	-70.2504	-70.2472	-70.2431	-70.2253	-70.2193	-70.2184	-70.2245	-70.2155	-70.2188	-70.2403	-70.2532	-70.277	-70.2916	-70.298	-70.3048	-70.319	-70.3268	-70.3317	-70.3378	-70.353	-70.3909	-70.4055	-70.414	-70.4159
-70.4216	-70.4376	-70.4687	-70.4954	-70.5182	-70.5372	-70.5525	-70.5476	-70.4994	-70.5011	-70.4931	-70.4936	-70.5022	-70.518	-70.5611	-70.5905	-70.6188	-70.6334	-70.6501	-70.6701	-70.6948	-70.7071	-70.7369	-70.7381	-70.72	-70.7234	-70.7369	-70.7494
-70.7608	-70.7706	-70.7848	-70.7931	-70.8068	-70.836	-70.8468	-70.8593	-70.8722	-70.8865	-70.903	-70.9213	-70.925	-70.9179	-70.9196	-70.9098	-70.9003	-70.8731	-70.8621	-70.8546	-70.8497	-70.8412	-70.8561	-70.8699	-70.8942	-70.9309	-70.961	-70.9885	-71.0084
-71.0157	-71.0338	-71.04	-71.028	-71.0274	-71.0334	-71.0564	-71.0829	-71.1005	-71.1091	-71.1134	-71.1352	-71.155	-71.1822	-71.2201	-71.2343	-71.218	-71.2244	-71.2503	-71.2615	-71.2675	-71.2861	-71.3061	-71.3386	-71.3668	-71.3669	-71.3144	-71.3092
-71.3225	-71.3328	-71.3404	-71.3647	-71.3698	-71.3736	-71.4148	-71.4181	-71.441	-71.4659	-71.4661	-71.4474	-71.5055	-71.5299	-71.5328	-71.5862	-71.5969	-71.6047	-71.627	-71.6315	-71.6223	-71.6252	-71.6391	-71.6398	-71.6596	-71.6699	-71.6736	-71.6811
-71.6944	-71.6906	-71.5934	-71.582	-71.5759	-71.5693	-71.5632	-71.5585	-71.5333	-71.5315	-71.5329	-71.5393	-71.5483	-71.5597	-71.5737	-71.5895	-71.6052	-71.6191	-71.6218	-71.6266	-71.6398	-71.6608	-71.6655	-71.6588	-71.6628	-71.677	-71.692	-71.7006
-71.7115	-71.7284	-71.7436	-71.76	-71.7815	-71.789	-71.7888	-71.7721	-71.7398	-71.7331	-71.7117	-71.7081	-71.7188	-71.7288	-71.7535	-71.7634	-71.797	-71.8056	-71.8193	-71.8261	-71.8323	-71.8453	-71.8515	-71.8674	-71.871	-71.8751	-71.8549	-71.8687	-71.8912
-71.8976	-71.9086	-71.9196	-71.9606	-71.9875	-72.0095	-72.0283	-72.0378	-72.0506	-72.0976	-72.1316	-72.1352	-72.1113	-72.0922	-72.049	-72.0466	-72.0652	-72.0781	-72.1335	-72.1659	-72.1699	-72.1547	-72.1293	-72.1075	-72.0873	-72.067	-72.0501
-72.0465	-72.0533	-72.0466	-72.0089	-71.9978	-72.0102	-72.0416	-72.0782	-72.1061	-72.1202	-72.1335	-72.1502	-72.1584	-72.1508	-72.1536	-72.1913	-72.1967	-72.1865	-72.1886	-72.2048	-72.2309	-72.2423	-72.2558	-72.2724	-72.2862	-72.2989	-72.3126	-72.3254	-72.3313
-72.3318	-72.318	-72.3134	-72.317	-72.3562	-72.3693	-72.3747	-72.386	-72.4073	-72.4299	-72.4456	-72.4651	-72.4542	-72.4073	-72.429	-72.4423	-72.4572	-72.466	-72.4742	-72.4807	-72.4845	-72.4978	-72.5226	-72.5336	-72.5333	-72.524	-72.5261	-72.5559	-72.6381
-72.6529	-72.6458	-72.67	-72.6913	-72.7082	-72.7206	-72.7321	-72.7527	-72.7639	-72.7697	-72.7833	-72.7805	-72.7677	-72.7521	-72.7179	-72.7016	-72.6866	-72.6813	-72.6544	-72.65	-72.6559	-72.6827	-72.721	-72.7563	-72.7912	-72.8282	-72.862	-72.8904	-72.9013
-72.9156	-72.9264	-72.9347	-72.9402	-72.9423	-72.9584	-73.0354	-73.0499	-73.0745	-73.0644	-73.0224	-73.0097	-72.9924	-72.9806	-72.9836	-72.9955	-73.0186	-73.052	-73.0556	-73.046	-73.0339	-73.0154	-72.9954	-72.9573	-72.8881	-72.8748	-72.8694	-72.8688
-72.8718	-72.8832	-72.8884	-72.8952	-72.9109	-72.9221	-72.9319	-72.9444	-72.9934	-73.025	-73.0816	-73.0995	-73.1213	-73.1452	-73.1699	-73.1877	-73.2087	-73.2273	-73.2382	-73.279	-73.2992	-73.3222	-73.3217	-73.3019	-73.2273	-73.2126	-73.1848
-73.1955	-73.2237	-73.3346	-73.3713	-73.391	-73.398	-73.3993	-73.3951	-73.3849	-73.363	-73.3488	-73.3338	-73.3092	-73.242	-73.249	-73.2702	-73.296	-73.3163	-73.3311	-73.3429	-73.3504	-73.353	-73.3474	-73.3377	-73.3198	-73.273	-73.2444	-73.2267
-73.2112	-73.2018	-73.1987	-73.2039	-73.2037	-73.1941	-73.1581	-73.1632	-73.176	-73.1042	-73.1052	-73.1116	-73.1205	-73.128	-73.1305	-73.1735	-73.1847	-73.252	-73.2851	-73.2685	-73.2462	-73.2239	-73.2306	-73.2602	-73.304	-73.3256	-73.3531	-73.3922	-73.3928
-73.3751	-73.365	-73.3722	-73.3951	-73.4088	-73.4162	-73.4206	-73.4246	-73.4503	-73.4601	-73.4778	-73.4985	-73.5172	-73.5359	-73.5437	-73.5436	-73.5377	-73.5287	-73.4988	-73.4875	-73.4811	-73.478	-73.4778	-73.4953	-73.5112	-73.5268	-73.5358	-73.5383
-73.5245	-73.523	-73.524	-73.5779	-73.6214	-73.6463	-73.6729	-73.6794	-73.6944	-73.7011	-73.7379	-73.7473	-73.7354	-73.7034	-73.6983	-73.6945	-73.6999	-73.7158	-73.7405	-73.7714	-73.8429	-73.8533	-73.8889	-73.8998	-73.944	-73.9553	-73.962	-73.965	-73.9582
-73.9264	-73.9202	-73.9112	-73.9008	-73.8904	-73.8818	-73.8732	-73.8927	-73.8825	-73.8862	-73.9067	-73.9308	-73.9699	-73.9929	-74.0299	-74.0426	-74.0156	-74.02	-74.0326	-74.0558	-74.0662	-74.0632	-74.0732	-74.1031	-74.1358	-74.1642	-74.2097	-74.2486
-74.2542	-74.2437	-74.2351	-74.2286	-74.2242	-74.2206	-74.2309	-74.2321	-74.2253	-74.2125	-74.1951	-74.1751	-74.1819	-74.1905	-74.2411	-74.2512	-74.2545	-74.2433	-74.2442	-74.2577	-74.2662	-74.2776	-74.2995	-74.301	-74.3067	-74.3084	-74.3255	-74.3287	-74.2975
-74.3289	-74.3298	-74.3006	-74.2452	-74.2355	-74.2389	-74.254	-74.2927	-74.3248	-74.3591	-74.3787	-74.3845	-74.3982	-74.4008	-74.4025	-74.4076	-74.4212	-74.4242	-74.4298	-74.4379	-74.4492	-74.4972	-74.5196	-74.544	-74.5373	-74.4986	-74.4983	-74.5035
-74.5058	-74.4643	-74.4314	-74.4035	-74.4581	-74.4921	-74.5195	-74.5651	-74.57	-74.5748	-74.5839	-74.5961	-74.6325	-74.655	-74.6604	-74.6681	-74.6733	-74.6809	-74.6951	-74.7021	-74.7043	-74.7043	-74.7067	-74.7121	-74.7218	-74.779	-74.8211	-74.8515
-74.9516	-74.9977	-74.9972	-74.9767	-74.9511	-74.925	-74.8989	-74.8728	-74.8483	-74.821	-74.7947	-74.7739	-74.7634	-74.7612	-74.7618	-74.7531	-74.7366	-74.7182	-74.7033	-74.678	-74.678	-74.7038	-74.7084	-74.7048	-74.6523	-74.6516	-74.655
-74.6656	-74.6686	-74.6651	-74.6681	-74.6741	-74.7201	-74.7885	-74.822	-74.8681	-74.8925	-74.9085	-74.9145	-74.9194	-74.8987	-74.8678	-74.8714	-74.9163	-74.9223	-74.9368	-74.9438	-74.9794	-74.9986	-75.0073	-75.009	-75.0131	-75.0318	-75.0353	-75.0213
-75.0074	-75.0154	-75.0253	-75.1208	-75.1472	-75.1774	-75.1752	-75.1616	-75.1594	-75.1918	-75.2243	-75.2363	-75.2371	-75.2411	-75.2799	-75.2913	-75.301	-75.3176	-75.3274	-75.3298	-75.3349	-75.352	-75.3645	-75.3664	-75.3378	-75.3357	-75.3499
-75.3246	-75.3381	-75.3517	-75.3855	-75.4094	-75.5039	-75.5984	-75.6928	-75.7873	-75.7914	-75.797	-75.8337	-75.8429	-75.9142	-75.9856	-76.0108	-76.0451	-76.0794	-76.1136	-76.1479	-76.1545	-76.1657	-76.1821	-76.1897	-76.2106	-76.2182	-76.2211	-76.2159
-76.2472	-76.2785	-76.3097	-76.341	-76.3376	-76.3302	-76.3268	-76.3269	-76.337	-76.3693	-76.3769	-76.3935	-76.3954	-76.3914	-76.4239	-76.444	-76.4506	-76.468	-76.4732	-76.4511	-76.4557	-76.4695	-76.4987	-76.5206	-76.5222	-76.5333	-76.5346	-76.5485
-76.5652	-76.589	-76.6174	-76.6236	-76.6139	-76.6231	-76.6323	-76.6482	-76.6751	-76.663	-76.6672	-76.6862	-76.6936	-76.6777	-76.7109	-76.7193	-76.7153	-76.7262	-76.7306	-76.7343	-76.7494	-76.7335	-76.7361	-76.7483	-76.7514	-76.7389	-76.7509
-76.7628	-76.7261	-76.6894	-76.7045	-76.6721	-76.6746	-76.6806	-76.6948	-76.7028	-76.7072	-76.7106	-76.7126	-76.6915	-76.6723	-76.653	-76.6715	-76.6803	-76.6857	-76.6955	-76.719	-76.6945	-76.6936	-76.6508	-76.608	-76.5652	-76.5649	-76.5968	-76.6031
-76.561	-76.5613	-76.5798	-76.5877	-76.6082	-76.621	-76.629	-76.6448	-76.6381	-76.621	-76.5617	-76.549	-76.5678	-76.5681	-76.525	-76.5168	-76.5204	-76.539	-76.5461	-76.5536	-76.5602	-76.5651	-76.5787	-76.6075	-76.6296	-76.6502	-76.6744	-76.6701
-76.6038	-76.5606	-76.5637	-76.5549	-76.5341	-76.4801	-76.4975	-76.545	-76.5561	-76.5561	-76.5803	-76.5964	-76.6272	-76.6103	-76.5964	-76.5771	-76.5497	-76.4876	-76.5163	-76.5351	-76.5588	-76.6305	-76.6388	-76.6491	-76.6755	-76.6839	-76.6902	-76.6988
-76.7298	-76.8266	-76.9252	-76.9478	-76.9736	-76.9859	-77.0055	-77.0261	-77.0296	-77.0102	-77.0117	-77.0148	-77.0203	-77.0276	-77.0364	-77.0856	-77.0795	-77.082	-77.164	-77.2629	-77.2858	-77.3317	-77.3366	-77.3495	-77.3647	-77.4146	-77.4252
-77.4371	-77.4464	-77.4894	-77.5031	-77.5109	-77.5251	-77.5349	-77.5412	-77.552	-77.5481	-77.4996	-77.4731	-77.4576	-77.4371	-77.4648	-77.4925	-77.5202	-77.5479	-77.5756	-77.6008	-77.6198	-77.6369	-77.6562	-77.6816	-77.699	-77.8004	-77.83	-77.8483
-77.8564	-77.8596	-77.8603	-77.8631	-77.8766	-77.8878	-77.9493	-77.97	-77.9744	-77.9792	-77.9865	-77.9994	-78.0147	-78.0178	-78.0185	-78.0121	-78.0036	-77.9977	-77.9986	-78.025	-78.0771	-78.1292	-78.1349	-78.1126	-78.1124	-78.1371	-78.1526	-78.1681
-78.1822	-78.1843	-78.1877	-78.2009	-78.22	-78.2299	-78.2316	-78.2263	-78.2197	-78.2115	-78.2018	-78.1905	-78.1818	-78.1672	-78.1446	-78.1017	-78.0587	-78.0158	-77.9728	-77.9299	-77.9459	-77.9484	-77.9138	-77.8792	-77.8447	-77.846	-77.8766	-77.878
-77.8455	-77.8129	-77.8156	-77.7978	-77.7516	-77.7237	-77.6699	-77.69	-77.7048	-77.7249	-77.7641	-77.79	-77.8523	-77.8331	-77.8415	-77.8621	-77.924	-77.986	-78.0479	-78.1099	-78.1718	-78.2338	-78.2957	-78.3577	-78.4196	-78.4479	-78.5017
-78.511	-78.5252	-78.5338	-78.5583	-78.57	-78.5881	-78.5978	-78.6054	-78.6165	-78.6244	-78.7053	-78.7254	-78.7314	-78.7358	-78.7543	-78.7728	-78.7913	-78.8098	-78.8283	-78.8468	-78.7715	-78.6963	-78.621	-78.5457	-78.4705	-78.47	-78.4658
-78.3143	-78.1629	-78.0115	-77.9796	-77.968	-77.9674	-77.9698	-77.9739	-77.9822	-77.9967	-78.012	-78.0348	-78.0475	-78.11	-78.1357	-78.1555	-78.1677	-78.1742	-78.1772	-78.1847	-78.2021	-78.2174	-78.2263	-78.2985	-78.3027	-78.3212	-78.3346
-78.3609	-78.4285	-78.4378	-78.4607	-78.4662	-78.4733	-78.4919	-78.5048	-78.5051	-78.4863	-78.4825	-78.4728	-78.4694	-78.442	-78.4167	-78.3985	-78.3922	-78.4045	-78.4059	-78.3928	-78.3791	-78.3712	-78.3647	-78.3518	-78.3484	-78.3517	-78.3272	-78.3342
-78.3417	-78.3552	-78.3609	-78.3754	-78.3858	-78.3927	-78.3972	-78.4181	-78.4229	-78.4194	-78.4444	-78.5011	-78.5602	-78.6292	-78.6962	-78.7149	-78.7727	-78.8586	-78.8757	-78.8639	-78.8679	-78.8947	-78.9114	-78.9296	-78.9446	-78.9553	-78.9671	-78.9698	-78.9693
-79.0173	-79.0654	-79.0807	-79.0912	-79.096	-79.1008	-79.1673	-79.1736	-79.1886	-79.2082	-79.2155	-79.2156	-79.1974	-79.1945	-79.2034	-79.2333	-79.2548	-79.2985	-79.3249	-79.4482	-79.4699	-79.5239	-79.5779	-79.5746	-79.5655	-79.5519	-79.5353	-79.5082
-79.489	-79.446	-79.4314	-79.4143	-79.3923	-79.3237	-79.3043	-79.2736	-79.2585	-79.2653	-79.2721	-79.2789	-79.2857	-79.2925	-79.2993	-79.3061	-79.3129	-79.3772	-79.3918	-79.4016	-79.4233	-79.4251	-79.4353	-79.4633	-79.4968	-79.5234	-79.5221
-79.5173	-79.5203	-79.5423	-79.5688	-79.589	-79.6218	-79.6471	-79.7063	-79.7336	-79.7688	-79.8068	-79.8798	-79.9392	-79.9765	-80.0138	-80.0076	-80.0013	-79.9951	-79.9888	-79.9826	-80.0213	-80.0643	-80.1073	-80.1503	-80.1755	-80.1782	-80.149
-80.1619	-80.1783	-80.1817	-80.1482	-80.1147	-80.0811	-80.0896	-80.1095	-80.1332	-80.1545	-80.1842	-80.2026	-80.2311	-80.2463	-80.2819	-80.2941	-80.2947	-80.29	-80.2758	-80.2721	-80.2713	-80.2748	-80.2778	-80.2826	-80.3032	-80.3134	-80.3063	-80.3077
-80.4035	-80.4109	-80.4347	-80.4417	-80.4467	-80.4548	-80.4765	-80.4814	-80.4885	-80.5192	-80.5416	-80.5563	-80.5706	-80.5864	-80.5953	-80.6115	-80.6381	-80.6628	-80.7037	-80.7048	-80.7111	-80.7219	-80.7411	-80.7442	-80.7721	-80.7702	-80.7905
-80.7936	-80.7713	-80.8001	-80.8185	-80.8376	-80.8417	-80.8449	-80.8525	-80.8702	-80.8781	-80.8837	-80.8914	-80.8966	-80.8808	-80.882	-80.8635	-80.8657	-80.8832	-80.8836	-80.8792	-80.8787	-80.8961	-80.894	-80.8876	-80.8859	-80.9194	-80.9079
-80.8854	-80.8735	-80.8738	-80.8708	-80.8344	-80.8233	-80.8001	-80.7962	-80.8041	-80.8266	-80.8373	-80.8313	-80.8356	-80.8484	-80.8887	-80.9289	-80.9692	-80.9614	-80.9314	-80.9196	-80.9104	-80.8323	-80.7986	-80.7703	-80.7504	-80.7441	-80.7486
-80.7656	-80.7328	-80.7	-80.7018	-80.715	-80.7154	-80.6635	-80.6026	-80.6018	-80.624	-80.6251	-80.6101	-80.6573	-80.6681	-80.6843	-80.7077	-80.7231	-80.7494	-80.7638	-80.7812	-80.7949	-80.808	-80.8233	-80.8272	-80.8404	-80.8894	-80.8953	-80.8927	-80.9133
-80.9291	-80.9435	-80.9596	-80.9708	-80.976	-80.9853	-80.976	-81.0029	-81.0297	-81.0256	-80.9848	-80.9609	-80.9771	-81.0032	-81.0035	-81.0256	-81.0383	-81.051	-81.0899	-81.0878	-81.1103	-81.1677	-81.2251	-81.2826	-81.34	-81.3974	-81.4549	-81.5123
-81.5134	-81.5144	-81.5304	-81.5344	-81.5391	-81.5437	-81.5483	-81.5529	-81.5575	-81.5867	-81.5921	-81.5994	-81.6075	-81.6311	-81.6402	-81.6456	-81.6476	-81.6457	-81.6713	-81.6853	-81.6926	-81.7006	-81.7086	-81.7166	-81.7008	-81.649	-81.6321	-81.6407
-81.6894	-81.697	-81.6889	-81.6222	-81.6008	-81.6096	-81.6661	-81.6884	-81.6933	-81.6982	-81.6773	-81.6388	-81.6218	-81.6193	-81.637	-81.695	-81.7175	-81.7011	-81.7105	-81.7145	-81.72	-81.7292	-81.7615	-81.77	-81.7736	-81.7773	-81.7841	-81.7902
-81.7963	-81.8151	-81.8195	-81.7979	-81.8002	-81.7934	-81.7889	-81.7845	-81.78	-81.8024	-81.8293	-81.8356	-81.8373	-81.8621	-81.8718	-81.8751	-81.8784	-81.8818	-81.8851	-81.8884	-81.948	-81.9585	-81.9689	-81.9866	-82.0058	-82.0159	-82.0268
-82.0797	-82.0958	-82.1502	-82.1681	-82.1954	-82.2145	-82.2099	-82.2272	-82.235	-82.2397	-82.2494	-82.2448	-82.2631	-82.2917	-82.3116	-82.3025	-82.2934	-82.2631	-82.2569	-82.2599	-82.2658	-82.2736	-82.2823	-82.2907	-82.294	-82.2975	-82.3012	-82.3084	-82.3141
-82.3195	-82.3259	-82.3403	-82.3497	-82.3556	-82.3637	-82.3679	-82.3741	-82.3928	-82.4025	-82.406	-82.3802	-82.3544	-82.3686	-82.3779	-82.4039	-82.4103	-82.3563	-82.3022	-82.3215	-82.3408	-82.3303	-82.2946	-82.2691	-82.2576	-82.252	-82.2737	-82.2797
-82.2681	-82.2564	-82.2875	-82.2453	-82.203	-82.1607	-82.1667	-82.1977	-82.1702	-82.2151	-82.2797	-82.3443	-82.3422	-82.4026	-82.4592	-82.4894	-82.5197	-82.5543	-82.5778	-82.6817	-82.7096	-82.7182	-82.7206	-82.7258	-82.7194	-82.7194	-82.7257
-82.7455	-82.8497	-82.8544	-82.8625	-82.8713	-82.8808	-82.8912	-82.9723	-83.0012	-83.0133	-83.0188	-83.0341	-83.0369	-83.0284	-83.0201	-82.9954	-82.9924	-82.9946	-83.0577	-83.0634	-83.06	-83.0507	-83.0232	-83.0103	-83.0021	-82.9664	-82.9498	-82.9089
-82.8981	-82.8902	-82.8874	-82.8898	-82.8976	-82.9391	-82.9592	-82.9648	-82.949	-82.9179	-82.905	-82.9098	-82.9461	-82.9752	-83.0055	-83.073	-83.1196	-83.1648	-83.1985	-83.2101	-83.2136	-83.2547	-83.3122	-83.3676	-83.3744	-83.3727	-83.3617	-83.3508
-83.3576	-83.3744	-83.3928	-83.404	-83.4069	-83.3912	-83.3757	-83.3798	-83.4085	-83.4133	-83.388	-83.424	-83.4479	-83.4763	-83.4742	-83.4303	-83.4284	-83.4687	-83.4481	-83.4275	-83.4333	-83.4543	-83.4587	-83.4601	-83.3473	-83.2346	-83.1218
-83.009	-82.9103	-82.822	-82.7337	-82.6454	-82.6368	-82.6212	-82.5409	-82.5141	-82.5099	-82.5046	-82.4882	-82.4831	-82.477	-82.4621	-82.4672	-82.4763	-82.4851	-82.4876	-82.4617	-82.4612	-82.4743	-82.4767	-82.4799	-82.486	-82.4931	-82.4998	-82.5065
-82.5178	-82.5104	-82.4907	-82.4583	-82.4445	-82.4391	-82.426	-82.3941	-82.3844	-82.3523	-82.3469	-82.3479	-82.3432	-82.3234	-82.3163	-82.2997	-82.2874	-82.2751	-82.263	-82.2542	-82.2535	-82.2061	-82.1985	-82.2016	-82.1917	-82.1784	-82.194	-82.1528
-82.1471	-82.1419	-82.1301	-82.1264	-82.1251	-82.1428	-82.1604	-82.1115	-82.0626	-82.0107	-81.9588	-81.9596	-81.9938	-81.9731	-81.9524	-81.9317	-81.911	-81.8903	-81.9182	-81.9156	-81.8987	-81.8928	-81.8915	-81.922	-81.9177	-81.9235	-81.9501	-81.9548
-81.9662	-81.9703	-81.97	-82.0075	-82.0204	-82.0375	-82.0476	-82.0523	-82.0528	-82.045	-82.0447	-82.0695	-82.0722	-82.0657	-82.0533	-82.0037	-81.9933	-81.9515	-81.9098	-81.9169	-81.9438	-81.9553	-81.9732	-81.9889	-82.0032	-82.0143	-82.0363	-82.0833
-82.0944	-82.1022	-82.1127	-82.1262	-82.1425	-82.1254	-82.1257	-82.1545	-82.171	-82.1918	-82.2101	-82.2244	-82.3059	-82.4055	-82.4308	-82.4708	-82.4874	-82.4962	-82.5034	-82.5549	-82.5522	-82.5408	-82.4921	-82.4518	-82.4436	-82.5221	-82.5266	-82.4535
-82.3803	-82.3155	-82.2555	-82.2447	-82.2485	-82.263	-82.2755	-82.2848	-82.2927	-82.2995	-82.3095	-82.3373	-82.3498	-82.3634	-82.3746	-82.3893	-82.4024	-82.3912	-82.3003	-82.2094	-82.1993	-82.1796	-82.1699	-82.1423	-82.1247	-82.1142	-82.0968	-82.0797	-82.0702
-82.0621	-82.0475	-82.0297	-82.0092	-81.9929	-81.9645	-81.9566	-81.9412	-81.9252	-81.8997	-81.886	-81.8785	-81.8674	-81.8604	-81.8302	-81.8186	-81.755	-81.6913	-81.6779	-81.6432	-81.6364	-81.6196	-81.6114	-81.5836	-81.5615	-81.5538	-81.5509	-81.5348	-81.4929
-81.4771	-81.4714	-81.4631	-81.4547	-81.4485	-81.4448	-81.443	-81.4416	-81.4397	-81.4343	-81.4181	-81.4104	-81.4069	-81.3996	-81.3401	-81.2262	-81.2204	-81.1879	-81.1814	-81.158	-81.1694	-81.1754	-81.1899	-81.1549	-81.1699	-81.1207	-81.0715	-81.048
-81.0436	-81.0214	-81.0226	-81.0204	-80.9964	-80.9515	-80.9067	-80.9054	-80.8923	-80.8862	-80.8725	-80.8632	-80.8596	-80.8631	-80.871	-80.9135	-80.912	-80.954	-80.996	-81.0051	-81.0099	-81.0134	-81.0313	-81.0699	-81.0781	-81.0893	-81.0881	-81.0842
-81.0595	-81.0562	-81.0524	-81.0314	-80.9863	-80.975	-81.005	-80.9726	-80.9513	-80.9347	-80.9207	-80.9113	-80.892	-80.8845	-80.8679	-80.8398	-80.831	-80.8266	-80.808	-80.8015	-80.8005	-80.801	-80.7996	-80.7861	-80.7407	-80.6954	-80.6481	-80.6153
-80.6154	-80.6154	-80.6154	-80.6154	-80.5546	-80.5236	-80.4977	-80.4977	-80.532	-80.5305	-80.5416	-80.4884	-80.4352	-80.446	-80.4567	-80.4675	-80.4782	-80.4983	-80.4999	-80.469	-80.4582	-80.4584	-80.3836	-80.3089	-80.2971	-80.2929	-80.2886
-80.2844	-80.2814	-80.2691	-80.2649	-80.2634	-80.262	-80.2335	-80.2154	-80.1874	-80.1756	-80.1679	-80.1603	-80.1526	-80.145	-80.1373	-80.1297	-80.122	-80.1186	-80.0964	-80.0915	-80.0876	-80.0837	-80.0798	-80.0759	-80.0698	-80.0197	-80.0099
-80.0009	-79.9919	-79.9828	-79.9635	-79.9592	-79.9487	-79.9443	-79.9262	-79.9291	-79.9171	-79.8881	-79.859	-79.83	-79.8209	-79.8156	-79.8172	-79.8271	-79.8303	-79.8196	-79.8264	-79.8224	-79.8038	-79.7901	-79.7818	-79.7726	-79.756	-79.7415	-79.7282
-79.7151	-79.782	-79.7658	-79.7497	-79.7335	-79.7174	-79.7012	-79.685	-79.6689	-79.6527	-79.6365	-79.6204	-79.6042	-79.5881	-79.5632	-79.4688	-79.3744	-79.28	-79.2677	-79.2682	-79.3131	-79.3194	-79.3073	-79.2985	-79.2761	-79.2628	-79.2864
-79.2751	-79.2482	-79.2172	-79.1445	-79.1114	-79.0915	-79.1044	-79.0939	-79.0851	-79.0784	-79.074	-79.0442	-79.0343	-79.0373	-79.0654	-79.07	-79.0859	-79.0916	-79.0961	-79.1059	-79.1051	-79.0991	-79.0852	-79.0778	-79.075	-79.1088	-79.1425
-79.1763	-79.2101	-79.2439	-79.2086	-79.1734	-79.1381	-79.1242	-79.12	-79.1176	-79.0911	-79.0766	-79.0316	-78.9866	-78.9416	-78.8966	-78.8517	-78.8152	-78.7535	-78.7315	-78.6842	-78.634	-78.6113	-78.591	-78.5709	-78.5642	-78.5476	-78.5402	-78.4571
-78.4396	-78.4239	-78.4181	-78.4001	-78.3923	-78.2651	-78.2465	-78.2366	-78.2255	-78.2159	-78.2105	-78.1857	-78.1847	-78.1824	-78.1767	-78.1557	-78.152	-78.1528	-78.1576	-78.1614	-78.1586	-78.1505	-78.1397	-78.1213	-78.1003	-78.0817	-78.0728	-78.0673
-78.0585	-78.0507	-77.9869	-77.968	-77.9246	-77.8914	-77.862	-77.8444	-77.8234	-77.8536	-77.846	-77.8531	-77.852	-77.8459	-77.8278	-77.822	-77.7939	-77.7638	-77.7517	-77.7477	-77.7311	-77.7122	-77.6961	-77.6874	-77.6295	-77.6186	-77.6064
-77.5989	-77.5756	-77.546	-77.5294	-77.5236	-77.509	-77.4988	-77.4826	-77.4664	-77.4426	-77.4299	-77.4189	-77.3881	-77.3782	-77.311	-77.3058	-77.3053	-77.2989	-77.2879	-77.2825	-77.2823	-77.2868	-77.2869	-77.267	-77.2595	-77.2613	-77.2531	-77.1889
-77.1262	-77.1707	-77.1508	-77.1432	-77.1275	-77.0676	-77.051	-76.9944	-76.9767	-76.9344	-76.8921	-76.8498	-76.8517	-76.8473	-76.8347	-76.8204	-76.81	-76.8044	-76.7956	-76.7854	-76.7455	-76.7361	-76.7299	-76.7068	-76.6995	-76.6671	-76.6353	-76.5769
-76.5694	-76.5432	-76.5382	-76.5261	-76.5209	-76.5152	-76.4973	-76.4914	-76.4898	-76.4916	-76.4902	-76.4747	-76.4635	-76.4438	-76.4395	-76.4254	-76.3533	-76.3113	-76.2694	-76.2275	-76.2275	-76.1721	-76.1612	-76.1697	-76.1489	-76.1358	-76.1325	-76.1277	-76.113
-76.1082	-76.0973	-76.0921	-76.0951	-76.0896	-76.0549	-76.0409	-76.0323	-75.9967	-75.985	-75.9739	-75.933	-75.8947	-75.8565	-75.8182	-75.7799	-75.7564	-75.7472	-75.738	-75.7299	-75.716	-75.7121	-75.7116	-75.7047	-75.7076	-75.69	-75.6907
-75.6848	-75.6747	-75.6438	-75.642	-75.6782	-75.6762	-75.6686	-75.65	-75.6452	-75.6446	-75.7058	-75.685	-75.6816	-75.7096	-75.7087	-75.7	-75.6712	-75.7143	-75.705	-75.6804	-75.6448	-75.633	-75.6367	-75.6261	-75.6075	-75.6052	-75.609	-75.6208
-75.6213	-75.6121	-75.5782	-75.5636	-75.5416	-75.5284	-75.4967	-75.4814	-75.4721	-75.5108	-75.5495	-75.5462	-75.5296	-75.5275	-75.54	-75.5458	-75.5431	-75.5324	-75.5305	-75.5484	-75.5252	-75.502	-75.5207	-75.5149	-75.491	-75.4543	-75.4428	-75.4821
-75.4824	-75.4675	-75.464	-75.4661	-75.4802	-75.4809	-75.4602	-75.4157	-75.4074	-75.3767	-75.3585	-75.3307	-75.3196	-75.3121	-75.3	-75.28	-75.2743	-75.2712	-75.2631	-75.2494	-75.2289	-75.2249	-75.2301	-75.2284	-75.2239	-75.2188	-75.2055	-75.196
-75.1713	-75.1616	-75.1513	-75.1502	-75.1583	-75.1469	-75.1033	-75.0532	-75.0226	-75.0214	-75.0258	-75.0275	-75.0191	-75.0055	-74.9948	-74.9793	-74.9793	-74.9881	-74.9885	-74.9838	-74.9662	-74.956	-74.9483	-74.9387	-74.9242	-74.9037	-74.8842	-74.8727
-74.8588	-74.8482	-74.8316	-74.8227	-74.8019	-74.7981	-74.7914	-74.7765	-74.7678	-74.757	-74.7433	-74.725	-74.714	-74.7099	-74.7082	-74.7039	-74.6993	-74.6881	-74.6829	-74.6668	-74.6589	-74.6379	-74.6325	-74.6345	-74.617	-74.5868	-74.5864	-74.5947
-74.5852	-74.5515	-74.5192	-74.5138	-74.4991	-74.4864	-74.4767	-74.4705	-74.4653	-74.4522	-74.4469	-74.4025	-74.3696	-74.3478	-74.3372	-74.3223	-74.3074	-74.3425	-74.3775	-74.4304	-74.4308	-74.423	-74.402	-74.4002	-74.4	-74.3982	-74.3997	-74.3605
-74.3385	-74.3191	-74.2888	-74.2809	-74.2755	-74.2662	-74.2568	-74.2312	-74.2214	-74.2159	-74.213	-74.2063	-74.2003	-74.1939	-74.1867	-74.1813	-74.1682	-74.1667	-74.1638	-74.1559	-74.1373	-74.1315	-74.1262	-74.1293	-74.1259	-74.1091	-74.1033	-74.0812
-74.065	-74.0216	-74.0092	-74.0016	-73.9863	-73.9871	-73.9757	-73.9714	-73.9628	-73.9401	-73.934	-73.9083	-73.8884	-73.8577	-73.842	-73.8427	-73.8391	-73.8287	-73.8118	-73.7896	-73.7805	-73.7846	-73.8029	-73.8757	-73.9485	-73.9392	-73.9312	-73.9018
-73.8948	-73.8946	-73.8852	-73.8648	-73.857	-73.8764	-73.8793	-73.8341	-73.817	-73.8082	-73.7887	-73.7634	-73.7502	-73.7092	-73.72	-73.7224	-73.7138	-73.6965	-73.6863	-73.6677	-73.6336	-73.6015	-73.5735	-73.5494	-73.529	-73.5025	-73.4841	-73.4687
-73.4133	-73.3038	-73.2901	-73.2658	-73.2395	-73.2148	-73.1946	-73.15	-73.1391	-73.1018	-73.0793	-73.0768	-73.0911	-73.0788	-73.0722	-73.0532	-73.047	-73.0441	-73.0525	-73.0424	-73.0822	-73.1204	-73.1589	-73.1647	-73.1606	-73.1314	-73.131	-73.1454
-73.1413	-73.1285	-73.1207	-73.1176	-73.1193	-73.131	-73.133	-73.1248	-73.1296	-73.1282	-73.1137	-73.1059	-73.0932	-73.0778	-73.0663	-73.0431	-73.016	-72.9943	-72.9867	-72.9085	-72.8469	-72.8366	-72.8283	-72.8163	-72.7976	-72.7857	-72.7774	-72.7587
-72.7423	-72.7238	-72.7131	-72.7089	-72.7117	-72.7387	-72.7711	-72.7867	-72.7917	-72.7989	-72.8259	-72.8454	-72.8463	-72.8321	-72.8361	-72.8307	-72.8102	-72.8058	-72.8039	-72.7995	-72.7892	-72.7498	-72.7404	-72.7345	-72.7326	-72.7289	-72.7111	-72.7062
-72.7038	-72.7004	-72.6935	-72.6806	-72.6686	-72.6598	-72.6535	-72.5846	-72.5851	-72.5831	-72.5597	-72.5549	-72.5553	-72.5636	-72.5618	-72.5407	-72.4922	-72.4436	-72.4464	-72.4415	-72.4181	-72.4091	-72.3964	-72.3801	-72.3445	-72.3279	-72.3281	-72.3212
-72.3053	-72.3019	-72.2941	-72.2895	-72.2814	-72.2615	-72.2565	-72.2468	-72.2397	-72.2322	-72.2187	-72.2063	-72.2022	-72.1907	-72.1765	-72.1655	-72.1638	-72.1773	-72.1721	-72.1627	-72.1388	-72.134	-72.1264	-72.1214	-72.1142	-72.1008	-72.0817
-72.0681	-72.0645	-72.0489	-72.0363	-72.0357	-72.0388	-72.0378	-72.0256	-72.0186	-72.005	-71.9807	-71.9734	-71.9713	-71.9671	-71.962	-71.9568	-71.9535	-71.9228	-71.9099	-71.8958	-71.8787	-71.8654	-71.8513	-71.8318	-71.7809	-71.7542	-71.7429	-71.7491
-71.7553	-71.7057	-71.6795	-71.6364	-71.624	-71.4948	-71.4508	-71.3954	-71.3564	-71.3294	-71.3027	-71.2971	-71.2603	-71.2599	-71.2765	-71.3049	-71.3287	-71.3552	-71.3923	-71.4098	-71.4169	-71.4234	-71.4374	-71.4665	-71.549	-71.5612	-71.5763	-71.5849
-71.5774	-71.5583	-71.527	-71.5006	-71.4802	-71.4274	-71.4096	-71.3891	-71.3622	-71.325	-71.2973	-71.2392	-71.1811	-71.1555	-71.1193	-71.0859	-71.0642	-71.0402	-71.0323	-71.0192	-70.991	-70.9747	-70.9611	-70.9314	-70.9119	-70.9197	-70.9445
-70.9879	-71.0286	-71.0624	-71.0842	-71.0929	-71.0992	-71.1853	-71.2067	-71.2369	-71.259	-71.2765	-71.2924	-71.3097	-71.3225	-71.36	-71.3678	-71.3808	-71.3937	-71.4057	-71.4156	-71.4252	-71.4269	-71.4192	-71.4182	-71.4279	-71.4283	-71.4213	-71.4207
-71.4275	-71.4736	-71.5333	-71.5524	-71.5666	-71.5857	-71.6401	-71.6562	-71.6689	-71.7008	-71.7048	-71.705	-71.6995	-71.6999	-71.7125	-71.7304	-71.7299	-71.7238	-71.7092	-71.7039	-71.6961	-71.6921	-71.6824	-71.676	-71.6661	-71.6347	-71.6262	-71.6047
-71.5831	-71.5766	-71.5759	-71.5815	-71.5944	-71.6111	-71.632	-71.6576	-71.672	-71.6669	-71.6555	-71.6474	-71.6479	-71.6579	-71.652	-71.634	-71.612	-71.594	-71.5838	-71.5629	-71.5514	-71.5359	-71.5167	-71.4941	-71.4469	-71.4284	-71.3556	-71.3451
-71.3346	-71.311	-71.2013	-71.1506	-71.1137	-71.0632	-71.0294	-71.006	-70.9899	-70.9706	-70.8937	-70.8731	-70.8437	-70.8259	-70.7848	-70.7912	-70.8576	-70.924	-70.9142	-70.8376	-70.815	-70.7379	-70.7197	-70.7079	-70.6798	-70.7327	-70.7433	-70.8038
-70.8205	-70.8417	-70.8616	-70.8743	-70.8847	-70.8942	-70.9579	-70.9757	-71.0169	-71.03	-71.0388	-71.109	-71.1183	-71.1467	-71.1568	-71.1746	-71.1882	-71.2016	-71.2192	-71.2314	-71.2914	-71.3059	-71.3106	-71.3582	-71.3663	-71.363	-71.3473	-71.3611
-71.3411	-71.3531	-71.3521	-71.3398	-71.3411	-71.3487	-71.3399	-71.3552	-71.3542	-71.3349	-71.3308	-71.3449	-71.3347	-71.345	-71.3229	-71.3261	-71.37	-71.3451	-71.3422	-71.3577	-71.3674	-71.3429	-71.3156	-71.296	-71.2941	-71.3066	-71.3652	-71.3728
-71.3786	-71.3876	-71.3992	-71.4093	-71.4194	-71.4308	-71.4534	-71.4571	-71.4641	-71.4714	-71.4982	-71.5099	-71.5154	-71.5227	-71.5212	-71.4848	-71.4685	-71.4509	-71.4377	-71.4348	-71.4436	-71.4456	-71.4396	-71.4252	-71.3249	-71.3024	-71.2902	-71.2872
-71.2923	-71.3015	-71.3432	-71.3566	-71.3611	-71.3362	-71.3152	-71.2971	-71.2809	-71.2737	-71.2698	-71.268	-71.2848	-71.2839	-71.2574	-71.2882	-71.3694	-71.3823	-71.3901	-71.3774	-71.3775	-71.3873	-71.4269	-71.4461	-71.4732	-71.4826	-71.4854	-71.4827
-71.468	-71.4579	-71.4252	-71.4225	-71.4406	-71.4464	-71.449	-71.447	-71.4199	-71.4147	-71.4155	-71.4415	-71.4389	-71.428	-71.4264	-71.4588	-71.4584	-71.4435	-71.4339	-71.4086	-71.4028	-71.3593	-71.34	-71.3196	-71.2918	-71.268	-71.2555	-71.2553
-71.3005	-71.3186	-71.3775	-71.3948	-71.4216	-71.4365	-71.4441	-71.449	-71.5032	-71.5452	-71.5828	-71.6236	-71.6334	-71.6406	-71.6565	-71.6633	-71.6559	-71.6565	-71.6853	-71.6944	-71.7101	-71.7367	-71.7652	-71.754	-71.6222	-71.4990260399737))	list(c(-56.6683253959999
-56.6649	-56.6689	-56.6864	-56.7261	-56.7903	-56.8887	-57.0193	-57.0559	-57.1658	-57.2008	-57.3092	-57.3487	-57.3607	-57.3769	-57.4579	-57.4874	-57.5119	-57.5289	-57.5382	-57.5419	-57.5401	-57.5315	-57.5289	-57.5294	-57.5344	-57.5357	-57.5328	-57.5357	-57.5584	-57.5936
-57.6864	-57.7903	-57.8619	-58.0187	-58.0527	-58.0661	-58.1179	-58.1557	-58.2755	-58.3126	-58.331	-58.4195	-58.4936	-58.567	-58.7292	-58.9403	-58.9971	-59.0283	-59.0632	-59.3478	-59.6324	-59.7969	-59.8192	-59.8893	-60.3449	-60.5036	-60.6591	-60.8657	-60.9783
-61.003	-61.0165	-61.0286	-61.0372	-61.0506	-61.1434	-61.3378	-61.428	-61.4931	-61.5031	-61.5181	-61.6752	-61.6886	-61.7065	-61.7167	-61.7228	-61.7311	-61.738	-61.744	-61.7495	-61.7905	-61.839	-62.0267	-62.064	-62.0932	-62.1133	-62.13	-62.1429
-62.1573	-62.3187	-62.3354	-62.3585	-62.3798	-62.3902	-62.3802	-62.3863	-62.3681	-62.3739	-62.3602	-62.3465	-62.336	-62.3318	-62.3345	-62.3318	-62.3205	-62.3065	-62.274	-62.2744	-62.2811	-62.2866	-62.2839	-62.3085	-62.3185	-62.3318	-62.3424	-62.3485	-62.3559
-62.3578	-62.352	-62.344	-62.3392	-62.3402	-62.3451	-62.347	-62.3392	-62.3217	-62.277	-62.2572	-62.2726	-62.2849	-62.3113	-62.3256	-62.3164	-62.2943	-62.2703	-62.1924	-62.1679	-62.089	-62.0466	-62.0239	-62.0231	-62.0272	-62.0347	-62.0444
-62.057	-62.0651	-62.0714	-62.0785	-62.0985	-62.156	-62.1747	-62.1784	-62.1838	-62.1883	-62.1962	-62.2006	-62.2041	-62.2089	-62.2279	-62.2839	-62.2817	-62.2782	-62.2725	-62.2641	-62.2535	-62.2399	-62.2281	-62.2231	-62.2148	-62.1954	-62.1542	-62.1356	-62.0864
-62.0614	-62.0558	-62.0526	-62.0506	-62.0551	-62.0669	-62.0723	-62.0751	-62.0822	-62.0867	-62.1117	-62.1144	-62.1195	-62.1254	-62.1605	-62.1642	-62.2396	-62.2616	-62.305	-62.3087	-62.3046	-62.2839	-62.3087	-62.3146	-62.3121	-62.3113	-62.3154	-62.3288	-62.3356
-62.3551	-62.3631	-62.3663	-62.3392	-62.3404	-62.3558	-62.3597	-62.3687	-62.3901	-62.415	-62.4348	-62.4518	-62.4698	-62.4842	-62.4901	-62.4855	-62.4559	-62.4407	-62.4316	-62.4315	-62.4149	-62.4053	-62.3739	-62.3402	-62.3287	-62.3251	-62.326	-62.3221	-62.3081
-62.2969	-62.2837	-62.2641	-62.2505	-62.2506	-62.2672	-62.315	-62.3201	-62.3354	-62.346	-62.3469	-62.3454	-62.3416	-62.3354	-62.3288	-62.3306	-62.3357	-62.3392	-62.3297	-62.3224	-62.2443	-62.2135	-62.1815	-62.1933	-62.2292	-62.2368	-62.2389	-62.2478
-62.2498	-62.2543	-62.2839	-62.3113	-62.3378	-62.4864	-62.6068	-62.6745	-62.6918	-62.7101	-62.7294	-62.7513	-62.7774	-62.8016	-62.8109	-62.8227	-62.8489	-62.8638	-62.9351	-63.0536	-63.0995	-63.317	-63.3605	-63.3841	-63.4795	-63.6218	-63.7794	-63.8242	-63.8667
-63.9669	-64.0113	-64.0529	-64.0629	-64.0654	-64.0614	-64.0523	-64.0621	-64.0853	-64.1125	-64.1343	-64.1743	-64.4171	-64.5521	-64.6448	-64.7349	-64.7833	-64.8533	-64.8854	-64.9112	-64.912	-64.8936	-64.868	-64.8499	-64.8542	-64.8473	-64.8395	-64.8338	-64.8331
-64.773	-64.7552	-64.745	-64.7536	-64.7831	-64.8003	-64.7716	-64.7962	-64.8905	-64.9465	-64.9818	-64.9914	-64.9733	-64.9407	-64.9225	-64.9364	-64.9324	-64.92	-64.9088	-65.0109	-65.0286	-65.0421	-65.1219	-65.1317	-65.1353	-65.1344	-65.1382	-65.1525	-65.1637
-65.1716	-65.1757	-65.1751	-65.1468	-65.1068	-65.1049	-65.0797	-65.0734	-65.0612	-65.0063	-64.9914	-64.9933	-65.0019	-65.0146	-65.0286	-65.0372	-65.0268	-64.9982	-64.9999	-65.0177	-65.0597	-65.0745	-65.0696	-65.0546	-65.005	-64.9724	-64.9355	-64.8573
-64.844	-64.8223	-64.8111	-64.803	-64.7866	-64.7626	-64.7373	-64.717	-64.6667	-64.6442	-64.6243	-64.6029	-64.5795	-64.5553	-64.5315	-64.504	-64.4906	-64.4809	-64.4667	-64.4642	-64.4911	-64.5109	-64.5875	-64.5941	-64.6023	-64.5955	-64.5663	-64.4857
-64.4451	-64.4106	-64.3761	-64.3539	-64.3314	-64.3155	-64.1276	-64.1036	-64.0933	-64.0883	-64.0597	-64.0532	-64.0516	-64.0523	-64.0532	-64.0585	-64.0597	-64.0575	-64.0526	-64.0477	-64.0455	-64.0477	-64.0575	-64.0597	-64.0684	-64.089	-64.1343	-64.2429
-64.2966	-64.3397	-64.3065	-64.1622	-64.039	-63.9579	-63.8709	-63.81	-63.7686	-63.7322	-63.7096	-63.6789	-63.6749	-63.6683	-63.6527	-63.6203	-63.598	-63.5905	-63.5975	-63.5793	-63.5921	-63.617	-63.6333	-63.6203	-63.6715	-63.7366	-63.942	-64.0049	-64.0256
-64.07	-64.1079	-64.1385	-64.1622	-64.1954	-64.214	-64.2339	-64.2513	-64.251	-64.2429	-64.2373	-64.2186	-64.2069	-64.1957	-64.2024	-64.2242	-64.229	-64.244	-64.2491	-64.2535	-64.2577	-64.2944	-64.3074	-64.3124	-64.3226	-64.3459	-64.3881	-64.4377
-64.5422	-64.6149	-64.6396	-64.663	-64.6883	-64.7233	-64.7347	-64.7423	-64.7862	-64.804	-64.8232	-64.8731	-64.9225	-64.946	-64.9584	-64.9673	-64.9808	-65.0122	-65.0189	-65.0119	-64.9971	-64.9568	-64.9245	-64.8605	-64.7379	-64.704	-64.6654	-64.6455
-64.6138	-64.5907	-64.5799	-64.5648	-64.5387	-64.5131	-64.5032	-64.4949	-64.4794	-64.4616	-64.4532	-64.4335	-64.4081	-64.3283	-64.3158	-64.3151	-64.3021	-64.3067	-64.3282	-64.4476	-64.5653	-64.7652	-64.9439	-64.9754	-64.995	-65.0153	-65.0323	-65.0434	-65.0421
-65.036	-65.0323	-65.0391	-65.055	-65.0741	-65.1553	-65.1927	-65.2098	-65.2635	-65.2754	-65.3135	-65.3168	-65.3308	-65.3341	-65.3324	-65.3273	-65.3061	-65.3119	-65.3174	-65.3182	-65.3098	-65.2965	-65.2884	-65.2824	-65.2754	-65.271	-65.2755	-65.272
-65.2581	-65.2393	-65.2286	-65.2519	-65.2428	-65.242	-65.2224	-65.1867	-65.2115	-65.2321	-65.2379	-65.2362	-65.2339	-65.2212	-65.2148	-65.2307	-65.2623	-65.2826	-65.2988	-65.3087	-65.3068	-65.3047	-65.2915	-65.2846	-65.2765	-65.268	-65.272	-65.2687	-65.2659
-65.2523	-65.2566	-65.2582	-65.2462	-65.2291	-65.2214	-65.2211	-65.2169	-65.2289	-65.2344	-65.2354	-65.2479	-65.2597	-65.2659	-65.2703	-65.2795	-65.2857	-65.2793	-65.2788	-65.2874	-65.2895	-65.2824	-65.2858	-65.2969	-65.3046	-65.3099	-65.3114	-65.3058
-65.3093	-65.3159	-65.3207	-65.3287	-65.3316	-65.3265	-65.3154	-65.3117	-65.3142	-65.319	-65.3219	-65.3136	-65.3076	-65.301	-65.2963	-65.2826	-65.2828	-65.2883	-65.2872	-65.2801	-65.2793	-65.2899	-65.303	-65.309	-65.3125	-65.3148	-65.3201
-65.3238	-65.3208	-65.3257	-65.3375	-65.3487	-65.3528	-65.3587	-65.3652	-65.3731	-65.3746	-65.3695	-65.3615	-65.3612	-65.3699	-65.3809	-65.3883	-65.3933	-65.3906	-65.3803	-65.3717	-65.3655	-65.3563	-65.3586	-65.3687	-65.3739	-65.3755	-65.3828
-65.3882	-65.3918	-65.3947	-65.4004	-65.4082	-65.4104	-65.4169	-65.4209	-65.4242	-65.4293	-65.438	-65.4499	-65.4618	-65.4654	-65.4657	-65.4609	-65.4754	-65.4796	-65.5	-65.5427	-65.5783	-65.5985	-65.6432	-65.6605	-65.671	-65.6793	-65.6855	-65.6958
-65.6932	-65.6952	-65.6999	-65.7043	-65.7176	-65.7271	-65.7268	-65.7185	-65.7245	-65.7283	-65.7154	-65.6978	-65.6858	-65.6821	-65.6741	-65.6697	-65.6647	-65.6481	-65.6482	-65.634	-65.6175	-65.5981	-65.5729	-65.5529	-65.5353	-65.5214	-65.5341	-65.5479
-65.56	-65.5649	-65.5738	-65.5869	-65.5952	-65.6054	-65.6	-65.5878	-65.5838	-65.6009	-65.6119	-65.6222	-65.6172	-65.6026	-65.6434	-65.6644	-65.6851	-65.6906	-65.7346	-65.7514	-65.786	-65.8032	-65.8174	-65.8307	-65.8286	-65.8416	-65.8564	-65.8724
-65.8898	-65.8907	-65.8877	-65.9086	-65.9362	-65.9642	-65.9854	-66.0164	-66.0447	-66.1103	-66.1686	-66.2004	-66.2213	-66.2596	-66.2816	-66.3007	-66.3153	-66.3362	-66.3497	-66.3672	-66.3726	-66.3933	-66.4041	-66.4677	-66.4966	-66.5239	-66.5253	-66.4761
-66.4548	-66.4733	-66.5714	-66.5878	-66.5882	-66.5431	-66.5226	-66.524	-66.5609	-66.6695	-66.7858	-66.8689	-66.9293	-66.9612	-67.0093	-67.0648	-67.0964	-67.134	-67.1674	-67.2013	-67.2233	-67.2698	-67.2937	-67.3078	-67.3319	-67.3446	-67.3563
-67.3562	-67.3544	-67.3351	-67.3398	-67.3463	-67.3639	-67.3644	-67.3697	-67.3687	-67.3606	-67.3646	-67.3771	-67.3971	-67.4277	-67.4424	-67.4559	-67.474	-67.5047	-67.5151	-67.5362	-67.5477	-67.5331	-67.5576	-67.5785	-67.5817	-67.6135	-67.6212	-67.6244	-67.6225
-67.5747	-67.5409	-67.5181	-67.4232	-67.3651	-67.3365	-67.2874	-67.2563	-67.2461	-67.2321	-67.1936	-67.1524	-67.13	-67.1154	-67.0821	-67.0474	-67.0332	-67.0226	-67.0093	-66.9998	-66.9902	-66.9823	-66.972	-66.883	-66.8246	-66.7864	-66.6992	-66.6611
-66.6288	-66.5878	-66.5675	-66.547	-66.5263	-66.5052	-66.4893	-66.4568	-66.4407	-66.3857	-66.3687	-66.3582	-66.3043	-66.2005	-66.0858	-66.0288	-66.0033	-65.9796	-65.9193	-65.8812	-65.8581	-65.8474	-65.8241	-65.8058	-65.7965	-65.7449	-65.7554	-65.7377	-65.7243
-65.713	-65.7268	-65.7357	-65.7619	-65.7907	-65.8456	-65.8651	-65.895	-65.9219	-65.9729	-66.0321	-66.0619	-66.0956	-66.122	-66.148	-66.2104	-66.2739	-66.2964	-66.3734	-66.3891	-66.3406	-66.3011	-66.2241	-66.1998	-66.1444	-66.0494	-66.0226	-65.9741
-65.9294	-65.9018	-65.8846	-65.8672	-65.8534	-65.827	-65.7904	-65.7617	-65.7882	-65.7951	-65.7746	-65.762	-65.7863	-65.8124	-65.8367	-65.8471	-65.8996	-65.9274	-65.9462	-65.952	-65.93	-65.9369	-65.9404	-65.9469	-65.949	-65.9684	-65.9641	-65.9375
-65.9032	-65.8977	-65.9172	-65.945	-65.9532	-65.9717	-65.9901	-66.0152	-66.0615	-66.0901	-66.1086	-66.132	-66.1401	-66.1528	-66.1595	-66.2013	-66.2383	-66.2648	-66.3009	-66.3169	-66.3368	-66.355	-66.3411	-66.3528	-66.3863	-66.421	-66.4486	-66.4516	-66.4696
-66.4638	-66.4685	-66.5011	-66.545	-66.5762	-66.651	-66.6934	-66.7498	-66.7734	-66.8092	-66.8383	-66.8578	-66.8604	-66.8664	-66.8898	-66.9155	-66.9869	-67.0441	-67.1143	-67.1368	-67.1458	-67.1846	-67.1932	-67.1983	-67.2478	-67.3218	-67.4057	-67.5565
-67.5749	-67.5899	-67.5964	-67.6154	-67.6326	-67.6352	-67.6154	-67.6099	-67.6241	-67.6317	-67.6501	-67.6559	-67.6603	-67.6683	-67.6754	-67.7025	-67.7323	-67.7229	-67.7107	-67.7042	-67.7119	-67.7263	-67.7398	-67.7578	-67.7454	-67.7458	-67.7743	-67.8309
-67.8325	-67.8143	-67.7931	-67.7252	-67.6979	-67.6829	-67.6847	-67.6691	-67.6632	-67.6457	-67.6368	-67.6222	-67.6077	-67.6078	-67.6114	-67.6533	-67.6566	-67.6764	-67.7001	-67.7063	-67.7062	-67.7135	-67.718	-67.7125	-67.732	-67.7632	-67.7717	-67.7869
-67.7938	-67.7989	-67.8332	-67.8949	-67.9822	-68.0764	-68.1701	-68.2584	-68.3283	-68.3419	-68.3519	-68.3766	-68.3995	-68.422	-68.4362	-68.4451	-68.4625	-68.4866	-68.5209	-68.5419	-68.5489	-68.5691	-68.5947	-68.6413	-68.654	-68.6722	-68.6958	-68.7199	-68.7397
-68.6771	-68.6641	-68.6581	-68.6306	-68.5958	-68.5778	-68.5773	-68.5931	-68.6265	-68.6501	-68.6744	-68.7014	-68.743	-68.8036	-68.8754	-68.9133	-68.946	-68.9749	-69.0135	-69.0135	-69.0084	-68.998	-68.993	-68.97	-68.915	-68.8819	-68.856	-68.8422	-68.829
-68.8011	-68.7691	-68.7175	-68.6708	-68.639	-68.6012	-68.5835	-68.5677	-68.5596	-68.5521	-68.5323	-68.5189	-68.519	-68.518	-68.5115	-68.4938	-68.4667	-68.4453	-68.4192	-68.403	-68.3911	-68.3631	-68.3499	-68.3621	-68.3959	-68.4183	-68.4381
-68.6144	-68.7366	-68.7673	-68.7917	-68.7947	-68.8255	-68.8403	-68.8562	-68.8764	-68.8809	-68.8999	-68.9463	-68.9751	-68.9896	-69.0099	-69.0439	-69.06	-69.0765	-69.0799	-69.1227	-69.1424	-69.15	-69.1475	-69.1326	-69.1273	-69.1281	-69.1368	-69.1591	-69.2059
-69.2605	-69.3478	-69.3901	-69.4107	-69.3807	-69.3233	-69.2881	-69.2277	-69.1967	-69.1678	-69.1587	-69.1575	-69.1454	-69.1237	-69.1085	-69.1042	-69.0869	-69.0793	-69.0627	-68.9637	-68.9562	-68.9545	-68.9626	-68.9818	-68.9994	-69.0198	-69.0476
-69.0688	-69.1013	-69.1196	-69.1475	-69.1719	-69.2843	-69.3601	-69.3772	-69.3888	-69.4181	-69.4743	-69.4999	-69.5456	-69.5941	-69.6168	-69.3987	-69.353	-69.3046	-69.2007	-69.157	-69.1648	-69.2189	-69.2189	-69.199	-69.1807	-69.0981	-69.0554
-69.0289	-69.0007	-68.9735	-68.9359	-68.8732	-68.8267	-68.7531	-68.6851	-68.5216	-68.3979	-68.3656	-68.3548	-68.3625	-68.3901	-68.4071	-68.4178	-68.4347	-68.4425	-68.4363	-68.4486	-68.4717	-68.5655	-68.7128	-68.7819	-68.8216	-68.8985	-68.9474	-68.9657	-69.0081
-69.086	-69.1301	-69.1854	-69.2347	-69.3462	-69.4031	-69.442	-69.4518	-69.4709	-69.4796	-69.4825	-69.4895	-69.4969	-69.5174	-69.5453	-69.5553	-69.5574	-69.5615	-69.5749	-69.6163	-69.6339	-69.6545	-69.6724	-69.7156	-69.7798	-69.8124	-69.8285	-69.8466
-69.8717	-69.9116	-69.9457	-70.0834	-70.152	-70.1803	-70.1994	-70.2077	-70.2421	-70.2747	-70.2917	-70.3218	-70.3306	-70.333	-70.3661	-70.3835	-70.5177	-70.5482	-70.5498	-70.5236	-70.5018	-70.506	-70.5259	-70.5462	-70.5679	-70.583	-70.5922
-70.5696	-70.5868	-70.608	-70.6332	-70.6588	-70.684	-70.6982	-70.7164	-70.7156	-70.7235	-70.734	-70.7445	-70.7545	-70.7644	-70.807	-70.8227	-70.8344	-70.8433	-70.8522	-70.8638	-70.8568	-70.847	-70.8353	-70.8058	-70.8023	-70.8014	-70.8033	-70.8023
-70.7915	-70.7849	-70.7767	-70.7427	-70.7388	-70.7477	-70.7563	-70.7955	-70.8063	-70.8121	-70.8227	-70.8268	-70.8322	-70.837	-70.8412	-70.8597	-70.8782	-70.8892	-70.8605	-70.836	-70.8105	-70.8087	-70.8092	-70.8115	-70.8169	-70.8661	-70.8706	-70.8752	-70.8871
-70.9388	-70.9506	-70.9576	-70.9591	-70.9637	-70.9869	-70.9927	-70.9948	-70.9935	-70.9829	-70.9495	-70.9394	-70.9402	-70.9456	-70.9556	-70.9699	-70.9795	-70.9784	-70.974	-70.9736	-70.9958	-71.0343	-71.2287	-71.285	-71.336	-71.4298	-71.4798	-71.6446	-71.7203
-71.7301	-71.7455	-71.7545	-71.8161	-71.8376	-71.8475	-71.8651	-71.8744	-71.8916	-71.9025	-71.9175	-71.9294	-71.943	-71.9618	-71.9773	-71.9923	-72.0015	-72.0155	-72.0181	-72.0174	-72.022	-72.0425	-72.0535	-72.0663	-72.0773	-72.1039	-72.1144	-72.187
-72.2283	-72.2518	-72.2841	-72.2884	-72.2908	-72.2969	-72.3065	-72.3257	-72.3372	-72.3892	-72.3981	-72.4064	-72.4436	-72.4533	-72.4449	-72.4226	-72.4065	-72.4161	-72.4235	-72.4235	-72.4188	-72.4123	-72.4098	-72.3918	-72.3013	-72.2823	-72.1591	-72.137	-72.1146
-72.0972	-72.0804	-72.0773	-72.0834	-72.0906	-72.0996	-72.1099	-72.1357	-72.1427	-72.1485	-72.1687	-72.2177	-72.2417	-72.2114	-72.1825	-72.1539	-72.1052	-72.0925	-72.0697	-72.056	-72.0489	-72.0416	-72.0229	-72.0151	-72.0045	-72.0181	-72.0217	-71.9809	-71.965
-71.9393	-71.9258	-71.9137	-71.8933	-71.8817	-71.8556	-71.8418	-71.835	-71.818	-71.8165	-71.8106	-71.7984	-71.7884	-71.7892	-71.8031	-71.828	-71.8547	-71.8745	-71.9012	-71.9673	-71.9938	-72.0041	-72.0083	-72.008	-72.0054	-71.9984	-71.9844	-71.9628	-71.92
-71.8984	-71.8418	-71.8142	-71.7926	-71.76	-71.7545	-71.7552	-71.7654	-71.7687	-71.7624	-71.7606	-71.7652	-71.7676	-71.7755	-71.7732	-71.7424	-71.7286	-71.6921	-71.6793	-71.6719	-71.6452	-71.63	-71.621	-71.5847	-71.5727	-71.5436	-71.4798	-71.4671
-71.4202	-71.4049	-71.3829	-71.3602	-71.3385	-71.3197	-71.3118	-71.2978	-71.2889	-71.2794	-71.2617	-71.2541	-71.248	-71.2434	-71.2349	-71.1986	-71.1725	-71.1188	-71.1205	-71.1487	-71.1693	-71.2102	-71.2492	-71.3093	-71.3521	-71.3689	-71.3812	-71.3988
-71.4023	-71.402	-71.4043	-71.3999	-71.3986	-71.4214	-71.4475	-71.4675	-71.484	-71.491	-71.5006	-71.506	-71.5114	-71.5308	-71.5772	-71.612	-71.6422	-71.6667	-71.7047	-71.7358	-71.7784	-71.8388	-71.8627	-71.9062	-71.9231	-71.9952	-72.0137	-72.022
-72.0334	-72.0461	-72.0596	-72.0856	-72.1016	-72.1171	-72.1367	-72.1557	-72.1653	-72.173	-72.1844	-72.1933	-72.2044	-72.215	-72.2267	-72.2541	-72.2757	-72.286	-72.3136	-72.3065	-72.285	-72.269	-72.2885	-72.3075	-72.3641	-72.38	-72.4948	-72.535	-72.5631
-72.5428	-72.5202	-72.4968	-72.4744	-72.4333	-72.4127	-72.395	-72.3671	-72.3216	-72.2271	-72.21	-72.1975	-72.1914	-72.1937	-72.2063	-72.2256	-72.2535	-72.2786	-72.2987	-72.3205	-72.3646	-72.3646	-72.3283	-72.3158	-72.3276	-72.3646	-72.4521	-72.488
-72.4501	-72.4353	-72.4403	-72.462	-72.4851	-72.5154	-72.5382	-72.5371	-72.5216	-72.5017	-72.4513	-72.4266	-72.4123	-72.4257	-72.4352	-72.447	-72.4669	-72.4842	-72.5003	-72.517	-72.5359	-72.5155	-72.5038	-72.5048	-72.5222	-72.5583	-72.5935	-72.6239	-72.6451
-72.6515	-72.6373	-72.5911	-72.5787	-72.5702	-72.5592	-72.5393	-72.5358	-72.5314	-72.5297	-72.5222	-72.4983	-72.4835	-72.3823	-72.3646	-72.5225	-72.5317	-72.5372	-72.5421	-72.5495	-72.5714	-72.6168	-72.6389	-72.6462	-72.6509	-72.6572	-72.6697	-72.712
-72.7214	-72.7331	-72.7313	-72.7413	-72.7632	-72.7698	-72.7709	-72.776	-72.7947	-72.8007	-72.8028	-72.8096	-72.8284	-72.8568	-72.8773	-72.8723	-72.8872	-72.9437	-73.0784	-73.1412	-73.1714	-73.1991	-73.2211	-73.2521	-73.2646	-73.2928	-73.303	-73.1824
-73.1391	-73.1189	-73.0848	-72.9809	-72.9564	-72.9405	-72.9287	-72.9164	-72.9061	-72.8795	-72.8686	-72.8607	-72.7761	-72.7587	-72.7523	-72.7569	-72.7666	-72.776	-72.7676	-72.7568	-72.7452	-72.7345	-72.7196	-72.7133	-72.7152	-72.7245	-72.7159	-72.6999
-72.6892	-72.6966	-72.7228	-72.7544	-72.7821	-72.796	-72.7782	-72.7277	-72.7379	-72.7549	-72.7633	-72.7482	-72.7268	-72.6526	-72.6607	-72.6752	-72.6921	-72.7072	-72.7139	-72.714	-72.7255	-72.731	-72.7349	-72.7413	-72.7875	-72.8034	-72.8297	-72.8451	-72.9122
-72.9337	-72.93	-72.891	-72.8761	-72.8785	-72.8949	-72.9045	-72.9132	-72.9208	-72.9264	-72.928	-72.9229	-72.9172	-72.926	-72.9393	-72.9474	-72.9477	-72.946	-72.9399	-72.9347	-72.9275	-72.924	-72.93	-72.9686	-72.9765	-72.9604	-72.9343	-72.8782
-72.834	-72.7624	-72.7445	-72.7035	-72.6902	-72.6816	-72.6588	-72.6191	-72.6116	-72.6113	-72.6503	-72.6975	-72.7214	-72.7148	-72.6947	-72.6699	-72.6276	-72.6085	-72.5882	-72.5631	-72.5797	-72.5937	-72.5959	-72.5768	-72.5622	-72.535	-72.5259	-72.4906
-72.474	-72.4669	-72.4609	-72.447	-72.4313	-72.4198	-72.4259	-72.4201	-72.4087	-72.3981	-72.381	-72.3131	-72.3039	-72.2952	-72.286	-72.2819	-72.2737	-72.269	-72.2474	-72.1986	-72.1796	-72.1775	-72.1609	-72.1146	-72.096	-72.0777	-72.0638	-72.0429
-72.0145	-72.0072	-72.0004	-71.9801	-71.9643	-71.9495	-71.9203	-71.8505	-71.6294	-71.5982	-71.585	-71.5195	-71.4781	-71.4918	-71.5348	-71.5716	-71.6311	-71.6868	-71.7291	-71.7599	-71.8334	-71.9112	-71.9754	-72.0028	-72.0277	-72.0478	-72.0722
-72.0872	-72.0976	-72.1248	-72.2032	-72.2816	-72.3099	-72.3278	-72.3456	-72.3591	-72.3646	-72.3739	-72.4185	-72.4335	-72.4241	-72.4152	-72.4065	-72.3981	-72.4136	-72.4193	-72.4316	-72.4414	-72.4608	-72.5017	-72.5059	-72.5259	-72.5491	-72.5416	-72.5079	-72.4869
-72.469	-72.4266	-72.4017	-72.3877	-72.3896	-72.4127	-72.424	-72.4432	-72.4533	-72.4652	-72.4898	-72.5017	-72.5306	-72.5393	-72.5474	-72.5591	-72.57	-72.5892	-72.6125	-72.63	-72.6321	-72.6561	-72.6794	-72.7021	-72.7794	-72.795	-72.8003	-72.8026
-72.8096	-72.8484	-72.858	-72.8619	-72.8573	-72.8614	-72.8672	-72.8706	-72.8721	-72.8723	-72.8899	-72.8928	-72.8961	-72.9045	-72.9154	-72.9263	-72.9801	-72.9884	-72.9726	-72.9372	-72.8643	-72.8411	-72.8192	-72.7987	-72.7734	-72.7214	-72.6952	-72.687
-72.6764	-72.6739	-72.6802	-72.7132	-72.7624	-72.7797	-72.7908	-72.8065	-72.8324	-72.8451	-72.8506	-72.8604	-72.8843	-72.9399	-73.0053	-73.0156	-73.0074	-72.9676	-72.9536	-72.9694	-72.9725	-72.9673	-72.9642	-72.9505	-72.9474	-72.9536	-72.963	-72.9796	-72.9951
-73.002	-73.0105	-73.1163	-73.1397	-73.1634	-73.178	-73.1847	-73.187	-73.1803	-73.1683	-73.1587	-73.1597	-73.1767	-73.1949	-73.2082	-73.2106	-73.2021	-73.1914	-73.1827	-73.1801	-73.1872	-73.1985	-73.2108	-73.2211	-73.2325	-73.2419	-73.2529	-73.3273
-73.3583	-73.3862	-73.3991	-73.4263	-73.4371	-73.4529	-73.456	-73.444	-73.4044	-73.3924	-73.3841	-73.3763	-73.3664	-73.3514	-73.3577	-73.3644	-73.3697	-73.3719	-73.3663	-73.3528	-73.3236	-73.3225	-73.3227	-73.3209	-73.3139	-73.3087	-73.2992
-73.2784	-73.255	-73.2416	-73.2452	-73.2621	-73.236	-73.2279	-73.2327	-73.2235	-73.2047	-73.2139	-73.2887	-73.303	-73.3079	-73.3199	-73.3357	-73.3514	-73.362	-73.3707	-73.3826	-73.403	-73.4921	-73.5419	-73.5637	-73.5409	-73.4945	-73.4589	-73.4681
-73.448	-73.4246	-73.4095	-73.3962	-73.3842	-73.3754	-73.3672	-73.3548	-73.3425	-73.3249	-73.3154	-73.306	-73.2962	-73.2538	-73.2331	-73.2211	-73.2336	-73.2441	-73.2502	-73.249	-73.2609	-73.2876	-73.303	-73.3083	-73.3105	-73.3105	-73.3066
-73.298	-73.2826	-73.2624	-73.2494	-73.2394	-73.2279	-73.2267	-73.2275	-73.226	-73.2174	-73.1801	-73.1633	-73.1527	-73.1471	-73.1454	-73.1273	-73.1221	-73.0487	-73.023	-73.0111	-73.004	-73.0089	-73.0168	-73.0498	-73.1081	-73.118	-73.1156	-73.1085
-73.1044	-73.0916	-73.0622	-73.0089	-72.9288	-72.9075	-72.8993	-72.8859	-72.8874	-72.8965	-72.9058	-72.918	-72.9604	-73.0214	-73.0558	-73.0808	-73.1006	-73.1226	-73.1435	-73.1597	-73.1822	-73.195	-73.2006	-73.1986	-73.1947	-73.1921	-73.1944	-73.2037
-73.2163	-73.2282	-73.2353	-73.1965	-73.1809	-73.1737	-73.1597	-73.1858	-73.2032	-73.2245	-73.2388	-73.2562	-73.2689	-73.2911	-73.3186	-73.3378	-73.3344	-73.3138	-73.3049	-73.303	-73.3085	-73.3166	-73.3267	-73.3378	-73.3517	-73.3625	-73.3695	-73.3719
-73.3752	-73.3835	-73.3936	-73.403	-73.407	-73.3854	-73.3862	-73.3973	-73.4099	-73.4371	-73.4497	-73.453	-73.4534	-73.4576	-73.4733	-73.4935	-73.5087	-73.5091	-73.5348	-73.5579	-73.5979	-73.6033	-73.6103	-73.6164	-73.619	-73.6178	-73.6152	-73.6127
-73.6115	-73.6164	-73.6281	-73.6531	-73.6852	-73.6995	-73.6978	-73.671	-73.66	-73.6083	-73.5844	-73.5705	-73.5915	-73.6463	-73.6696	-73.6773	-73.6798	-73.6879	-73.6579	-73.6444	-73.6388	-73.6359	-73.6285	-73.6196	-73.6115	-73.6048	-73.6033	-73.6007	-73.5911
-73.584	-73.5801	-73.5775	-73.5743	-73.5618	-73.5534	-73.5509	-73.5563	-73.567	-73.6152	-73.6193	-73.6086	-73.5842	-73.5769	-73.5655	-73.56	-73.4949	-73.5188	-73.5309	-73.5302	-73.5153	-73.5329	-73.5473	-73.562	-73.5811	-73.6544	-73.6662	-73.6651
-73.6603	-73.649	-73.6289	-73.6204	-73.6138	-73.6069	-73.5979	-73.5892	-73.5852	-73.5842	-73.5784	-73.5679	-73.563	-73.5743	-73.5984	-73.6047	-73.6127	-73.6068	-73.5948	-73.5842	-73.5806	-73.5914	-73.6107	-73.6326	-73.6322	-73.6371	-73.6433	-73.6463
-73.6507	-73.6804	-73.6883	-73.7196	-73.745	-73.735	-73.7159	-73.699	-73.677	-73.6743	-73.6388	-73.6255	-73.6146	-73.6013	-73.5814	-73.5683	-73.5589	-73.5501	-73.5289	-73.5109	-73.4945	-73.4781	-73.4683	-73.4839	-73.5228	-73.4957	-73.463	-73.4317
-73.3872	-73.362	-73.3339	-73.303	-73.2716	-73.2428	-73.2218	-73.2137	-73.2162	-73.2138	-73.2041	-73.1913	-73.1734	-73.1561	-73.1454	-73.1188	-73.0869	-73.0526	-73.0188	-72.9978	-72.9877	-72.9836	-72.9809	-72.9808	-72.983	-72.9875	-72.9945	-73.0035
-73.0235	-73.0327	-73.0409	-73.0459	-73.0494	-73.0535	-73.0637	-73.0738	-73.0815	-73.0846	-73.0793	-73.0675	-73.0275	-73.0143	-72.9945	-72.9466	-72.922	-72.9164	-72.9221	-72.9128	-72.8859	-72.8727	-72.8664	-72.8612	-72.8407	-72.8348	-72.832	-72.8313
-72.828	-72.813	-72.8096	-72.8068	-72.7987	-72.7686	-72.7543	-72.7549	-72.7684	-72.8258	-72.8412	-72.8506	-72.851	-72.8546	-72.8686	-72.8837	-72.9075	-72.9315	-72.9474	-72.941	-72.9488	-72.9402	-72.9503	-72.9474	-72.9327	-72.9203	-72.9102	-72.9023
-72.8945	-72.8871	-72.8822	-72.8747	-72.8706	-72.8649	-72.8536	-72.8345	-72.8149	-72.8028	-72.7413	-72.6958	-72.6867	-72.6888	-72.7042	-72.7151	-72.7035	-72.694	-72.6703	-72.6588	-72.6518	-72.6488	-72.644	-72.6321	-72.6316	-72.6282	-72.6224
-72.6147	-72.6014	-72.5983	-72.5809	-72.5768	-72.5685	-72.5513	-72.5365	-72.5359	-72.5414	-72.5506	-72.5594	-72.5631	-72.5643	-72.5694	-72.5742	-72.5848	-72.6017	-72.6246	-72.6367	-72.649	-72.6603	-72.6697	-72.679	-72.6858	-72.6966	-72.7145	-72.7401
-72.7654	-72.7829	-72.7752	-72.7816	-72.7938	-72.8034	-72.8114	-72.8313	-72.8522	-72.8794	-72.9083	-72.9337	-72.9305	-72.927	-72.9217	-72.9132	-72.889	-72.8394	-72.7908	-72.746	-72.7214	-72.693	-72.6147	-72.59	-72.5714	-72.5514	-72.5222	-72.5057	-72.521
-72.6063	-72.6219	-72.6321	-72.6376	-72.6341	-72.6246	-72.6116	-72.5768	-72.5461	-72.5265	-72.51	-72.4971	-72.4696	-72.4669	-72.4757	-72.5797	-72.6085	-72.6487	-72.6588	-72.6647	-72.6697	-72.6611	-72.6544	-72.646	-72.6321	-72.6252	-72.6199	-72.6123	-72.598
-72.5876	-72.5824	-72.5737	-72.5618	-72.5413	-72.529	-72.504	-72.485	-72.469	-72.4533	-72.4664	-72.4981	-72.5079	-72.5084	-72.4982	-72.4669	-72.4949	-72.5098	-72.522	-72.5632	-72.608	-72.6246	-72.6355	-72.6697	-72.689	-72.7125	-72.7377	-72.7624	-72.8275
-72.8375	-72.8584	-72.8686	-72.899	-72.9152	-72.9263	-72.9327	-72.9422	-72.9474	-72.9695	-73.0292	-73.0535	-73.0679	-73.0797	-73.0844	-73.0771	-73.091	-73.1226	-73.1391	-73.2455	-73.2604	-73.2676	-73.2621	-73.2456	-73.2271	-73.1736	-73.1573	-73.1406
-73.1221	-73.1051	-73.0543	-73.0436	-73.0416	-73.0387	-73.0389	-73.0467	-73.0541	-73.0731	-73.1061	-73.1107	-73.0983	-73.0377	-73.0246	-73.0231	-73.0237	-73.0218	-73.0134	-73.0018	-72.9892	-72.9778	-72.9496	-72.9437	-72.923	-72.858	-72.8357	-72.8146
-72.7938	-72.7723	-72.7579	-72.7159	-72.7106	-72.703	-72.6901	-72.6355	-72.6324	-72.6234	-72.6178	-72.6097	-72.5925	-72.5626	-72.5552	-72.5495	-72.5516	-72.5624	-72.578	-72.6049	-72.6319	-72.6451	-72.6582	-72.6997	-72.7158	-72.7241	-72.7277	-72.729	-72.7356
-72.7379	-72.7863	-72.8	-72.8125	-72.8297	-72.858	-72.8845	-72.8993	-72.9058	-72.9094	-72.918	-72.9627	-72.9767	-72.9884	-72.9904	-72.9862	-72.9831	-72.9884	-72.9982	-73.0294	-73.0362	-73.0399	-73.0488	-73.06	-73.0702	-73.1233	-73.1508	-73.1733
-73.1848	-73.1803	-73.1824	-73.2284	-73.242	-73.2552	-73.2684	-73.28	-73.2896	-73.2962	-73.2538	-73.2375	-73.2279	-73.2284	-73.2322	-73.233	-73.2245	-73.2139	-73.1995	-73.0701	-73.0267	-72.9945	-73.0276	-73.0668	-73.106	-73.1391	-73.1284	-73.1164
-73.1046	-73.0945	-73.0842	-73.0741	-73.0604	-73.0492	-73.0456	-73.0467	-73.0498	-73.0823	-73.1741	-73.2074	-73.1904	-73.168	-73.1457	-73.1286	-73.1183	-73.0771	-73.0666	-73.0436	-73.0086	-72.9724	-72.9408	-72.9194	-72.9376	-73.002	-73.0614	-73.0808
-73.1033	-73.1268	-73.1453	-73.1528	-73.1558	-73.1733	-73.1744	-73.1727	-73.1767	-73.1944	-73.2237	-73.2419	-73.2726	-73.275	-73.2682	-73.2726	-73.2801	-73.303	-73.2953	-73.2997	-73.3268	-73.3385	-73.3568	-73.3862	-73.3867	-73.38	-73.3583	-73.3507	-73.3413
-73.3326	-73.3285	-73.3114	-73.308	-73.285	-73.2826	-73.2928	-73.3162	-73.3417	-73.3583	-73.3944	-73.3998	-73.4027	-73.4097	-73.4194	-73.4516	-73.54	-73.5635	-73.5813	-73.5811	-73.5729	-73.5832	-73.6	-73.6115	-73.6013	-73.5931	-73.5858	-73.578
-73.595	-73.6224	-73.6456	-73.6497	-73.6209	-73.5993	-73.5637	-73.5377	-73.5271	-73.5228	-73.5205	-73.514	-73.5042	-73.4642	-73.4518	-73.4364	-73.3998	-73.4155	-73.4818	-73.4756	-73.4694	-73.4626	-73.4545	-73.4612	-73.4704	-73.4801	-73.4886	-73.4923
-73.493	-73.4985	-73.5198	-73.5306	-73.5315	-73.5228	-73.5504	-73.5798	-73.5892	-73.534	-73.5035	-73.4757	-73.4607	-73.4882	-73.5099	-73.5501	-73.5501	-73.5624	-73.5788	-73.5917	-73.6116	-73.6233	-73.6302	-73.6357	-73.6549	-73.6593	-73.6605	-73.6776	-73.6837
-73.6855	-73.6804	-73.6995	-73.7189	-73.7623	-73.7628	-73.812	-73.807	-73.7864	-73.7372	-73.7146	-73.7365	-73.7602	-73.7842	-73.807	-73.8189	-73.8285	-73.8386	-73.8514	-73.8638	-73.8746	-73.8858	-73.8995	-73.903	-73.9042	-73.9032	-73.8995	-73.8912
-73.8841	-73.8762	-73.8654	-73.826	-73.817	-73.8815	-73.9093	-73.9206	-73.9172	-73.9106	-73.9063	-73.9098	-73.9141	-73.9193	-73.9237	-73.9288	-73.9283	-73.9343	-73.9343	-73.8993	-73.8804	-73.8722	-73.8614	-73.814	-73.8033	-73.7966	-73.7808	-73.7481
-73.7134	-73.6995	-73.6879	-73.6636	-73.6545	-73.6306	-73.6208	-73.6119	-73.6045	-73.6047	-73.61	-73.6388	-73.6164	-73.6046	-73.6081	-73.6391	-73.6514	-73.66	-73.6556	-73.5997	-73.5979	-73.6379	-73.6691	-73.6922	-73.7196	-73.7214	-73.7214	-73.7201
-73.7174	-73.7177	-73.7251	-73.7404	-73.746	-73.7481	-73.7528	-73.7755	-73.7828	-73.7843	-73.7794	-73.7729	-73.7698	-73.7596	-73.7371	-73.7047	-73.7011	-73.7016	-73.701	-73.6941	-73.6827	-73.6818	-73.6879	-73.6926	-73.6892	-73.6736	-73.6736	-73.6904
-73.7049	-73.7175	-73.7288	-73.7212	-73.6941	-73.7063	-73.7155	-73.7241	-73.735	-73.7444	-73.7698	-73.774	-73.7711	-73.7657	-73.7623	-73.7614	-73.7628	-73.7692	-73.7828	-73.8579	-73.8794	-73.8976	-73.914	-73.9414	-73.9673	-73.9752	-73.9781	-73.982
-73.9922	-74.0083	-74.0233	-74.0299	-74.0256	-74.0185	-74.017	-74.0299	-74.054	-74.0795	-74.1051	-74.1295	-74.136	-74.1329	-74.1346	-74.1496	-74.1544	-74.1529	-74.1481	-74.0982	-74.0777	-74.0863	-74.0868	-74.0812	-74.0714	-74.0714	-74.0892	-74.1022
-74.184	-74.1966	-74.2322	-74.2394	-74.2388	-74.2422	-74.2245	-74.2252	-74.2379	-74.2564	-74.2326	-74.1955	-74.151	-74.105	-73.9957	-73.9752	-73.9517	-73.933	-73.9268	-73.9022	-73.8743	-73.8555	-73.8579	-73.8033	-73.8017	-73.7904	-73.7897	-73.817
-73.8579	-73.8638	-73.871	-73.8771	-73.8797	-73.8775	-73.8725	-73.8676	-73.8654	-73.8546	-73.83	-73.8034	-73.7766	-73.7616	-73.7479	-73.7419	-73.7479	-73.7778	-73.7897	-73.7833	-73.7768	-73.7718	-73.7698	-73.7725	-73.7825	-73.7828	-73.7729	-73.7554
-73.7354	-73.7001	-73.6682	-73.6531	-73.6367	-73.62	-73.6045	-73.5917	-73.5611	-73.5532	-73.5334	-73.5301	-73.5324	-73.5296	-73.5199	-73.5087	-73.4744	-73.4871	-73.5077	-73.5306	-73.5501	-73.557	-73.56	-73.5677	-73.5779	-73.5982	-73.6354	-73.6687
-73.7251	-73.728	-73.7211	-73.7093	-73.6978	-73.6593	-73.6422	-73.6252	-73.607	-73.582	-73.5637	-73.5876	-73.6091	-73.6463	-73.6579	-73.67	-73.6832	-73.7095	-73.7291	-73.7594	-73.7678	-73.776	-73.7838	-73.7928	-73.8002	-73.8033	-73.8012	-73.798
-73.7983	-73.8255	-73.823	-73.8135	-73.8108	-73.8226	-73.8461	-73.8709	-73.8861	-73.898	-73.9073	-73.9206	-73.9371	-73.947	-73.9852	-74.0427	-74.0606	-74.1127	-74.1261	-74.0683	-74.0572	-74.0602	-74.0785	-74.1186	-74.1171	-74.1156	-74.1124	-74.1341
-74.1471	-74.1671	-74.182	-74.2207	-74.236	-74.2196	-74.2026	-74.1987	-74.2217	-74.2354	-74.2486	-74.2587	-74.2662	-74.2751	-74.2974	-74.2807	-74.2211	-74.208	-74.204	-74.1943	-74.182	-74.1705	-74.1604	-74.1413	-74.1261	-74.1079	-74.1158	-74.1459
-74.1407	-74.1313	-74.1261	-74.1484	-74.1568	-74.1498	-74.1261	-74.1077	-74.0713	-74.0535	-73.9387	-73.9176	-73.8973	-73.8797	-73.9071	-73.9751	-74.0057	-74.0165	-74.0201	-74.0181	-74.0125	-74.0092	-74.015	-74.0246	-74.0329	-74.0572	-74.0734	-74.0817	-74.0981
-74.1213	-74.1289	-74.1155	-74.101	-74.0867	-74.0758	-74.0714	-74.0644	-74.048	-74.0162	-74.0334	-74.0673	-74.0839	-74.0865	-74.0893	-74.0907	-74.0972	-74.1118	-74.1655	-74.1813	-74.2122	-74.2287	-74.2526	-74.2875	-74.3179	-74.3213	-74.3146	-74.2899
-74.2826	-74.2692	-74.2629	-74.277	-74.2698	-74.2827	-74.3011	-74.3104	-74.3148	-74.334	-74.3384	-74.3548	-74.3938	-74.4393	-74.4755	-74.4702	-74.4601	-74.4544	-74.4679	-74.4954	-74.5096	-74.5149	-74.5364	-74.5228	-74.493	-74.4818	-74.4969	-74.5216
-74.5364	-74.5491	-74.5438	-74.5315	-74.5233	-74.5478	-74.5698	-74.5925	-74.6189	-74.6146	-74.6084	-74.6007	-74.5916	-74.5985	-74.6239	-74.6557	-74.683	-74.6947	-74.6913	-74.6831	-74.6605	-74.6405	-74.6283	-74.6155	-74.6012	-74.5737	-74.5575	-74.5367	-74.5319
-74.533	-74.5301	-74.5187	-74.5044	-74.4952	-74.4991	-74.5065	-74.5079	-74.504	-74.4954	-74.4768	-74.4618	-74.4687	-74.4603	-74.3476	-74.3358	-74.3309	-74.3255	-74.2994	-74.2899	-74.3175	-74.3247	-74.3143	-74.3022	-74.2894	-74.277	-74.2716	-74.2682
-74.2626	-74.2422	-74.225	-74.2091	-74.203	-74.2149	-74.1944	-74.1774	-74.1459	-74.1214	-74.0964	-73.9586	-73.906	-73.8579	-73.8768	-73.9752	-73.9991	-74.0213	-74.0255	-73.9957	-74.0061	-74.0245	-74.0643	-74.0707	-74.0823	-74.0907	-74.0989	-74.1138	-74.1591
-74.1747	-74.1937	-74.2046	-74.2089	-74.2149	-74.2219	-74.2388	-74.2422	-74.2507	-74.2897	-74.3004	-74.3467	-74.3649	-74.3588	-74.3649	-74.3494	-74.3284	-74.3179	-74.3127	-74.2997	-74.2829	-74.2663	-74.2281	-74.1981	-74.1496	-74.1395	-74.1302	-74.1213
-74.1124	-74.1037	-74.0777	-74.0731	-74.063	-74.0572	-74.0489	-73.9542	-73.9343	-73.9195	-73.9037	-73.8859	-73.8853	-73.889	-73.8979	-73.9132	-73.9459	-73.9837	-74.0077	-73.9991	-73.9602	-73.951	-73.9138	-73.896	-73.8797	-73.9042	-73.9101	-73.9064	-73.9198
-73.9349	-73.9473	-73.957	-73.9807	-73.9896	-73.9911	-73.9939	-73.9957	-74.0147	-74.036	-74.0873	-74.1105	-74.1234	-74.1329	-74.1459	-74.1885	-74.2889	-74.3247	-74.3423	-74.3489	-74.3483	-74.3358	-74.3221	-74.3087	-74.2974	-74.2858	-74.2799	-74.2758
-74.2701	-74.2472	-74.2228	-74.1971	-74.0932	-74.0714	-74.076	-74.0753	-74.0707	-74.064	-74.0989	-74.167	-74.2016	-74.2489	-74.2789	-74.2899	-74.3163	-74.3268	-74.3223	-74.3036	-74.2623	-74.2595	-74.2538	-74.2449	-74.2339	-74.2217	-74.1695	-74.147
-74.1037	-74.0785	-74.0538	-74.0329	-74.0286	-74.0331	-74.0351	-74.023	-74.0069	-73.9991	-73.9835	-73.9618	-73.9407	-73.9268	-73.9339	-73.9282	-73.9184	-73.9132	-73.9118	-73.9078	-73.9014	-73.8927	-73.8088	-73.7965	-73.7555	-73.746	-73.7396	-73.7361
-73.735	-73.7279	-73.712	-73.6958	-73.6879	-73.7126	-73.7244	-73.735	-73.7404	-73.7463	-73.7518	-73.7727	-73.7906	-73.8106	-73.8374	-73.8525	-73.855	-73.8537	-73.8642	-73.869	-73.8759	-73.8788	-73.8763	-73.8797	-73.9153	-74.0777	-74.091	-74.1022
-74.1097	-74.1124	-74.1075	-74.1078	-74.1155	-74.1235	-74.1196	-74.0907	-74.0858	-74.0839	-74.0745	-74.0524	-74.0275	-74.0088	-73.9927	-73.9797	-73.9635	-73.9274	-73.9093	-73.8995	-73.8449	-73.8449	-73.9245	-73.9473	-73.9851	-74.0024	-74.0088	-74.0046
-73.982	-73.9779	-73.9797	-73.9846	-73.9896	-73.9976	-74.0026	-74.011	-74.0435	-73.9776	-73.9423	-73.8995	-73.8717	-73.8547	-73.8374	-73.8218	-73.8329	-73.8688	-73.8892	-73.9127	-74.0306	-74.0466	-74.0575	-74.0627	-74.0641	-74.064	-74.06	-74.0465	-74.0435
-74.0477	-74.0539	-74.0531	-74.036	-74.0788	-74.1064	-74.1329	-74.1415	-74.1573	-74.1671	-74.1766	-74.1867	-74.1929	-74.1907	-74.1827	-74.1634	-74.1597	-74.1581	-74.1501	-74.1459	-74.152	-74.154	-74.152	-74.1459	-74.1525	-74.1567	-74.1589	-74.1597
-74.163	-74.178	-74.1813	-74.1947	-74.1875	-74.2149	-74.2411	-74.2705	-74.307	-74.3186	-74.3273	-74.3371	-74.352	-74.3802	-74.3949	-74.4103	-74.4228	-74.4241	-74.4169	-74.4035	-74.3947	-74.3935	-74.4127	-74.404	-74.3719	-74.4013	-74.4109	-74.4134
-74.4109	-74.4018	-74.3998	-74.4055	-74.4184	-74.4322	-74.4408	-74.454	-74.4626	-74.4673	-74.4687	-74.4613	-74.4445	-74.426	-74.4134	-74.4031	-74.4005	-74.4053	-74.4169	-74.4225	-74.4063	-74.3826	-74.3656	-74.3805	-74.4123	-74.4271	-74.4346	-74.439
-74.4357	-74.4203	-74.4203	-74.446	-74.4535	-74.4479	-74.4346	-74.3998	-74.3928	-74.3883	-74.3826	-74.3719	-74.3411	-74.3348	-74.3364	-74.3384	-74.3069	-74.2724	-74.2364	-74.2006	-74.1186	-74.1047	-74.091	-74.0758	-74.0667	-74.0572	-74.0572	-74.0892	-74.1282
-74.1693	-74.208	-74.2728	-74.3062	-74.3309	-74.3224	-74.3128	-74.3021	-74.2899	-74.298	-74.3071	-74.3147	-74.3179	-74.3289	-74.3472	-74.3643	-74.3719	-74.3703	-74.3719	-74.3791	-74.3883	-74.3962	-74.3998	-74.3922	-74.328	-74.3087	-74.2881	-74.2701	-74.2833
-74.2704	-74.2322	-74.2255	-74.2159	-74.2057	-74.1971	-74.1866	-74.1658	-74.1369	-74.0839	-74.0528	-74.0435	-74.037	-74.0271	-74.023	-73.9935	-73.9754	-73.9718	-73.9857	-74.0099	-74.0206	-74.0233	-74.023	-74.0286	-74.0198	-73.9164	-73.8927	-73.8996	-73.9037
-73.9132	-73.9353	-73.9955	-74.0299	-74.0368	-74.0499	-74.0572	-74.0653	-74.0824	-74.0907	-74.1093	-74.1202	-74.1391	-74.1549	-74.2273	-74.2379	-74.237	-74.2217	-74.2056	-74.1534	-74.1033	-74.0839	-74.1072	-74.1356	-74.1875	-74.211	-74.2616	-74.2701	-74.2786
-74.2748	-74.2668	-74.2626	-74.2642	-74.2672	-74.277	-74.2909	-74.3079	-74.3197	-74.3179	-74.3983	-74.4425	-74.4618	-74.4696	-74.5018	-74.5063	-74.5121	-74.4989	-74.4687	-74.4687	-74.4733	-74.4727	-74.4687	-74.4946	-74.5411	-74.5643	-74.588	-74.6081
-74.6268	-74.6326	-74.6297	-74.6254	-74.6039	-74.595	-74.5727	-74.5375	-74.5171	-74.5052	-74.484	-74.4721	-74.4274	-74.4154	-74.3856	-74.3758	-74.3539	-74.3446	-74.3344	-74.3087	-74.3036	-74.2967	-74.2838	-74.2765	-74.2724	-74.2527	-74.2458	-74.2405
-74.2371	-74.236	-74.2269	-74.2056	-74.1803	-74.172	-74.185	-74.196	-74.2006	-74.2009	-74.203	-74.2083	-74.2183	-74.2325	-74.2346	-74.236	-74.2339	-74.2226	-74.2217	-74.2259	-74.232	-74.238	-74.2422	-74.2513	-74.2576	-74.2614	-74.2626	-74.2821
-74.2869	-74.2977	-74.3141	-74.3279	-74.3309	-74.31	-74.2454	-74.2251	-74.2042	-74.0606	-74.0495	-74.0415	-74.0329	-74.0238	-74.0203	-74.0156	-74.0026	-73.9925	-73.973	-73.9616	-73.917	-73.8911	-73.8797	-73.8765	-73.8693	-73.8617	-73.8579	-73.8577	-73.8603
-73.8635	-73.8654	-73.8697	-73.8776	-73.8829	-73.8797	-73.8669	-73.8216	-73.7903	-73.7806	-73.7698	-73.7621	-73.7589	-73.7591	-73.7623	-73.7924	-73.8042	-73.7931	-73.785	-73.7621	-73.7481	-73.7384	-73.7015	-73.6769	-73.6497	-73.6362	-73.6119	-73.6013
-73.5917	-73.5914	-73.5968	-73.6047	-73.5876	-73.5774	-73.5563	-73.5474	-73.5296	-73.5165	-73.5023	-73.4864	-73.4675	-73.4336	-73.3514	-73.3525	-73.3492	-73.3409	-73.3158	-73.2934	-73.2862	-73.2767	-73.2762	-73.2818	-73.29	-73.2912	-73.29	-73.2946
-73.3057	-73.331	-73.3507	-73.3748	-73.4003	-73.4355	-73.4818	-73.5065	-73.5122	-73.5309	-73.5917	-73.5806	-73.581	-73.5917	-73.6272	-73.6422	-73.6472	-73.6326	-73.6326	-73.6458	-73.6553	-73.6586	-73.6531	-73.6427	-73.5821	-73.5756	-73.5577	-73.5476
-73.5402	-73.5326	-73.5071	-73.4985	-73.4261	-73.3448	-73.3146	-73.2732	-73.246	-73.2279	-73.2353	-73.2573	-73.3135	-73.3556	-73.4408	-73.4683	-73.4813	-73.5262	-73.526	-73.5126	-73.5091	-73.5111	-73.5168	-73.5257	-73.537	-73.5409	-73.5498	-73.5615
-73.5743	-73.5836	-73.6122	-73.619	-73.613	-73.5929	-73.5687	-73.5501	-73.5782	-73.6736	-73.6984	-73.7097	-73.7175	-73.7319	-73.741	-73.7071	-73.6691	-73.6662	-73.6835	-73.7015	-73.7084	-73.7028	-73.6896	-73.6736	-73.6825	-73.6929	-73.7038	-73.7146
-73.7232	-73.7279	-73.7277	-73.7214	-73.7214	-73.7363	-73.755	-73.776	-73.776	-73.7309	-73.7432	-73.7753	-73.7897	-73.7856	-73.7726	-73.7698	-73.7729	-73.7865	-73.7897	-73.8019	-73.8797	-73.9132	-73.9237	-73.9347	-73.9537	-73.9954	-74.0093	-74.023
-74.0351	-74.0389	-74.04	-74.0435	-74.0677	-74.0737	-74.1975	-74.2217	-74.2641	-74.2914	-74.318	-74.3507	-74.3857	-74.4072	-74.3907	-74.3439	-74.3384	-74.355	-74.3784	-74.4774	-74.5326	-74.5489	-74.5438	-74.5438	-74.5787	-74.6284	-74.6701	-74.681
-74.694	-74.7108	-74.7262	-74.7356	-74.7362	-74.7288	-74.7049	-74.685	-74.6727	-74.6567	-74.6378	-74.595	-74.578	-74.5829	-74.5916	-74.5779	-74.5676	-74.5506	-74.5627	-74.5831	-74.6052	-74.6227	-74.6322	-74.6256	-74.6149	-74.6121	-74.5567	-74.5333	-74.5223
-74.5226	-74.5207	-74.5028	-74.4962	-74.4894	-74.4818	-74.4712	-74.4605	-74.4377	-74.4199	-74.4122	-74.3998	-74.3987	-74.3935	-74.3844	-74.3719	-74.3696	-74.352	-74.3446	-74.3741	-74.4559	-74.4818	-74.3856	-74.3662	-74.356	-74.3446	-74.3288	-74.3274
-74.3297	-74.3247	-74.2959	-74.2533	-74.2051	-74.1597	-74.2527	-74.2698	-74.2823	-74.3036	-74.2726	-74.1738	-74.1329	-74.1607	-74.2142	-74.2422	-74.2626	-74.2539	-74.2298	-74.1932	-74.1744	-74.1633	-74.1525	-74.1322	-74.1224	-74.0745	-74.0537	-74.0435
-74.0901	-74.105	-74.1151	-74.13	-74.14	-74.136	-74.1133	-74.0906	-74.0708	-74.0572	-74.0769	-74.1177	-74.1391	-74.1505	-74.159	-74.1681	-74.1813	-74.1938	-74.2142	-74.2251	-74.2361	-74.2645	-74.2735	-74.2836	-74.2944	-74.305	-74.3141	-74.3284
-74.3351	-74.3391	-74.3446	-74.369	-74.3923	-74.4143	-74.4346	-74.4535	-74.442	-74.3856	-74.3944	-74.4085	-74.4249	-74.4408	-74.4472	-74.4506	-74.4552	-74.4653	-74.4662	-74.4847	-74.5066	-74.5286	-74.5289	-74.5134	-74.5028	-74.4945	-74.4818	-74.4673
-74.4505	-74.4072	-74.4162	-74.3953	-74.3665	-74.352	-74.3247	-74.3141	-74.3038	-74.2938	-74.2838	-74.2787	-74.2743	-74.2663	-74.2558	-74.2379	-74.2322	-74.2217	-74.2231	-74.2272	-74.2251	-74.2157	-74.2025	-74.1776	-74.1677	-74.1597	-74.1495	-74.1352
-74.1194	-74.1124	-74.1107	-74.1061	-74.105	-74.1095	-74.1261	-74.1367	-74.1401	-74.1391	-74.1322	-74.1154	-74.0942	-74.0746	-74.0555	-74.047	-74.0435	-74.04	-74.0319	-74.0228	-74.0162	-74.0031	-73.987	-73.9735	-73.9678	-73.9712	-73.9862	-73.9896
-73.9989	-74.0572	-73.9576	-73.9473	-73.9413	-73.949	-74.0201	-74.0406	-74.064	-74.1029	-74.1186	-74.1391	-74.1532	-74.2065	-74.2086	-74.2004	-74.1813	-74.1719	-74.1602	-74.1501	-74.1459	-74.1445	-74.1405	-74.1342	-74.1261	-74.1261	-74.168	-74.1813
-74.191	-74.2091	-74.2217	-74.2433	-74.2655	-74.2899	-74.2819	-74.2726	-74.2651	-74.2626	-74.2668	-74.2761	-74.2889	-74.3036	-74.3102	-74.317	-74.3225	-74.3247	-74.3276	-74.3336	-74.3385	-74.3384	-74.4414	-74.4562	-74.4822	-74.5212	-74.5916
-74.5916	-74.5209	-74.4777	-74.4838	-74.5045	-74.5267	-74.5881	-74.6004	-74.6133	-74.6266	-74.64	-74.6509	-74.6519	-74.6485	-74.6462	-74.6488	-74.6557	-74.6735	-74.5509	-74.5334	-74.5077	-74.4923	-74.4502	-74.4346	-74.4792	-74.5457	-74.6183	-74.681
-74.691	-74.7023	-74.7113	-74.7151	-74.7215	-74.7629	-74.7879	-74.7995	-74.8045	-74.8075	-74.8153	-74.826	-74.838	-74.8319	-74.8463	-74.8564	-74.8695	-74.8932	-74.9006	-74.9549	-74.9581	-75.0065	-75.015	-75.0162	-75.0149	-75.0162	-75.0751	-75.0834	-75.0752
-75.0592	-75.0259	-75.0155	-75.0073	-74.9962	-74.9798	-74.9592	-74.9416	-74.9342	-74.9369	-74.9414	-74.9423	-74.9342	-74.9646	-74.9881	-75.0141	-75.0515	-75.0751	-75.1116	-75.2017	-75.2078	-75.2079	-75.2345	-75.2484	-75.2669	-75.3248	-75.3389	-75.34	-75.3388
-75.3384	-75.3424	-75.3865	-75.3961	-75.4004	-75.4047	-75.4149	-75.4271	-75.4372	-75.5618	-75.5751	-75.5834	-75.5911	-75.5968	-75.5989	-75.5993	-75.6006	-75.6029	-75.6064	-75.6178	-75.6466	-75.661	-75.6313	-75.5977	-75.5657	-75.5406	-75.4637	-75.4407	-75.4225
-75.4176	-75.4261	-75.4481	-75.4413	-75.4488	-75.463	-75.4761	-75.4	-75.3867	-75.3823	-75.3988	-75.421	-75.4339	-75.3944	-75.3721	-75.3526	-75.3463	-75.347	-75.3526	-75.3612	-75.4106	-75.4248	-75.4686	-75.5208	-75.5517	-75.569	-75.5835	-75.5853
-75.5936	-75.6168	-75.6263	-75.6422	-75.6502	-75.6536	-75.6529	-75.6539	-75.6603	-75.707	-75.7114	-75.7083	-75.7047	-75.6947	-75.6754	-75.6604	-75.6495	-75.6361	-75.6132	-75.5714	-75.558	-75.5492	-75.5421	-75.5326	-75.5171	-75.5343	-75.5426	-75.5406
-75.4723	-75.453	-75.4462	-75.4429	-75.4339	-75.4188	-75.3891	-75.373	-75.373	-75.3993	-75.4011	-75.3905	-75.3453	-75.3352	-75.3128	-75.2969	-75.284	-75.2706	-75.2543	-75.2387	-75.227	-75.2222	-75.2117	-75.2049	-75.2036	-75.2038	-75.2017	-75.1963
-75.187	-75.1783	-75.1744	-75.1532	-75.1058	-75.0565	-75.0298	-75.0571	-75.1063	-75.1298	-75.1387	-75.1362	-75.1228	-75.0987	-75.0987	-75.1116	-75.1163	-75.1141	-75.1061	-75.0907	-75.0707	-75.0493	-75.0298	-75.0066	-74.9851	-74.9605	-74.928	-74.9518	-74.9615
-74.9581	-74.9242	-74.9194	-74.91	-74.8915	-74.8795	-74.8653	-74.838	-74.8096	-74.7954	-74.7772	-74.7858	-74.7908	-74.7838	-74.7755	-74.7663	-74.756	-74.7723	-74.8052	-74.8182	-74.8245	-74.8212	-74.8148	-74.8113	-74.7815	-74.7738	-74.7015	-74.7059	-74.7108
-74.7169	-74.7253	-74.7379	-74.7379	-74.7287	-74.7245	-74.7174	-74.7134	-74.7185	-74.7248	-74.7274	-74.7287	-74.6909	-74.6656	-74.6473	-74.6295	-74.6166	-74.6068	-74.5963	-74.5814	-74.56	-74.5461	-74.544	-74.5581	-74.545	-74.5289	-74.5154	-74.5096	-74.5074
-74.5019	-74.4951	-74.4892	-74.4766	-74.4718	-74.468	-74.4582	-74.453	-74.4549	-74.4594	-74.4618	-74.4665	-74.4755	-74.4809	-74.4755	-74.4647	-74.4534	-74.4444	-74.4408	-74.4382	-74.4322	-74.4254	-74.4203	-74.4173	-74.4166	-74.4127	-74.3998	-74.3998
-74.424	-74.447	-74.4637	-74.4687	-74.4606	-74.453	-74.4346	-74.4499	-74.4618	-74.4466	-74.393	-74.3596	-74.3451	-74.3309	-74.3282	-74.3253	-74.3213	-74.3136	-74.3054	-74.2972	-74.2899	-74.1894	-74.1703	-74.1565	-74.1031	-74.1155	-74.1355	-74.1459
-74.1538	-74.1721	-74.1928	-74.1846	-74.1186	-74.1245	-74.1304	-74.1372	-74.1459	-74.1459	-74.0799	-74.0592	-74.064	-74.0801	-74.1072	-74.1385	-74.1671	-74.1671	-74.1518	-74.1016	-74.086	-74.0839	-74.0985	-74.118	-74.1671	-74.1395	-74.1053	-74.0763	-74.064
-74.0564	-74.0606	-74.0692	-74.0697	-74.0614	-74.0435	-74.037	-74.0342	-74.03	-73.982	-73.9796	-73.9695	-73.9678	-73.9706	-73.9896	-74.0213	-74.0636	-74.1915	-74.264	-74.3132	-74.3384	-74.3595	-74.3976	-74.4169	-74.4243	-74.4806	-74.4892	-74.4899
-74.4657	-74.4103	-74.4003	-74.3878	-74.3738	-74.3588	-74.3422	-74.1898	-74.0772	-74.0497	-74.0435	-74.0555	-74.0714	-74.0389	-74.0417	-74.0777	-74.0618	-74.0365	-74.0264	-74.0085	-73.9415	-73.9294	-73.9186	-73.9064	-73.8924	-73.8449	-73.9452	-73.9582	-73.953
-73.9746	-74.0162	-74.0193	-74.0116	-73.9986	-73.9857	-73.9682	-73.9433	-73.8961	-73.8818	-73.8727	-73.8579	-73.8285	-73.7955	-73.7698	-73.7623	-73.7731	-73.7942	-73.8232	-73.8579	-73.9125	-73.9206	-73.9277	-73.9752	-73.9892	-73.9838	-73.9663
-73.9245	-73.8996	-73.8739	-73.8517	-73.8316	-73.8209	-73.8127	-73.7913	-73.7873	-73.7821	-73.7698	-73.7602	-73.7533	-73.7419	-73.7373	-73.7386	-73.744	-73.7518	-73.7655	-73.7665	-73.7555	-73.7423	-73.691	-73.6723	-73.6221	-73.6013	-73.5802	-73.5143	-73.4886
-73.5298	-73.5505	-73.5637	-73.5683	-73.5624	-73.5521	-73.5433	-73.5239	-73.5065	-73.4744	-73.4818	-73.4237	-73.4037	-73.3577	-73.3446	-73.3616	-73.3863	-73.4117	-73.4303	-73.4452	-73.4695	-73.5763	-73.6115	-73.6115	-73.5998	-73.6244	-73.6879
-73.7015	-73.6918	-73.6664	-73.6326	-73.6481	-73.6421	-73.6279	-73.619	-73.6202	-73.6265	-73.6497	-73.6512	-73.6531	-73.6565	-73.6615	-73.6606	-73.6463	-73.6219	-73.6193	-73.619	-73.6096	-73.586	-73.5548	-73.5228	-73.5365	-73.5493	-73.5592	-73.5637	-73.5602
-73.5415	-73.537	-73.4021	-73.3563	-73.1975	-73.1885	-73.1858	-73.1889	-73.1975	-73.2962	-73.3118	-73.3163	-73.3184	-73.3273	-73.3336	-73.3603	-73.3685	-73.3782	-73.4203	-73.4259	-73.4738	-73.4897	-73.5122	-73.5328	-73.5655	-73.5917	-73.5817	-73.5752
-73.5705	-73.5653	-73.5423	-73.5348	-73.525	-73.5214	-73.5173	-73.5109	-73.5023	-73.4751	-73.4459	-73.4225	-73.4129	-73.4061	-73.3991	-73.3924	-73.371	-73.3533	-73.3236	-73.3249	-73.3288	-73.3277	-73.3139	-73.3052	-73.2869	-73.2757	-73.2652	-73.2581	-73.2522
-73.2454	-73.2264	-73.2086	-73.1929	-73.1801	-73.1767	-73.1727	-73.1671	-73.162	-73.1391	-73.1055	-73.0879	-73.0669	-73.0448	-73.0143	-72.9915	-72.904	-72.8595	-72.858	-72.8378	-72.8306	-72.8344	-72.8452	-72.8585	-72.8743	-72.8928	-72.9044	-72.914
-72.9249	-72.9405	-72.9551	-72.9815	-73.0791	-73.1767	-73.2163	-73.2567	-73.2962	-73.329	-73.3464	-73.3754	-73.3988	-73.4252	-73.4481	-73.4607	-73.4626	-73.4588	-73.4501	-73.4371	-73.3827	-73.3559	-73.331	-73.3323	-73.317	-73.3044	-73.3139	-73.3317
-73.3378	-73.3383	-73.3348	-73.3371	-73.3548	-73.3702	-73.3861	-73.3992	-73.4061	-73.4053	-73.3978	-73.3858	-73.3719	-73.3483	-73.2344	-73.2211	-73.21	-73.1905	-73.1801	-73.1586	-73.1171	-73.1013	-73.0839	-73.0293	-73.0071	-72.9983	-72.957	-72.9357	-72.9148
-72.81	-72.7663	-72.7277	-72.7239	-72.7107	-72.7072	-72.71	-72.7243	-72.7277	-72.7315	-72.7292	-72.7082	-72.7036	-72.6858	-72.6815	-72.6798	-72.669	-72.644	-72.6165	-72.598	-72.6182	-72.616	-72.5911	-72.5948	-72.6116	-72.6152	-72.6301	-72.6321
-72.6426	-72.6495	-72.6625	-72.6664	-72.6609	-72.6625	-72.6725	-72.6868	-72.6997	-72.7219	-72.7345	-72.7401	-72.7413	-72.7502	-72.7711	-72.795	-72.8133	-72.8172	-72.8375	-72.8485	-72.9246	-72.9337	-72.9305	-72.9258	-72.9266	-72.9399	-72.9613	-73.0139	-73.0516
-73.1595	-73.1723	-73.1835	-73.1888	-73.1927	-73.192	-73.1391	-73.1222	-73.1186	-73.1185	-73.1281	-73.1398	-73.1533	-73.173	-73.1977	-73.2211	-73.2451	-73.2673	-73.2836	-73.29	-73.2869	-73.2777	-73.2626	-73.2416	-73.2345	-73.2279	-73.223
-73.2211	-73.2211	-73.2154	-73.2018	-73.1859	-73.1733	-73.1684	-73.1598	-73.1528	-73.1272	-73.1161	-73.1158	-73.1221	-73.1328	-73.1381	-73.1391	-73.1321	-73.1204	-73.0945	-73.084	-73.0766	-73.0704	-73.0635	-73.0618	-73.0624	-73.0619	-73.0572	-73.0308
-73.02	-73.0156	-73.0127	-73.0058	-72.9945	-72.9894	-72.9884	-72.9837	-72.9673	-72.9513	-72.9269	-72.8989	-72.8723	-72.8669	-72.863	-72.8568	-72.8441	-72.8306	-72.8246	-72.8259	-72.8441	-72.8496	-72.8516	-72.8506	-72.8439	-72.8423	-72.8472	-72.8541
-72.8573	-72.8591	-72.8614	-72.868	-72.871	-72.8753	-72.8859	-72.8969	-72.9222	-72.9337	-72.9451	-72.9595	-72.9709	-72.9794	-72.9887	-72.9983	-73.0242	-73.0423	-73.0459	-73.0552	-73.0436	-73.0252	-73.0046	-72.9879	-72.973	-72.9534	-72.9289	-72.9058	-72.9171
-72.933	-72.9778	-73.0072	-73.026	-73.0387	-73.0682	-73.0799	-73.1113	-73.1118	-73.0908	-73.0853	-73.0846	-73.0759	-73.0557	-72.9547	-72.93	-72.9122	-72.9063	-72.9081	-72.9132	-72.9303	-72.9344	-72.9229	-72.9075	-72.8649	-72.8481	-72.8251	-72.8047
-72.7899	-72.7745	-72.7545	-72.7345	-72.7566	-72.7611	-72.7516	-72.7501	-72.7471	-72.7532	-72.7686	-72.8214	-72.8422	-72.8506	-72.8525	-72.8649	-72.864	-72.8612	-72.86	-72.8649	-72.8356	-72.827	-72.8238	-72.8291	-72.855	-72.8649	-72.8671	-72.8568
-72.8403	-72.8238	-72.7955	-72.7536	-72.7108	-72.6798	-72.6673	-72.6542	-72.6391	-72.6066	-72.5797	-72.5631	-72.5394	-72.5413	-72.5585	-72.5806	-72.6021	-72.6588	-72.6785	-72.7178	-72.7222	-72.7161	-72.7214	-72.7297	-72.7535	-72.7624	-72.7731	-72.7911	-72.7928
-72.8141	-72.8341	-72.8463	-72.8437	-72.8097	-72.7659	-72.673	-72.6199	-72.5946	-72.5722	-72.5579	-72.4562	-72.4403	-72.426	-72.4198	-72.4265	-72.4403	-72.4508	-72.4644	-72.4762	-72.4813	-72.4735	-72.4548	-72.4322	-72.4123	-72.438	-72.46	-72.4754	-72.4813
-72.4769	-72.4652	-72.4476	-72.426	-72.4428	-72.4601	-72.4759	-72.488	-72.4901	-72.4899	-72.488	-72.4626	-72.4643	-72.4847	-72.5172	-72.541	-72.5607	-72.5806	-72.6083	-72.6178	-72.6263	-72.633	-72.6547	-72.6676	-72.6789	-72.6867	-72.7101	-72.7373
-72.8161	-72.8266	-72.8375	-72.8399	-72.8412	-72.8437	-72.8503	-72.865	-72.8723	-72.8803	-72.888	-72.8886	-72.8636	-72.8545	-72.8406	-72.8355	-72.8212	-72.817	-72.8162	-72.818	-72.817	-72.8092	-72.7204	-72.7035	-72.6918	-72.6633	-72.6451	-72.6204
-72.5947	-72.5695	-72.5343	-72.5218	-72.5087	-72.4949	-72.4838	-72.4608	-72.4247	-72.4161	-72.3819	-72.3766	-72.3605	-72.3509	-72.3396	-72.3031	-72.3287	-72.338	-72.3434	-72.3417	-72.3236	-72.3231	-72.3247	-72.3236	-72.3061	-72.3031	-72.3072	-72.3254
-72.3304	-72.3251	-72.2999	-72.3031	-72.3214	-72.3392	-72.3441	-72.3236	-72.3297	-72.3448	-72.3509	-72.3727	-72.3819	-72.3905	-72.4069	-72.4161	-72.4262	-72.4586	-72.521	-72.5328	-72.5428	-72.5724	-72.5843	-72.6094	-72.6505	-72.6697	-72.6775	-72.6861
-72.6935	-72.7279	-72.7311	-72.7364	-72.7516	-72.7589	-72.7897	-72.8193	-72.8431	-72.8539	-72.8644	-72.8754	-72.8856	-72.8954	-72.9037	-72.9095	-72.9355	-72.9474	-72.9573	-72.978	-73.0221	-73.0359	-73.0356	-73.0771	-73.0863	-73.0954	-73.1041	-73.1119
-73.1061	-73.0964	-73.0908	-73.0941	-73.0956	-73.0965	-73.0983	-73.0801	-73.0745	-73.0771	-73.0724	-73.0637	-73.0592	-73.0669	-73.0886	-73.0997	-73.1186	-73.1292	-73.1417	-73.1564	-73.1733	-73.2014	-73.2763	-73.3632	-73.4272	-73.4238	-73.4217	-73.4188
-73.4129	-73.4129	-73.4354	-73.4554	-73.4949	-73.515	-73.5705	-73.66	-73.7353	-73.7599	-73.7547	-73.7406	-73.7283	-73.7107	-73.7001	-73.6984	-73.6949	-73.6966	-73.6839	-73.6689	-73.6395	-73.5819	-73.5548	-73.5433	-73.536	-73.5034	-73.4949	-73.5277	-73.5478
-73.5716	-73.6152	-73.6266	-73.6479	-73.66	-73.6676	-73.6849	-73.6941	-73.7135	-73.7449	-73.7589	-73.7662	-73.7704	-73.775	-73.7828	-73.7874	-73.7927	-73.7982	-73.8068	-73.8103	-73.7997	-73.8015	-73.8137	-73.8417	-73.8487	-73.8538	-73.8432	-73.8412
-73.8548	-73.8741	-73.895	-73.9197	-73.914	-73.9175	-73.9317	-73.9299	-73.9406	-73.9369	-73.9407	-73.9469	-73.938	-73.9261	-73.9021	-73.8919	-73.8726	-73.8546	-73.8562	-73.8742	-73.8889	-73.8932	-73.8902	-73.8798	-73.8708	-73.8709	-73.8622	-73.8456
-73.828	-73.8089	-73.8222	-73.8385	-73.8415	-73.8313	-73.821	-73.8048	-73.7607	-73.749	-73.7285	-73.7373	-73.7481	-73.7482	-73.7513	-73.7623	-73.7694	-73.776	-73.7809	-73.7828	-73.7797	-73.7655	-73.7623	-73.7629	-73.7611	-73.7486	-73.7481
-73.746	-73.7371	-73.7331	-73.7241	-73.7214	-73.7221	-73.7244	-73.727	-73.7288	-73.7294	-73.7349	-73.735	-73.7187	-73.7146	-73.6991	-73.6978	-73.6866	-73.6742	-73.6641	-73.66	-73.6641	-73.6685	-73.6736	-73.7003	-73.7142	-73.7112	-73.7015	-73.6832
-73.6736	-73.6623	-73.6326	-73.6115	-73.5828	-73.5375	-73.5171	-73.4985	-73.4818	-73.4669	-73.4584	-73.444	-73.4344	-73.4243	-73.4162	-73.4129	-73.4106	-73.404	-73.3933	-73.3788	-73.3727	-73.3757	-73.3846	-73.3961	-73.4019	-73.395	-73.3843	-73.3788
-73.3857	-73.3987	-73.4061	-73.3961	-73.359	-73.3463	-73.3583	-73.3169	-73.298	-73.29	-73.2881	-73.2828	-73.2751	-73.2655	-73.2628	-73.2606	-73.2549	-73.2416	-73.2518	-73.25	-73.2398	-73.2245	-73.2259	-73.245	-73.249	-73.2436	-73.2342	-73.2251
-73.2211	-73.2243	-73.236	-73.2353	-73.2117	-73.2098	-73.2353	-73.233	-73.2381	-73.2454	-73.2521	-73.2658	-73.2834	-73.3613	-73.4334	-73.4408	-73.4376	-73.4272	-73.4375	-73.4451	-73.4545	-73.4576	-73.4585	-73.4615	-73.4832	-73.5023	-73.5156	-73.5207
-73.5251	-73.5433	-73.5419	-73.5277	-73.5262	-73.531	-73.5249	-73.5152	-73.5091	-73.508	-73.5207	-73.5199	-73.5122	-73.505	-73.4949	-73.4857	-73.4818	-73.4628	-73.463	-73.4707	-73.5032	-73.5577	-73.6221	-73.6317	-73.6519	-73.66	-73.6666	-73.6681	-73.6662
-73.6695	-73.6845	-73.6879	-73.6851	-73.6776	-73.6666	-73.6531	-73.619	-73.6041	-73.5979	-73.5993	-73.6033	-73.6115	-73.6718	-73.6804	-73.6757	-73.6536	-73.6463	-73.6446	-73.6357	-73.6204	-73.6076	-73.5945	-73.578	-73.5659	-73.557	-73.5467	-73.5428	-73.5025
-73.4777	-73.4681	-73.4647	-73.4665	-73.4674	-73.4607	-73.4488	-73.4285	-73.4034	-73.3885	-73.3617	-73.3199	-73.2826	-73.237	-73.2091	-73.1733	-73.1715	-73.1772	-73.1793	-73.1801	-73.1772	-73.1665	-73.1597	-73.1569	-73.1454	-73.1509	-73.1654	-73.1853
-73.2074	-73.1986	-73.1869	-73.1735	-73.1597	-73.1493	-73.1317	-73.1265	-73.1528	-73.1305	-73.1256	-73.1329	-73.1291	-73.1219	-73.1186	-73.0924	-73.0909	-73.0702	-73.0545	-73.0359	-73.0174	-73.002	-72.988	-72.9819	-72.9809	-72.9789	-72.9742	-72.9686
-72.9639	-72.9595	-72.9612	-72.9651	-72.9705	-72.985	-72.9884	-72.9881	-72.9862	-72.9811	-72.9709	-72.9622	-72.9605	-72.9606	-72.957	-72.9422	-72.9322	-72.9253	-72.9052	-72.8959	-72.8822	-72.8784	-72.8723	-72.8677	-72.8506	-72.8409	-72.8323	-72.8262
-72.8238	-72.8373	-72.8375	-72.8312	-72.8133	-72.8096	-72.8118	-72.8216	-72.8238	-72.8191	-72.7967	-72.7897	-72.79	-72.7921	-72.7956	-72.8043	-72.8002	-72.7933	-72.7801	-72.6857	-72.6718	-72.6662	-72.611	-72.598	-72.5836	-72.5868	-72.6007	-72.6492
-72.6526	-72.6466	-72.6321	-72.5387	-72.5297	-72.5053	-72.488	-72.4907	-72.4919	-72.4894	-72.4813	-72.4652	-72.4471	-72.4322	-72.426	-72.4245	-72.4198	-72.4112	-72.3981	-72.364	-72.2882	-72.2548	-72.2306	-72.2135	-72.2034	-72.1933	-72.1878	-72.1748	-72.159
-72.1454	-72.1318	-72.1265	-72.103	-72.0976	-72.0935	-72.0629	-72.0572	-72.0539	-72.0424	-72.0426	-72.0528	-72.0555	-72.0481	-72.0307	-72.0107	-71.9952	-71.9891	-71.9871	-71.9891	-71.9952	-72.0049	-72.0189	-72.0268	-72.0185	-71.9728	-71.9605	-71.9437
-71.9314	-71.9066	-71.9048	-71.9058	-71.9053	-71.9003	-71.8779	-71.8603	-71.8353	-71.8165	-71.8081	-71.802	-71.7954	-71.7855	-71.7758	-71.7537	-71.7445	-71.7252	-71.7058	-71.6877	-71.6719	-71.6544	-71.6478	-71.6452	-71.6466	-71.6452	-71.6407	-71.6275
-71.6247	-71.6408	-71.7059	-71.7073	-71.7027	-71.6975	-71.6892	-71.6756	-71.6722	-71.6712	-71.6719	-71.6761	-71.6859	-71.6975	-71.7073	-71.7203	-71.7257	-71.7523	-71.7619	-71.7435	-71.6903	-71.6793	-71.6775	-71.6727	-71.6662	-71.6588	-71.6457	-71.6381
-71.6305	-71.5936	-71.5824	-71.5729	-71.5682	-71.5645	-71.5526	-71.5538	-71.5569	-71.5558	-71.5486	-71.5289	-71.5211	-71.5183	-71.5262	-71.5369	-71.5443	-71.5479	-71.5487	-71.5421	-71.5321	-71.5094	-71.5011	-71.495	-71.5035	-71.5067	-71.4655	-71.4542
-71.4483	-71.4459	-71.4491	-71.4547	-71.4767	-71.4714	-71.4562	-71.4397	-71.4414	-71.4318	-71.4261	-71.4181	-71.411	-71.4079	-71.4125	-71.4459	-71.4508	-71.4643	-71.4671	-71.4674	-71.4678	-71.4671	-71.4762	-71.4813	-71.4962	-71.5139	-71.5305	-71.5421	-71.5439
-71.5421	-71.5399	-71.5279	-71.527	-71.5077	-71.5114	-71.5201	-71.526	-71.5288	-71.5279	-71.5227	-71.514	-71.5056	-71.5011	-71.5065	-71.5396	-71.5387	-71.5217	-71.5145	-71.515	-71.5632	-71.5704	-71.5694	-71.5937	-71.6085	-71.6471	-71.6662	-71.6678
-71.6527	-71.651	-71.6549	-71.6656	-71.67	-71.6744	-71.6779	-71.6803	-71.6851	-71.6891	-71.7073	-71.699	-71.7035	-71.7134	-71.7097	-71.6949	-71.6967	-71.7035	-71.6994	-71.6861	-71.6768	-71.6392	-71.6378	-71.6346	-71.6278	-71.621	-71.6088	-71.5875	-71.5623
-71.5421	-71.5176	-71.5061	-71.5011	-71.5035	-71.5066	-71.5044	-71.491	-71.4862	-71.4459	-71.433	-71.4243	-71.4146	-71.3988	-71.3882	-71.3826	-71.3777	-71.3765	-71.3824	-71.3946	-71.4125	-71.4073	-71.401	-71.3935	-71.3844	-71.3831	-71.38	-71.3748
-71.3586	-71.3585	-71.3605	-71.3578	-71.354	-71.3536	-71.3507	-71.3398	-71.3361	-71.3263	-71.3197	-71.2978	-71.2866	-71.2826	-71.2821	-71.2851	-71.2929	-71.3125	-71.3194	-71.3241	-71.3359	-71.3354	-71.3265	-71.3202	-71.3175	-71.3185	-71.3231
-71.2972	-71.2881	-71.2988	-71.3115	-71.3234	-71.3322	-71.336	-71.3335	-71.3194	-71.3142	-71.3101	-71.3072	-71.3088	-71.3146	-71.33	-71.336	-71.3412	-71.3428	-71.3472	-71.3609	-71.3761	-71.4694	-71.4869	-71.4943	-71.4946	-71.4958	-71.4962	-71.4943
-71.4916	-71.4835	-71.4813	-71.4821	-71.4892	-71.4973	-71.5011	-71.499	-71.4897	-71.4875	-71.5011	-71.4993	-71.4975	-71.5011	-71.5148	-71.522	-71.5112	-71.4878	-71.4565	-71.4407	-71.4018	-71.3913	-71.3804	-71.3682	-71.3578	-71.3185	-71.3019
-71.2877	-71.2889	-71.2947	-71.304	-71.3126	-71.3162	-71.3075	-71.2887	-71.2701	-71.2616	-71.2699	-71.2678	-71.2605	-71.2506	-71.2407	-71.2336	-71.2104	-71.1886	-71.1739	-71.1722	-71.1785	-71.1833	-71.1893	-71.1936	-71.1869	-71.1722	-71.17	-71.1601
-71.1571	-71.16	-71.1731	-71.1678	-71.1588	-71.1517	-71.1473	-71.1381	-71.1326	-71.1244	-71.1187	-71.1111	-71.1033	-71.0972	-71.1029	-71.1047	-71.1002	-71.0897	-71.0846	-71.083	-71.0828	-71.0788	-71.0579	-71.0487	-71.0437	-71.0419	-71.0387	-71.0316
-71.0246	-71.0214	-71.0133	-70.9711	-70.9525	-70.9475	-70.9395	-70.9304	-70.9221	-70.9124	-70.9122	-70.919	-70.9186	-70.8954	-70.8917	-70.8956	-70.9052	-70.9173	-70.9458	-70.9449	-70.937	-70.9327	-70.9381	-70.9483	-70.9549	-70.9449	-70.9488	-70.96	-70.961
-70.961	-70.96	-70.9485	-70.9469	-70.9413	-70.9293	-70.9171	-70.9115	-70.9082	-70.9005	-70.8913	-70.8842	-70.8708	-70.869	-70.8713	-70.8706	-70.8651	-70.8582	-70.8524	-70.8501	-70.8487	-70.8452	-70.8398	-70.8333	-70.8184	-70.817	-70.8211	-70.8227	-70.815
-70.7942	-70.7886	-70.7908	-70.807	-70.8057	-70.8064	-70.8227	-70.8242	-70.8224	-70.786	-70.7781	-70.7718	-70.7489	-70.7325	-70.7487	-70.7528	-70.7562	-70.7545	-70.7469	-70.7303	-70.7272	-70.726	-70.715	-70.6953	-70.6925	-70.7047	-70.7067	-70.6959	-70.6898
-70.6866	-70.6854	-70.6856	-70.6881	-70.6977	-70.6993	-70.6913	-70.6666	-70.6565	-70.63	-70.6424	-70.6814	-70.6754	-70.6571	-70.6483	-70.6549	-70.6645	-70.6649	-70.6719	-70.6654	-70.6617	-70.6583	-70.6597	-70.6583	-70.6534	-70.6422	-70.6378	-70.6307
-70.636	-70.6489	-70.6651	-70.6967	-70.7038	-70.7061	-70.7104	-70.7311	-70.74	-70.7334	-70.724	-70.7003	-70.6916	-70.6938	-70.6925	-70.6867	-70.6734	-70.6508	-70.6348	-70.6378	-70.64	-70.6493	-70.6514	-70.6504	-70.6469	-70.6229	-70.6187	-70.6138	-70.6037
-70.585	-70.5511	-70.5385	-70.5309	-70.5214	-70.5137	-70.4764	-70.4649	-70.4585	-70.4543	-70.4494	-70.4448	-70.4466	-70.4529	-70.4508	-70.4392	-70.4344	-70.437	-70.4491	-70.4727	-70.4891	-70.4972	-70.5006	-70.4997	-70.4954	-70.4945	-70.4886	-70.477
-70.4687	-70.4727	-70.521	-70.5279	-70.5317	-70.5498	-70.5559	-70.5559	-70.5591	-70.5731	-70.5764	-70.5764	-70.5548	-70.5565	-70.5605	-70.5654	-70.5716	-70.5783	-70.5826	-70.5828	-70.5795	-70.5742	-70.5689	-70.5611	-70.5539	-70.5419	-70.5491	-70.5498
-70.5549	-70.5559	-70.5537	-70.5487	-70.5437	-70.5416	-70.5449	-70.5477	-70.5393	-70.5329	-70.5346	-70.5307	-70.5343	-70.5306	-70.5137	-70.5197	-70.5176	-70.5061	-70.5145	-70.5196	-70.5094	-70.504	-70.5003	-70.5023	-70.5084	-70.5264	-70.5198	-70.5006
-70.5039	-70.5123	-70.5133	-70.4945	-70.4985	-70.4945	-70.484	-70.4525	-70.4392	-70.4213	-70.4053	-70.3941	-70.3907	-70.4043	-70.4131	-70.4405	-70.4662	-70.497	-70.5122	-70.5207	-70.5325	-70.5393	-70.5614	-70.5819	-70.6058	-70.6213	-70.6316	-70.625
-70.6164	-70.6139	-70.6017	-70.5918	-70.5851	-70.5962	-70.5993	-70.6024	-70.6046	-70.5915	-70.5966	-70.6008	-70.5989	-70.6001	-70.5861	-70.5678	-70.5628	-70.5722	-70.5652	-70.5807	-70.5727	-70.5622	-70.537	-70.5118	-70.5089	-70.5062	-70.4975
-70.4935	-70.4936	-70.4964	-70.5006	-70.4935	-70.4844	-70.468	-70.4508	-70.4254	-70.3971	-70.3729	-70.3564	-70.3371	-70.3293	-70.3288	-70.3275	-70.3225	-70.3208	-70.3087	-70.297	-70.2916	-70.2886	-70.2877	-70.2943	-70.3062	-70.3126	-70.302	-70.3032
-70.2912	-70.2811	-70.2877	-70.281	-70.2829	-70.2872	-70.2877	-70.2823	-70.2755	-70.2697	-70.2672	-70.2694	-70.2788	-70.2809	-70.2786	-70.2432	-70.2406	-70.2427	-70.2542	-70.2467	-70.2482	-70.2436	-70.2355	-70.2229	-70.225	-70.2112	-70.2132	-70.1985
-70.1901	-70.1861	-70.1853	-70.2001	-70.1984	-70.1944	-70.1921	-70.1904	-70.1779	-70.1828	-70.1799	-70.1744	-70.1716	-70.1738	-70.1789	-70.1921	-70.1501	-70.1461	-70.1531	-70.1444	-70.1488	-70.152	-70.1502	-70.1398	-70.1225	-70.1036	-70.0961	-70.0947
-70.0897	-70.0872	-70.0744	-70.0714	-70.0752	-70.0789	-70.0827	-70.0829	-70.0715	-70.0617	-70.0587	-70.0663	-70.0829	-70.0927	-70.0941	-70.0875	-70.0822	-70.0729	-70.0687	-70.0763	-70.0778	-70.0868	-70.087	-70.0831	-70.0801	-70.0836	-70.0891	-70.0952
-70.0952	-70.1103	-70.1117	-70.1183	-70.1228	-70.1276	-70.1307	-70.1302	-70.1278	-70.1249	-70.1233	-70.1273	-70.1401	-70.1644	-70.1713	-70.1683	-70.1622	-70.1501	-70.1305	-70.1275	-70.1411	-70.1366	-70.1411	-70.1478	-70.154	-70.1684	-70.1836	-70.1942
-70.2123	-70.2138	-70.1972	-70.1904	-70.2041	-70.2056	-70.1921	-70.1921	-70.1972	-70.1994	-70.2015	-70.2058	-70.1956	-70.1942	-70.2038	-70.2058	-70.1989	-70.1765	-70.1714	-70.1667	-70.1716	-70.1749	-70.1889	-70.1921	-70.1869	-70.1639	-70.1457	-70.1417
-70.1369	-70.1307	-70.1605	-70.1649	-70.1623	-70.1565	-70.1496	-70.1444	-70.1452	-70.1508	-70.1512	-70.1453	-70.1271	-70.1233	-70.1254	-70.1348	-70.1369	-70.1348	-70.1256	-70.1233	-70.1249	-70.1346	-70.1381	-70.1444	-70.1429	-70.137	-70.1369	-70.1586	-70.1586
-70.1493	-70.1512	-70.175	-70.1779	-70.1841	-70.209	-70.2382	-70.2425	-70.2144	-70.2084	-70.2027	-70.204	-70.1996	-70.2076	-70.214	-70.2261	-70.2263	-70.2406	-70.266	-70.2641	-70.2608	-70.2699	-70.2821	-70.2877	-70.2884	-70.2826	-70.2809	-70.2822
-70.2795	-70.2662	-70.2703	-70.2772	-70.2809	-70.2753	-70.2747	-70.2774	-70.3127	-70.3138	-70.309	-70.3201	-70.3302	-70.3452	-70.3531	-70.3566	-70.3542	-70.3429	-70.3429	-70.3415	-70.3362	-70.3362	-70.3392	-70.3481	-70.3505	-70.3352	-70.3389	-70.3343
-70.3254	-70.3225	-70.3229	-70.3284	-70.3293	-70.3064	-70.3036	-70.3137	-70.3259	-70.3495	-70.3701	-70.3926	-70.4197	-70.4694	-70.5313	-70.5622	-70.5978	-70.6344	-70.6833	-70.7334	-70.7367	-70.7422	-70.7477	-70.7523	-70.7624	-70.7682	-70.8262
-70.8435	-70.8789	-70.8917	-70.9049	-70.9146	-70.9289	-70.9449	-70.987	-71.0072	-71.0663	-71.0866	-71.1381	-71.1596	-71.1731	-71.2035	-71.2192	-71.2678	-71.3046	-71.3258	-71.3469	-71.38	-71.3844	-71.3852	-71.3787	-71.364	-71.3596	-71.3628	-71.3684
-71.3777	-71.3819	-71.3958	-71.4003	-71.4044	-71.4108	-71.4186	-71.4459	-71.4813	-71.4839	-71.4977	-71.5145	-71.5306	-71.5694	-71.5931	-71.6025	-71.62	-71.6368	-71.6415	-71.8076	-71.8457	-71.8779	-71.9244	-71.9486	-72.0031	-72.0246	-72.0473	-72.1099
-72.1182	-72.1235	-72.1222	-72.1244	-72.1381	-72.1785	-72.187	-72.1973	-72.2211	-72.269	-72.2934	-72.298	-72.2974	-72.3065	-72.3622	-72.3851	-72.3964	-72.4056	-72.414	-72.4229	-72.4333	-72.4401	-72.4502	-72.4565	-72.4781	-72.488	-72.5297	-72.5878
-72.6924	-72.7813	-72.8883	-73.0602	-73.0938	-73.1379	-73.1752	-73.1925	-73.2317	-73.2504	-73.2657	-73.2801	-73.2962	-73.3047	-73.3173	-73.326	-73.336	-73.3651	-73.4203	-73.4818	-73.5989	-73.6762	-73.7007	-73.7003	-73.7185	-73.7279	-73.735	-73.7714
-73.8426	-73.8722	-73.9344	-74.0041	-74.0328	-74.0332	-74.0279	-74.0358	-74.0466	-74.0771	-74.1617	-74.1774	-74.2206	-74.2369	-74.2502	-74.2534	-74.2657	-74.29	-74.3279	-74.3631	-74.398	-74.4417	-74.4464	-74.449	-74.4515	-74.4567	-74.4576	-74.4631
-74.4885	-74.5383	-74.681	-74.7512	-74.8476	-74.8686	-74.9791	-75.0064	-75.0199	-75.0348	-75.0416	-75.0487	-75.0646	-75.0949	-75.1061	-75.1257	-75.1455	-75.1608	-75.167	-75.1721	-75.1894	-75.191	-75.1895	-75.1756	-75.1554	-75.1516	-75.1669	-75.196
-75.2364	-75.2632	-75.2438	-75.2328	-75.2284	-75.2296	-75.2341	-75.2411	-75.2896	-75.3096	-75.3618	-75.3765	-75.3852	-75.3942	-75.441	-75.4481	-75.4558	-75.4916	-75.5028	-75.5044	-75.5028	-75.5066	-75.5506	-75.6329	-75.6599	-75.6805	-75.7047	-75.7483
-75.7982	-75.8017	-75.81	-75.8199	-75.8283	-75.8394	-75.8469	-75.8529	-75.8597	-75.8668	-75.8742	-75.9159	-75.9307	-75.9273	-75.9304	-75.9328	-75.9461	-75.9633	-75.9734	-75.9765	-75.9718	-75.9648	-75.9689	-75.9806	-76.0034	-76.0372	-76.0491	-76.0684
-76.0819	-76.0922	-76.1166	-76.1266	-76.1332	-76.1436	-76.1161	-76.1083	-76.1067	-76.1138	-76.1232	-76.1293	-76.1371	-76.1492	-76.1647	-76.1811	-76.1895	-76.1949	-76.2023	-76.2154	-76.2499	-76.2516	-76.2712	-76.2904	-76.2821	-76.2828	-76.2917
-76.2812	-76.2809	-76.2679	-76.2742	-76.2718	-76.2694	-76.2789	-76.2846	-76.2728	-76.2704	-76.2774	-76.2953	-76.2978	-76.2969	-76.2938	-76.2927	-76.2978	-76.3085	-76.3151	-76.3178	-76.3249	-76.3373	-76.3544	-76.373	-76.394	-76.3935	-76.3911
-76.3776	-76.3667	-76.3714	-76.362	-76.3441	-76.3258	-76.3081	-76.2959	-76.2905	-76.3006	-76.303	-76.2936	-76.2806	-76.2618	-76.254	-76.2532	-76.2477	-76.2329	-76.2243	-76.2249	-76.2213	-76.2097	-76.1982	-76.1813	-76.1879	-76.196	-76.2211	-76.2743
-76.307	-76.371	-76.451	-76.4833	-76.4909	-76.5055	-76.5165	-76.5117	-76.5162	-76.532	-76.5423	-76.6111	-76.63	-76.6725	-76.6818	-76.6807	-76.6815	-76.6893	-76.7048	-76.7362	-76.78	-76.7991	-76.8118	-76.7911	-76.7824	-76.7909	-76.8254	-76.8536
-76.949	-77.0063	-77.0172	-77.0209	-77.0383	-77.0445	-77.0469	-77.0442	-77.0401	-77.0383	-77.0539	-77.089	-77.1144	-77.1329	-77.1749	-77.1665	-77.1551	-77.1451	-77.1407	-77.1459	-77.1544	-77.1619	-77.1664	-77.1817	-77.1872	-77.1814	-77.1964	-77.1963
-77.178	-77.1671	-77.1711	-77.1954	-77.1998	-77.2109	-77.2255	-77.2401	-77.253	-77.2642	-77.2814	-77.2847	-77.2777	-77.2779	-77.2819	-77.299	-77.3127	-77.3205	-77.3295	-77.3403	-77.348	-77.3605	-77.3778	-77.4208	-77.4534	-77.6085	-77.6342	-77.6473	-77.6448
-77.647	-77.6521	-77.6451	-77.648	-77.6398	-77.6306	-77.6186	-77.6093	-77.5978	-77.5937	-77.5947	-77.6083	-77.6186	-77.6128	-77.6334	-77.6287	-77.639	-77.6343	-77.6429	-77.6613	-77.6572	-77.6468	-77.6559	-77.6644	-77.6631	-77.6705	-77.6813	-77.6962
-77.7116	-77.7092	-77.7349	-77.7532	-77.7531	-77.7478	-77.7649	-77.7637	-77.7925	-77.8077	-77.8135	-77.8192	-77.8269	-77.8485	-77.912	-77.9096	-77.9226	-77.942	-77.9685	-77.9663	-77.9772	-77.9955	-78.011	-78.0129	-78.0048	-78.0064	-78.0178	-78.0558	-78.0573
-78.0582	-78.0769	-78.0855	-78.0877	-78.0955	-78.0934	-78.0907	-78.1004	-78.1049	-78.1243	-78.1666	-78.1756	-78.1823	-78.1828	-78.1742	-78.168	-78.1696	-78.1787	-78.1758	-78.1774	-78.1779	-78.1939	-78.198	-78.2035	-78.2123	-78.2151	-78.2255	-78.2289
-78.2346	-78.2363	-78.2345	-78.2287	-78.2298	-78.229	-78.2299	-78.2345	-78.2416	-78.2433	-78.2389	-78.2299	-78.2294	-78.2689	-78.3011	-78.3075	-78.3244	-78.3325	-78.3425	-78.3545	-78.3699	-78.3744	-78.3681	-78.387	-78.3909	-78.39	-78.3994
-78.4059	-78.3977	-78.3851	-78.3932	-78.4063	-78.4271	-78.4316	-78.4287	-78.421	-78.4148	-78.4257	-78.4346	-78.443	-78.4486	-78.4613	-78.4752	-78.484	-78.5065	-78.5078	-78.5097	-78.519	-78.5267	-78.5176	-78.5088	-78.4973	-78.4897	-78.4882	-78.4974
-78.5162	-78.5357	-78.5505	-78.5586	-78.5619	-78.5573	-78.5569	-78.5523	-78.5531	-78.5644	-78.5777	-78.597	-78.6112	-78.6104	-78.6144	-78.6096	-78.5942	-78.5706	-78.5645	-78.5597	-78.5595	-78.568	-78.5787	-78.592	-78.6055	-78.6237	-78.6324	-78.6417
-78.6402	-78.6333	-78.6285	-78.6372	-78.6614	-78.662	-78.6539	-78.6491	-78.6489	-78.6548	-78.6627	-78.674	-78.682	-78.6967	-78.7173	-78.7643	-78.7622	-78.7621	-78.7546	-78.7431	-78.7407	-78.7453	-78.7431	-78.7503	-78.7593	-78.7895	-78.8197	-78.8592
-78.8819	-78.9133	-78.9278	-78.9403	-78.9348	-78.9246	-78.9193	-78.9066	-78.9017	-78.9021	-78.9637	-78.9655	-78.99	-78.9857	-79.0184	-79.1242	-79.1247	-79.1837	-79.2997	-79.3517	-79.3841	-79.3957	-79.4447	-79.4565	-79.4659	-79.4612	-79.449	-79.4368
-79.4353	-79.4484	-79.4843	-79.5556	-79.5825	-79.5844	-79.5896	-79.5887	-79.5779	-79.5738	-79.5849	-79.5967	-79.5958	-79.6128	-79.6447	-79.6838	-79.697	-79.6907	-79.6891	-79.7082	-79.8145	-79.8663	-79.8775	-79.9315	-79.9454	-79.949	-79.9647	-79.9884
-80.0045	-80.1189	-80.1694	-80.2981	-80.4602	-80.7277	-80.7905	-80.8531	-80.9261	-81.0139	-81.1015	-81.1308	-81.1514	-81.149	-81.1494	-81.1502	-81.1294	-81.1236	-81.1189	-81.0963	-81.0858	-81.0847	-81.0752	-81.0575	-81.0383	-81.0096	-80.9716
-80.9399	-80.9034	-80.864	-80.8562	-80.8812	-80.9318	-80.9621	-81.0553	-81.0722	-81.0945	-81.1076	-81.1316	-81.1525	-81.1782	-81.1985	-81.1935	-81.1869	-81.1737	-81.166	-81.1696	-81.1778	-81.1767	-81.1626	-81.167	-81.1714	-81.1628	-81.1469
-81.1291	-81.1126	-81.0828	-81.0676	-81.0634	-81.085	-81.1181	-81.1494	-81.1731	-81.1895	-81.2234	-81.3035	-81.3376	-81.3327	-81.3204	-81.3053	-81.3079	-81.3165	-81.3079	-81.3075	-81.3131	-81.3227	-81.3289	-81.3248	-81.3143	-81.3074	-81.3013	-81.2938	-81.2795
-81.2792	-81.2938	-81.289	-81.2777	-81.264	-81.2528	-81.1656	-81.143	-81.1243	-81.1103	-81.0914	-81.0733	-81.0625	-81.0467	-80.9929	-80.9616	-80.9238	-80.8829	-80.8678	-80.8618	-80.8591	-80.8524	-80.8345	-80.8076	-80.7717	-80.6131	-80.5846	-80.5423
-80.5362	-80.5282	-80.5182	-80.5093	-80.4937	-80.4242	-80.405	-80.3845	-80.3682	-80.3615	-80.3587	-80.3454	-80.3411	-80.3407	-80.3429	-80.3441	-80.3411	-80.3276	-80.3214	-80.3165	-80.3069	-80.317	-80.3205	-80.3143	-80.3023	-80.2967	-80.2864	-80.2591
-80.2455	-80.1732	-80.1607	-80.1525	-80.1452	-80.1356	-80.1128	-80.1083	-80.0705	-80.0599	-80.0375	-80.0329	-80.0399	-80.0292	-80.0226	-80.0169	-80.0089	-79.9998	-79.968	-79.9532	-79.9435	-79.938	-79.9333	-79.9171	-79.8834	-79.8749	-79.8848	-79.8812
-79.868	-79.8658	-79.8346	-79.8135	-79.8112	-79.8014	-79.7977	-79.7764	-79.765	-79.735	-79.7264	-79.7251	-79.7315	-79.745	-79.7483	-79.7702	-79.7815	-79.7895	-79.8016	-79.8209	-79.8334	-79.8395	-79.8413	-79.8404	-79.8472	-79.8476	-79.8414	-79.8398
-79.8445	-79.8461	-79.8588	-79.8619	-79.8634	-79.8664	-79.8686	-79.868	-79.863	-79.8564	-79.8541	-79.8619	-79.8464	-79.8306	-79.8183	-79.8135	-79.8059	-79.7894	-79.7729	-79.7656	-79.8249	-79.8314	-79.834	-79.8346	-79.8419	-79.8743	-79.8817	-79.8834	-79.892
-79.9005	-79.9018	-79.8957	-79.8653	-79.863	-79.8786	-79.8891	-79.8961	-79.9235	-79.9332	-79.9493	-79.984	-79.9984	-80.0085	-80.0143	-80.0223	-80.0437	-80.0509	-80.0636	-80.0689	-80.0555	-80.0257	-80.0166	-80.0121	-80.0018	-79.9748	-79.9685	-79.9625
-79.9549	-79.9438	-79.9342	-79.9297	-79.9304	-79.9364	-79.9408	-79.9543	-79.9779	-79.9999	-80.0198	-80.0343	-80.0399	-80.0358	-80.017	-80.0127	-80.0089	-79.9999	-79.9885	-79.9779	-79.9704	-79.95	-79.9592	-79.9643	-79.9748	-79.9831	-80.0034
-80.0127	-80.024	-80.0329	-80.076	-80.1443	-80.1751	-80.2076	-80.2151	-80.2226	-80.2318	-80.2414	-80.2466	-80.2503	-80.2554	-80.27	-80.2796	-80.2831	-80.2796	-80.2758	-80.2485	-80.245	-80.2443	-80.2454	-80.2555	-80.2784	-80.3205	-80.3628	-80.3775
-80.3905	-80.3963	-80.4026	-80.4204	-80.4298	-80.4679	-80.5741	-80.6566	-80.6889	-80.7181	-80.7505	-80.8035	-80.8219	-80.8639	-80.886	-80.9017	-80.9136	-80.9212	-80.9271	-80.9348	-80.9512	-80.965	-81.0021	-81.0062	-81.0109	-81.013	-81.0092	-81.0012
-80.9975	-80.9954	-80.9921	-80.9667	-80.9547	-80.9493	-80.9443	-80.9313	-80.9063	-80.8706	-80.8197	-80.7807	-80.745	-80.7374	-80.7516	-80.7595	-80.7625	-80.7581	-80.7473	-80.7332	-80.7302	-80.733	-80.7606	-80.7756	-80.7821	-80.7909	-80.8004
-80.8122	-80.8358	-80.8495	-80.8541	-80.8556	-80.8516	-80.8165	-80.8208	-80.8205	-80.8115	-80.7996	-80.7874	-80.7709	-80.7665	-80.767	-80.7649	-80.7598	-80.7643	-80.76	-80.7427	-80.7443	-80.774	-80.8336	-80.8822	-80.9032	-80.9162	-80.9096	-80.8975
-80.8835	-80.8705	-80.8629	-80.8553	-80.8424	-80.8304	-80.8272	-80.8164	-80.8023	-80.7882	-80.7741	-80.7612	-80.746	-80.7341	-80.7222	-80.7244	-80.706	-80.6909	-80.679	-80.6714	-80.6638	-80.653	-80.6433	-80.6347	-80.6163	-80.5915	-80.5699
-80.5472	-80.5328	-80.529	-80.5159	-80.4976	-80.4749	-80.4625	-80.4576	-80.449	-80.4349	-80.422	-80.4198	-80.4058	-80.3788	-80.3529	-80.299	-80.299	-80.3269	-80.3572	-80.3777	-80.3917	-80.4025	-80.4156	-80.4296	-80.4371	-80.4382	-80.449	-80.4521
-80.4662	-80.4846	-80.4965	-80.4857	-80.4652	-80.4327	-80.4015	-80.3913	-80.3888	-80.3799	-80.3712	-80.3497	-80.3367	-80.3237	-80.3054	-80.2837	-80.2599	-80.2318	-80.1723	-80.1248	-80.1136	-80.1079	-80.1008	-80.0988	-80.0938	-80.0873	-80.0665	-80.0513
-80.0427	-80.037	-80.0384	-80.0462	-80.0485	-80.0394	-80.0391	-80.0365	-80.0257	-80.0211	-80.0173	-80.0127	-80.0052	-80.0037	-79.9935	-79.991	-79.9933	-79.9991	-80.0127	-80.0364	-80.0436	-80.0462	-80.0434	-80.0364	-80.0276	-80.0189	-80.017
-80.0224	-80.0295	-80.0364	-80.0454	-80.0594	-80.0775	-80.0903	-80.0992	-80.105	-80.1083	-80.1086	-80.0973	-80.0758	-80.0462	-80.0291	-80.0145	-79.9813	-79.9664	-79.9468	-79.9332	-79.9189	-79.8939	-79.8622	-79.8433	-79.8308	-79.8234	-79.793	-79.7858
-79.7729	-79.7656	-79.7418	-79.682	-79.6558	-79.6504	-79.65	-79.6701	-79.6654	-79.6571	-79.6466	-79.6353	-79.6219	-79.6149	-79.6312	-79.6441	-79.6483	-79.6483	-79.6431	-79.6422	-79.6437	-79.6414	-79.6327	-79.6149	-79.5718	-79.5245	-79.4565	-79.435	-79.3647
-79.3559	-79.3332	-79.3234	-79.2961	-79.2834	-79.2722	-79.2482	-79.2198	-79.1912	-79.1658	-79.1473	-79.0718	-79.0572	-79.0326	-79.0131	-79.0005	-78.9938	-78.9917	-78.9726	-78.9621	-78.9578	-78.9546	-78.9484	-78.9395	-78.9289	-78.9256	-78.9198
-78.9117	-78.9017	-78.8926	-78.8912	-78.8917	-78.888	-78.8717	-78.8551	-78.8129	-78.8201	-78.838	-78.859	-78.875	-78.8819	-78.8785	-78.8697	-78.8323	-78.8266	-78.827	-78.8306	-78.8287	-78.8129	-78.8196	-78.8319	-78.8452	-78.8545	-78.8556	-78.8535	-78.8533
-78.8607	-78.8671	-78.88	-78.8996	-78.9079	-78.9181	-78.9311	-78.9408	-78.9626	-78.9715	-78.998	-79.0127	-79.0215	-79.0166	-79.0088	-78.9931	-78.9735	-78.9558	-78.9402	-78.9264	-78.901	-78.8804	-78.8666	-78.8461	-78.7994	-78.7768	-78.7594
-78.7376	-78.7186	-78.6973	-78.6637	-78.6416	-78.6126	-78.6075	-78.6005	-78.591	-78.5808	-78.5712	-78.5718	-78.5706	-78.5667	-78.5533	-78.5463	-78.5541	-78.5528	-78.5512	-78.5478	-78.5452	-78.5454	-78.5484	-78.5523	-78.5585	-78.5715	-78.5914
-78.5976	-78.5982	-78.5938	-78.5925	-78.5875	-78.5863	-78.5896	-78.5977	-78.608	-78.618	-78.629	-78.6372	-78.6475	-78.6582	-78.6656	-78.6673	-78.6707	-78.683	-78.6918	-78.7005	-78.7032	-78.6917	-78.6794	-78.6723	-78.6454	-78.637	-78.6074	-78.5857
-78.5741	-78.559	-78.5653	-78.5663	-78.5636	-78.559	-78.5449	-78.5362	-78.525	-78.5065	-78.4814	-78.4563	-78.4322	-78.4109	-78.3933	-78.372	-78.346	-78.334	-78.3247	-78.3136	-78.2979	-78.2775	-78.2548	-78.2655	-78.271	-78.2701	-78.2617	-78.2469
-78.2358	-78.2284	-78.2349	-78.2247	-78.2155	-78.2078	-78.1931	-78.1844	-78.1488	-78.1325	-78.123	-78.1066	-78.0867	-78.0853	-78.0851	-78.0858	-78.0867	-78.0831	-78.0817	-78.0814	-78.085	-78.0897	-78.0998	-78.1054	-78.0961	-78.0739	-78.0637	-78.0397
-78.0211	-78.0045	-77.9915	-77.9693	-77.9498	-77.9359	-77.9254	-77.9176	-77.9069	-77.8881	-77.897	-77.9054	-77.9043	-77.8843	-77.8725	-77.8524	-77.8397	-77.8138	-77.8024	-77.7779	-77.7604	-77.7512	-77.7515	-77.7576	-77.7689	-77.7834	-77.7987	-77.7987	-77.7782
-77.7782	-77.7913	-77.7976	-77.7978	-77.7925	-77.8029	-77.8063	-77.8044	-77.7987	-77.8075	-77.8118	-77.8129	-77.8124	-77.7948	-77.7809	-77.7683	-77.7546	-77.7482	-77.7392	-77.7336	-77.7372	-77.7455	-77.762	-77.7707	-77.7858	-77.7818	-77.7708
-77.7646	-77.7576	-77.7416	-77.7232	-77.7093	-77.7052	-77.6985	-77.6963	-77.6888	-77.6986	-77.7354	-77.7235	-77.7082	-77.6936	-77.6802	-77.6683	-77.6586	-77.6507	-77.6449	-77.6417	-77.6361	-77.6577	-77.6882	-77.7093	-77.7149	-77.7157	-77.7101	-77.6963
-77.6826	-77.6735	-77.6652	-77.6547	-77.6434	-77.6401	-77.6391	-77.6342	-77.6251	-77.6207	-77.6197	-77.6205	-77.6239	-77.6377	-77.6417	-77.6415	-77.6359	-77.6311	-77.6259	-77.6232	-77.6273	-77.6339	-77.6422	-77.6498	-77.6547	-77.6561	-77.6575	-77.6575
-77.6547	-77.6654	-77.6766	-77.6854	-77.6888	-77.7139	-77.7235	-77.7218	-77.685	-77.6623	-77.6477	-77.5714	-77.5514	-77.5396	-77.5251	-77.5087	-77.5055	-77.5045	-77.5018	-77.4949	-77.4857	-77.4797	-77.4854	-77.5008	-77.5162	-77.5386	-77.5418	-77.5296
-77.5052	-77.4886	-77.4649	-77.4777	-77.4766	-77.4687	-77.4574	-77.4455	-77.4356	-77.4191	-77.4049	-77.4005	-77.381	-77.3585	-77.3437	-77.3189	-77.3235	-77.3568	-77.3656	-77.3671	-77.3625	-77.353	-77.3494	-77.3427	-77.3361	-77.3332	-77.3352	-77.3441
-77.3462	-77.3411	-77.3317	-77.3263	-77.3332	-77.3229	-77.3127	-77.3158	-77.3177	-77.3187	-77.3189	-77.3162	-77.3098	-77.3003	-77.2828	-77.2782	-77.2692	-77.2643	-77.2655	-77.2694	-77.2759	-77.2848	-77.2805	-77.2759	-77.2717	-77.2905	-77.299	-77.2948
-77.291	-77.286	-77.2779	-77.2749	-77.2891	-77.3096	-77.3258	-77.3218	-77.3105	-77.295	-77.2779	-77.2832	-77.2936	-77.299	-77.2933	-77.2899	-77.2859	-77.2779	-77.281	-77.2848	-77.2648	-77.2438	-77.2438	-77.2486	-77.2388	-77.2096	-77.2239	-77.2272
-77.2226	-77.2049	-77.1986	-77.1892	-77.1777	-77.1695	-77.1619	-77.1513	-77.1403	-77.1249	-77.1183	-77.1339	-77.1472	-77.1606	-77.1708	-77.1749	-77.1679	-77.1522	-77.1357	-77.1265	-77.1437	-77.1854	-77.1987	-77.203	-77.2008	-77.1954	-77.1674
-77.1523	-77.1302	-77.1256	-77.1282	-77.1354	-77.1444	-77.1553	-77.1634	-77.1698	-77.1749	-77.1584	-77.1444	-77.1337	-77.1265	-77.142	-77.1515	-77.1504	-77.1339	-77.1261	-77.1215	-77.1197	-77.1203	-77.1056	-77.1119	-77.1145	-77.0686	-77.0563
-77.046	-77.0316	-77.0316	-77.093	-77.093	-77.086	-77.0793	-77.1046	-77.1161	-77.1265	-77.123	-77.1811	-77.2532	-77.2916	-77.2895	-77.2752	-77.2717	-77.2753	-77.2926	-77.3048	-77.3092	-77.3118	-77.3127	-77.3116	-77.3092	-77.3052	-77.3002	-77.2951	-77.2848
-77.2704	-77.2609	-77.26	-77.2717	-77.224	-77.2096	-77.2096	-77.2438	-77.2392	-77.2323	-77.2054	-77.1892	-77.1998	-77.2047	-77.2069	-77.2096	-77.2249	-77.2367	-77.2486	-77.2643	-77.26	-77.2585	-77.26	-77.2643	-77.2729	-77.2816	-77.2904
-77.299	-77.299	-77.2941	-77.2938	-77.296	-77.299	-77.3035	-77.3065	-77.3107	-77.3189	-77.3158	-77.3189	-77.3263	-77.3365	-77.3397	-77.3433	-77.3462	-77.3621	-77.3747	-77.3798	-77.3735	-77.425	-77.4308	-77.4352	-77.4304	-77.4083	-77.4198	-77.424
-77.4311	-77.435	-77.4352	-77.4329	-77.4267	-77.4151	-77.4012	-77.3878	-77.3776	-77.3735	-77.3696	-77.3601	-77.3481	-77.3365	-77.3198	-77.3131	-77.299	-77.281	-77.265	-77.2363	-77.3209	-77.3365	-77.3503	-77.3872	-77.359	-77.353	-77.3451	-77.3351
-77.3127	-77.3127	-77.3332	-77.3304	-77.3196	-77.3189	-77.3157	-77.3117	-77.3063	-77.299	-77.2944	-77.2916	-77.295	-77.3188	-77.3221	-77.3231	-77.3258	-77.3033	-77.2858	-77.2729	-77.2643	-77.258	-77.2698	-77.3122	-77.3189	-77.3236	-77.3354	-77.34
-77.3486	-77.3605	-77.3667	-77.3729	-77.3679	-77.359	-77.3462	-77.3606	-77.3616	-77.3592	-77.3636	-77.373	-77.3782	-77.381	-77.3957	-77.4047	-77.4086	-77.4083	-77.4015	-77.397	-77.3934	-77.3888	-77.381	-77.3913	-77.3953	-77.4026	-77.4016	-77.4023	-77.4083
-77.4129	-77.4293	-77.4356	-77.4469	-77.454	-77.4621	-77.4766	-77.4909	-77.5013	-77.5079	-77.5107	-77.5227	-77.5345	-77.5448	-77.5522	-77.5592	-77.5569	-77.5478	-77.5349	-77.5262	-77.5028	-77.4908	-77.4818	-77.4595	-77.4498	-77.4379	-77.4291	-77.4195
-77.4049	-77.3872	-77.3722	-77.3556	-77.3332	-77.3268	-77.3245	-77.323	-77.3189	-77.3179	-77.3197	-77.3189	-77.3144	-77.3079	-77.3017	-77.299	-77.2943	-77.2833	-77.2706	-77.2611	-77.2545	-77.2494	-77.2459	-77.2438	-77.2464	-77.2616	-77.3024	-77.3059
-77.3127	-77.3135	-77.353	-77.3605	-77.3605	-77.3667	-77.3828	-77.4084	-77.4697	-77.4806	-77.4844	-77.4834	-77.4766	-77.4757	-77.4834	-77.4766	-77.439	-77.4151	-77.405	-77.3949	-77.381	-77.3776	-77.3767	-77.3779	-77.381	-77.3993	-77.3965	-77.3735
-77.3708	-77.3677	-77.3641	-77.3605	-77.3563	-77.3599	-77.3688	-77.381	-77.381	-77.3658	-77.3608	-77.3605	-77.3475	-77.343	-77.3454	-77.353	-77.3872	-77.3942	-77.3988	-77.4047	-77.4151	-77.4147	-77.4095	-77.4083	-77.4112	-77.4187	-77.4287	-77.4626
-77.4862	-77.5057	-77.5175	-77.5133	-77.5107	-77.5187	-77.5243	-77.5318	-77.538	-77.5382	-77.5365	-77.5318	-77.5734	-77.5933	-77.6218	-77.6362	-77.6625	-77.6667	-77.6711	-77.6826	-77.686	-77.6857	-77.6874	-77.6963	-77.7013	-77.6922	-77.6647	-77.6527
-77.665	-77.6963	-77.7031	-77.6968	-77.6937	-77.6888	-77.6888	-77.6963	-77.7132	-77.7869	-77.7977	-77.8158	-77.8256	-77.8319	-77.8396	-77.8539	-77.8471	-77.8599	-77.8714	-77.8881	-77.8958	-77.8966	-77.9188	-77.9476	-77.9905	-78.0065	-78.0144	-78.0178
-78.0155	-78.0115	-78.0098	-78.0144	-78.0201	-78.0229	-78.0249	-78.028	-78.0359	-78.0382	-78.0361	-78.0315	-78.0434	-78.05	-78.0594	-78.0655	-78.0897	-78.1056	-78.1174	-78.1207	-78.1232	-78.1279	-78.1378	-78.1442	-78.1491	-78.1556	-78.1618	-78.1661
-78.1683	-78.1693	-78.1742	-78.1848	-78.1944	-78.1965	-78.202	-78.2003	-78.1966	-78.1965	-78.2003	-78.2045	-78.2164	-78.2377	-78.2523	-78.2716	-78.2693	-78.2736	-78.2821	-78.2921	-78.2826	-78.2775	-78.2781	-78.2853	-78.3153	-78.3201	-78.3294
-78.3511	-78.376	-78.3945	-78.4076	-78.4156	-78.416	-78.4136	-78.4156	-78.4336	-78.4361	-78.4308	-78.4191	-78.4073	-78.3957	-78.3813	-78.3652	-78.3536	-78.3252	-78.2864	-78.2522	-78.2375	-78.2394	-78.2447	-78.2533	-78.2648	-78.2941	-78.3058	-78.3058
-78.2786	-78.2701	-78.2574	-78.2574	-78.2632	-78.2661	-78.2682	-78.2716	-78.2637	-78.2613	-78.2574	-78.2489	-78.2375	-78.2307	-78.2219	-78.2142	-78.1997	-78.1981	-78.1859	-78.1829	-78.1844	-78.1829	-78.18	-78.1618	-78.1575	-78.1558	-78.1556	-78.1514	-78.1419
-78.1325	-78.1283	-78.1233	-78.1208	-78.111	-78.0946	-78.0766	-78.0625	-78.051	-78.0425	-78.0249	-78.0151	-78.0026	-77.9874	-77.9827	-77.972	-77.9613	-77.9535	-77.9466	-77.9377	-77.9291	-77.9154	-77.9154	-77.9307	-77.9447	-77.9559	-77.9626	-77.9126
-77.886	-77.869	-77.8451	-77.8397	-77.8387	-77.8356	-77.8293	-77.8192	-77.8084	-77.7973	-77.7886	-77.785	-77.7781	-77.7626	-77.7464	-77.7372	-77.7651	-77.8019	-77.8192	-77.8706	-77.8807	-77.8954	-77.9843	-78.0059	-78.0232	-78.0347	-78.0389	-78.0607	-78.067
-78.0519	-78.0627	-78.0748	-78.0859	-78.0941	-78.0985	-78.0956	-78.09	-78.0867	-78.0881	-78.0939	-78.1029	-78.114	-78.1189	-78.1199	-78.1231	-78.1344	-78.1304	-78.1295	-78.1245	-78.1112	-78.1062	-78.1058	-78.1065	-78.1048	-78.0909	-78.0896	-78.0941
-78.1003	-78.1193	-78.1314	-78.1413	-78.1568	-78.1702	-78.1794	-78.1829	-78.1889	-78.2038	-78.2226	-78.2406	-78.2491	-78.2528	-78.253	-78.2511	-78.2454	-78.2164	-78.2125	-78.2098	-78.2027	-78.2015	-78.2067	-78.2233	-78.2307	-78.2377	-78.2328
-78.2233	-78.2164	-78.2178	-78.2256	-78.2305	-78.2233	-78.2233	-78.2264	-78.2298	-78.2375	-78.2419	-78.2479	-78.2536	-78.2574	-78.2607	-78.2589	-78.255	-78.2511	-78.2404	-78.2416	-78.2574	-78.2526	-78.2548	-78.2601	-78.2648	-78.2785	-78.2945	-78.3033	-78.3126
-78.3201	-78.321	-78.3348	-78.353	-78.3673	-78.3765	-78.3869	-78.3945	-78.3907	-78.3883	-78.3945	-78.3945	-78.402	-78.402	-78.4082	-78.412	-78.3938	-78.3841	-78.3653	-78.361	-78.3883	-78.3923	-78.3995	-78.4078	-78.4097	-78.4156	-78.4387	-78.4498
-78.4444	-78.4452	-78.4499	-78.4567	-78.464	-78.4681	-78.47	-78.4709	-78.4755	-78.4864	-78.4908	-78.4914	-78.484	-78.4908	-78.52	-78.5317	-78.5167	-78.5058	-78.4959	-78.484	-78.5003	-78.5058	-78.5044	-78.5665	-78.5613	-78.559	-78.5656	-78.569
-78.5733	-78.5815	-78.5892	-78.5965	-78.6037	-78.6125	-78.6189	-78.6279	-78.6137	-78.6084	-78.6095	-78.6142	-78.6217	-78.6231	-78.6191	-78.6197	-78.6348	-78.6515	-78.6822	-78.7099	-78.7294	-78.7494	-78.7651	-78.7651	-78.7576	-78.7576	-78.7725	-78.7818
-78.7896	-78.7999	-78.7919	-78.7902	-78.7965	-78.8129	-78.8279	-78.838	-78.8576	-78.8646	-78.8686	-78.8739	-79.0053	-79.0576	-79.083	-79.0872	-79.0885	-79.0857	-79.0818	-79.0798	-79.0793	-79.0809	-79.0889	-79.1077	-79.1077	-79.0863	-79.0699	-79.0586	-79.0525
-79.0463	-79.0374	-79.0277	-79.0115	-78.9912	-78.9822	-78.9774	-78.9838	-78.9972	-79.0053	-79.012	-79.0247	-79.0289	-79.0369	-79.0395	-79.0426	-79.0525	-79.0587	-79.0709	-79.0766	-79.079	-79.0822	-79.0878	-79.0975	-79.1068	-79.1142	-79.119	-79.1207
-79.1146	-79.1017	-79.09	-79.0872	-79.0918	-79.1021	-79.1161	-79.1316	-79.1381	-79.1623	-79.1634	-79.1683	-79.1735	-79.176	-79.193	-79.2733	-79.2995	-79.3057	-79.3057	-79.3303	-79.3868	-79.4093	-79.4182	-79.4275	-79.4371	-79.4545	-79.4669	-79.4745	-79.482
-79.484	-79.4847	-79.4879	-79.4911	-79.5192	-79.5212	-79.5203	-79.5222	-79.5329	-79.5155	-79.5118	-79.525	-79.5411	-79.5547	-79.5602	-79.5664	-79.565	-79.5632	-79.5602	-79.5602	-79.5664	-79.5592	-79.5639	-79.5785	-79.6012	-79.6468	-79.6612	-79.6558
-79.6558	-79.6669	-79.674	-79.6807	-79.6905	-79.6935	-79.6947	-79.697	-79.7036	-79.7036	-79.7008	-79.6992	-79.6968	-79.7139	-79.7302	-79.7436	-79.752	-79.7563	-79.752	-79.7499	-79.7452	-79.7405	-79.7384	-79.7393	-79.7414	-79.7445	-79.7468	-79.7508
-79.756	-79.762	-79.7659	-79.7784	-79.791	-79.7917	-79.7905	-79.793	-79.81	-79.8263	-79.8137	-79.7796	-79.7474	-79.7173	-79.7058	-79.7021	-79.6973	-79.6969	-79.7006	-79.7344	-79.7744	-79.7937	-79.8263	-79.8641	-79.8715	-79.8698	-79.8717	-79.8749
-79.88	-79.8912	-79.8954	-79.9106	-79.9176	-79.9267	-79.9321	-79.9418	-79.9469	-79.949	-79.9702	-80.0408	-80.0809	-80.1258	-80.1955	-80.225	-80.2727	-80.2816	-80.2945	-80.3	-80.3088	-80.3263	-80.3342	-80.3615	-80.3747	-80.3807	-80.3758	-80.3858
-80.3863	-80.3848	-80.3888	-80.407	-80.4702	-80.4782	-80.4748	-80.4761	-80.4785	-80.4844	-80.4682	-80.4609	-80.4561	-80.4472	-80.4324	-80.3943	-80.3826	-80.3489	-80.3277	-80.3133	-80.3	-80.2045	-80.1438	-80.0524	-80.0058	-79.9935	-79.9947
-80.01	-80.0179	-80.0301	-80.0568	-80.065	-80.1355	-80.1985	-80.2107	-80.2228	-80.2497	-80.2591	-80.2659	-80.2748	-80.3069	-80.3069	-80.294	-80.2836	-80.2745	-80.2659	-80.2591	-80.331	-80.3576	-80.3615	-80.3444	-80.3476	-80.3723	-80.3793
-80.3871	-80.3936	-80.3963	-80.3988	-80.4054	-80.4144	-80.4242	-80.4285	-80.4281	-80.4291	-80.4372	-80.4448	-80.4637	-80.4745	-80.5968	-80.6041	-80.7131	-80.7934	-80.814	-80.8208	-80.826	-80.8311	-80.8362	-80.8413	-80.8481	-80.8618	-80.8731
-80.8891	-80.8944	-80.9018	-80.9106	-80.9201	-80.9297	-80.9302	-80.9256	-80.9201	-80.916	-80.9171	-80.9164	-80.9112	-80.8999	-80.896	-80.8924	-80.8916	-80.8957	-80.9212	-80.9208	-80.9102	-80.9151	-80.9512	-80.9546	-80.9622	-80.9669	-80.9547
-80.9527	-80.9516	-80.9477	-80.9463	-80.9557	-80.969	-80.9791	-80.9791	-80.9717	-80.9717	-81.02	-81.0299	-81.0375	-81.0413	-81.0399	-81.0352	-81.0278	-81.0179	-81.0058	-81.0106	-81.0218	-81.0345	-81.0433	-81.0448	-81.0262	-81.0371	-81.0469
-81.0548	-81.061	-81.0576	-81.0548	-81.0533	-81.0536	-81.0767	-81.0861	-81.0854	-81.0781	-81.0725	-81.0675	-81.0608	-81.0502	-81.0376	-81.0276	-81.0213	-81.02	-81.0262	-81.0489	-81.0559	-81.0536	-81.0752	-81.0904	-81.102	-81.1082	-81.1059	-81.1022
-81.0963	-81.0877	-81.0877	-81.133	-81.1424	-81.1548	-81.1671	-81.1924	-81.1974	-81.1999	-81.218	-81.2082	-81.2052	-81.2044	-81.2176	-81.2152	-81.1975	-81.1802	-81.1771	-81.1787	-81.1816	-81.1833	-81.1647	-81.1744	-81.1967	-81.218	-81.2224
-81.2232	-81.2215	-81.218	-81.218	-81.232	-81.246	-81.246	-81.2354	-81.2295	-81.218	-81.2316	-81.2374	-81.246	-81.2387	-81.2317	-81.2255	-81.2121	-81.1975	-81.1933	-81.1975	-81.1955	-81.1952	-81.1975	-81.2013	-81.2134	-81.218	-81.2255
-81.234	-81.2662	-81.2733	-81.2787	-81.2912	-81.3142	-81.397	-81.4241	-81.4282	-81.4349	-81.4429	-81.4508	-81.4739	-81.5034	-81.5258	-81.5271	-81.5187	-81.5	-81.4888	-81.5281	-81.5391	-81.5402	-81.5632	-81.5749	-81.5749	-81.5684	-81.5739
-81.5831	-81.588	-81.5863	-81.5818	-81.5675	-81.5675	-81.5746	-81.5819	-81.589	-81.5954	-81.6016	-81.6091	-81.6091	-81.5998	-81.5999	-81.608	-81.6227	-81.6196	-81.6187	-81.6129	-81.5954	-81.598	-81.6021	-81.6159	-81.6112	-81.6129	-81.6091
-81.6213	-81.6271	-81.6289	-81.6289	-81.6241	-81.6226	-81.6259	-81.6333	-81.6385	-81.6416	-81.6426	-81.6459	-81.6636	-81.6705	-81.6848	-81.691	-81.6971	-81.6984	-81.6979	-81.7084	-81.7085	-81.7104	-81.7257	-81.7257	-81.7173	-81.7095	-81.7029
-81.6979	-81.691	-81.6876	-81.6854	-81.6774	-81.7115	-81.7336	-81.7434	-81.7462	-81.7525	-81.7582	-81.7607	-81.7575	-81.7462	-81.7524	-81.7675	-81.7742	-81.7804	-81.7983	-81.8766	-81.8854	-81.927	-81.9412	-81.9518	-81.9479	-81.9312	-81.9433
-81.9567	-81.9676	-81.9722	-81.9784	-81.9922	-82.0132	-82.0279	-82.0603	-82.0931	-82.1094	-82.1156	-82.1173	-82.1424	-82.1446	-82.1489	-82.1503	-82.1503	-82.1565	-82.1472	-82.1476	-82.1565	-82.1554	-82.1538	-82.1504	-82.1435	-82.1435	-82.1569
-82.1741	-82.1879	-82.1965	-82.2093	-82.2192	-82.2192	-82.2141	-82.2096	-82.2049	-82.2165	-82.2176	-82.2118	-82.2118	-82.2176	-82.2188	-82.2164	-82.2118	-82.2106	-82.2108	-82.2098	-82.2049	-82.2098	-82.2086	-82.2006	-82.1844	-82.2079	-82.2201	-82.2255	-82.2414
-82.2425	-82.262	-82.2771	-82.2844	-82.2801	-82.2965	-82.314	-82.3317	-82.3489	-82.3471	-82.345	-82.3428	-82.3587	-82.3872	-82.4001	-82.4189	-82.4333	-82.4353	-82.4172	-82.4172	-82.4257	-82.4303	-82.4318	-82.4309	-82.441	-82.4426	-82.447
-82.4656	-82.4656	-82.4614	-82.4574	-82.4541	-82.452	-82.4709	-82.4778	-82.4861	-82.5117	-82.5526	-82.6227	-82.6589	-82.6986	-82.738	-82.8087	-82.839	-82.8625	-82.8772	-82.8799	-82.8728	-82.8492	-82.8492	-82.8621	-82.8682	-82.8769	-82.8976
-82.9112	-82.9097	-82.9021	-82.8976	-82.9004	-82.9685	-82.9926	-83.1169	-83.1509	-83.1215	-83.1161	-83.1105	-83.0996	-83.0927	-83.099	-83.1317	-83.1372	-83.1377	-83.1306	-83.1182	-83.1024	-83.1142	-83.1434	-83.1577	-83.1652	-83.185	-83.1818	-83.1802
-83.1782	-83.1714	-83.1617	-83.1588	-83.1577	-83.1533	-83.1236	-83.1236	-83.1372	-83.1517	-83.1641	-83.1714	-83.1782	-83.1858	-83.204	-83.2248	-83.2403	-83.2476	-83.2593	-83.2732	-83.2874	-83.3191	-83.3284	-83.3222	-83.329	-83.3358	-83.3317
-83.3459	-83.3669	-83.3837	-83.3895	-83.3948	-83.4014	-83.4115	-83.4163	-83.4175	-83.4217	-83.4352	-83.4683	-83.4817	-83.4867	-83.4791	-83.4792	-83.473	-83.4379	-83.4333	-83.4127	-83.4048	-83.3916	-83.3542	-83.3392	-83.3255	-83.3124	-83.2997
-83.2874	-83.2869	-83.2888	-83.2949	-83.2949	-83.2798	-83.2737	-83.2764	-83.2874	-83.3098	-83.3464	-83.3809	-83.3972	-83.3911	-83.3866	-83.383	-83.3694	-83.3887	-83.3965	-83.4048	-83.4048	-83.4624	-83.4829	-83.5442	-83.5611	-83.5756	-83.5889
-83.6133	-83.7002	-83.7058	-83.7101	-83.7306	-83.7368	-83.7399	-83.7095	-83.7024	-83.6867	-83.6759	-83.671	-83.6678	-83.6609	-83.6366	-83.63	-83.6426	-83.6275	-83.6	-83.5754	-83.5754	-83.5971	-83.6079	-83.6154	-83.6269	-83.6387	-83.6426
-83.6378	-83.6238	-83.599	-83.5876	-83.5829	-83.5891	-83.6021	-83.6139	-83.6164	-83.597	-83.5877	-83.5754	-83.5814	-83.589	-83.6034	-83.6095	-83.6129	-83.6183	-83.63	-83.6179	-83.6196	-83.6266	-83.63	-83.6255	-83.6204	-83.6134	-83.6034
-83.6299	-83.6348	-83.6512	-83.658	-83.6804	-83.7009	-83.7272	-83.7672	-83.7649	-83.7869	-83.8171	-83.8395	-83.9181	-83.9951	-84.0074	-84.1036	-84.1099	-84.1163	-84.1219	-84.1266	-84.1304	-84.1441	-84.1523	-84.1615	-84.1787	-84.168	-84.1822
-84.2084	-84.2334	-84.2334	-84.2246	-84.2187	-84.2054	-84.2314	-84.2727	-84.2989	-84.3242	-84.4579	-84.4835	-84.4955	-84.5083	-84.5216	-84.535	-84.5467	-84.5507	-84.5554	-84.5691	-84.5666	-84.5651	-84.563	-84.5795	-84.6166	-84.6238	-84.6273
-84.6361	-84.6472	-84.6579	-84.6614	-84.6599	-84.6627	-84.6784	-84.6744	-84.6755	-84.6781	-84.6784	-84.6725	-84.6553	-84.6485	-84.6415	-84.6344	-84.6312	-84.6346	-84.6424	-84.6579	-84.6984	-84.7097	-84.7259	-84.7238	-84.7097	-84.7343	-84.7388
-84.7336	-84.7623	-84.8509	-84.8509	-84.8387	-84.8229	-84.7882	-84.7882	-84.8201	-84.8485	-84.8743	-84.8981	-84.9283	-84.9329	-84.9393	-84.952	-84.961	-84.9562	-84.9729	-85.0139	-85.0358	-85.0461	-85.0524	-85.0574	-85.0617	-85.0674	-85.0762
-85.0703	-85.0683	-85.0729	-85.0768	-85.0899	-85.1079	-85.1756	-85.1935	-85.2095	-85.2345	-85.2345	-85.2288	-85.2462	-85.2892	-85.2831	-85.2542	-85.2475	-85.2449	-85.2389	-85.2271	-85.2401	-85.2383	-85.2265	-85.1959	-85.185	-85.1719	-85.1656
-85.1576	-85.1541	-85.1526	-85.1613	-85.1703	-85.1788	-85.1861	-85.1861	-85.1674	-85.1445	-85.0839	-85.0762	-85.0691	-85.0531	-85.0145	-84.9967	-84.9776	-84.9596	-84.9478	-84.9226	-84.9111	-84.9111	-84.9311	-84.9302	-84.9181	-84.9049	-84.9131
-84.9208	-84.9329	-84.9181	-84.9006	-84.8646	-84.8646	-84.8787	-84.8966	-84.912	-84.9186	-84.9224	-84.9459	-84.9503	-84.9555	-84.9596	-84.991	-85.0076	-85.0148	-85.0104	-84.995	-84.9974	-85.0298	-85.0353	-85.0389	-85.0626	-85.0675	-85.0893	-85.0985
-85.1105	-85.1178	-85.1458	-85.2291	-85.2345	-85.2386	-85.2479	-85.273	-85.2751	-85.2747	-85.2755	-85.2993	-85.3324	-85.44	-85.4496	-85.4639	-85.4704	-85.48	-85.4936	-85.5045	-85.511	-85.5132	-85.5145	-85.5182	-85.5252	-85.531	-85.5348
-85.5356	-85.5921	-85.6191	-85.6255	-85.6306	-85.6386	-85.6498	-85.6572	-85.6638	-85.6727	-85.6656	-85.6761	-85.7786	-85.7847	-85.7927	-85.805	-85.844	-85.8476	-85.8518	-85.8577	-85.8439	-85.8382	-85.8403	-85.8616	-85.875	-85.8676	-85.8502
-85.8385	-85.8304	-85.8133	-85.804	-85.7967	-85.7755	-85.7837	-85.7988	-85.8092	-85.803	-85.8003	-85.7956	-85.7956	-85.8092	-85.8092	-85.7978	-85.7905	-85.782	-85.7751	-85.7612	-85.7416	-85.7216	-85.7063	-85.7001	-85.7014	-85.698	-85.6923
-85.687	-85.6778	-85.6742	-85.6619	-85.6317	-85.634	-85.6393	-85.6523	-85.6932	-85.6942	-85.6941	-85.6952	-85.7001	-85.7001	-85.6885	-85.6814	-85.6727	-85.6796	-85.6804	-85.6818	-85.6839	-85.687	-85.6845	-85.684	-85.6727	-85.6727	-85.6796	-85.6796
-85.6629	-85.6596	-85.6653	-85.6803	-85.7134	-85.7465	-85.7615	-85.7675	-85.7951	-85.8031	-85.7983	-85.7924	-85.7899	-85.7956	-85.803	-85.8223	-85.8304	-85.8598	-85.8829	-85.9088	-85.9464	-85.9464	-85.9238	-85.8815	-85.8577	-85.8615	-85.8645
-85.8691	-85.8782	-85.8782	-85.8287	-85.8162	-85.8109	-85.8122	-85.8146	-85.8127	-85.8085	-85.7956	-85.7894	-85.782	-85.782	-85.7934	-85.7825	-85.7611	-85.741	-85.7342	-85.7252	-85.7171	-85.7106	-85.7078	-85.7089	-85.7137	-85.7137	-85.6989
-85.6947	-85.6982	-85.7063	-85.7135	-85.7304	-85.7376	-85.746	-85.746	-85.741	-85.7342	-85.7189	-85.71	-85.6996	-85.6796	-85.6675	-85.6702	-85.681	-85.6932	-85.7017	-85.7024	-85.7523	-85.7717	-85.7858	-85.7937	-85.8031	-85.8213	-85.928
-85.9368	-85.9415	-85.9568	-85.9601	-85.9949	-86.0104	-86.0439	-86.0706	-86.1047	-86.1483	-86.1627	-86.1667	-86.1761	-86.2071	-86.2444	-86.3365	-86.3521	-86.3654	-86.3766	-86.4964	-86.5156	-86.5424	-86.5532	-86.5633	-86.5896	-86.6052	-86.6222
-86.6255	-86.6304	-86.6419	-86.6665	-86.6898	-86.7276	-86.7627	-86.7726	-86.7975	-87.0022	-87.015	-87.0714	-87.102	-87.171	-87.1736	-87.1621	-87.1425	-87.1196	-87.0978	-87.1227	-87.1355	-87.1493	-87.1579	-87.1804	-87.1866	-87.1764	-87.1927
-87.2189	-87.2381	-87.2505	-87.313	-87.3213	-87.3258	-87.3312	-87.334	-87.3418	-87.3448	-87.4549	-87.4678	-87.4635	-87.4593	-87.4473	-87.4473	-87.4521	-87.4609	-87.4609	-87.4635	-87.4803	-87.5029	-87.523	-87.523	-87.4964	-87.4825	-87.482
-87.4922	-87.507	-87.5292	-87.6465	-87.6709	-87.6857	-87.6858	-87.667	-87.6388	-87.61	-87.5888	-87.5839	-87.5776	-87.5804	-87.5839	-87.5726	-87.5591	-87.5476	-87.5428	-87.5381	-87.5127	-87.5064	-87.4883	-87.4839	-87.4711	-87.4678	-87.4669
-87.469	-87.4678	-87.435	-87.3925	-87.2896	-87.2896	-87.3417	-87.3678	-87.379	-87.3689	-87.3206	-87.314	-87.3136	-87.3039	-87.3008	-87.2936	-87.2828	-87.2692	-87.2692	-87.2968	-87.3167	-87.3318	-87.3448	-87.3513	-87.3528	-87.3511	-87.3447
-87.3141	-87.3039	-87.3618	-87.3946	-87.4131	-87.4193	-87.4221	-87.4358	-87.4551	-87.4746	-87.4808	-87.482	-87.4845	-87.4903	-87.497	-87.5019	-87.5089	-87.5122	-87.5105	-87.5019	-87.4934	-87.4767	-87.4678	-87.4478	-87.4404	-87.4269	-87.4111
-87.379	-87.3804	-87.3804	-87.379	-87.3938	-87.4006	-87.4098	-87.4298	-87.4378	-87.4473	-87.4644	-87.4696	-87.4746	-87.4764	-87.4731	-87.4723	-87.482	-87.4883	-87.523	-87.5386	-87.5476	-87.5572	-87.5572	-87.5428	-87.5428	-87.5618	-87.5813
-87.5989	-87.6118	-87.6186	-87.6167	-87.6056	-87.6193	-87.6224	-87.6186	-87.624	-87.6365	-87.6504	-87.6601	-87.651	-87.6657	-87.6928	-87.721	-87.7389	-87.7622	-87.7814	-87.7829	-87.7829	-87.7865	-87.7963	-87.803	-87.8172	-87.8179	-87.8257
-87.8307	-87.8383	-87.8664	-87.8738	-87.8554	-87.8436	-87.8104	-87.7915	-87.7899	-87.7899	-87.7981	-87.818	-87.8923	-87.9125	-87.916	-87.8929	-87.9282	-88.066	-88.0984	-88.1052	-88.1219	-88.2083	-88.3009	-88.3249	-88.3378	-88.3523	-88.3523	-88.3297
-88.3281	-88.3402	-88.3584	-88.3545	-88.3426	-88.3379	-88.3741	-88.3918	-88.4068	-88.3972	-88.3894	-88.38	-88.3659	-88.3659	-88.3891	-88.4148	-88.4348	-88.441	-88.4312	-88.4274	-88.4137	-88.4137	-88.4308	-88.4496	-88.4621	-88.4588	-88.4531
-88.4502	-88.4547	-88.4692	-88.5115	-88.5298	-88.5463	-88.554	-88.5657	-88.5987	-88.6134	-88.6539	-88.7104	-88.7228	-88.7161	-88.7087	-88.7014	-88.6949	-88.6666	-88.5863	-88.5774	-88.5645	-88.5575	-88.545	-88.5366	-88.5366	-88.5553	-88.569	-88.5987
-88.5987	-88.5167	-88.4739	-88.4547	-88.4617	-88.4796	-88.4995	-88.5127	-88.5275	-88.7857	-88.8166	-89.0648	-89.1835	-89.2515	-89.3249	-89.359	-89.385	-89.5271	-89.5878	-89.6164	-89.6798	-89.7131	-89.808	-89.8233	-89.8334	-89.8371	-89.8497
-89.8703	-89.9513	-90.0001	-90.0212	-90.0983	-90.2456	-90.4012	-90.5002	-90.5804	-90.638	-90.7073	-90.7846	-90.7962	-90.9103	-91.0437	-91.1658	-91.3165	-91.5519	-91.6371	-91.7626	-91.9082	-92.0496	-92.2462	-92.2508	-92.3059	-92.3821	-92.5078
-92.6999	-92.8249	-92.8406	-92.8404	-92.824	-92.7809	-92.7721	-92.7702	-92.764	-92.7532	-92.7374	-92.7482	-92.7563	-92.7684	-92.7823	-92.803	-92.8243	-92.8404	-92.8432	-92.854	-92.8597	-92.8467	-92.8635	-92.923	-92.9638	-92.9831	-92.9982
-93.0781	-93.17	-93.1881	-93.1996	-93.2286	-93.4708	-93.4881	-93.656	-93.7592	-93.9434	-93.9312	-93.9071	-93.8956	-93.8891	-93.878	-93.8654	-93.854	-93.8739	-93.8852	-93.8981	-93.923	-94.0426	-94.0738	-94.0836	-94.1027	-94.1164	-94.1222	-94.1278
-94.1424	-94.1623	-94.1836	-94.2242	-94.2667	-94.3071	-94.3413	-94.3636	-94.3777	-94.3993	-94.4173	-94.4191	-94.4153	-94.4164	-94.4232	-94.4323	-94.4365	-94.4349	-94.4266	-94.4142	-94.4145	-94.4233	-94.4369	-94.3455	-94.2926	-94.2655	-94.3413
-94.3413	-94.3153	-94.2748	-94.2556	-94.23	-94.2195	-94.2041	-94.17	-94.17	-94.1836	-94.1836	-94.1128	-94.0822	-94.0567	-94.0304	-94.0192	-93.9853	-93.9706	-93.9639	-94.3438	-94.3583	-94.3922	-94.4396	-94.5331	-94.5262	-94.5796	-94.6057
-94.6224	-94.6394	-94.6599	-94.701	-94.7224	-94.729	-94.7243	-94.7118	-94.6254	-94.5871	-94.5808	-94.5914	-94.6302	-94.6457	-94.6544	-94.6625	-94.67	-94.677	-94.6803	-94.6833	-94.6886	-94.7003	-94.7043	-94.7157	-94.7222	-94.7211	-94.7491
-94.7633	-94.7799	-94.7931	-94.8043	-94.8085	-94.8074	-94.7966	-94.7811	-94.7727	-94.7832	-94.7976	-94.8019	-94.8028	-94.8074	-94.8144	-94.8271	-94.8411	-94.8521	-94.8787	-94.9017	-94.9214	-94.9651	-94.975	-95.0333	-95.0275	-95.0356	-95.0476
-95.0538	-95.0652	-95.0638	-95.0438	-94.9994	-94.9646	-94.9306	-94.9021	-94.8895	-94.8689	-94.8592	-94.8418	-94.8341	-94.828	-94.8588	-94.9012	-94.9303	-94.8964	-94.8055	-94.7764	-94.7615	-94.767	-94.8191	-94.8959	-94.9487	-94.9928	-95.0181	-95.0653
-95.1028	-95.1229	-95.1361	-95.1493	-95.1555	-95.1542	-95.1493	-95.161	-95.1881	-95.1985	-95.2159	-95.2332	-95.2471	-95.2485	-95.2686	-95.2811	-95.2804	-95.2845	-95.2977	-95.3054	-95.3373	-95.3533	-95.3782	-95.3726	-95.3844	-95.3992	-95.4255
-95.4283	-95.4345	-95.4928	-95.4969	-95.5724	-95.5813	-95.6091	-95.6146	-95.6623	-95.7059	-95.733	-95.7551	-95.771	-95.7786	-95.7786	-95.8008	-95.8229	-95.8481	-95.879	-95.8879	-95.9599	-95.9682	-96.0034	-96.031	-96.0525	-96.0786	-96.0912	-96.096
-96.1063	-96.1167	-96.1277	-96.1255	-96.2042	-96.2366	-96.2872	-96.3619	-96.4014	-96.4311	-96.4465	-96.4703	-96.4861	-96.5049	-96.5263	-96.5492	-96.556	-96.6136	-96.681	-96.8037	-96.8451	-96.9307	-96.9918	-97.0223	-97.0495	-97.0454	-97.0623
-97.0761	-97.1025	-97.1607	-97.2058	-97.266	-97.2852	-97.3455	-97.3686	-97.4592	-97.5297	-97.5574	-97.6161	-97.66	-97.6731	-97.6817	-97.7184	-97.7727	-97.7919	-97.8111	-97.8357	-97.846	-97.8546	-97.8612	-97.8773	-97.9444	-97.9813	-98.0852
-98.1216	-98.1542	-98.1721	-98.1132	-98.0821	-98.0685	-98.0834	-98.0973	-98.1107	-98.1238	-98.1438	-98.1647	-98.1654	-98.1683	-98.1727	-98.1784	-98.1782	-98.183	-98.1899	-98.1964	-98.2159	-98.3158	-98.4453	-98.5086	-98.5318	-98.5454	-98.5528
-98.5545	-98.5682	-98.5712	-98.5675	-98.5646	-98.5664	-98.5824	-98.6192	-98.6981	-98.7353	-98.7643	-98.7682	-98.7769	-98.7913	-98.8063	-98.814	-98.8216	-98.8313	-98.8462	-98.8519	-98.8554	-98.8566	-98.8893	-98.907	-98.9465	-99.1438	-99.3071
-99.3743	-99.4945	-99.557	-99.6054	-99.6361	-99.6633	-99.6892	-99.718	-99.7412	-99.7953	-99.8214	-99.8276	-99.8329	-99.8438	-99.8479	-99.8581	-99.8496	-99.839	-99.8357	-99.8405	-99.8471	-99.8529	-99.8615	-99.8693	-99.8768	-99.8703	-99.8685
-99.8625	-99.8578	-99.8517	-99.851	-99.8582	-99.8668	-99.8813	-99.8975	-99.9079	-99.9062	-99.8969	-99.8914	-99.8997	-99.9137	-99.9201	-99.925	-99.9324	-99.9562	-99.9594	-99.9917	-100.065	-100.115	-100.167	-100.235	-100.32	-100.565	-100.653	-100.713	-100.78
-100.834	-100.9	-100.956	-101.008	-101.043	-101.059	-101.065	-101.054	-101.055	-101.073	-101.105	-101.172	-101.182	-101.263	-101.346	-101.394	-101.456	-101.457	-101.443	-101.441	-101.449	-101.458	-101.496	-101.526	-101.553	-101.557	-101.57	-101.579	-101.595	-101.599	-101.615	-101.644
-101.648	-101.672	-101.698	-101.746	-101.756	-101.771	-101.773	-101.811	-101.856	-101.871	-101.932	-101.99	-102.037	-102.1	-102.11	-102.13	-102.145	-102.162	-102.176	-102.191	-102.23	-102.289	-102.421	-102.475	-102.514	-102.597	-102.691	-102.742	-102.879	-102.973	-103.024	-103.06
-103.113	-103.125	-103.141	-103.221	-103.239	-103.292	-103.309	-103.344	-103.362	-103.38	-103.424	-103.498	-103.523	-103.575	-103.611	-103.619	-103.629	-103.644	-103.662	-103.693	-103.707	-103.71	-103.686	-103.7	-103.734	-103.794	-103.953	-103.98	-104.091	-104.181	-104.241	-104.272
-104.294	-104.316	-104.332	-104.329	-104.307	-104.3	-104.304	-104.329	-104.34	-104.351	-104.356	-104.354	-104.368	-104.386	-104.393	-104.39	-104.398	-104.406	-104.416	-104.427	-104.44	-104.452	-104.486	-104.504	-104.593	-104.636	-104.673	-104.684	-104.689	-104.692	-104.7	-104.711
-104.723	-104.73	-104.731	-104.734	-104.744	-104.751	-104.778	-104.8	-104.807	-104.805	-104.799	-104.801	-104.816	-104.826	-104.842	-104.85	-104.859	-104.866	-104.873	-104.881	-104.958	-104.994	-105.017	-105.029	-105.039	-105.07	-105.07	-105.066	-105.068	-105.074	-105.081	-105.086
-105.088	-105.117	-105.13	-105.143	-105.152	-105.171	-105.19	-105.251	-105.298	-105.352	-105.381	-105.388	-105.399	-105.429	-105.442	-105.467	-105.526	-105.532	-105.534	-105.543	-105.545	-105.545	-105.553	-105.559	-105.567	-105.584	-105.593	-105.609	-105.629	-105.656	-105.675	-105.69
-105.699	-105.683	-105.576	-105.531	-105.46	-105.446	-105.429	-105.36	-105.329	-105.301	-105.287	-105.267	-105.255	-105.244	-105.237	-105.234	-105.254	-105.284	-105.31	-105.342	-105.362	-105.37	-105.388	-105.411	-105.442	-105.478	-105.514	-105.533	-105.545	-105.535	-105.524	-105.514
-105.504	-105.487	-105.475	-105.466	-105.46	-105.455	-105.449	-105.44	-105.425	-105.404	-105.371	-105.358	-105.351	-105.334	-105.326	-105.319	-105.31	-105.299	-105.291	-105.28	-105.271	-105.25	-105.234	-105.23	-105.233	-105.239	-105.23	-105.233	-105.216	-105.226	-105.243	-105.23
-105.22	-105.203	-105.185	-105.187	-105.196	-105.2	-105.208	-105.218	-105.23	-105.244	-105.25	-105.264	-105.281	-105.32	-105.391	-105.414	-105.448	-105.463	-105.549	-105.632	-105.649	-105.657	-105.648	-105.655	-105.682	-105.706	-105.72	-105.733	-105.717	-105.724	-105.732	-105.742
-105.751	-105.758	-105.767	-105.8	-105.881	-105.925	-105.943	-105.984	-105.991	-105.993	-105.997	-106.002	-106.004	-105.984	-105.998	-106.01	-106.022	-106.032	-106.22	-106.229	-106.247	-106.258	-106.277	-106.371	-106.388	-106.4	-106.41	-106.419	-106.43	-106.432	-106.43	-106.435
-106.471	-106.487	-106.489	-106.477	-106.479	-106.481	-106.485	-106.487	-106.523	-106.536	-106.553	-106.571	-106.612	-106.616	-106.622	-106.632	-106.64	-106.667	-106.681	-106.704	-106.733	-106.751	-106.793	-106.804	-106.813	-106.827	-106.845	-106.861	-106.873	-106.902	-107.036	-107.085
-107.104	-107.117	-107.17	-107.313	-107.378	-107.389	-107.393	-107.404	-107.443	-107.481	-107.543	-107.775	-107.792	-107.8	-107.797	-107.79	-107.782	-107.775	-107.773	-107.771	-107.772	-107.769	-107.691	-107.68	-107.541	-107.526	-107.515	-107.498	-107.509	-107.538	-107.553	-107.55
-107.531	-107.498	-107.497	-107.493	-107.492	-107.495	-107.502	-107.505	-107.495	-107.485	-107.478	-107.478	-107.482	-107.519	-107.53	-107.546	-107.563	-107.579	-107.593	-107.602	-107.588	-107.561	-107.553	-107.558	-107.584	-107.594	-107.624	-107.642	-107.657	-107.677	-107.696	-107.704
-107.712	-107.719	-107.739	-107.745	-107.747	-107.748	-107.752	-107.758	-107.773	-107.779	-107.821	-107.833	-107.848	-107.867	-107.889	-107.913	-107.937	-107.932	-107.925	-107.91	-107.879	-107.862	-107.819	-107.807	-107.834	-107.909	-107.995	-108.005	-108.009	-108.013	-108.019	-108.028
-108.039	-108.05	-108.055	-108.059	-108.06	-108.057	-108.046	-108.036	-108.019	-108.011	-107.995	-107.979	-107.972	-107.976	-107.988	-108.001	-108.013	-108.001	-108	-108.006	-108.004	-108	-107.985	-107.997	-108.036	-108.049	-108.049	-108.036	-108.034	-108.032	-108.032	-108.039
-108.041	-108.044	-108.05	-108.057	-108.061	-108.065	-108.07	-108.078	-108.081	-108.083	-108.088	-108.124	-108.156	-108.234	-108.258	-108.293	-108.313	-108.322	-108.328	-108.306	-108.284	-108.266	-108.259	-108.197	-108.186	-108.183	-108.177	-108.171	-108.166	-108.163	-108.144	-108.139
-108.131	-108.128	-108.129	-108.132	-108.142	-108.153	-108.163	-108.163	-108.153	-108.149	-108.141	-108.137	-108.133	-108.126	-108.106	-108.089	-108.047	-108.013	-108.005	-108.002	-108.004	-108.107	-108.12	-108.136	-108.128	-108.129	-108.137	-108.149	-108.162	-108.173	-108.191	-108.212
-108.218	-108.232	-108.242	-108.252	-108.266	-108.28	-108.306	-108.334	-108.352	-108.356	-108.355	-108.348	-108.325	-108.314	-108.317	-108.317	-108.32	-108.329	-108.353	-108.361	-108.386	-108.399	-108.401	-108.396	-108.396	-108.405	-108.419	-108.435	-108.451	-108.554	-108.614	-108.654
-108.697	-108.732	-108.709	-108.667	-108.594	-108.618	-108.657	-108.687	-108.741	-108.766	-108.78	-108.739	-108.73	-108.742	-108.746	-108.746	-108.747	-108.756	-108.76	-108.772	-108.78	-108.77	-108.767	-108.767	-108.769	-108.775	-108.784	-108.793	-108.828	-108.829	-108.83	-108.833
-108.838	-108.844	-108.854	-108.859	-108.877	-108.89	-108.896	-108.896	-108.893	-108.888	-108.884	-108.883	-108.885	-108.888	-108.893	-108.9	-108.916	-108.93	-108.942	-108.952	-108.947	-108.94	-108.937	-108.944	-108.952	-109.002	-109.016	-109.019	-109.006	-109.035	-109.066	-109.116
-109.094	-109.088	-109.082	-109.077	-109.07	-109.058	-109.024	-109.016	-109.005	-108.998	-108.993	-108.983	-108.98	-108.979	-108.972	-108.971	-108.972	-108.972	-108.968	-108.96	-108.907	-108.896	-108.895	-108.897	-108.899	-108.896	-108.893	-108.888	-108.883	-108.881	-108.883	-108.873
-108.833	-108.828	-108.838	-108.85	-108.872	-108.886	-108.901	-108.917	-108.941	-108.989	-109.01	-109.042	-109.062	-109.088	-109.114	-109.131	-109.144	-109.156	-109.164	-109.171	-109.181	-109.193	-109.224	-109.25	-109.254	-109.252	-109.246	-109.238	-109.169	-109.153	-109.156	-109.18
-109.202	-109.228	-109.263	-109.374	-109.41	-109.387	-109.359	-109.329	-109.301	-109.302	-109.301	-109.298	-109.289	-109.287	-109.288	-109.291	-109.293	-109.294	-109.303	-109.322	-109.344	-109.359	-109.378	-109.389	-109.395	-109.396	-109.4	-109.41	-109.405	-109.404	-109.406	-109.414
-109.435	-109.441	-109.437	-109.425	-109.421	-109.418	-109.418	-109.419	-109.422	-109.431	-109.438	-109.44	-109.438	-109.433	-109.397	-109.359	-109.342	-109.33	-109.289	-109.27	-109.266	-109.262	-109.255	-109.251	-109.262	-109.269	-109.275	-109.28	-109.284	-109.284	-109.288	-109.287
-109.289	-109.294	-109.296	-109.291	-109.28	-109.273	-109.268	-109.262	-109.232	-109.227	-109.225	-109.217	-109.197	-109.176	-109.164	-109.156	-109.157	-109.165	-109.177	-109.177	-109.156	-109.109	-109.095	-109.094	-109.108	-109.109	-109.101	-109.09	-109.083	-109.088	-109.116	-109.139
-109.157	-109.184	-109.18	-109.177	-109.173	-109.17	-109.191	-109.201	-109.212	-109.24	-109.25	-109.253	-109.239	-109.245	-109.256	-109.277	-109.314	-109.358	-109.387	-109.417	-109.447	-109.475	-109.483	-109.472	-109.451	-109.429	-109.434	-109.441	-109.436	-109.441	-109.459	-109.473
-109.48	-109.483	-109.495	-109.506	-109.512	-109.529	-109.541	-109.55	-109.553	-109.545	-109.533	-109.522	-109.518	-109.522	-109.524	-109.504	-109.493	-109.494	-109.531	-109.605	-109.648	-109.662	-109.664	-109.694	-109.725	-109.768	-109.785	-109.831	-109.856	-109.864	-109.872	-109.887
-109.901	-109.904	-109.911	-109.946	-109.942	-109.932	-109.904	-109.883	-109.908	-109.909	-109.917	-109.952	-109.966	-109.982	-109.999	-110.016	-110.024	-110.031	-110.038	-110.044	-110.052	-110.062	-110.091	-110.149	-110.192	-110.217	-110.241	-110.265	-110.288	-110.321	-110.337	-110.372
-110.404	-110.448	-110.465	-110.5	-110.522	-110.524	-110.493	-110.466	-110.438	-110.426	-110.445	-110.471	-110.479	-110.477	-110.474	-110.474	-110.487	-110.492	-110.5	-110.518	-110.53	-110.541	-110.551	-110.555	-110.554	-110.559	-110.587	-110.589	-110.598	-110.627	-110.627	-110.617
-110.599	-110.579	-110.568	-110.57	-110.582	-110.596	-110.603	-110.595	-110.589	-110.576	-110.563	-110.553	-110.548	-110.582	-110.6	-110.602	-110.589	-110.603	-110.613	-110.616	-110.61	-110.604	-110.597	-110.591	-110.587	-110.58	-110.571	-110.521	-110.508	-110.513	-110.533	-110.592
-110.616	-110.604	-110.609	-110.624	-110.655	-110.671	-110.742	-110.777	-110.812	-110.849	-110.849	-110.838	-110.808	-110.816	-110.82	-110.822	-110.822	-110.827	-110.839	-110.851	-110.856	-110.857	-110.861	-110.871	-110.891	-110.876	-110.867	-110.864	-110.863	-110.867	-110.877	-110.886
-110.891	-110.895	-110.918	-110.923	-110.939	-110.946	-110.95	-110.954	-110.958	-110.966	-110.953	-110.948	-110.938	-110.955	-110.976	-110.999	-111.021	-111.041	-111.059	-111.087	-111.105	-111.102	-111.095	-111.104	-111.119	-111.128	-111.143	-111.172	-111.183	-111.198	-111.22	-111.251
-111.263	-111.282	-111.3	-111.333	-111.34	-111.349	-111.352	-111.367	-111.373	-111.376	-111.377	-111.385	-111.388	-111.394	-111.439	-111.452	-111.458	-111.452	-111.442	-111.438	-111.474	-111.516	-111.586	-111.65	-111.674	-111.698	-111.708	-111.724	-111.742	-111.761	-111.92	-111.94
-111.949	-111.945	-111.933	-111.921	-111.904	-111.894	-111.887	-111.882	-111.876	-111.867	-111.861	-111.857	-111.856	-111.857	-111.868	-111.884	-111.902	-111.925	-111.953	-111.967	-112.005	-112.03	-112.035	-112.049	-112.047	-112.061	-112.084	-112.091	-112.099	-112.106	-112.116	-112.129
-112.151	-112.167	-112.171	-112.161	-112.152	-112.155	-112.157	-112.171	-112.173	-112.186	-112.184	-112.174	-112.165	-112.166	-112.177	-112.195	-112.191	-112.209	-112.227	-112.214	-112.211	-112.224	-112.239	-112.263	-112.314	-112.323	-112.331	-112.332	-112.329	-112.333	-112.341	-112.357
-112.394	-112.411	-112.42	-112.407	-112.385	-112.378	-112.378	-112.387	-112.408	-112.42	-112.43	-112.429	-112.432	-112.467	-112.506	-112.531	-112.536	-112.544	-112.56	-112.58	-112.587	-112.596	-112.61	-112.627	-112.638	-112.658	-112.669	-112.686	-112.693	-112.709	-112.73	-112.746
-112.751	-112.739	-112.744	-112.736	-112.73	-112.738	-112.747	-112.759	-112.76	-112.753	-112.753	-112.764	-112.78	-112.796	-112.809	-112.829	-112.837	-112.846	-112.855	-112.861	-112.849	-112.847	-112.848	-112.856	-112.871	-112.915	-112.987	-113.041	-113.08	-113.114	-113.129	-113.111
-113.1	-113.097	-113.1	-113.131	-113.131	-113.123	-113.116	-113.112	-113.104	-113.09	-113.083	-113.077	-113.056	-113.054	-113.054	-113.049	-113.069	-113.092	-113.117	-113.145	-113.144	-113.128	-113.117	-113.121	-113.139	-113.156	-113.197	-113.209	-113.222	-113.233	-113.246	-113.262
-113.276	-113.264	-113.252	-113.238	-113.229	-113.241	-113.278	-113.434	-113.482	-113.549	-113.558	-113.585	-113.622	-113.643	-113.637	-113.618	-113.609	-113.62	-113.636	-113.635	-113.66	-113.714	-113.758	-113.775	-113.804	-113.849	-113.876	-113.885	-113.913	-113.926	-113.94	-113.958
-113.963	-113.978	-113.98	-113.98	-113.981	-113.974	-113.967	-113.961	-113.96	-113.951	-113.955	-113.963	-113.98	-113.983	-113.993	-114.005	-114.01	-114.015	-114.019	-114.029	-114.071	-114.118	-114.159	-114.209	-114.232	-114.26	-114.288	-114.298	-114.312	-114.325	-114.327	-114.361
-114.413	-114.432	-114.448	-114.461	-114.494	-114.541	-114.585	-114.604	-114.677	-114.687	-114.696	-114.714	-114.718	-114.727	-114.747	-114.759	-114.794	-114.804	-114.817	-114.843	-114.855	-114.876	-114.934	-114.934	-114.956	-114.968	-114.981	-114.991	-115.006	-115.012	-115.016	-115.017
-115.021	-115.029	-115.035	-115.035	-115.031	-115.016	-115.012	-115.002	-114.995	-114.969	-114.951	-114.936	-114.923	-114.913	-114.889	-114.87	-114.856	-114.849	-114.835	-114.828	-114.816	-114.807	-114.793	-114.781	-114.789	-114.824	-114.841	-114.853	-114.852	-114.875	-114.873	-114.884
-114.889	-114.884	-114.864	-114.838	-114.813	-114.815	-114.833	-114.832	-114.822	-114.804	-114.736	-114.72	-114.717	-114.715	-114.71	-114.709	-114.708	-114.705	-114.709	-114.704	-114.697	-114.701	-114.695	-114.687	-114.694	-114.705	-114.696	-114.692	-114.698	-114.684	-114.662	-114.65
-114.649	-114.646	-114.645	-114.64	-114.631	-114.63	-114.638	-114.637	-114.63	-114.635	-114.641	-114.635	-114.644	-114.652	-114.653	-114.651	-114.64	-114.645	-114.652	-114.655	-114.666	-114.66	-114.653	-114.642	-114.631	-114.631	-114.625	-114.605	-114.597	-114.58	-114.581	-114.558
-114.544	-114.533	-114.481	-114.473	-114.459	-114.428	-114.417	-114.409	-114.415	-114.403	-114.396	-114.403	-114.409	-114.409	-114.398	-114.396	-114.396	-114.392	-114.381	-114.371	-114.363	-114.353	-114.346	-114.346	-114.34	-114.323	-114.304	-114.297	-114.289	-114.288	-114.286	-114.292
-114.294	-114.293	-114.286	-114.283	-114.281	-114.279	-114.274	-114.271	-114.266	-114.263	-114.26	-114.258	-114.254	-114.243	-114.236	-114.228	-114.221	-114.22	-114.208	-114.203	-114.2	-114.196	-114.19	-114.187	-114.183	-114.182	-114.179	-114.175	-114.17	-114.165	-114.161	-114.158
-114.152	-114.15	-114.143	-114.141	-114.133	-114.132	-114.127	-114.119	-114.112	-114.111	-114.097	-114.09	-114.082	-114.063	-114.059	-114.056	-114.05	-114.046	-114.033	-114.03	-114.028	-114.023	-114.023	-114.015	-114.006	-113.994	-113.981	-113.974	-113.966	-113.958	-113.952	-113.943
-113.931	-113.922	-113.911	-113.897	-113.88	-113.865	-113.85	-113.839	-113.832	-113.833	-113.825	-113.813	-113.804	-113.797	-113.787	-113.771	-113.681	-113.649	-113.636	-113.632	-113.625	-113.623	-113.638	-113.647	-113.657	-113.655	-113.646	-113.638	-113.641	-113.632	-113.629	-113.625
-113.624	-113.614	-113.608	-113.609	-113.602	-113.591	-113.579	-113.571	-113.564	-113.547	-113.536	-113.54	-113.55	-113.556	-113.562	-113.564	-113.562	-113.55	-113.545	-113.547	-113.555	-113.558	-113.546	-113.54	-113.534	-113.526	-113.525	-113.505	-113.482	-113.477	-113.479	-113.472
-113.483	-113.488	-113.481	-113.483	-113.479	-113.473	-113.462	-113.45	-113.44	-113.435	-113.426	-113.429	-113.413	-113.406	-113.406	-113.388	-113.383	-113.387	-113.391	-113.394	-113.367	-113.368	-113.379	-113.38	-113.373	-113.368	-113.359	-113.366	-113.367	-113.367	-113.371	-113.365
-113.352	-113.354	-113.332	-113.31	-113.302	-113.291	-113.285	-113.268	-113.26	-113.234	-113.22	-113.214	-113.212	-113.203	-113.196	-113.2	-113.191	-113.19	-113.194	-113.182	-113.176	-113.17	-113.156	-113.132	-113.127	-113.132	-113.121	-113.116	-113.112	-113.114	-113.103	-113.082
-113.081	-113.063	-113.04	-113.036	-113.002	-112.971	-112.93	-112.902	-112.886	-112.887	-112.876	-112.875	-112.882	-112.88	-112.868	-112.862	-112.858	-112.846	-112.847	-112.845	-112.851	-112.858	-112.854	-112.85	-112.854	-112.87	-112.874	-112.869	-112.872	-112.865	-112.853	-112.839
-112.838	-112.805	-112.8	-112.792	-112.786	-112.794	-112.796	-112.799	-112.804	-112.808	-112.812	-112.801	-112.798	-112.791	-112.79	-112.797	-112.804	-112.805	-112.799	-112.786	-112.769	-112.76	-112.761	-112.757	-112.757	-112.766	-112.762	-112.762	-112.763	-112.762	-112.767	-112.769
-112.773	-112.758	-112.743	-112.739	-112.725	-112.724	-112.719	-112.719	-112.713	-112.716	-112.715	-112.706	-112.709	-112.704	-112.693	-112.679	-112.67	-112.663	-112.658	-112.649	-112.643	-112.637	-112.633	-112.623	-112.621	-112.6	-112.598	-112.567	-112.544	-112.528	-112.516	-112.498
-112.485	-112.479	-112.467	-112.456	-112.418	-112.403	-112.373	-112.355	-112.353	-112.333	-112.324	-112.319	-112.321	-112.31	-112.299	-112.302	-112.297	-112.287	-112.271	-112.265	-112.258	-112.242	-112.236	-112.23	-112.218	-112.207	-112.196	-112.203	-112.208	-112.211	-112.213	-112.194
-112.181	-112.17	-112.165	-112.155	-112.134	-112.115	-112.089	-112.068	-112.064	-112.054	-112.011	-111.994	-111.96	-111.95	-111.952	-111.946	-111.944	-111.958	-111.97	-111.987	-112.003	-112.012	-112.015	-112.017	-112.001	-111.983	-111.974	-111.971	-111.957	-111.952	-111.942	-111.916
-111.91	-111.871	-111.863	-111.861	-111.861	-111.872	-111.877	-111.878	-111.89	-111.905	-111.9	-111.886	-111.864	-111.853	-111.849	-111.847	-111.843	-111.825	-111.812	-111.798	-111.784	-111.762	-111.736	-111.715	-111.677	-111.68	-111.692	-111.715	-111.743	-111.757	-111.767	-111.794
-111.807	-111.815	-111.816	-111.814	-111.817	-111.817	-111.822	-111.823	-111.829	-111.824	-111.832	-111.837	-111.837	-111.84	-111.846	-111.845	-111.852	-111.851	-111.834	-111.827	-111.818	-111.795	-111.792	-111.768	-111.745	-111.729	-111.721	-111.68	-111.667	-111.663	-111.656	-111.649
-111.648	-111.626	-111.623	-111.608	-111.608	-111.585	-111.572	-111.57	-111.56	-111.564	-111.566	-111.563	-111.569	-111.565	-111.549	-111.525	-111.504	-111.482	-111.475	-111.473	-111.46	-111.461	-111.456	-111.442	-111.449	-111.455	-111.456	-111.468	-111.466	-111.469	-111.462	-111.438
-111.428	-111.424	-111.423	-111.433	-111.432	-111.423	-111.406	-111.394	-111.388	-111.385	-111.382	-111.393	-111.397	-111.388	-111.387	-111.376	-111.38	-111.376	-111.365	-111.359	-111.359	-111.351	-111.342	-111.322	-111.323	-111.318	-111.319	-111.326	-111.328	-111.34	-111.345	-111.338
-111.337	-111.347	-111.36	-111.355	-111.349	-111.339	-111.336	-111.333	-111.339	-111.334	-111.331	-111.323	-111.318	-111.316	-111.309	-111.3	-111.297	-111.292	-111.297	-111.301	-111.306	-111.307	-111.315	-111.314	-111.311	-111.309	-111.307	-111.302	-111.289	-111.278	-111.263	-111.256
-111.247	-111.244	-111.237	-111.232	-111.225	-111.213	-111.215	-111.212	-111.207	-111.2	-111.2	-111.197	-111.192	-111.183	-111.172	-111.164	-111.151	-111.146	-111.145	-111.138	-111.129	-111.124	-111.114	-111.104	-111.1	-111.096	-111.077	-111.069	-111.067	-111.074	-111.072	-111.063
-111.059	-111.054	-111.049	-111.042	-111.039	-111.035	-111.032	-111.019	-111.015	-111.022	-111.015	-111.015	-111.021	-111.019	-111.026	-111.025	-111.02	-111.013	-111.004	-111.001	-110.997	-110.982	-110.98	-110.972	-110.956	-110.957	-110.947	-110.944	-110.947	-110.947	-110.941	-110.934
-110.937	-110.939	-110.935	-110.938	-110.943	-110.947	-110.946	-110.938	-110.94	-110.932	-110.923	-110.915	-110.908	-110.906	-110.913	-110.911	-110.904	-110.893	-110.88	-110.881	-110.874	-110.875	-110.874	-110.868	-110.868	-110.864	-110.862	-110.848	-110.846	-110.829	-110.824	-110.827
-110.822	-110.814	-110.802	-110.794	-110.794	-110.79	-110.783	-110.78	-110.758	-110.76	-110.757	-110.758	-110.751	-110.749	-110.749	-110.747	-110.734	-110.728	-110.718	-110.719	-110.711	-110.705	-110.702	-110.699	-110.7	-110.706	-110.709	-110.704	-110.705	-110.691	-110.691	-110.684
-110.687	-110.688	-110.684	-110.683	-110.684	-110.679	-110.675	-110.674	-110.674	-110.667	-110.665	-110.664	-110.662	-110.659	-110.657	-110.661	-110.662	-110.66	-110.664	-110.665	-110.679	-110.687	-110.691	-110.688	-110.694	-110.709	-110.724	-110.729	-110.733	-110.739	-110.739	-110.74
-110.735	-110.733	-110.739	-110.735	-110.729	-110.729	-110.722	-110.687	-110.686	-110.684	-110.692	-110.692	-110.689	-110.694	-110.686	-110.681	-110.684	-110.679	-110.682	-110.655	-110.654	-110.638	-110.641	-110.628	-110.615	-110.61	-110.598	-110.581	-110.577	-110.565	-110.562	-110.54
-110.512	-110.486	-110.453	-110.402	-110.349	-110.33	-110.325	-110.327	-110.338	-110.352	-110.369	-110.379	-110.404	-110.432	-110.434	-110.425	-110.429	-110.421	-110.417	-110.423	-110.417	-110.393	-110.371	-110.361	-110.35	-110.35	-110.349	-110.347	-110.343	-110.324	-110.306	-110.301
-110.312	-110.311	-110.31	-110.318	-110.325	-110.322	-110.321	-110.322	-110.328	-110.33	-110.336	-110.339	-110.335	-110.339	-110.334	-110.338	-110.336	-110.339	-110.325	-110.321	-110.329	-110.332	-110.324	-110.309	-110.301	-110.297	-110.276	-110.25	-110.246	-110.233	-110.229	-110.235
-110.236	-110.231	-110.22	-110.211	-110.2	-110.192	-110.184	-110.184	-110.177	-110.173	-110.146	-110.136	-110.126	-110.117	-110.1	-110.087	-110.084	-110.077	-110.073	-110.063	-110.059	-110.046	-110.032	-110.018	-110.007	-110.003	-109.997	-109.998	-109.994	-109.989	-109.988	-109.974
-109.953	-109.931	-109.89	-109.853	-109.835	-109.828	-109.827	-109.825	-109.822	-109.811	-109.803	-109.805	-109.81	-109.811	-109.825	-109.831	-109.833	-109.832	-109.836	-109.839	-109.837	-109.83	-109.824	-109.815	-109.809	-109.805	-109.797	-109.794	-109.786	-109.773	-109.741	-109.722
-109.712	-109.698	-109.71	-109.711	-109.704	-109.694	-109.696	-109.68	-109.66	-109.643	-109.636	-109.622	-109.609	-109.585	-109.577	-109.567	-109.541	-109.524	-109.517	-109.514	-109.499	-109.476	-109.468	-109.468	-109.477	-109.478	-109.468	-109.444	-109.426	-109.423	-109.428	-109.427
-109.414	-109.414	-109.417	-109.429	-109.426	-109.427	-109.424	-109.426	-109.426	-109.434	-109.438	-109.438	-109.437	-109.438	-109.442	-109.452	-109.454	-109.463	-109.475	-109.494	-109.505	-109.516	-109.526	-109.532	-109.566	-109.577	-109.608	-109.627	-109.672	-109.695	-109.713	-109.717
-109.712	-109.732	-109.759	-109.803	-109.806	-109.824	-109.837	-109.851	-109.859	-109.885	-109.902	-109.903	-109.895	-109.935	-109.954	-109.966	-109.978	-110	-110.027	-110.043	-110.06	-110.078	-110.082	-110.09	-110.098	-110.107	-110.108	-110.152	-110.16	-110.167	-110.178	-110.186
-110.21	-110.216	-110.229	-110.235	-110.267	-110.278	-110.307	-110.354	-110.404	-110.524	-110.577	-110.648	-110.753	-110.816	-110.852	-110.87	-110.881	-110.883	-110.894	-110.932	-110.954	-110.987	-111.01	-111.017	-111.04	-111.083	-111.108	-111.139	-111.174	-111.227	-111.281	-111.444
-111.45	-111.437	-111.36	-111.374	-111.412	-111.445	-111.461	-111.478	-111.486	-111.523	-111.542	-111.565	-111.596	-111.619	-111.629	-111.649	-111.653	-111.646	-111.634	-111.647	-111.668	-111.679	-111.696	-111.695	-111.686	-111.699	-111.726	-111.737	-111.749	-111.766	-111.788	-111.803
-111.783	-111.762	-111.781	-111.792	-111.801	-111.813	-111.82	-111.821	-111.819	-111.815	-111.835	-111.849	-111.866	-111.886	-111.906	-111.929	-111.942	-111.938	-111.916	-111.912	-111.913	-111.933	-111.953	-111.968	-111.974	-111.977	-111.985	-111.996	-112.008	-112	-111.996	-111.988
-111.967	-111.973	-111.988	-111.983	-111.972	-111.967	-111.976	-111.984	-111.99	-111.995	-112.012	-112.025	-112.043	-112.034	-112.029	-112.03	-112.036	-112.051	-112.055	-112.049	-112.048	-112.043	-112.064	-112.078	-112.088	-112.094	-112.098	-112.096	-112.098	-112.104	-112.111	-112.117
-112.124	-112.113	-112.096	-112.09	-112.097	-112.101	-112.104	-112.104	-112.099	-112.086	-112.082	-112.084	-112.094	-112.096	-112.097	-112.104	-112.11	-112.12	-112.12	-112.13	-112.137	-112.131	-112.123	-112.134	-112.145	-112.156	-112.161	-112.158	-112.154	-112.162	-112.163	-112.166
-112.16	-112.147	-112.142	-112.149	-112.142	-112.131	-112.123	-112.128	-112.121	-112.122	-112.132	-112.133	-112.143	-112.138	-112.136	-112.14	-112.138	-112.131	-112.118	-112.1	-112.084	-112.078	-112.077	-112.075	-112.074	-112.086	-112.087	-112.081	-112.073	-112.071	-112.071	-112.083
-112.074	-112.048	-112.031	-112.042	-112.067	-112.079	-112.084	-112.075	-112.063	-112.064	-112.067	-112.072	-112.065	-112.063	-112.071	-112.076	-112.081	-112.09	-112.088	-112.087	-112.092	-112.096	-112.104	-112.105	-112.104	-112.1	-112.102	-112.109	-112.131	-112.14	-112.16	-112.179
-112.198	-112.22	-112.239	-112.264	-112.293	-112.309	-112.313	-112.321	-112.343	-112.379	-112.403	-112.443	-112.453	-112.465	-112.473	-112.481	-112.498	-112.557	-112.556	-112.555	-112.56	-112.573	-112.59	-112.605	-112.613	-112.617	-112.634	-112.676	-112.689	-112.728	-112.755	-112.786
-112.805	-112.83	-112.863	-112.903	-112.953	-112.956	-112.957	-112.957	-112.959	-112.962	-112.968	-112.987	-113.004	-113.018	-113.044	-113.061	-113.059	-113.06	-113.056	-113.057	-113.064	-113.077	-113.088	-113.103	-113.116	-113.127	-113.137	-113.143	-113.143	-113.141	-113.126	-113.119
-113.128	-113.136	-113.15	-113.164	-113.167	-113.17	-113.185	-113.196	-113.192	-113.193	-113.206	-113.216	-113.224	-113.23	-113.232	-113.238	-113.232	-113.213	-113.204	-113.189	-113.181	-113.17	-113.16	-113.146	-113.137	-113.131	-113.125	-113.126	-113.131	-113.146	-113.164	-113.179
-113.193	-113.196	-113.204	-113.232	-113.245	-113.258	-113.264	-113.264	-113.265	-113.263	-113.264	-113.265	-113.271	-113.286	-113.325	-113.364	-113.401	-113.42	-113.448	-113.471	-113.504	-113.518	-113.526	-113.542	-113.543	-113.555	-113.574	-113.598	-113.637	-113.666	-113.725	-113.734
-113.737	-113.754	-113.791	-113.816	-113.851	-113.879	-113.91	-113.96	-113.975	-113.974	-113.984	-113.994	-114.005	-114.05	-114.064	-114.084	-114.114	-114.147	-114.182	-114.209	-114.237	-114.274	-114.29	-114.294	-114.32	-114.351	-114.395	-114.421	-114.435	-114.428	-114.43	-114.43
[truncated: 27,909 more rows]
