# Supplementary material for: Metagenomic insights into viral and microbial genes of Russian High-Arctic soil microbiomes
Source: Commun Biol. 2026 Apr 15;9:819. doi: 10.1038/s42003-026-10050-0 (PMC13269706; doi:10.1038/s42003-026-10050-0)
Supplement: Supplementary file 3 — Supplementary Data 2 [file 42003_2026_10050_MOESM3_ESM.xlsx]

## Sheet: Supplementary Data 2
Figure 2A. Non-metric Multidimensional Scaling output
sample	MDS1	MDS2	vegetation	soil	island
Sample1	-0.065708	-0.0412894	yes	2	Vize_island
Sample10	-0.0606159	-0.0458333	yes	2	Vize_island
Sample12	-0.133771	0.0821747	yes	50	Vize_island
Sample18	0.0502059	-0.00647682	no	2	Graham_Bell
Sample21	0.0389047	-0.029636	no	2	Graham_Bell
Sample23	0.0882174	-0.00443117	no	50	Graham_Bell
Sample24	0.0506299	-0.0213236	no	2	Graham_Bell
Sample26	0.429236	0.0427831	no	50	Graham_Bell
Sample27	0.134632	0.135021	no	50	Graham_Bell
Sample3	-0.0799108	0.0324297	yes	50	Vize_island
Sample31	0.0628722	-0.0845811	no	2	Komsomolets
Sample33	0.0638332	-0.0689924	no	2	Komsomolets
Sample35	0.0914722	-0.0944281	no	2	Komsomolets
Sample4	-0.0699188	-0.053651	yes	2	Vize_island
Sample6	-0.038647	0.0185539	yes	50	Vize_island
Sample64	-0.0710607	-0.0229772	yes	2	October_Revolution
Sample66	-0.0491798	0.0528174	yes	2	October_Revolution
Sample68	-0.0651175	-0.00713171	yes	2	October_Revolution
Sample70	-0.0823699	0.106615	yes	50	October_Revolution
Sample71	-0.10771	0.0131974	yes	50	October_Revolution
Sample72	-0.185994	-0.00283995	yes	50	October_Revolution
