# Supplementary material for: Metagenomic insights into viral and microbial genes of Russian High-Arctic soil microbiomes
Source: Commun Biol. 2026 Apr 15;9:819. doi: 10.1038/s42003-026-10050-0 (PMC13269706; doi:10.1038/s42003-026-10050-0)
Supplement: Supplementary file 4 — Supplementary Data 3 [file 42003_2026_10050_MOESM4_ESM.xlsx]

## Sheet: Supplementary Data 3
Figure2B. Phylum relative abundance (TPM)
sample	island	vegetation	soil	phylum	abundance
Sample1	Vize_island	yes	2	Abditibacteriota	110.597
Sample1	Vize_island	yes	2	Acidobacteriota	73194.9
Sample1	Vize_island	yes	2	Actinomycetota	109212
Sample1	Vize_island	yes	2	Apicomplexa	9.15525
Sample1	Vize_island	yes	2	Aquificota	38.3254
Sample1	Vize_island	yes	2	Armatimonadota	887.115
Sample1	Vize_island	yes	2	Artverviricota	0.423614
Sample1	Vize_island	yes	2	Ascomycota	1402.61
Sample1	Vize_island	yes	2	Atribacterota	40.5911
Sample1	Vize_island	yes	2	Bacillariophyta	46.6608
Sample1	Vize_island	yes	2	Bacillota	3929.55
Sample1	Vize_island	yes	2	Bacteroidota	49936.8
Sample1	Vize_island	yes	2	Balneolota	155.636
Sample1	Vize_island	yes	2	Basidiomycota	176.526
Sample1	Vize_island	yes	2	Bdellovibrionota	426.559
Sample1	Vize_island	yes	2	Blastocladiomycota	2.99869
Sample1	Vize_island	yes	2	Caldisericota	2.92966
Sample1	Vize_island	yes	2	Calditrichota	245.845
Sample1	Vize_island	yes	2	Campylobacterota	144.155
Sample1	Vize_island	yes	2	Candidatus_Abawacabacteria	0.773044
Sample1	Vize_island	yes	2	Candidatus_Absconditabacteria	1.4269
Sample1	Vize_island	yes	2	Candidatus_Abyssubacteria	14.6219
Sample1	Vize_island	yes	2	Candidatus_Adlerbacteria	8.40394
Sample1	Vize_island	yes	2	Candidatus_Aenigmarchaeota	3.68866
Sample1	Vize_island	yes	2	Candidatus_Aerophobetes	14.3847
Sample1	Vize_island	yes	2	Candidatus_Altiarchaeota	6.85966
Sample1	Vize_island	yes	2	Candidatus_Amesbacteria	6.13213
Sample1	Vize_island	yes	2	Candidatus_Aminicenantes	190.041
Sample1	Vize_island	yes	2	Candidatus_Andersenbacteria	8.74187
Sample1	Vize_island	yes	2	Candidatus_Auribacterota	4.90086
Sample1	Vize_island	yes	2	Candidatus_Azambacteria	4.32596
Sample1	Vize_island	yes	2	Candidatus_Bathyarchaeota	48.5979
Sample1	Vize_island	yes	2	Candidatus_Beckwithbacteria	2.40283
Sample1	Vize_island	yes	2	Candidatus_Berkelbacteria	5.40472
Sample1	Vize_island	yes	2	Candidatus_Binatota	68.7236
Sample1	Vize_island	yes	2	Candidatus_Bipolaricaulota	24.4797
Sample1	Vize_island	yes	2	Candidatus_Blackallbacteria	19.9416
Sample1	Vize_island	yes	2	Candidatus_Blackburnbacteria	1.64276
Sample1	Vize_island	yes	2	Candidatus_Brennerbacteria	0.0568422
Sample1	Vize_island	yes	2	Candidatus_Buchananbacteria	4.14955
Sample1	Vize_island	yes	2	Candidatus_Campbellbacteria	2.93869
Sample1	Vize_island	yes	2	Candidatus_Cerribacteria	2.50571
Sample1	Vize_island	yes	2	Candidatus_Chisholmbacteria	2.64742
Sample1	Vize_island	yes	2	Candidatus_Cloacimonadota	30.783
Sample1	Vize_island	yes	2	Candidatus_Coatesbacteria	17.848
Sample1	Vize_island	yes	2	Candidatus_Collierbacteria	1.34621
Sample1	Vize_island	yes	2	Candidatus_Colwellbacteria	1.19583
Sample1	Vize_island	yes	2	Candidatus_Cryosericota	9.21693
Sample1	Vize_island	yes	2	Candidatus_Curtissbacteria	7.35983
Sample1	Vize_island	yes	2	Candidatus_Dadabacteria	73.104
Sample1	Vize_island	yes	2	Candidatus_Daviesbacteria	14.4554
Sample1	Vize_island	yes	2	Candidatus_Delongbacteria	1.04223
Sample1	Vize_island	yes	2	Candidatus_Desantisbacteria	7.4147
Sample1	Vize_island	yes	2	Candidatus_Diapherotrites	0.698576
Sample1	Vize_island	yes	2	Candidatus_Dormibacteraeota	146.747
Sample1	Vize_island	yes	2	Candidatus_Doudnabacteria	9.71108
Sample1	Vize_island	yes	2	Candidatus_Edwardsbacteria	5.23246
Sample1	Vize_island	yes	2	Candidatus_Eisenbacteria	903.474
Sample1	Vize_island	yes	2	Candidatus_Eremiobacterota	157.97
Sample1	Vize_island	yes	2	Candidatus_Falkowbacteria	9.70657
Sample1	Vize_island	yes	2	Candidatus_Fermentibacteria	10.8378
Sample1	Vize_island	yes	2	Candidatus_Fervidibacteria	6.86376
Sample1	Vize_island	yes	2	Candidatus_Firestonebacteria	9.08237
Sample1	Vize_island	yes	2	Candidatus_Fischerbacteria	5.22384
Sample1	Vize_island	yes	2	Candidatus_Fraserbacteria	4.47983
Sample1	Vize_island	yes	2	Candidatus_Geothermarchaeota	0.894289
Sample1	Vize_island	yes	2	Candidatus_Giovannonibacteria	4.61969
Sample1	Vize_island	yes	2	Candidatus_Glassbacteria	10.6595
Sample1	Vize_island	yes	2	Candidatus_Goldbacteria	2.52431
Sample1	Vize_island	yes	2	Candidatus_Gottesmanbacteria	15.0871
Sample1	Vize_island	yes	2	Candidatus_Gracilibacteria	1.97352
Sample1	Vize_island	yes	2	Candidatus_Gribaldobacteria	0.481791
Sample1	Vize_island	yes	2	Candidatus_Handelsmanbacteria	74.0876
Sample1	Vize_island	yes	2	Candidatus_Harrisonbacteria	5.44569
Sample1	Vize_island	yes	2	Candidatus_Heimdallarchaeota	13.8536
Sample1	Vize_island	yes	2	Candidatus_Hinthialibacterota	13.6133
Sample1	Vize_island	yes	2	Candidatus_Hydrogenedentes	65.4087
Sample1	Vize_island	yes	2	Candidatus_Hydrothermae	6.28803
Sample1	Vize_island	yes	2	Candidatus_Hydrothermarchaeota	0.833248
Sample1	Vize_island	yes	2	Candidatus_Jacksonbacteria	0.0540694
Sample1	Vize_island	yes	2	Candidatus_Jorgensenbacteria	1.54249
Sample1	Vize_island	yes	2	Candidatus_Kaiserbacteria	47.0413
Sample1	Vize_island	yes	2	Candidatus_Kapabacteria	96.1679
Sample1	Vize_island	yes	2	Candidatus_Kerfeldbacteria	6.3559
Sample1	Vize_island	yes	2	Candidatus_Komeilibacteria	2.79134
Sample1	Vize_island	yes	2	Candidatus_Korarchaeota	5.95927
Sample1	Vize_island	yes	2	Candidatus_Kryptonia	15.9021
Sample1	Vize_island	yes	2	Candidatus_Kuenenbacteria	2.63409
Sample1	Vize_island	yes	2	Candidatus_Latescibacteria	119.268
Sample1	Vize_island	yes	2	Candidatus_Levybacteria	38.1086
Sample1	Vize_island	yes	2	Candidatus_Lindowbacteria	22.3989
Sample1	Vize_island	yes	2	Candidatus_Liptonbacteria	3.53072
Sample1	Vize_island	yes	2	Candidatus_Lloydbacteria	3.7617
Sample1	Vize_island	yes	2	Candidatus_Lokiarchaeota	13.8372
Sample1	Vize_island	yes	2	Candidatus_Magasanikbacteria	17.8226
Sample1	Vize_island	yes	2	Candidatus_Margulisbacteria	13.6297
Sample1	Vize_island	yes	2	Candidatus_Marinimicrobia	132.841
Sample1	Vize_island	yes	2	Candidatus_Marsarchaeota	1.30396
Sample1	Vize_island	yes	2	Candidatus_Mcinerneyibacteriota	0.181086
Sample1	Vize_island	yes	2	Candidatus_Melainabacteria	242.992
Sample1	Vize_island	yes	2	Candidatus_Micrarchaeota	4.61746
Sample1	Vize_island	yes	2	Candidatus_Microgenomates	7.92199
Sample1	Vize_island	yes	2	Candidatus_Moranbacteria	31.3519
Sample1	Vize_island	yes	2	Candidatus_Muirbacteria	1.92083
Sample1	Vize_island	yes	2	Candidatus_Nanohaloarchaeota	0.775779
Sample1	Vize_island	yes	2	Candidatus_Nealsonbacteria	7.01434
Sample1	Vize_island	yes	2	Candidatus_Nezhaarchaeota	0
Sample1	Vize_island	yes	2	Candidatus_Niyogibacteria	1.07338
Sample1	Vize_island	yes	2	Candidatus_Nomurabacteria	42.4432
Sample1	Vize_island	yes	2	Candidatus_Odinarchaeota	0.213316
Sample1	Vize_island	yes	2	Candidatus_Omnitrophota	216.788
Sample1	Vize_island	yes	2	Candidatus_Pacebacteria	6.5965
Sample1	Vize_island	yes	2	Candidatus_Parcubacteria	43.8637
Sample1	Vize_island	yes	2	Candidatus_Parvarchaeota	0.375712
Sample1	Vize_island	yes	2	Candidatus_Peregrinibacteria	48.5655
Sample1	Vize_island	yes	2	Candidatus_Poribacteria	132.825
Sample1	Vize_island	yes	2	Candidatus_Portnoybacteria	3.00768
Sample1	Vize_island	yes	2	Candidatus_Ratteibacteria	0.393787
Sample1	Vize_island	yes	2	Candidatus_Raymondbacteria	9.91013
Sample1	Vize_island	yes	2	Candidatus_Riflebacteria	17.7127
Sample1	Vize_island	yes	2	Candidatus_Roizmanbacteria	22.8312
Sample1	Vize_island	yes	2	Candidatus_Rokubacteria	1877.91
Sample1	Vize_island	yes	2	Candidatus_Ryanbacteria	3.56683
Sample1	Vize_island	yes	2	Candidatus_Saccharibacteria	361.988
Sample1	Vize_island	yes	2	Candidatus_Schekmanbacteria	21.4635
Sample1	Vize_island	yes	2	Candidatus_Shapirobacteria	5.93313
Sample1	Vize_island	yes	2	Candidatus_Spechtbacteria	1.95212
Sample1	Vize_island	yes	2	Candidatus_Staskawiczbacteria	4.93317
Sample1	Vize_island	yes	2	Candidatus_Sumerlaeota	52.5639
Sample1	Vize_island	yes	2	Candidatus_Sungbacteria	5.0279
Sample1	Vize_island	yes	2	Candidatus_Tagabacteria	1.4314
Sample1	Vize_island	yes	2	Candidatus_Taylorbacteria	19.7294
Sample1	Vize_island	yes	2	Candidatus_Tectomicrobia	248.916
Sample1	Vize_island	yes	2	Candidatus_Terrybacteria	0.92514
Sample1	Vize_island	yes	2	Candidatus_Thermoplasmatota	54.2696
Sample1	Vize_island	yes	2	Candidatus_Thorarchaeota	10.1873
Sample1	Vize_island	yes	2	Candidatus_Uhrbacteria	49.9117
Sample1	Vize_island	yes	2	Candidatus_Veblenbacteria	0
Sample1	Vize_island	yes	2	Candidatus_Verstraetearchaeota	0.566299
Sample1	Vize_island	yes	2	Candidatus_Vogelbacteria	3.57537
Sample1	Vize_island	yes	2	Candidatus_Wallbacteria	5.0581
Sample1	Vize_island	yes	2	Candidatus_Wildermuthbacteria	3.1062
Sample1	Vize_island	yes	2	Candidatus_Wirthbacteria	1.83584
Sample1	Vize_island	yes	2	Candidatus_Woesearchaeota	17.6725
Sample1	Vize_island	yes	2	Candidatus_Woesebacteria	32.5555
Sample1	Vize_island	yes	2	Candidatus_Wolfebacteria	4.91356
Sample1	Vize_island	yes	2	Candidatus_Woykebacteria	4.60641
Sample1	Vize_island	yes	2	Candidatus_Yanofskybacteria	10.6014
Sample1	Vize_island	yes	2	Candidatus_Yonathbacteria	3.55682
Sample1	Vize_island	yes	2	Candidatus_Zambryskibacteria	10.6612
Sample1	Vize_island	yes	2	Cercozoa	1.14455
Sample1	Vize_island	yes	2	Chlamydiota	111.352
Sample1	Vize_island	yes	2	Chlorobiota	602.937
Sample1	Vize_island	yes	2	Chloroflexota	36607.3
Sample1	Vize_island	yes	2	Chlorophyta	754.485
Sample1	Vize_island	yes	2	Chrysiogenota	20.4288
Sample1	Vize_island	yes	2	Chytridiomycota	65.4655
Sample1	Vize_island	yes	2	Ciliophora	38.2639
Sample1	Vize_island	yes	2	Coprothermobacterota	2.03583
Sample1	Vize_island	yes	2	Cossaviricota	0
Sample1	Vize_island	yes	2	Cressdnaviricota	0
Sample1	Vize_island	yes	2	Cryptomycota	2.04604
Sample1	Vize_island	yes	2	Cyanobacteriota	13985.6
Sample1	Vize_island	yes	2	Deferribacterota	29.3996
Sample1	Vize_island	yes	2	Deinococcota	691.343
Sample1	Vize_island	yes	2	Dictyoglomota	9.2
Sample1	Vize_island	yes	2	Discosea	4.18232
Sample1	Vize_island	yes	2	Duplornaviricota	0.0898722
Sample1	Vize_island	yes	2	Elusimicrobiota	327.431
Sample1	Vize_island	yes	2	Endomyxa	0.806547
Sample1	Vize_island	yes	2	Euglenozoa	9.13811
Sample1	Vize_island	yes	2	Euryarchaeota	485.142
Sample1	Vize_island	yes	2	Evosea	10.1886
Sample1	Vize_island	yes	2	Fibrobacterota	39.6756
Sample1	Vize_island	yes	2	Foraminifera	0.50668
Sample1	Vize_island	yes	2	Fornicata	3.83807
Sample1	Vize_island	yes	2	Fusobacteriota	19.5677
Sample1	Vize_island	yes	2	Gemmatimonadota	15776.8
Sample1	Vize_island	yes	2	Haptophyta	8.11132
Sample1	Vize_island	yes	2	Heterolobosea	2.07164
Sample1	Vize_island	yes	2	Hofneiviricota	0
Sample1	Vize_island	yes	2	Ignavibacteriota	582.23
Sample1	Vize_island	yes	2	Kiritimatiellota	58.9479
Sample1	Vize_island	yes	2	Kitrinoviricota	0
Sample1	Vize_island	yes	2	Lenarviricota	0
Sample1	Vize_island	yes	2	Lentisphaerota	315.119
Sample1	Vize_island	yes	2	Microsporidia	1.40694
Sample1	Vize_island	yes	2	Mucoromycota	73.738
Sample1	Vize_island	yes	2	Mycoplasmatota	26.2561
Sample1	Vize_island	yes	2	Myxococcota	23579.1
Sample1	Vize_island	yes	2	Nanoarchaeota	0.341392
Sample1	Vize_island	yes	2	Negarnaviricota	0
Sample1	Vize_island	yes	2	Nitrososphaerota	111.226
Sample1	Vize_island	yes	2	Nitrospinota	105.009
Sample1	Vize_island	yes	2	Nitrospirota	6722.87
Sample1	Vize_island	yes	2	Nucleocytoviricota	7.95886
Sample1	Vize_island	yes	2	Olpidiomycota	0.915058
Sample1	Vize_island	yes	2	Oomycota	62.0502
Sample1	Vize_island	yes	2	Parabasalia	0.605335
Sample1	Vize_island	yes	2	Peploviricota	0.00843977
Sample1	Vize_island	yes	2	Perkinsozoa	6.78617
Sample1	Vize_island	yes	2	Phixviricota	0
Sample1	Vize_island	yes	2	Picozoa	0
Sample1	Vize_island	yes	2	Pisuviricota	0
Sample1	Vize_island	yes	2	Planctomycetota	31525.5
Sample1	Vize_island	yes	2	Preaxostyla	0.592532
Sample1	Vize_island	yes	2	Preplasmiviricota	1.18315
Sample1	Vize_island	yes	2	Pseudomonadota	269885
Sample1	Vize_island	yes	2	Rhodophyta	20.74
Sample1	Vize_island	yes	2	Rhodothermota	180.046
Sample1	Vize_island	yes	2	Spirochaetota	447.402
Sample1	Vize_island	yes	2	Synergistota	59.7362
Sample1	Vize_island	yes	2	Thermodesulfobacteriota	5010.47
Sample1	Vize_island	yes	2	Thermomicrobiota	2028.03
Sample1	Vize_island	yes	2	Thermoproteota	27.0519
Sample1	Vize_island	yes	2	Thermotogota	33.3287
Sample1	Vize_island	yes	2	Tubulinea	0.586064
Sample1	Vize_island	yes	2	Uroviricota	213.905
Sample1	Vize_island	yes	2	Verrucomicrobiota	47693.9
Sample1	Vize_island	yes	2	Zoopagomycota	17.9277
Sample1	Vize_island	yes	2	candidate_division_CPR1	15.2855
Sample1	Vize_island	yes	2	candidate_division_CPR2	1.58944
Sample1	Vize_island	yes	2	candidate_division_CPR3	2.22731
Sample1	Vize_island	yes	2	candidate_division_KD3.62	0.560389
Sample1	Vize_island	yes	2	candidate_division_LCP.89	1.96969
Sample1	Vize_island	yes	2	candidate_division_NC10	185.391
Sample1	Vize_island	yes	2	candidate_division_WOR.3	21.4818
Sample1	Vize_island	yes	2	candidate_division_WWE3	11.7952
Sample1	Vize_island	yes	2	candidate_division_Zixibacteria	144.552
Sample1	Vize_island	yes	2	Unclassified	294938
Sample10	Vize_island	yes	2	Abditibacteriota	136.847
Sample10	Vize_island	yes	2	Acidobacteriota	78157.2
Sample10	Vize_island	yes	2	Actinomycetota	99891.4
Sample10	Vize_island	yes	2	Apicomplexa	10.5654
Sample10	Vize_island	yes	2	Aquificota	36.2274
Sample10	Vize_island	yes	2	Armatimonadota	1022.53
Sample10	Vize_island	yes	2	Artverviricota	0.827677
Sample10	Vize_island	yes	2	Ascomycota	1967.53
Sample10	Vize_island	yes	2	Atribacterota	23.7388
Sample10	Vize_island	yes	2	Bacillariophyta	71.1108
Sample10	Vize_island	yes	2	Bacillota	3993.07
Sample10	Vize_island	yes	2	Bacteroidota	46418.1
Sample10	Vize_island	yes	2	Balneolota	162.629
Sample10	Vize_island	yes	2	Basidiomycota	254.824
Sample10	Vize_island	yes	2	Bdellovibrionota	407.662
Sample10	Vize_island	yes	2	Blastocladiomycota	5.12233
Sample10	Vize_island	yes	2	Caldisericota	2.86248
Sample10	Vize_island	yes	2	Calditrichota	248.827
Sample10	Vize_island	yes	2	Campylobacterota	136.468
Sample10	Vize_island	yes	2	Candidatus_Abawacabacteria	0.738264
Sample10	Vize_island	yes	2	Candidatus_Absconditabacteria	1.63523
Sample10	Vize_island	yes	2	Candidatus_Abyssubacteria	18.642
Sample10	Vize_island	yes	2	Candidatus_Adlerbacteria	3.26855
Sample10	Vize_island	yes	2	Candidatus_Aenigmarchaeota	4.80321
Sample10	Vize_island	yes	2	Candidatus_Aerophobetes	17.7195
Sample10	Vize_island	yes	2	Candidatus_Altiarchaeota	6.42782
Sample10	Vize_island	yes	2	Candidatus_Amesbacteria	9.08948
Sample10	Vize_island	yes	2	Candidatus_Aminicenantes	210.297
Sample10	Vize_island	yes	2	Candidatus_Andersenbacteria	4.77084
Sample10	Vize_island	yes	2	Candidatus_Auribacterota	6.89375
Sample10	Vize_island	yes	2	Candidatus_Azambacteria	3.1091
Sample10	Vize_island	yes	2	Candidatus_Bathyarchaeota	56.571
Sample10	Vize_island	yes	2	Candidatus_Beckwithbacteria	3.35449
Sample10	Vize_island	yes	2	Candidatus_Berkelbacteria	7.93058
Sample10	Vize_island	yes	2	Candidatus_Binatota	68.423
Sample10	Vize_island	yes	2	Candidatus_Bipolaricaulota	24.9328
Sample10	Vize_island	yes	2	Candidatus_Blackallbacteria	17.3866
Sample10	Vize_island	yes	2	Candidatus_Blackburnbacteria	2.51908
Sample10	Vize_island	yes	2	Candidatus_Brennerbacteria	0.0445554
Sample10	Vize_island	yes	2	Candidatus_Buchananbacteria	2.97737
Sample10	Vize_island	yes	2	Candidatus_Campbellbacteria	3.40474
Sample10	Vize_island	yes	2	Candidatus_Cerribacteria	2.36845
Sample10	Vize_island	yes	2	Candidatus_Chisholmbacteria	2.07629
Sample10	Vize_island	yes	2	Candidatus_Cloacimonadota	32.9673
Sample10	Vize_island	yes	2	Candidatus_Coatesbacteria	11.3395
Sample10	Vize_island	yes	2	Candidatus_Collierbacteria	2.16026
Sample10	Vize_island	yes	2	Candidatus_Colwellbacteria	0.87327
Sample10	Vize_island	yes	2	Candidatus_Cryosericota	7.82187
Sample10	Vize_island	yes	2	Candidatus_Curtissbacteria	5.66404
Sample10	Vize_island	yes	2	Candidatus_Dadabacteria	78.1469
Sample10	Vize_island	yes	2	Candidatus_Daviesbacteria	9.96888
Sample10	Vize_island	yes	2	Candidatus_Delongbacteria	0.971464
Sample10	Vize_island	yes	2	Candidatus_Desantisbacteria	7.36261
Sample10	Vize_island	yes	2	Candidatus_Diapherotrites	2.05862
Sample10	Vize_island	yes	2	Candidatus_Dormibacteraeota	171.386
Sample10	Vize_island	yes	2	Candidatus_Doudnabacteria	7.83208
Sample10	Vize_island	yes	2	Candidatus_Edwardsbacteria	6.13518
Sample10	Vize_island	yes	2	Candidatus_Eisenbacteria	962.118
Sample10	Vize_island	yes	2	Candidatus_Eremiobacterota	224.3
Sample10	Vize_island	yes	2	Candidatus_Falkowbacteria	16.3766
Sample10	Vize_island	yes	2	Candidatus_Fermentibacteria	9.27934
Sample10	Vize_island	yes	2	Candidatus_Fervidibacteria	6.98014
Sample10	Vize_island	yes	2	Candidatus_Firestonebacteria	5.1719
Sample10	Vize_island	yes	2	Candidatus_Fischerbacteria	6.03684
Sample10	Vize_island	yes	2	Candidatus_Fraserbacteria	6.05886
Sample10	Vize_island	yes	2	Candidatus_Geothermarchaeota	1.29331
Sample10	Vize_island	yes	2	Candidatus_Giovannonibacteria	4.01569
Sample10	Vize_island	yes	2	Candidatus_Glassbacteria	13.3195
Sample10	Vize_island	yes	2	Candidatus_Goldbacteria	1.24182
Sample10	Vize_island	yes	2	Candidatus_Gottesmanbacteria	11.7161
Sample10	Vize_island	yes	2	Candidatus_Gracilibacteria	1.51653
Sample10	Vize_island	yes	2	Candidatus_Gribaldobacteria	0.359195
Sample10	Vize_island	yes	2	Candidatus_Handelsmanbacteria	82.6307
Sample10	Vize_island	yes	2	Candidatus_Harrisonbacteria	2.85643
Sample10	Vize_island	yes	2	Candidatus_Heimdallarchaeota	12.5085
Sample10	Vize_island	yes	2	Candidatus_Hinthialibacterota	18.527
Sample10	Vize_island	yes	2	Candidatus_Hydrogenedentes	59.6004
Sample10	Vize_island	yes	2	Candidatus_Hydrothermae	4.88242
Sample10	Vize_island	yes	2	Candidatus_Hydrothermarchaeota	0.411107
Sample10	Vize_island	yes	2	Candidatus_Jacksonbacteria	0.295763
Sample10	Vize_island	yes	2	Candidatus_Jorgensenbacteria	2.54032
Sample10	Vize_island	yes	2	Candidatus_Kaiserbacteria	32.0829
Sample10	Vize_island	yes	2	Candidatus_Kapabacteria	87.9316
Sample10	Vize_island	yes	2	Candidatus_Kerfeldbacteria	6.21861
Sample10	Vize_island	yes	2	Candidatus_Komeilibacteria	1.67879
Sample10	Vize_island	yes	2	Candidatus_Korarchaeota	4.36468
Sample10	Vize_island	yes	2	Candidatus_Kryptonia	15.1885
Sample10	Vize_island	yes	2	Candidatus_Kuenenbacteria	2.56422
Sample10	Vize_island	yes	2	Candidatus_Latescibacteria	110.761
Sample10	Vize_island	yes	2	Candidatus_Levybacteria	19.0189
Sample10	Vize_island	yes	2	Candidatus_Lindowbacteria	19.732
Sample10	Vize_island	yes	2	Candidatus_Liptonbacteria	3.32143
Sample10	Vize_island	yes	2	Candidatus_Lloydbacteria	5.31634
Sample10	Vize_island	yes	2	Candidatus_Lokiarchaeota	13.4164
Sample10	Vize_island	yes	2	Candidatus_Magasanikbacteria	14.2143
Sample10	Vize_island	yes	2	Candidatus_Margulisbacteria	13.1487
Sample10	Vize_island	yes	2	Candidatus_Marinimicrobia	138.178
Sample10	Vize_island	yes	2	Candidatus_Marsarchaeota	3.02075
Sample10	Vize_island	yes	2	Candidatus_Mcinerneyibacteriota	0.6253
Sample10	Vize_island	yes	2	Candidatus_Melainabacteria	251.282
Sample10	Vize_island	yes	2	Candidatus_Micrarchaeota	6.55903
Sample10	Vize_island	yes	2	Candidatus_Microgenomates	4.62965
Sample10	Vize_island	yes	2	Candidatus_Moranbacteria	24.1974
Sample10	Vize_island	yes	2	Candidatus_Muirbacteria	1.79502
Sample10	Vize_island	yes	2	Candidatus_Nanohaloarchaeota	1.45268
Sample10	Vize_island	yes	2	Candidatus_Nealsonbacteria	5.1752
Sample10	Vize_island	yes	2	Candidatus_Nezhaarchaeota	0.042114
Sample10	Vize_island	yes	2	Candidatus_Niyogibacteria	1.17252
Sample10	Vize_island	yes	2	Candidatus_Nomurabacteria	33.9775
Sample10	Vize_island	yes	2	Candidatus_Odinarchaeota	0.310666
Sample10	Vize_island	yes	2	Candidatus_Omnitrophota	245.075
Sample10	Vize_island	yes	2	Candidatus_Pacebacteria	5.18714
Sample10	Vize_island	yes	2	Candidatus_Parcubacteria	42.1708
Sample10	Vize_island	yes	2	Candidatus_Parvarchaeota	0.136636
Sample10	Vize_island	yes	2	Candidatus_Peregrinibacteria	59.0722
Sample10	Vize_island	yes	2	Candidatus_Poribacteria	147.093
Sample10	Vize_island	yes	2	Candidatus_Portnoybacteria	3.71727
Sample10	Vize_island	yes	2	Candidatus_Ratteibacteria	0.400076
Sample10	Vize_island	yes	2	Candidatus_Raymondbacteria	9.98035
Sample10	Vize_island	yes	2	Candidatus_Riflebacteria	14.605
Sample10	Vize_island	yes	2	Candidatus_Roizmanbacteria	18.9942
Sample10	Vize_island	yes	2	Candidatus_Rokubacteria	2061.89
Sample10	Vize_island	yes	2	Candidatus_Ryanbacteria	3.4318
Sample10	Vize_island	yes	2	Candidatus_Saccharibacteria	133.421
Sample10	Vize_island	yes	2	Candidatus_Schekmanbacteria	17.9834
Sample10	Vize_island	yes	2	Candidatus_Shapirobacteria	5.81606
Sample10	Vize_island	yes	2	Candidatus_Spechtbacteria	1.40651
Sample10	Vize_island	yes	2	Candidatus_Staskawiczbacteria	6.22376
Sample10	Vize_island	yes	2	Candidatus_Sumerlaeota	63.0023
Sample10	Vize_island	yes	2	Candidatus_Sungbacteria	5.93182
Sample10	Vize_island	yes	2	Candidatus_Tagabacteria	0.773649
Sample10	Vize_island	yes	2	Candidatus_Taylorbacteria	13.4954
Sample10	Vize_island	yes	2	Candidatus_Tectomicrobia	262.41
Sample10	Vize_island	yes	2	Candidatus_Terrybacteria	2.21432
Sample10	Vize_island	yes	2	Candidatus_Thermoplasmatota	67.8906
Sample10	Vize_island	yes	2	Candidatus_Thorarchaeota	12.2469
Sample10	Vize_island	yes	2	Candidatus_Uhrbacteria	55.7373
Sample10	Vize_island	yes	2	Candidatus_Veblenbacteria	0
Sample10	Vize_island	yes	2	Candidatus_Verstraetearchaeota	3.14096
Sample10	Vize_island	yes	2	Candidatus_Vogelbacteria	1.47713
Sample10	Vize_island	yes	2	Candidatus_Wallbacteria	5.17163
Sample10	Vize_island	yes	2	Candidatus_Wildermuthbacteria	2.71799
Sample10	Vize_island	yes	2	Candidatus_Wirthbacteria	1.42009
Sample10	Vize_island	yes	2	Candidatus_Woesearchaeota	14.1483
Sample10	Vize_island	yes	2	Candidatus_Woesebacteria	18.4524
Sample10	Vize_island	yes	2	Candidatus_Wolfebacteria	6.24062
Sample10	Vize_island	yes	2	Candidatus_Woykebacteria	5.91363
Sample10	Vize_island	yes	2	Candidatus_Yanofskybacteria	8.87341
Sample10	Vize_island	yes	2	Candidatus_Yonathbacteria	4.86035
Sample10	Vize_island	yes	2	Candidatus_Zambryskibacteria	10.455
Sample10	Vize_island	yes	2	Cercozoa	1.18619
Sample10	Vize_island	yes	2	Chlamydiota	111.447
Sample10	Vize_island	yes	2	Chlorobiota	473.804
Sample10	Vize_island	yes	2	Chloroflexota	34749.6
Sample10	Vize_island	yes	2	Chlorophyta	618.84
Sample10	Vize_island	yes	2	Chrysiogenota	16.2604
Sample10	Vize_island	yes	2	Chytridiomycota	70.3983
Sample10	Vize_island	yes	2	Ciliophora	164.895
Sample10	Vize_island	yes	2	Coprothermobacterota	2.21551
Sample10	Vize_island	yes	2	Cossaviricota	0
Sample10	Vize_island	yes	2	Cressdnaviricota	0
Sample10	Vize_island	yes	2	Cryptomycota	3.71104
Sample10	Vize_island	yes	2	Cyanobacteriota	12530.2
Sample10	Vize_island	yes	2	Deferribacterota	28.276
Sample10	Vize_island	yes	2	Deinococcota	751.339
Sample10	Vize_island	yes	2	Dictyoglomota	6.28334
Sample10	Vize_island	yes	2	Discosea	5.28375
Sample10	Vize_island	yes	2	Duplornaviricota	0.0830897
Sample10	Vize_island	yes	2	Elusimicrobiota	309.683
Sample10	Vize_island	yes	2	Endomyxa	1.33238
Sample10	Vize_island	yes	2	Euglenozoa	7.62447
Sample10	Vize_island	yes	2	Euryarchaeota	561.251
Sample10	Vize_island	yes	2	Evosea	16.6341
Sample10	Vize_island	yes	2	Fibrobacterota	45.4008
Sample10	Vize_island	yes	2	Foraminifera	0.461952
Sample10	Vize_island	yes	2	Fornicata	3.10663
Sample10	Vize_island	yes	2	Fusobacteriota	24.3228
Sample10	Vize_island	yes	2	Gemmatimonadota	16410.5
Sample10	Vize_island	yes	2	Haptophyta	8.53953
Sample10	Vize_island	yes	2	Heterolobosea	4.25269
Sample10	Vize_island	yes	2	Hofneiviricota	0
Sample10	Vize_island	yes	2	Ignavibacteriota	563.728
Sample10	Vize_island	yes	2	Kiritimatiellota	66.1101
Sample10	Vize_island	yes	2	Kitrinoviricota	0
Sample10	Vize_island	yes	2	Lenarviricota	0
Sample10	Vize_island	yes	2	Lentisphaerota	319.72
Sample10	Vize_island	yes	2	Microsporidia	1.65888
Sample10	Vize_island	yes	2	Mucoromycota	81.8328
Sample10	Vize_island	yes	2	Mycoplasmatota	25.6606
Sample10	Vize_island	yes	2	Myxococcota	17423.3
Sample10	Vize_island	yes	2	Nanoarchaeota	0.709247
Sample10	Vize_island	yes	2	Negarnaviricota	0
Sample10	Vize_island	yes	2	Nitrososphaerota	185.664
Sample10	Vize_island	yes	2	Nitrospinota	108.432
Sample10	Vize_island	yes	2	Nitrospirota	6939.8
Sample10	Vize_island	yes	2	Nucleocytoviricota	10.6441
Sample10	Vize_island	yes	2	Olpidiomycota	0.423945
Sample10	Vize_island	yes	2	Oomycota	104.655
Sample10	Vize_island	yes	2	Parabasalia	0.562521
Sample10	Vize_island	yes	2	Peploviricota	0.799914
Sample10	Vize_island	yes	2	Perkinsozoa	14.9938
Sample10	Vize_island	yes	2	Phixviricota	0
Sample10	Vize_island	yes	2	Picozoa	0
Sample10	Vize_island	yes	2	Pisuviricota	0.345163
Sample10	Vize_island	yes	2	Planctomycetota	41366.4
Sample10	Vize_island	yes	2	Preaxostyla	0.285863
Sample10	Vize_island	yes	2	Preplasmiviricota	0.041266
Sample10	Vize_island	yes	2	Pseudomonadota	256304
Sample10	Vize_island	yes	2	Rhodophyta	21.2155
Sample10	Vize_island	yes	2	Rhodothermota	242.274
Sample10	Vize_island	yes	2	Spirochaetota	442.349
Sample10	Vize_island	yes	2	Synergistota	51.4498
Sample10	Vize_island	yes	2	Thermodesulfobacteriota	2660.83
Sample10	Vize_island	yes	2	Thermomicrobiota	3135.03
Sample10	Vize_island	yes	2	Thermoproteota	27.4494
Sample10	Vize_island	yes	2	Thermotogota	32.4832
Sample10	Vize_island	yes	2	Tubulinea	0.667068
Sample10	Vize_island	yes	2	Uroviricota	141.963
Sample10	Vize_island	yes	2	Verrucomicrobiota	51626.4
Sample10	Vize_island	yes	2	Zoopagomycota	20.9859
Sample10	Vize_island	yes	2	candidate_division_CPR1	14.4282
Sample10	Vize_island	yes	2	candidate_division_CPR2	0.527089
Sample10	Vize_island	yes	2	candidate_division_CPR3	1.07142
Sample10	Vize_island	yes	2	candidate_division_KD3.62	0.561599
Sample10	Vize_island	yes	2	candidate_division_LCP.89	2.50784
Sample10	Vize_island	yes	2	candidate_division_NC10	204.506
Sample10	Vize_island	yes	2	candidate_division_WOR.3	19.8853
Sample10	Vize_island	yes	2	candidate_division_WWE3	10.641
Sample10	Vize_island	yes	2	candidate_division_Zixibacteria	140.195
Sample10	Vize_island	yes	2	Unclassified	311366
Sample12	Vize_island	yes	50	Abditibacteriota	61.27
Sample12	Vize_island	yes	50	Acidobacteriota	59817.4
Sample12	Vize_island	yes	50	Actinomycetota	75198
Sample12	Vize_island	yes	50	Apicomplexa	274.344
Sample12	Vize_island	yes	50	Aquificota	39.0686
Sample12	Vize_island	yes	50	Armatimonadota	629.707
Sample12	Vize_island	yes	50	Artverviricota	39.0661
Sample12	Vize_island	yes	50	Ascomycota	224.44
Sample12	Vize_island	yes	50	Atribacterota	20.032
Sample12	Vize_island	yes	50	Bacillariophyta	46.3102
Sample12	Vize_island	yes	50	Bacillota	4082.93
Sample12	Vize_island	yes	50	Bacteroidota	40311.9
Sample12	Vize_island	yes	50	Balneolota	113.637
Sample12	Vize_island	yes	50	Basidiomycota	95.4994
Sample12	Vize_island	yes	50	Bdellovibrionota	404.444
Sample12	Vize_island	yes	50	Blastocladiomycota	1.28782
Sample12	Vize_island	yes	50	Caldisericota	3.32495
Sample12	Vize_island	yes	50	Calditrichota	175.865
Sample12	Vize_island	yes	50	Campylobacterota	138.584
Sample12	Vize_island	yes	50	Candidatus_Abawacabacteria	0
Sample12	Vize_island	yes	50	Candidatus_Absconditabacteria	0.378108
Sample12	Vize_island	yes	50	Candidatus_Abyssubacteria	12.5858
Sample12	Vize_island	yes	50	Candidatus_Adlerbacteria	26.1657
Sample12	Vize_island	yes	50	Candidatus_Aenigmarchaeota	6.00238
Sample12	Vize_island	yes	50	Candidatus_Aerophobetes	12.6763
Sample12	Vize_island	yes	50	Candidatus_Altiarchaeota	4.9194
Sample12	Vize_island	yes	50	Candidatus_Amesbacteria	12.4789
Sample12	Vize_island	yes	50	Candidatus_Aminicenantes	155.949
Sample12	Vize_island	yes	50	Candidatus_Andersenbacteria	265.993
Sample12	Vize_island	yes	50	Candidatus_Auribacterota	2.1811
Sample12	Vize_island	yes	50	Candidatus_Azambacteria	3.18741
Sample12	Vize_island	yes	50	Candidatus_Bathyarchaeota	62.4366
Sample12	Vize_island	yes	50	Candidatus_Beckwithbacteria	3.11037
Sample12	Vize_island	yes	50	Candidatus_Berkelbacteria	9.34683
Sample12	Vize_island	yes	50	Candidatus_Binatota	42.4368
Sample12	Vize_island	yes	50	Candidatus_Bipolaricaulota	28.265
Sample12	Vize_island	yes	50	Candidatus_Blackallbacteria	34.0146
Sample12	Vize_island	yes	50	Candidatus_Blackburnbacteria	1.88758
Sample12	Vize_island	yes	50	Candidatus_Brennerbacteria	0
Sample12	Vize_island	yes	50	Candidatus_Buchananbacteria	11.2923
Sample12	Vize_island	yes	50	Candidatus_Campbellbacteria	4.95579
Sample12	Vize_island	yes	50	Candidatus_Cerribacteria	0.656986
Sample12	Vize_island	yes	50	Candidatus_Chisholmbacteria	1.55117
Sample12	Vize_island	yes	50	Candidatus_Cloacimonadota	30.6017
Sample12	Vize_island	yes	50	Candidatus_Coatesbacteria	11.7666
Sample12	Vize_island	yes	50	Candidatus_Collierbacteria	0.564658
Sample12	Vize_island	yes	50	Candidatus_Colwellbacteria	2.00827
Sample12	Vize_island	yes	50	Candidatus_Cryosericota	20.796
Sample12	Vize_island	yes	50	Candidatus_Curtissbacteria	3.63803
Sample12	Vize_island	yes	50	Candidatus_Dadabacteria	61.2113
Sample12	Vize_island	yes	50	Candidatus_Daviesbacteria	62.8155
Sample12	Vize_island	yes	50	Candidatus_Delongbacteria	1.17616
Sample12	Vize_island	yes	50	Candidatus_Desantisbacteria	10.4606
Sample12	Vize_island	yes	50	Candidatus_Diapherotrites	0.170299
Sample12	Vize_island	yes	50	Candidatus_Dormibacteraeota	152.659
Sample12	Vize_island	yes	50	Candidatus_Doudnabacteria	35.0794
Sample12	Vize_island	yes	50	Candidatus_Edwardsbacteria	3.46517
Sample12	Vize_island	yes	50	Candidatus_Eisenbacteria	673.966
Sample12	Vize_island	yes	50	Candidatus_Eremiobacterota	131.935
Sample12	Vize_island	yes	50	Candidatus_Falkowbacteria	13.8781
Sample12	Vize_island	yes	50	Candidatus_Fermentibacteria	11.2408
Sample12	Vize_island	yes	50	Candidatus_Fervidibacteria	10.5699
Sample12	Vize_island	yes	50	Candidatus_Firestonebacteria	1.00817
Sample12	Vize_island	yes	50	Candidatus_Fischerbacteria	4.35343
Sample12	Vize_island	yes	50	Candidatus_Fraserbacteria	2.93298
Sample12	Vize_island	yes	50	Candidatus_Geothermarchaeota	0.249284
Sample12	Vize_island	yes	50	Candidatus_Giovannonibacteria	7.47375
Sample12	Vize_island	yes	50	Candidatus_Glassbacteria	10.9047
Sample12	Vize_island	yes	50	Candidatus_Goldbacteria	0.269068
Sample12	Vize_island	yes	50	Candidatus_Gottesmanbacteria	22.8062
Sample12	Vize_island	yes	50	Candidatus_Gracilibacteria	7.39611
Sample12	Vize_island	yes	50	Candidatus_Gribaldobacteria	0
Sample12	Vize_island	yes	50	Candidatus_Handelsmanbacteria	151.166
Sample12	Vize_island	yes	50	Candidatus_Harrisonbacteria	7.85348
Sample12	Vize_island	yes	50	Candidatus_Heimdallarchaeota	6.59868
Sample12	Vize_island	yes	50	Candidatus_Hinthialibacterota	12.2469
Sample12	Vize_island	yes	50	Candidatus_Hydrogenedentes	51.3647
Sample12	Vize_island	yes	50	Candidatus_Hydrothermae	3.92716
Sample12	Vize_island	yes	50	Candidatus_Hydrothermarchaeota	0
Sample12	Vize_island	yes	50	Candidatus_Jacksonbacteria	0
Sample12	Vize_island	yes	50	Candidatus_Jorgensenbacteria	3.60738
Sample12	Vize_island	yes	50	Candidatus_Kaiserbacteria	34.7168
Sample12	Vize_island	yes	50	Candidatus_Kapabacteria	134.21
Sample12	Vize_island	yes	50	Candidatus_Kerfeldbacteria	11.1602
Sample12	Vize_island	yes	50	Candidatus_Komeilibacteria	3.91193
Sample12	Vize_island	yes	50	Candidatus_Korarchaeota	7.88622
Sample12	Vize_island	yes	50	Candidatus_Kryptonia	11.9036
Sample12	Vize_island	yes	50	Candidatus_Kuenenbacteria	1.77217
Sample12	Vize_island	yes	50	Candidatus_Latescibacteria	101.559
Sample12	Vize_island	yes	50	Candidatus_Levybacteria	28.6742
Sample12	Vize_island	yes	50	Candidatus_Lindowbacteria	33.2129
Sample12	Vize_island	yes	50	Candidatus_Liptonbacteria	7.34211
Sample12	Vize_island	yes	50	Candidatus_Lloydbacteria	4.91623
Sample12	Vize_island	yes	50	Candidatus_Lokiarchaeota	12.487
Sample12	Vize_island	yes	50	Candidatus_Magasanikbacteria	16.1028
Sample12	Vize_island	yes	50	Candidatus_Margulisbacteria	8.70208
Sample12	Vize_island	yes	50	Candidatus_Marinimicrobia	110.564
Sample12	Vize_island	yes	50	Candidatus_Marsarchaeota	1.49824
Sample12	Vize_island	yes	50	Candidatus_Mcinerneyibacteriota	0.668462
Sample12	Vize_island	yes	50	Candidatus_Melainabacteria	80.8837
Sample12	Vize_island	yes	50	Candidatus_Micrarchaeota	0.917536
Sample12	Vize_island	yes	50	Candidatus_Microgenomates	7.13
Sample12	Vize_island	yes	50	Candidatus_Moranbacteria	107.267
Sample12	Vize_island	yes	50	Candidatus_Muirbacteria	1.05051
Sample12	Vize_island	yes	50	Candidatus_Nanohaloarchaeota	0.137549
Sample12	Vize_island	yes	50	Candidatus_Nealsonbacteria	10.6285
Sample12	Vize_island	yes	50	Candidatus_Nezhaarchaeota	0
Sample12	Vize_island	yes	50	Candidatus_Niyogibacteria	3.08423
Sample12	Vize_island	yes	50	Candidatus_Nomurabacteria	55.0034
Sample12	Vize_island	yes	50	Candidatus_Odinarchaeota	0
Sample12	Vize_island	yes	50	Candidatus_Omnitrophota	197.497
Sample12	Vize_island	yes	50	Candidatus_Pacebacteria	24.441
Sample12	Vize_island	yes	50	Candidatus_Parcubacteria	42.5004
Sample12	Vize_island	yes	50	Candidatus_Parvarchaeota	0.557341
Sample12	Vize_island	yes	50	Candidatus_Peregrinibacteria	55.2306
Sample12	Vize_island	yes	50	Candidatus_Poribacteria	77.5634
Sample12	Vize_island	yes	50	Candidatus_Portnoybacteria	2.18819
Sample12	Vize_island	yes	50	Candidatus_Ratteibacteria	0
Sample12	Vize_island	yes	50	Candidatus_Raymondbacteria	5.68476
Sample12	Vize_island	yes	50	Candidatus_Riflebacteria	9.06271
Sample12	Vize_island	yes	50	Candidatus_Roizmanbacteria	35.4792
Sample12	Vize_island	yes	50	Candidatus_Rokubacteria	2394.35
Sample12	Vize_island	yes	50	Candidatus_Ryanbacteria	4.40467
Sample12	Vize_island	yes	50	Candidatus_Saccharibacteria	291.194
Sample12	Vize_island	yes	50	Candidatus_Schekmanbacteria	13.5353
Sample12	Vize_island	yes	50	Candidatus_Shapirobacteria	7.49055
Sample12	Vize_island	yes	50	Candidatus_Spechtbacteria	0.340597
Sample12	Vize_island	yes	50	Candidatus_Staskawiczbacteria	4.35275
Sample12	Vize_island	yes	50	Candidatus_Sumerlaeota	43.4141
Sample12	Vize_island	yes	50	Candidatus_Sungbacteria	13.692
Sample12	Vize_island	yes	50	Candidatus_Tagabacteria	2.93438
Sample12	Vize_island	yes	50	Candidatus_Taylorbacteria	8.91826
Sample12	Vize_island	yes	50	Candidatus_Tectomicrobia	224.669
Sample12	Vize_island	yes	50	Candidatus_Terrybacteria	2.18057
Sample12	Vize_island	yes	50	Candidatus_Thermoplasmatota	42.3216
Sample12	Vize_island	yes	50	Candidatus_Thorarchaeota	18.2541
Sample12	Vize_island	yes	50	Candidatus_Uhrbacteria	70.3532
Sample12	Vize_island	yes	50	Candidatus_Veblenbacteria	0
Sample12	Vize_island	yes	50	Candidatus_Verstraetearchaeota	0.147475
Sample12	Vize_island	yes	50	Candidatus_Vogelbacteria	2.87933
Sample12	Vize_island	yes	50	Candidatus_Wallbacteria	4.43303
Sample12	Vize_island	yes	50	Candidatus_Wildermuthbacteria	2.06099
Sample12	Vize_island	yes	50	Candidatus_Wirthbacteria	1.7475
Sample12	Vize_island	yes	50	Candidatus_Woesearchaeota	8.2186
Sample12	Vize_island	yes	50	Candidatus_Woesebacteria	12.8603
Sample12	Vize_island	yes	50	Candidatus_Wolfebacteria	3.42796
Sample12	Vize_island	yes	50	Candidatus_Woykebacteria	7.67761
Sample12	Vize_island	yes	50	Candidatus_Yanofskybacteria	8.15824
Sample12	Vize_island	yes	50	Candidatus_Yonathbacteria	2.72391
Sample12	Vize_island	yes	50	Candidatus_Zambryskibacteria	13.7841
Sample12	Vize_island	yes	50	Cercozoa	1.92169
Sample12	Vize_island	yes	50	Chlamydiota	126.995
Sample12	Vize_island	yes	50	Chlorobiota	235.337
Sample12	Vize_island	yes	50	Chloroflexota	25565.6
Sample12	Vize_island	yes	50	Chlorophyta	188.642
Sample12	Vize_island	yes	50	Chrysiogenota	13.4088
Sample12	Vize_island	yes	50	Chytridiomycota	35.0392
Sample12	Vize_island	yes	50	Ciliophora	21.8977
Sample12	Vize_island	yes	50	Coprothermobacterota	0.451739
Sample12	Vize_island	yes	50	Cossaviricota	0
Sample12	Vize_island	yes	50	Cressdnaviricota	0.105184
Sample12	Vize_island	yes	50	Cryptomycota	1.07471
Sample12	Vize_island	yes	50	Cyanobacteriota	3613.83
Sample12	Vize_island	yes	50	Deferribacterota	35.6998
Sample12	Vize_island	yes	50	Deinococcota	456.731
Sample12	Vize_island	yes	50	Dictyoglomota	8.2358
Sample12	Vize_island	yes	50	Discosea	3.86071
Sample12	Vize_island	yes	50	Duplornaviricota	0
Sample12	Vize_island	yes	50	Elusimicrobiota	265.245
Sample12	Vize_island	yes	50	Endomyxa	0.235281
Sample12	Vize_island	yes	50	Euglenozoa	3.47989
Sample12	Vize_island	yes	50	Euryarchaeota	503.099
Sample12	Vize_island	yes	50	Evosea	5.74525
Sample12	Vize_island	yes	50	Fibrobacterota	70.8308
Sample12	Vize_island	yes	50	Foraminifera	0
Sample12	Vize_island	yes	50	Fornicata	3.2119
Sample12	Vize_island	yes	50	Fusobacteriota	12.7053
Sample12	Vize_island	yes	50	Gemmatimonadota	22650.9
Sample12	Vize_island	yes	50	Haptophyta	5.22029
Sample12	Vize_island	yes	50	Heterolobosea	12.8309
Sample12	Vize_island	yes	50	Hofneiviricota	0.430876
Sample12	Vize_island	yes	50	Ignavibacteriota	497.208
Sample12	Vize_island	yes	50	Kiritimatiellota	42.5157
Sample12	Vize_island	yes	50	Kitrinoviricota	0
Sample12	Vize_island	yes	50	Lenarviricota	0
Sample12	Vize_island	yes	50	Lentisphaerota	245.224
Sample12	Vize_island	yes	50	Microsporidia	0.451869
Sample12	Vize_island	yes	50	Mucoromycota	133.58
Sample12	Vize_island	yes	50	Mycoplasmatota	26.4868
Sample12	Vize_island	yes	50	Myxococcota	6382.71
Sample12	Vize_island	yes	50	Nanoarchaeota	0
Sample12	Vize_island	yes	50	Negarnaviricota	0
Sample12	Vize_island	yes	50	Nitrososphaerota	654.916
Sample12	Vize_island	yes	50	Nitrospinota	76.0283
Sample12	Vize_island	yes	50	Nitrospirota	5394.02
Sample12	Vize_island	yes	50	Nucleocytoviricota	4.52695
Sample12	Vize_island	yes	50	Olpidiomycota	9.78051
Sample12	Vize_island	yes	50	Oomycota	24.1013
Sample12	Vize_island	yes	50	Parabasalia	0
Sample12	Vize_island	yes	50	Peploviricota	0.756651
Sample12	Vize_island	yes	50	Perkinsozoa	2.12855
Sample12	Vize_island	yes	50	Phixviricota	0
Sample12	Vize_island	yes	50	Picozoa	0
Sample12	Vize_island	yes	50	Pisuviricota	0
Sample12	Vize_island	yes	50	Planctomycetota	27869.8
Sample12	Vize_island	yes	50	Preaxostyla	0.0641484
Sample12	Vize_island	yes	50	Preplasmiviricota	0
Sample12	Vize_island	yes	50	Pseudomonadota	473462
Sample12	Vize_island	yes	50	Rhodophyta	14.6835
Sample12	Vize_island	yes	50	Rhodothermota	181.252
Sample12	Vize_island	yes	50	Spirochaetota	367.586
Sample12	Vize_island	yes	50	Synergistota	49.7297
Sample12	Vize_island	yes	50	Thermodesulfobacteriota	2298.22
Sample12	Vize_island	yes	50	Thermomicrobiota	2458.94
Sample12	Vize_island	yes	50	Thermoproteota	33.652
Sample12	Vize_island	yes	50	Thermotogota	34.9421
Sample12	Vize_island	yes	50	Tubulinea	0
Sample12	Vize_island	yes	50	Uroviricota	137.679
Sample12	Vize_island	yes	50	Verrucomicrobiota	24101.3
Sample12	Vize_island	yes	50	Zoopagomycota	19.968
Sample12	Vize_island	yes	50	candidate_division_CPR1	1.80671
Sample12	Vize_island	yes	50	candidate_division_CPR2	2.38418
Sample12	Vize_island	yes	50	candidate_division_CPR3	0.713793
Sample12	Vize_island	yes	50	candidate_division_KD3.62	0.0452693
Sample12	Vize_island	yes	50	candidate_division_LCP.89	1.81996
Sample12	Vize_island	yes	50	candidate_division_NC10	232.462
Sample12	Vize_island	yes	50	candidate_division_WOR.3	17.6077
Sample12	Vize_island	yes	50	candidate_division_WWE3	21.0584
Sample12	Vize_island	yes	50	candidate_division_Zixibacteria	135.491
Sample12	Vize_island	yes	50	Unclassified	212850
Sample18	Graham_Bell	no	2	Abditibacteriota	92.1287
Sample18	Graham_Bell	no	2	Acidobacteriota	79186.5
Sample18	Graham_Bell	no	2	Actinomycetota	198126
Sample18	Graham_Bell	no	2	Apicomplexa	43.9164
Sample18	Graham_Bell	no	2	Aquificota	36.5856
Sample18	Graham_Bell	no	2	Armatimonadota	1831.08
Sample18	Graham_Bell	no	2	Artverviricota	3.82545
Sample18	Graham_Bell	no	2	Ascomycota	474.512
Sample18	Graham_Bell	no	2	Atribacterota	21.7829
Sample18	Graham_Bell	no	2	Bacillariophyta	687.016
Sample18	Graham_Bell	no	2	Bacillota	7330.53
Sample18	Graham_Bell	no	2	Bacteroidota	10333.1
Sample18	Graham_Bell	no	2	Balneolota	70.0466
Sample18	Graham_Bell	no	2	Basidiomycota	134.014
Sample18	Graham_Bell	no	2	Bdellovibrionota	735.557
Sample18	Graham_Bell	no	2	Blastocladiomycota	4.47899
Sample18	Graham_Bell	no	2	Caldisericota	11.8252
Sample18	Graham_Bell	no	2	Calditrichota	180.895
Sample18	Graham_Bell	no	2	Campylobacterota	127.278
Sample18	Graham_Bell	no	2	Candidatus_Abawacabacteria	0.673402
Sample18	Graham_Bell	no	2	Candidatus_Absconditabacteria	0.991655
Sample18	Graham_Bell	no	2	Candidatus_Abyssubacteria	26.2168
Sample18	Graham_Bell	no	2	Candidatus_Adlerbacteria	2.22433
Sample18	Graham_Bell	no	2	Candidatus_Aenigmarchaeota	4.90534
Sample18	Graham_Bell	no	2	Candidatus_Aerophobetes	36.7328
Sample18	Graham_Bell	no	2	Candidatus_Altiarchaeota	14.131
Sample18	Graham_Bell	no	2	Candidatus_Amesbacteria	15.8641
Sample18	Graham_Bell	no	2	Candidatus_Aminicenantes	100.298
Sample18	Graham_Bell	no	2	Candidatus_Andersenbacteria	3.40084
Sample18	Graham_Bell	no	2	Candidatus_Auribacterota	1.78937
Sample18	Graham_Bell	no	2	Candidatus_Azambacteria	9.15689
Sample18	Graham_Bell	no	2	Candidatus_Bathyarchaeota	99.652
Sample18	Graham_Bell	no	2	Candidatus_Beckwithbacteria	9.04901
Sample18	Graham_Bell	no	2	Candidatus_Berkelbacteria	31.618
Sample18	Graham_Bell	no	2	Candidatus_Binatota	31.0777
Sample18	Graham_Bell	no	2	Candidatus_Bipolaricaulota	51.8687
Sample18	Graham_Bell	no	2	Candidatus_Blackallbacteria	15.2772
Sample18	Graham_Bell	no	2	Candidatus_Blackburnbacteria	0.657731
Sample18	Graham_Bell	no	2	Candidatus_Brennerbacteria	0.706578
Sample18	Graham_Bell	no	2	Candidatus_Buchananbacteria	6.82109
Sample18	Graham_Bell	no	2	Candidatus_Campbellbacteria	1.75479
Sample18	Graham_Bell	no	2	Candidatus_Cerribacteria	15.7271
Sample18	Graham_Bell	no	2	Candidatus_Chisholmbacteria	2.58448
Sample18	Graham_Bell	no	2	Candidatus_Cloacimonadota	27.2091
Sample18	Graham_Bell	no	2	Candidatus_Coatesbacteria	10.7676
Sample18	Graham_Bell	no	2	Candidatus_Collierbacteria	8.74721
Sample18	Graham_Bell	no	2	Candidatus_Colwellbacteria	2.51017
Sample18	Graham_Bell	no	2	Candidatus_Cryosericota	12.5329
Sample18	Graham_Bell	no	2	Candidatus_Curtissbacteria	17.816
Sample18	Graham_Bell	no	2	Candidatus_Dadabacteria	77.2361
Sample18	Graham_Bell	no	2	Candidatus_Daviesbacteria	29.9826
Sample18	Graham_Bell	no	2	Candidatus_Delongbacteria	0.708057
Sample18	Graham_Bell	no	2	Candidatus_Desantisbacteria	13.4479
Sample18	Graham_Bell	no	2	Candidatus_Diapherotrites	2.43046
Sample18	Graham_Bell	no	2	Candidatus_Dormibacteraeota	9462.14
Sample18	Graham_Bell	no	2	Candidatus_Doudnabacteria	30.0385
Sample18	Graham_Bell	no	2	Candidatus_Edwardsbacteria	4.42469
Sample18	Graham_Bell	no	2	Candidatus_Eisenbacteria	222.42
Sample18	Graham_Bell	no	2	Candidatus_Eremiobacterota	11664
Sample18	Graham_Bell	no	2	Candidatus_Falkowbacteria	11.9917
Sample18	Graham_Bell	no	2	Candidatus_Fermentibacteria	13.2455
Sample18	Graham_Bell	no	2	Candidatus_Fervidibacteria	14.6905
Sample18	Graham_Bell	no	2	Candidatus_Firestonebacteria	3.67898
Sample18	Graham_Bell	no	2	Candidatus_Fischerbacteria	2.74322
Sample18	Graham_Bell	no	2	Candidatus_Fraserbacteria	20.9937
Sample18	Graham_Bell	no	2	Candidatus_Geothermarchaeota	1.01589
Sample18	Graham_Bell	no	2	Candidatus_Giovannonibacteria	5.48561
Sample18	Graham_Bell	no	2	Candidatus_Glassbacteria	11.5545
Sample18	Graham_Bell	no	2	Candidatus_Goldbacteria	5.48728
Sample18	Graham_Bell	no	2	Candidatus_Gottesmanbacteria	40.6226
Sample18	Graham_Bell	no	2	Candidatus_Gracilibacteria	1.72533
Sample18	Graham_Bell	no	2	Candidatus_Gribaldobacteria	0.714079
Sample18	Graham_Bell	no	2	Candidatus_Handelsmanbacteria	118.21
Sample18	Graham_Bell	no	2	Candidatus_Harrisonbacteria	5.66077
Sample18	Graham_Bell	no	2	Candidatus_Heimdallarchaeota	13.7589
Sample18	Graham_Bell	no	2	Candidatus_Hinthialibacterota	14.3464
Sample18	Graham_Bell	no	2	Candidatus_Hydrogenedentes	34.8386
Sample18	Graham_Bell	no	2	Candidatus_Hydrothermae	2.45941
Sample18	Graham_Bell	no	2	Candidatus_Hydrothermarchaeota	1.50759
Sample18	Graham_Bell	no	2	Candidatus_Jacksonbacteria	0.404777
Sample18	Graham_Bell	no	2	Candidatus_Jorgensenbacteria	4.69834
Sample18	Graham_Bell	no	2	Candidatus_Kaiserbacteria	48.9061
Sample18	Graham_Bell	no	2	Candidatus_Kapabacteria	14.0552
Sample18	Graham_Bell	no	2	Candidatus_Kerfeldbacteria	25.1716
Sample18	Graham_Bell	no	2	Candidatus_Komeilibacteria	7.60434
Sample18	Graham_Bell	no	2	Candidatus_Korarchaeota	8.31157
Sample18	Graham_Bell	no	2	Candidatus_Kryptonia	14.5343
Sample18	Graham_Bell	no	2	Candidatus_Kuenenbacteria	2.44277
Sample18	Graham_Bell	no	2	Candidatus_Latescibacteria	111.81
Sample18	Graham_Bell	no	2	Candidatus_Levybacteria	95.8172
Sample18	Graham_Bell	no	2	Candidatus_Lindowbacteria	17.8525
Sample18	Graham_Bell	no	2	Candidatus_Liptonbacteria	6.01419
Sample18	Graham_Bell	no	2	Candidatus_Lloydbacteria	3.27944
Sample18	Graham_Bell	no	2	Candidatus_Lokiarchaeota	16.545
Sample18	Graham_Bell	no	2	Candidatus_Magasanikbacteria	32.702
Sample18	Graham_Bell	no	2	Candidatus_Margulisbacteria	13.6563
Sample18	Graham_Bell	no	2	Candidatus_Marinimicrobia	75.6789
Sample18	Graham_Bell	no	2	Candidatus_Marsarchaeota	6.15307
Sample18	Graham_Bell	no	2	Candidatus_Mcinerneyibacteriota	0.306869
Sample18	Graham_Bell	no	2	Candidatus_Melainabacteria	178.641
Sample18	Graham_Bell	no	2	Candidatus_Micrarchaeota	7.93398
Sample18	Graham_Bell	no	2	Candidatus_Microgenomates	25.5738
Sample18	Graham_Bell	no	2	Candidatus_Moranbacteria	30.9416
Sample18	Graham_Bell	no	2	Candidatus_Muirbacteria	0.444242
Sample18	Graham_Bell	no	2	Candidatus_Nanohaloarchaeota	0.378358
Sample18	Graham_Bell	no	2	Candidatus_Nealsonbacteria	9.08629
Sample18	Graham_Bell	no	2	Candidatus_Nezhaarchaeota	0.0570798
Sample18	Graham_Bell	no	2	Candidatus_Niyogibacteria	3.58271
Sample18	Graham_Bell	no	2	Candidatus_Nomurabacteria	59.6869
Sample18	Graham_Bell	no	2	Candidatus_Odinarchaeota	0.482283
Sample18	Graham_Bell	no	2	Candidatus_Omnitrophota	221.828
Sample18	Graham_Bell	no	2	Candidatus_Pacebacteria	13.3801
Sample18	Graham_Bell	no	2	Candidatus_Parcubacteria	67.4269
Sample18	Graham_Bell	no	2	Candidatus_Parvarchaeota	0.118637
Sample18	Graham_Bell	no	2	Candidatus_Peregrinibacteria	59.0228
Sample18	Graham_Bell	no	2	Candidatus_Poribacteria	177.8
Sample18	Graham_Bell	no	2	Candidatus_Portnoybacteria	2.82284
Sample18	Graham_Bell	no	2	Candidatus_Ratteibacteria	0.988556
Sample18	Graham_Bell	no	2	Candidatus_Raymondbacteria	17.9389
Sample18	Graham_Bell	no	2	Candidatus_Riflebacteria	7.22177
Sample18	Graham_Bell	no	2	Candidatus_Roizmanbacteria	58.0125
Sample18	Graham_Bell	no	2	Candidatus_Rokubacteria	2706.53
Sample18	Graham_Bell	no	2	Candidatus_Ryanbacteria	2.16392
Sample18	Graham_Bell	no	2	Candidatus_Saccharibacteria	847.936
Sample18	Graham_Bell	no	2	Candidatus_Schekmanbacteria	15.0045
Sample18	Graham_Bell	no	2	Candidatus_Shapirobacteria	13.3282
Sample18	Graham_Bell	no	2	Candidatus_Spechtbacteria	3.05358
Sample18	Graham_Bell	no	2	Candidatus_Staskawiczbacteria	4.04816
Sample18	Graham_Bell	no	2	Candidatus_Sumerlaeota	38.7778
Sample18	Graham_Bell	no	2	Candidatus_Sungbacteria	10.5978
Sample18	Graham_Bell	no	2	Candidatus_Tagabacteria	0.346984
Sample18	Graham_Bell	no	2	Candidatus_Taylorbacteria	14.601
Sample18	Graham_Bell	no	2	Candidatus_Tectomicrobia	368.84
Sample18	Graham_Bell	no	2	Candidatus_Terrybacteria	5.65556
Sample18	Graham_Bell	no	2	Candidatus_Thermoplasmatota	75.5508
Sample18	Graham_Bell	no	2	Candidatus_Thorarchaeota	24.894
Sample18	Graham_Bell	no	2	Candidatus_Uhrbacteria	40.3651
Sample18	Graham_Bell	no	2	Candidatus_Veblenbacteria	0.237866
Sample18	Graham_Bell	no	2	Candidatus_Verstraetearchaeota	2.72536
Sample18	Graham_Bell	no	2	Candidatus_Vogelbacteria	2.38948
Sample18	Graham_Bell	no	2	Candidatus_Wallbacteria	7.33493
Sample18	Graham_Bell	no	2	Candidatus_Wildermuthbacteria	5.22909
Sample18	Graham_Bell	no	2	Candidatus_Wirthbacteria	3.83849
Sample18	Graham_Bell	no	2	Candidatus_Woesearchaeota	8.78525
Sample18	Graham_Bell	no	2	Candidatus_Woesebacteria	44.7818
Sample18	Graham_Bell	no	2	Candidatus_Wolfebacteria	2.8546
Sample18	Graham_Bell	no	2	Candidatus_Woykebacteria	26.0875
Sample18	Graham_Bell	no	2	Candidatus_Yanofskybacteria	14.8885
Sample18	Graham_Bell	no	2	Candidatus_Yonathbacteria	3.36836
Sample18	Graham_Bell	no	2	Candidatus_Zambryskibacteria	3.84539
Sample18	Graham_Bell	no	2	Cercozoa	3.28907
Sample18	Graham_Bell	no	2	Chlamydiota	104.249
Sample18	Graham_Bell	no	2	Chlorobiota	109.492
Sample18	Graham_Bell	no	2	Chloroflexota	184887
Sample18	Graham_Bell	no	2	Chlorophyta	789.805
Sample18	Graham_Bell	no	2	Chrysiogenota	6.62539
Sample18	Graham_Bell	no	2	Chytridiomycota	65.0447
Sample18	Graham_Bell	no	2	Ciliophora	14.6366
Sample18	Graham_Bell	no	2	Coprothermobacterota	3.51688
Sample18	Graham_Bell	no	2	Cossaviricota	0.0163747
Sample18	Graham_Bell	no	2	Cressdnaviricota	0.693138
Sample18	Graham_Bell	no	2	Cryptomycota	6.08587
Sample18	Graham_Bell	no	2	Cyanobacteriota	9289.15
Sample18	Graham_Bell	no	2	Deferribacterota	18.9324
Sample18	Graham_Bell	no	2	Deinococcota	1980.78
Sample18	Graham_Bell	no	2	Dictyoglomota	8.51553
Sample18	Graham_Bell	no	2	Discosea	5.85853
Sample18	Graham_Bell	no	2	Duplornaviricota	0
Sample18	Graham_Bell	no	2	Elusimicrobiota	398.915
Sample18	Graham_Bell	no	2	Endomyxa	1.19193
Sample18	Graham_Bell	no	2	Euglenozoa	2.80362
Sample18	Graham_Bell	no	2	Euryarchaeota	960.605
Sample18	Graham_Bell	no	2	Evosea	18.8279
Sample18	Graham_Bell	no	2	Fibrobacterota	28.0702
Sample18	Graham_Bell	no	2	Foraminifera	0.505993
Sample18	Graham_Bell	no	2	Fornicata	4.20086
Sample18	Graham_Bell	no	2	Fusobacteriota	23.5752
Sample18	Graham_Bell	no	2	Gemmatimonadota	18485.7
Sample18	Graham_Bell	no	2	Haptophyta	9.13381
Sample18	Graham_Bell	no	2	Heterolobosea	7.08745
Sample18	Graham_Bell	no	2	Hofneiviricota	0
Sample18	Graham_Bell	no	2	Ignavibacteriota	221.155
Sample18	Graham_Bell	no	2	Kiritimatiellota	23.481
Sample18	Graham_Bell	no	2	Kitrinoviricota	0
Sample18	Graham_Bell	no	2	Lenarviricota	0.336137
Sample18	Graham_Bell	no	2	Lentisphaerota	174.757
Sample18	Graham_Bell	no	2	Microsporidia	1.59344
Sample18	Graham_Bell	no	2	Mucoromycota	104.717
Sample18	Graham_Bell	no	2	Mycoplasmatota	361.857
Sample18	Graham_Bell	no	2	Myxococcota	9918.07
Sample18	Graham_Bell	no	2	Nanoarchaeota	0.60278
Sample18	Graham_Bell	no	2	Negarnaviricota	0.147572
Sample18	Graham_Bell	no	2	Nitrososphaerota	173.44
Sample18	Graham_Bell	no	2	Nitrospinota	134.38
Sample18	Graham_Bell	no	2	Nitrospirota	1271.03
Sample18	Graham_Bell	no	2	Nucleocytoviricota	6.17994
Sample18	Graham_Bell	no	2	Olpidiomycota	1.03047
Sample18	Graham_Bell	no	2	Oomycota	33.5359
Sample18	Graham_Bell	no	2	Parabasalia	1.34151
Sample18	Graham_Bell	no	2	Peploviricota	80.1891
Sample18	Graham_Bell	no	2	Perkinsozoa	1.50858
Sample18	Graham_Bell	no	2	Phixviricota	0
Sample18	Graham_Bell	no	2	Picozoa	0
Sample18	Graham_Bell	no	2	Pisuviricota	0
Sample18	Graham_Bell	no	2	Planctomycetota	11291.7
Sample18	Graham_Bell	no	2	Preaxostyla	0.268358
Sample18	Graham_Bell	no	2	Preplasmiviricota	0.192458
Sample18	Graham_Bell	no	2	Pseudomonadota	132427
Sample18	Graham_Bell	no	2	Rhodophyta	17.7282
Sample18	Graham_Bell	no	2	Rhodothermota	154.862
Sample18	Graham_Bell	no	2	Spirochaetota	381.424
Sample18	Graham_Bell	no	2	Synergistota	99.7283
Sample18	Graham_Bell	no	2	Thermodesulfobacteriota	2016.17
Sample18	Graham_Bell	no	2	Thermomicrobiota	3874.11
Sample18	Graham_Bell	no	2	Thermoproteota	53.8417
Sample18	Graham_Bell	no	2	Thermotogota	82.6095
Sample18	Graham_Bell	no	2	Tubulinea	1.28626
Sample18	Graham_Bell	no	2	Uroviricota	186.969
Sample18	Graham_Bell	no	2	Verrucomicrobiota	9306.77
Sample18	Graham_Bell	no	2	Zoopagomycota	21.8897
Sample18	Graham_Bell	no	2	candidate_division_CPR1	1.06462
Sample18	Graham_Bell	no	2	candidate_division_CPR2	3.65323
Sample18	Graham_Bell	no	2	candidate_division_CPR3	3.26752
Sample18	Graham_Bell	no	2	candidate_division_KD3.62	3.02703
Sample18	Graham_Bell	no	2	candidate_division_LCP.89	3.63074
Sample18	Graham_Bell	no	2	candidate_division_NC10	273.06
Sample18	Graham_Bell	no	2	candidate_division_WOR.3	21.1432
Sample18	Graham_Bell	no	2	candidate_division_WWE3	34.3755
Sample18	Graham_Bell	no	2	candidate_division_Zixibacteria	168.377
Sample18	Graham_Bell	no	2	Unclassified	282256
Sample21	Graham_Bell	no	2	Abditibacteriota	79.4076
Sample21	Graham_Bell	no	2	Acidobacteriota	76981.1
Sample21	Graham_Bell	no	2	Actinomycetota	158184
Sample21	Graham_Bell	no	2	Apicomplexa	22.3899
Sample21	Graham_Bell	no	2	Aquificota	37.0563
Sample21	Graham_Bell	no	2	Armatimonadota	1890.15
Sample21	Graham_Bell	no	2	Artverviricota	1.10241
Sample21	Graham_Bell	no	2	Ascomycota	481.325
Sample21	Graham_Bell	no	2	Atribacterota	19.8314
Sample21	Graham_Bell	no	2	Bacillariophyta	1114.28
Sample21	Graham_Bell	no	2	Bacillota	6566.87
Sample21	Graham_Bell	no	2	Bacteroidota	8963.72
Sample21	Graham_Bell	no	2	Balneolota	64.1168
Sample21	Graham_Bell	no	2	Basidiomycota	135.393
Sample21	Graham_Bell	no	2	Bdellovibrionota	1229.8
Sample21	Graham_Bell	no	2	Blastocladiomycota	5.48118
Sample21	Graham_Bell	no	2	Caldisericota	6.59642
Sample21	Graham_Bell	no	2	Calditrichota	184.084
Sample21	Graham_Bell	no	2	Campylobacterota	112.532
Sample21	Graham_Bell	no	2	Candidatus_Abawacabacteria	0.624963
Sample21	Graham_Bell	no	2	Candidatus_Absconditabacteria	0.463548
Sample21	Graham_Bell	no	2	Candidatus_Abyssubacteria	22.936
Sample21	Graham_Bell	no	2	Candidatus_Adlerbacteria	4.55682
Sample21	Graham_Bell	no	2	Candidatus_Aenigmarchaeota	3.97002
Sample21	Graham_Bell	no	2	Candidatus_Aerophobetes	32.9952
Sample21	Graham_Bell	no	2	Candidatus_Altiarchaeota	11.4294
Sample21	Graham_Bell	no	2	Candidatus_Amesbacteria	9.53186
Sample21	Graham_Bell	no	2	Candidatus_Aminicenantes	100.416
Sample21	Graham_Bell	no	2	Candidatus_Andersenbacteria	1.30722
Sample21	Graham_Bell	no	2	Candidatus_Auribacterota	3.34294
Sample21	Graham_Bell	no	2	Candidatus_Azambacteria	7.01339
Sample21	Graham_Bell	no	2	Candidatus_Bathyarchaeota	97.5885
Sample21	Graham_Bell	no	2	Candidatus_Beckwithbacteria	7.66648
Sample21	Graham_Bell	no	2	Candidatus_Berkelbacteria	25.1542
Sample21	Graham_Bell	no	2	Candidatus_Binatota	42.6882
Sample21	Graham_Bell	no	2	Candidatus_Bipolaricaulota	47.3322
Sample21	Graham_Bell	no	2	Candidatus_Blackallbacteria	14.1077
Sample21	Graham_Bell	no	2	Candidatus_Blackburnbacteria	0.824334
Sample21	Graham_Bell	no	2	Candidatus_Brennerbacteria	0.0793747
Sample21	Graham_Bell	no	2	Candidatus_Buchananbacteria	4.98741
Sample21	Graham_Bell	no	2	Candidatus_Campbellbacteria	2.12748
Sample21	Graham_Bell	no	2	Candidatus_Cerribacteria	9.79916
Sample21	Graham_Bell	no	2	Candidatus_Chisholmbacteria	0.652643
Sample21	Graham_Bell	no	2	Candidatus_Cloacimonadota	28.4496
Sample21	Graham_Bell	no	2	Candidatus_Coatesbacteria	13.8705
Sample21	Graham_Bell	no	2	Candidatus_Collierbacteria	5.56581
Sample21	Graham_Bell	no	2	Candidatus_Colwellbacteria	2.19049
Sample21	Graham_Bell	no	2	Candidatus_Cryosericota	15.3807
Sample21	Graham_Bell	no	2	Candidatus_Curtissbacteria	15.4678
Sample21	Graham_Bell	no	2	Candidatus_Dadabacteria	96.9453
Sample21	Graham_Bell	no	2	Candidatus_Daviesbacteria	18.5791
Sample21	Graham_Bell	no	2	Candidatus_Delongbacteria	1.44936
Sample21	Graham_Bell	no	2	Candidatus_Desantisbacteria	8.32076
Sample21	Graham_Bell	no	2	Candidatus_Diapherotrites	1.44807
Sample21	Graham_Bell	no	2	Candidatus_Dormibacteraeota	8904.3
Sample21	Graham_Bell	no	2	Candidatus_Doudnabacteria	20.4684
Sample21	Graham_Bell	no	2	Candidatus_Edwardsbacteria	4.03524
Sample21	Graham_Bell	no	2	Candidatus_Eisenbacteria	225.664
Sample21	Graham_Bell	no	2	Candidatus_Eremiobacterota	21858.1
Sample21	Graham_Bell	no	2	Candidatus_Falkowbacteria	11.1961
Sample21	Graham_Bell	no	2	Candidatus_Fermentibacteria	11.0058
Sample21	Graham_Bell	no	2	Candidatus_Fervidibacteria	11.1481
Sample21	Graham_Bell	no	2	Candidatus_Firestonebacteria	2.67528
Sample21	Graham_Bell	no	2	Candidatus_Fischerbacteria	3.9393
Sample21	Graham_Bell	no	2	Candidatus_Fraserbacteria	17.582
Sample21	Graham_Bell	no	2	Candidatus_Geothermarchaeota	0.427943
Sample21	Graham_Bell	no	2	Candidatus_Giovannonibacteria	4.62669
Sample21	Graham_Bell	no	2	Candidatus_Glassbacteria	7.19694
Sample21	Graham_Bell	no	2	Candidatus_Goldbacteria	7.44425
Sample21	Graham_Bell	no	2	Candidatus_Gottesmanbacteria	27.1856
Sample21	Graham_Bell	no	2	Candidatus_Gracilibacteria	1.70758
Sample21	Graham_Bell	no	2	Candidatus_Gribaldobacteria	1.10626
Sample21	Graham_Bell	no	2	Candidatus_Handelsmanbacteria	106.404
Sample21	Graham_Bell	no	2	Candidatus_Harrisonbacteria	6.77263
Sample21	Graham_Bell	no	2	Candidatus_Heimdallarchaeota	9.73067
Sample21	Graham_Bell	no	2	Candidatus_Hinthialibacterota	11.4228
Sample21	Graham_Bell	no	2	Candidatus_Hydrogenedentes	39.722
Sample21	Graham_Bell	no	2	Candidatus_Hydrothermae	2.32051
Sample21	Graham_Bell	no	2	Candidatus_Hydrothermarchaeota	1.01147
Sample21	Graham_Bell	no	2	Candidatus_Jacksonbacteria	0.61067
Sample21	Graham_Bell	no	2	Candidatus_Jorgensenbacteria	3.9671
Sample21	Graham_Bell	no	2	Candidatus_Kaiserbacteria	36.9725
Sample21	Graham_Bell	no	2	Candidatus_Kapabacteria	13.088
Sample21	Graham_Bell	no	2	Candidatus_Kerfeldbacteria	24.3846
Sample21	Graham_Bell	no	2	Candidatus_Komeilibacteria	5.08546
Sample21	Graham_Bell	no	2	Candidatus_Korarchaeota	8.24234
Sample21	Graham_Bell	no	2	Candidatus_Kryptonia	15.5807
Sample21	Graham_Bell	no	2	Candidatus_Kuenenbacteria	2.28885
Sample21	Graham_Bell	no	2	Candidatus_Latescibacteria	84.908
Sample21	Graham_Bell	no	2	Candidatus_Levybacteria	43.1631
Sample21	Graham_Bell	no	2	Candidatus_Lindowbacteria	16.6837
Sample21	Graham_Bell	no	2	Candidatus_Liptonbacteria	8.84558
Sample21	Graham_Bell	no	2	Candidatus_Lloydbacteria	4.03039
Sample21	Graham_Bell	no	2	Candidatus_Lokiarchaeota	12.2079
Sample21	Graham_Bell	no	2	Candidatus_Magasanikbacteria	30.8859
Sample21	Graham_Bell	no	2	Candidatus_Margulisbacteria	13.4801
Sample21	Graham_Bell	no	2	Candidatus_Marinimicrobia	60.5801
Sample21	Graham_Bell	no	2	Candidatus_Marsarchaeota	5.96004
Sample21	Graham_Bell	no	2	Candidatus_Mcinerneyibacteriota	0.585469
Sample21	Graham_Bell	no	2	Candidatus_Melainabacteria	256.222
Sample21	Graham_Bell	no	2	Candidatus_Micrarchaeota	6.35427
Sample21	Graham_Bell	no	2	Candidatus_Microgenomates	24.1713
Sample21	Graham_Bell	no	2	Candidatus_Moranbacteria	25.7694
Sample21	Graham_Bell	no	2	Candidatus_Muirbacteria	0.836936
Sample21	Graham_Bell	no	2	Candidatus_Nanohaloarchaeota	1.59618
Sample21	Graham_Bell	no	2	Candidatus_Nealsonbacteria	10.4776
Sample21	Graham_Bell	no	2	Candidatus_Nezhaarchaeota	0
Sample21	Graham_Bell	no	2	Candidatus_Niyogibacteria	3.21434
Sample21	Graham_Bell	no	2	Candidatus_Nomurabacteria	61.0968
Sample21	Graham_Bell	no	2	Candidatus_Odinarchaeota	0.440568
Sample21	Graham_Bell	no	2	Candidatus_Omnitrophota	221.22
Sample21	Graham_Bell	no	2	Candidatus_Pacebacteria	11.2813
Sample21	Graham_Bell	no	2	Candidatus_Parcubacteria	62.5962
Sample21	Graham_Bell	no	2	Candidatus_Parvarchaeota	0.177857
Sample21	Graham_Bell	no	2	Candidatus_Peregrinibacteria	49.9782
Sample21	Graham_Bell	no	2	Candidatus_Poribacteria	166.97
Sample21	Graham_Bell	no	2	Candidatus_Portnoybacteria	3.6114
Sample21	Graham_Bell	no	2	Candidatus_Ratteibacteria	1.05683
Sample21	Graham_Bell	no	2	Candidatus_Raymondbacteria	19.9963
Sample21	Graham_Bell	no	2	Candidatus_Riflebacteria	8.55618
Sample21	Graham_Bell	no	2	Candidatus_Roizmanbacteria	41.2827
Sample21	Graham_Bell	no	2	Candidatus_Rokubacteria	2429.21
Sample21	Graham_Bell	no	2	Candidatus_Ryanbacteria	2.71176
Sample21	Graham_Bell	no	2	Candidatus_Saccharibacteria	728.043
Sample21	Graham_Bell	no	2	Candidatus_Schekmanbacteria	12.2316
Sample21	Graham_Bell	no	2	Candidatus_Shapirobacteria	14.8992
Sample21	Graham_Bell	no	2	Candidatus_Spechtbacteria	1.40878
Sample21	Graham_Bell	no	2	Candidatus_Staskawiczbacteria	2.35602
Sample21	Graham_Bell	no	2	Candidatus_Sumerlaeota	37.5585
Sample21	Graham_Bell	no	2	Candidatus_Sungbacteria	7.98358
Sample21	Graham_Bell	no	2	Candidatus_Tagabacteria	0.664651
Sample21	Graham_Bell	no	2	Candidatus_Taylorbacteria	11.5506
Sample21	Graham_Bell	no	2	Candidatus_Tectomicrobia	343.845
Sample21	Graham_Bell	no	2	Candidatus_Terrybacteria	3.93423
Sample21	Graham_Bell	no	2	Candidatus_Thermoplasmatota	69.7143
Sample21	Graham_Bell	no	2	Candidatus_Thorarchaeota	21.3669
Sample21	Graham_Bell	no	2	Candidatus_Uhrbacteria	45.2908
Sample21	Graham_Bell	no	2	Candidatus_Veblenbacteria	0.297614
Sample21	Graham_Bell	no	2	Candidatus_Verstraetearchaeota	2.00699
Sample21	Graham_Bell	no	2	Candidatus_Vogelbacteria	1.85757
Sample21	Graham_Bell	no	2	Candidatus_Wallbacteria	5.46796
Sample21	Graham_Bell	no	2	Candidatus_Wildermuthbacteria	3.05956
Sample21	Graham_Bell	no	2	Candidatus_Wirthbacteria	2.32446
Sample21	Graham_Bell	no	2	Candidatus_Woesearchaeota	11.2146
Sample21	Graham_Bell	no	2	Candidatus_Woesebacteria	33.2269
Sample21	Graham_Bell	no	2	Candidatus_Wolfebacteria	3.79749
Sample21	Graham_Bell	no	2	Candidatus_Woykebacteria	22.8777
Sample21	Graham_Bell	no	2	Candidatus_Yanofskybacteria	14.1969
Sample21	Graham_Bell	no	2	Candidatus_Yonathbacteria	3.59221
Sample21	Graham_Bell	no	2	Candidatus_Zambryskibacteria	4.47611
Sample21	Graham_Bell	no	2	Cercozoa	2.44344
Sample21	Graham_Bell	no	2	Chlamydiota	131.089
Sample21	Graham_Bell	no	2	Chlorobiota	117.127
Sample21	Graham_Bell	no	2	Chloroflexota	106826
Sample21	Graham_Bell	no	2	Chlorophyta	1872.58
Sample21	Graham_Bell	no	2	Chrysiogenota	15.5191
Sample21	Graham_Bell	no	2	Chytridiomycota	96.9654
Sample21	Graham_Bell	no	2	Ciliophora	19.4717
Sample21	Graham_Bell	no	2	Coprothermobacterota	1.82015
Sample21	Graham_Bell	no	2	Cossaviricota	0
Sample21	Graham_Bell	no	2	Cressdnaviricota	0.585687
Sample21	Graham_Bell	no	2	Cryptomycota	23.2765
Sample21	Graham_Bell	no	2	Cyanobacteriota	10660.9
Sample21	Graham_Bell	no	2	Deferribacterota	22.5738
Sample21	Graham_Bell	no	2	Deinococcota	1711.35
Sample21	Graham_Bell	no	2	Dictyoglomota	7.47997
Sample21	Graham_Bell	no	2	Discosea	4.74486
Sample21	Graham_Bell	no	2	Duplornaviricota	0
Sample21	Graham_Bell	no	2	Elusimicrobiota	711.368
Sample21	Graham_Bell	no	2	Endomyxa	2.43004
Sample21	Graham_Bell	no	2	Euglenozoa	6.04266
Sample21	Graham_Bell	no	2	Euryarchaeota	762.677
Sample21	Graham_Bell	no	2	Evosea	25.4387
Sample21	Graham_Bell	no	2	Fibrobacterota	26.2986
Sample21	Graham_Bell	no	2	Foraminifera	1.36382
Sample21	Graham_Bell	no	2	Fornicata	3.32624
Sample21	Graham_Bell	no	2	Fusobacteriota	21.0542
Sample21	Graham_Bell	no	2	Gemmatimonadota	16027.4
Sample21	Graham_Bell	no	2	Haptophyta	15.1482
Sample21	Graham_Bell	no	2	Heterolobosea	4.3607
Sample21	Graham_Bell	no	2	Hofneiviricota	0
Sample21	Graham_Bell	no	2	Ignavibacteriota	197.949
Sample21	Graham_Bell	no	2	Kiritimatiellota	26.7991
Sample21	Graham_Bell	no	2	Kitrinoviricota	0
Sample21	Graham_Bell	no	2	Lenarviricota	0.605012
Sample21	Graham_Bell	no	2	Lentisphaerota	189.44
Sample21	Graham_Bell	no	2	Microsporidia	2.60071
Sample21	Graham_Bell	no	2	Mucoromycota	103.45
Sample21	Graham_Bell	no	2	Mycoplasmatota	41.2945
Sample21	Graham_Bell	no	2	Myxococcota	14048.4
Sample21	Graham_Bell	no	2	Nanoarchaeota	0.145047
Sample21	Graham_Bell	no	2	Negarnaviricota	0
Sample21	Graham_Bell	no	2	Nitrososphaerota	135.614
Sample21	Graham_Bell	no	2	Nitrospinota	121.518
Sample21	Graham_Bell	no	2	Nitrospirota	1354.59
Sample21	Graham_Bell	no	2	Nucleocytoviricota	9.06891
Sample21	Graham_Bell	no	2	Olpidiomycota	0.936684
Sample21	Graham_Bell	no	2	Oomycota	52.7743
Sample21	Graham_Bell	no	2	Parabasalia	0.329139
Sample21	Graham_Bell	no	2	Peploviricota	0
Sample21	Graham_Bell	no	2	Perkinsozoa	3.92444
Sample21	Graham_Bell	no	2	Phixviricota	0.384662
Sample21	Graham_Bell	no	2	Picozoa	0.0500061
Sample21	Graham_Bell	no	2	Pisuviricota	0
Sample21	Graham_Bell	no	2	Planctomycetota	12528.1
Sample21	Graham_Bell	no	2	Preaxostyla	0.466911
Sample21	Graham_Bell	no	2	Preplasmiviricota	0.422048
Sample21	Graham_Bell	no	2	Pseudomonadota	222458
Sample21	Graham_Bell	no	2	Rhodophyta	25.8494
Sample21	Graham_Bell	no	2	Rhodothermota	131.053
Sample21	Graham_Bell	no	2	Spirochaetota	370.174
Sample21	Graham_Bell	no	2	Synergistota	95.0716
Sample21	Graham_Bell	no	2	Thermodesulfobacteriota	2065.91
Sample21	Graham_Bell	no	2	Thermomicrobiota	3452.84
Sample21	Graham_Bell	no	2	Thermoproteota	55.4228
Sample21	Graham_Bell	no	2	Thermotogota	87.1699
Sample21	Graham_Bell	no	2	Tubulinea	0.266566
Sample21	Graham_Bell	no	2	Uroviricota	249.831
Sample21	Graham_Bell	no	2	Verrucomicrobiota	23812.7
Sample21	Graham_Bell	no	2	Zoopagomycota	32.4221
Sample21	Graham_Bell	no	2	candidate_division_CPR1	1.35038
Sample21	Graham_Bell	no	2	candidate_division_CPR2	2.94144
Sample21	Graham_Bell	no	2	candidate_division_CPR3	1.44865
Sample21	Graham_Bell	no	2	candidate_division_KD3.62	2.62303
Sample21	Graham_Bell	no	2	candidate_division_LCP.89	2.83725
Sample21	Graham_Bell	no	2	candidate_division_NC10	227.623
Sample21	Graham_Bell	no	2	candidate_division_WOR.3	22.6552
Sample21	Graham_Bell	no	2	candidate_division_WWE3	25.2227
Sample21	Graham_Bell	no	2	candidate_division_Zixibacteria	165.055
Sample21	Graham_Bell	no	2	Unclassified	285527
Sample23	Graham_Bell	no	50	Abditibacteriota	80.8547
Sample23	Graham_Bell	no	50	Acidobacteriota	90454.4
Sample23	Graham_Bell	no	50	Actinomycetota	296303
Sample23	Graham_Bell	no	50	Apicomplexa	5.10334
Sample23	Graham_Bell	no	50	Aquificota	70.6645
Sample23	Graham_Bell	no	50	Armatimonadota	1766.47
Sample23	Graham_Bell	no	50	Artverviricota	0.184703
Sample23	Graham_Bell	no	50	Ascomycota	640.196
Sample23	Graham_Bell	no	50	Atribacterota	18.6669
Sample23	Graham_Bell	no	50	Bacillariophyta	975.393
Sample23	Graham_Bell	no	50	Bacillota	7415.13
Sample23	Graham_Bell	no	50	Bacteroidota	6369.86
Sample23	Graham_Bell	no	50	Balneolota	43.39
Sample23	Graham_Bell	no	50	Basidiomycota	100.734
Sample23	Graham_Bell	no	50	Bdellovibrionota	657.881
Sample23	Graham_Bell	no	50	Blastocladiomycota	1.49068
Sample23	Graham_Bell	no	50	Caldisericota	4.29814
Sample23	Graham_Bell	no	50	Calditrichota	103.251
Sample23	Graham_Bell	no	50	Campylobacterota	118.347
Sample23	Graham_Bell	no	50	Candidatus_Abawacabacteria	0.954401
Sample23	Graham_Bell	no	50	Candidatus_Absconditabacteria	0.151827
Sample23	Graham_Bell	no	50	Candidatus_Abyssubacteria	21.3298
Sample23	Graham_Bell	no	50	Candidatus_Adlerbacteria	2.4849
Sample23	Graham_Bell	no	50	Candidatus_Aenigmarchaeota	3.72371
Sample23	Graham_Bell	no	50	Candidatus_Aerophobetes	21.0589
Sample23	Graham_Bell	no	50	Candidatus_Altiarchaeota	8.32003
Sample23	Graham_Bell	no	50	Candidatus_Amesbacteria	6.47115
Sample23	Graham_Bell	no	50	Candidatus_Aminicenantes	52.6108
Sample23	Graham_Bell	no	50	Candidatus_Andersenbacteria	0.451809
Sample23	Graham_Bell	no	50	Candidatus_Auribacterota	1.52396
Sample23	Graham_Bell	no	50	Candidatus_Azambacteria	8.98857
Sample23	Graham_Bell	no	50	Candidatus_Bathyarchaeota	106.006
Sample23	Graham_Bell	no	50	Candidatus_Beckwithbacteria	4.36649
Sample23	Graham_Bell	no	50	Candidatus_Berkelbacteria	90.3349
Sample23	Graham_Bell	no	50	Candidatus_Binatota	41.4457
Sample23	Graham_Bell	no	50	Candidatus_Bipolaricaulota	30.7108
Sample23	Graham_Bell	no	50	Candidatus_Blackallbacteria	21.8596
Sample23	Graham_Bell	no	50	Candidatus_Blackburnbacteria	0.4207
Sample23	Graham_Bell	no	50	Candidatus_Brennerbacteria	0
Sample23	Graham_Bell	no	50	Candidatus_Buchananbacteria	15.6046
Sample23	Graham_Bell	no	50	Candidatus_Campbellbacteria	1.15055
Sample23	Graham_Bell	no	50	Candidatus_Cerribacteria	4.232
Sample23	Graham_Bell	no	50	Candidatus_Chisholmbacteria	0.649732
Sample23	Graham_Bell	no	50	Candidatus_Cloacimonadota	28.9266
Sample23	Graham_Bell	no	50	Candidatus_Coatesbacteria	15.4508
Sample23	Graham_Bell	no	50	Candidatus_Collierbacteria	6.91564
Sample23	Graham_Bell	no	50	Candidatus_Colwellbacteria	5.75566
Sample23	Graham_Bell	no	50	Candidatus_Cryosericota	13.3662
Sample23	Graham_Bell	no	50	Candidatus_Curtissbacteria	8.39828
Sample23	Graham_Bell	no	50	Candidatus_Dadabacteria	83.2735
Sample23	Graham_Bell	no	50	Candidatus_Daviesbacteria	27.7619
Sample23	Graham_Bell	no	50	Candidatus_Delongbacteria	0.613583
Sample23	Graham_Bell	no	50	Candidatus_Desantisbacteria	6.75017
Sample23	Graham_Bell	no	50	Candidatus_Diapherotrites	0.674337
Sample23	Graham_Bell	no	50	Candidatus_Dormibacteraeota	10977.2
Sample23	Graham_Bell	no	50	Candidatus_Doudnabacteria	48.7855
Sample23	Graham_Bell	no	50	Candidatus_Edwardsbacteria	6.68875
Sample23	Graham_Bell	no	50	Candidatus_Eisenbacteria	192.305
Sample23	Graham_Bell	no	50	Candidatus_Eremiobacterota	23158.5
Sample23	Graham_Bell	no	50	Candidatus_Falkowbacteria	12.6145
Sample23	Graham_Bell	no	50	Candidatus_Fermentibacteria	8.47236
Sample23	Graham_Bell	no	50	Candidatus_Fervidibacteria	7.38726
Sample23	Graham_Bell	no	50	Candidatus_Firestonebacteria	1.79674
Sample23	Graham_Bell	no	50	Candidatus_Fischerbacteria	1.78966
Sample23	Graham_Bell	no	50	Candidatus_Fraserbacteria	17.6774
Sample23	Graham_Bell	no	50	Candidatus_Geothermarchaeota	0.271398
Sample23	Graham_Bell	no	50	Candidatus_Giovannonibacteria	2.83599
Sample23	Graham_Bell	no	50	Candidatus_Glassbacteria	5.50967
Sample23	Graham_Bell	no	50	Candidatus_Goldbacteria	5.56758
Sample23	Graham_Bell	no	50	Candidatus_Gottesmanbacteria	23.6045
Sample23	Graham_Bell	no	50	Candidatus_Gracilibacteria	1.12337
Sample23	Graham_Bell	no	50	Candidatus_Gribaldobacteria	0.893266
Sample23	Graham_Bell	no	50	Candidatus_Handelsmanbacteria	65.2401
Sample23	Graham_Bell	no	50	Candidatus_Harrisonbacteria	1.46928
Sample23	Graham_Bell	no	50	Candidatus_Heimdallarchaeota	11.0388
Sample23	Graham_Bell	no	50	Candidatus_Hinthialibacterota	37.1994
Sample23	Graham_Bell	no	50	Candidatus_Hydrogenedentes	40.54
Sample23	Graham_Bell	no	50	Candidatus_Hydrothermae	1.80654
Sample23	Graham_Bell	no	50	Candidatus_Hydrothermarchaeota	1.8907
Sample23	Graham_Bell	no	50	Candidatus_Jacksonbacteria	0.278973
Sample23	Graham_Bell	no	50	Candidatus_Jorgensenbacteria	2.50655
Sample23	Graham_Bell	no	50	Candidatus_Kaiserbacteria	26.6945
Sample23	Graham_Bell	no	50	Candidatus_Kapabacteria	12.2686
Sample23	Graham_Bell	no	50	Candidatus_Kerfeldbacteria	9.62453
Sample23	Graham_Bell	no	50	Candidatus_Komeilibacteria	4.35847
Sample23	Graham_Bell	no	50	Candidatus_Korarchaeota	6.47509
Sample23	Graham_Bell	no	50	Candidatus_Kryptonia	16.5692
Sample23	Graham_Bell	no	50	Candidatus_Kuenenbacteria	2.28697
Sample23	Graham_Bell	no	50	Candidatus_Latescibacteria	66.6421
Sample23	Graham_Bell	no	50	Candidatus_Levybacteria	24.0381
Sample23	Graham_Bell	no	50	Candidatus_Lindowbacteria	83.7495
Sample23	Graham_Bell	no	50	Candidatus_Liptonbacteria	3.18519
Sample23	Graham_Bell	no	50	Candidatus_Lloydbacteria	1.80081
Sample23	Graham_Bell	no	50	Candidatus_Lokiarchaeota	19.6347
Sample23	Graham_Bell	no	50	Candidatus_Magasanikbacteria	22.1327
Sample23	Graham_Bell	no	50	Candidatus_Margulisbacteria	14.8595
Sample23	Graham_Bell	no	50	Candidatus_Marinimicrobia	42.8773
Sample23	Graham_Bell	no	50	Candidatus_Marsarchaeota	2.16153
Sample23	Graham_Bell	no	50	Candidatus_Mcinerneyibacteriota	0.601276
Sample23	Graham_Bell	no	50	Candidatus_Melainabacteria	222.278
Sample23	Graham_Bell	no	50	Candidatus_Micrarchaeota	7.57439
Sample23	Graham_Bell	no	50	Candidatus_Microgenomates	10.7572
Sample23	Graham_Bell	no	50	Candidatus_Moranbacteria	23.2967
Sample23	Graham_Bell	no	50	Candidatus_Muirbacteria	0.318995
Sample23	Graham_Bell	no	50	Candidatus_Nanohaloarchaeota	1.21311
Sample23	Graham_Bell	no	50	Candidatus_Nealsonbacteria	32.4059
Sample23	Graham_Bell	no	50	Candidatus_Nezhaarchaeota	0
Sample23	Graham_Bell	no	50	Candidatus_Niyogibacteria	3.09337
Sample23	Graham_Bell	no	50	Candidatus_Nomurabacteria	101.191
Sample23	Graham_Bell	no	50	Candidatus_Odinarchaeota	4.79013
Sample23	Graham_Bell	no	50	Candidatus_Omnitrophota	202.843
Sample23	Graham_Bell	no	50	Candidatus_Pacebacteria	5.90036
Sample23	Graham_Bell	no	50	Candidatus_Parcubacteria	47.8316
Sample23	Graham_Bell	no	50	Candidatus_Parvarchaeota	0
Sample23	Graham_Bell	no	50	Candidatus_Peregrinibacteria	34.8875
Sample23	Graham_Bell	no	50	Candidatus_Poribacteria	135.834
Sample23	Graham_Bell	no	50	Candidatus_Portnoybacteria	5.17511
Sample23	Graham_Bell	no	50	Candidatus_Ratteibacteria	0.841912
Sample23	Graham_Bell	no	50	Candidatus_Raymondbacteria	6.65195
Sample23	Graham_Bell	no	50	Candidatus_Riflebacteria	7.8151
Sample23	Graham_Bell	no	50	Candidatus_Roizmanbacteria	23.5756
Sample23	Graham_Bell	no	50	Candidatus_Rokubacteria	2275.85
Sample23	Graham_Bell	no	50	Candidatus_Ryanbacteria	1.47701
Sample23	Graham_Bell	no	50	Candidatus_Saccharibacteria	3151.64
Sample23	Graham_Bell	no	50	Candidatus_Schekmanbacteria	27.2574
Sample23	Graham_Bell	no	50	Candidatus_Shapirobacteria	8.98222
Sample23	Graham_Bell	no	50	Candidatus_Spechtbacteria	2.16891
Sample23	Graham_Bell	no	50	Candidatus_Staskawiczbacteria	0.830049
Sample23	Graham_Bell	no	50	Candidatus_Sumerlaeota	27.8176
Sample23	Graham_Bell	no	50	Candidatus_Sungbacteria	5.31305
Sample23	Graham_Bell	no	50	Candidatus_Tagabacteria	3.17919
Sample23	Graham_Bell	no	50	Candidatus_Taylorbacteria	57.3626
Sample23	Graham_Bell	no	50	Candidatus_Tectomicrobia	436.507
Sample23	Graham_Bell	no	50	Candidatus_Terrybacteria	4.68324
Sample23	Graham_Bell	no	50	Candidatus_Thermoplasmatota	119.344
Sample23	Graham_Bell	no	50	Candidatus_Thorarchaeota	14.3052
Sample23	Graham_Bell	no	50	Candidatus_Uhrbacteria	30.5476
Sample23	Graham_Bell	no	50	Candidatus_Veblenbacteria	0.0999543
Sample23	Graham_Bell	no	50	Candidatus_Verstraetearchaeota	2.07019
Sample23	Graham_Bell	no	50	Candidatus_Vogelbacteria	2.58795
Sample23	Graham_Bell	no	50	Candidatus_Wallbacteria	2.81197
Sample23	Graham_Bell	no	50	Candidatus_Wildermuthbacteria	1.53746
Sample23	Graham_Bell	no	50	Candidatus_Wirthbacteria	14.6898
Sample23	Graham_Bell	no	50	Candidatus_Woesearchaeota	9.6326
Sample23	Graham_Bell	no	50	Candidatus_Woesebacteria	36.8886
Sample23	Graham_Bell	no	50	Candidatus_Wolfebacteria	2.11416
Sample23	Graham_Bell	no	50	Candidatus_Woykebacteria	10.3965
Sample23	Graham_Bell	no	50	Candidatus_Yanofskybacteria	6.37341
Sample23	Graham_Bell	no	50	Candidatus_Yonathbacteria	1.59764
Sample23	Graham_Bell	no	50	Candidatus_Zambryskibacteria	8.04285
Sample23	Graham_Bell	no	50	Cercozoa	1.73487
Sample23	Graham_Bell	no	50	Chlamydiota	326.518
Sample23	Graham_Bell	no	50	Chlorobiota	184.564
Sample23	Graham_Bell	no	50	Chloroflexota	78313.4
Sample23	Graham_Bell	no	50	Chlorophyta	1788.81
Sample23	Graham_Bell	no	50	Chrysiogenota	8.90696
Sample23	Graham_Bell	no	50	Chytridiomycota	67.6098
Sample23	Graham_Bell	no	50	Ciliophora	64.9942
Sample23	Graham_Bell	no	50	Coprothermobacterota	1.42547
Sample23	Graham_Bell	no	50	Cossaviricota	0
Sample23	Graham_Bell	no	50	Cressdnaviricota	0.278335
Sample23	Graham_Bell	no	50	Cryptomycota	10.2287
Sample23	Graham_Bell	no	50	Cyanobacteriota	5205.56
Sample23	Graham_Bell	no	50	Deferribacterota	101.577
Sample23	Graham_Bell	no	50	Deinococcota	1103.48
Sample23	Graham_Bell	no	50	Dictyoglomota	3.37881
Sample23	Graham_Bell	no	50	Discosea	3.84627
Sample23	Graham_Bell	no	50	Duplornaviricota	0
Sample23	Graham_Bell	no	50	Elusimicrobiota	388.853
Sample23	Graham_Bell	no	50	Endomyxa	1.83601
Sample23	Graham_Bell	no	50	Euglenozoa	3.80038
Sample23	Graham_Bell	no	50	Euryarchaeota	851.894
Sample23	Graham_Bell	no	50	Evosea	8.54271
Sample23	Graham_Bell	no	50	Fibrobacterota	27.5588
Sample23	Graham_Bell	no	50	Foraminifera	1.41482
Sample23	Graham_Bell	no	50	Fornicata	1.41903
Sample23	Graham_Bell	no	50	Fusobacteriota	20.6956
Sample23	Graham_Bell	no	50	Gemmatimonadota	6441.54
Sample23	Graham_Bell	no	50	Haptophyta	9.67172
Sample23	Graham_Bell	no	50	Heterolobosea	1.07938
Sample23	Graham_Bell	no	50	Hofneiviricota	0
Sample23	Graham_Bell	no	50	Ignavibacteriota	180.61
Sample23	Graham_Bell	no	50	Kiritimatiellota	24.3903
Sample23	Graham_Bell	no	50	Kitrinoviricota	0
Sample23	Graham_Bell	no	50	Lenarviricota	0.0314925
Sample23	Graham_Bell	no	50	Lentisphaerota	262.996
Sample23	Graham_Bell	no	50	Microsporidia	2.6396
Sample23	Graham_Bell	no	50	Mucoromycota	101.807
Sample23	Graham_Bell	no	50	Mycoplasmatota	28.6347
Sample23	Graham_Bell	no	50	Myxococcota	4798.97
Sample23	Graham_Bell	no	50	Nanoarchaeota	0.24241
Sample23	Graham_Bell	no	50	Negarnaviricota	0
Sample23	Graham_Bell	no	50	Nitrososphaerota	241.802
Sample23	Graham_Bell	no	50	Nitrospinota	125.6
Sample23	Graham_Bell	no	50	Nitrospirota	1385.39
Sample23	Graham_Bell	no	50	Nucleocytoviricota	6.90401
Sample23	Graham_Bell	no	50	Olpidiomycota	0.0200589
Sample23	Graham_Bell	no	50	Oomycota	42.1634
Sample23	Graham_Bell	no	50	Parabasalia	0.170292
Sample23	Graham_Bell	no	50	Peploviricota	0.343247
Sample23	Graham_Bell	no	50	Perkinsozoa	1.90697
Sample23	Graham_Bell	no	50	Phixviricota	0
Sample23	Graham_Bell	no	50	Picozoa	0
Sample23	Graham_Bell	no	50	Pisuviricota	0
Sample23	Graham_Bell	no	50	Planctomycetota	10477.8
Sample23	Graham_Bell	no	50	Preaxostyla	0.213974
Sample23	Graham_Bell	no	50	Preplasmiviricota	0.0906578
Sample23	Graham_Bell	no	50	Pseudomonadota	215919
Sample23	Graham_Bell	no	50	Rhodophyta	67.6916
Sample23	Graham_Bell	no	50	Rhodothermota	111.491
Sample23	Graham_Bell	no	50	Spirochaetota	295.254
Sample23	Graham_Bell	no	50	Synergistota	373.512
Sample23	Graham_Bell	no	50	Thermodesulfobacteriota	2172.9
Sample23	Graham_Bell	no	50	Thermomicrobiota	1386.93
Sample23	Graham_Bell	no	50	Thermoproteota	48.3281
Sample23	Graham_Bell	no	50	Thermotogota	59.2811
Sample23	Graham_Bell	no	50	Tubulinea	0.0703525
Sample23	Graham_Bell	no	50	Uroviricota	318.151
Sample23	Graham_Bell	no	50	Verrucomicrobiota	6299.17
Sample23	Graham_Bell	no	50	Zoopagomycota	21.8282
Sample23	Graham_Bell	no	50	candidate_division_CPR1	0.487575
Sample23	Graham_Bell	no	50	candidate_division_CPR2	1.44422
Sample23	Graham_Bell	no	50	candidate_division_CPR3	0.996351
Sample23	Graham_Bell	no	50	candidate_division_KD3.62	1.49538
Sample23	Graham_Bell	no	50	candidate_division_LCP.89	2.58802
Sample23	Graham_Bell	no	50	candidate_division_NC10	253.187
Sample23	Graham_Bell	no	50	candidate_division_WOR.3	16.9825
Sample23	Graham_Bell	no	50	candidate_division_WWE3	24.2707
Sample23	Graham_Bell	no	50	candidate_division_Zixibacteria	151.544
Sample23	Graham_Bell	no	50	Unclassified	211936
Sample24	Graham_Bell	no	2	Abditibacteriota	119.296
Sample24	Graham_Bell	no	2	Acidobacteriota	95870.2
Sample24	Graham_Bell	no	2	Actinomycetota	182024
Sample24	Graham_Bell	no	2	Apicomplexa	8.94451
Sample24	Graham_Bell	no	2	Aquificota	42.498
Sample24	Graham_Bell	no	2	Armatimonadota	2525.89
Sample24	Graham_Bell	no	2	Artverviricota	0.274874
Sample24	Graham_Bell	no	2	Ascomycota	717.033
Sample24	Graham_Bell	no	2	Atribacterota	23.5829
Sample24	Graham_Bell	no	2	Bacillariophyta	991.277
Sample24	Graham_Bell	no	2	Bacillota	7255.48
Sample24	Graham_Bell	no	2	Bacteroidota	6455.82
Sample24	Graham_Bell	no	2	Balneolota	67.0226
Sample24	Graham_Bell	no	2	Basidiomycota	139.621
Sample24	Graham_Bell	no	2	Bdellovibrionota	727.838
Sample24	Graham_Bell	no	2	Blastocladiomycota	3.5985
Sample24	Graham_Bell	no	2	Caldisericota	6.61957
Sample24	Graham_Bell	no	2	Calditrichota	150.373
Sample24	Graham_Bell	no	2	Campylobacterota	106.915
Sample24	Graham_Bell	no	2	Candidatus_Abawacabacteria	1.28344
Sample24	Graham_Bell	no	2	Candidatus_Absconditabacteria	0.58123
Sample24	Graham_Bell	no	2	Candidatus_Abyssubacteria	28.4152
Sample24	Graham_Bell	no	2	Candidatus_Adlerbacteria	2.9227
Sample24	Graham_Bell	no	2	Candidatus_Aenigmarchaeota	5.40848
Sample24	Graham_Bell	no	2	Candidatus_Aerophobetes	32.8174
Sample24	Graham_Bell	no	2	Candidatus_Altiarchaeota	9.82261
Sample24	Graham_Bell	no	2	Candidatus_Amesbacteria	7.38025
Sample24	Graham_Bell	no	2	Candidatus_Aminicenantes	83.5921
Sample24	Graham_Bell	no	2	Candidatus_Andersenbacteria	1.17803
Sample24	Graham_Bell	no	2	Candidatus_Auribacterota	2.22536
Sample24	Graham_Bell	no	2	Candidatus_Azambacteria	11.6417
Sample24	Graham_Bell	no	2	Candidatus_Bathyarchaeota	105.541
Sample24	Graham_Bell	no	2	Candidatus_Beckwithbacteria	5.36265
Sample24	Graham_Bell	no	2	Candidatus_Berkelbacteria	26.0746
Sample24	Graham_Bell	no	2	Candidatus_Binatota	74.4544
Sample24	Graham_Bell	no	2	Candidatus_Bipolaricaulota	42.9538
Sample24	Graham_Bell	no	2	Candidatus_Blackallbacteria	10.5939
Sample24	Graham_Bell	no	2	Candidatus_Blackburnbacteria	0.982124
Sample24	Graham_Bell	no	2	Candidatus_Brennerbacteria	0.0546593
Sample24	Graham_Bell	no	2	Candidatus_Buchananbacteria	24.9429
Sample24	Graham_Bell	no	2	Candidatus_Campbellbacteria	1.48569
Sample24	Graham_Bell	no	2	Candidatus_Cerribacteria	5.79965
Sample24	Graham_Bell	no	2	Candidatus_Chisholmbacteria	1.05033
Sample24	Graham_Bell	no	2	Candidatus_Cloacimonadota	24.4914
Sample24	Graham_Bell	no	2	Candidatus_Coatesbacteria	24.6823
Sample24	Graham_Bell	no	2	Candidatus_Collierbacteria	8.75556
Sample24	Graham_Bell	no	2	Candidatus_Colwellbacteria	2.23457
Sample24	Graham_Bell	no	2	Candidatus_Cryosericota	17.5627
Sample24	Graham_Bell	no	2	Candidatus_Curtissbacteria	12.9828
Sample24	Graham_Bell	no	2	Candidatus_Dadabacteria	85.908
Sample24	Graham_Bell	no	2	Candidatus_Daviesbacteria	18.5227
Sample24	Graham_Bell	no	2	Candidatus_Delongbacteria	0.95259
Sample24	Graham_Bell	no	2	Candidatus_Desantisbacteria	9.43201
Sample24	Graham_Bell	no	2	Candidatus_Diapherotrites	1.21004
Sample24	Graham_Bell	no	2	Candidatus_Dormibacteraeota	19670.3
Sample24	Graham_Bell	no	2	Candidatus_Doudnabacteria	18.9337
Sample24	Graham_Bell	no	2	Candidatus_Edwardsbacteria	8.01675
Sample24	Graham_Bell	no	2	Candidatus_Eisenbacteria	227.643
Sample24	Graham_Bell	no	2	Candidatus_Eremiobacterota	28192.1
Sample24	Graham_Bell	no	2	Candidatus_Falkowbacteria	15.5429
Sample24	Graham_Bell	no	2	Candidatus_Fermentibacteria	15.428
Sample24	Graham_Bell	no	2	Candidatus_Fervidibacteria	15.8903
Sample24	Graham_Bell	no	2	Candidatus_Firestonebacteria	2.76598
Sample24	Graham_Bell	no	2	Candidatus_Fischerbacteria	4.01321
Sample24	Graham_Bell	no	2	Candidatus_Fraserbacteria	20.1711
Sample24	Graham_Bell	no	2	Candidatus_Geothermarchaeota	1.54067
Sample24	Graham_Bell	no	2	Candidatus_Giovannonibacteria	3.99318
Sample24	Graham_Bell	no	2	Candidatus_Glassbacteria	7.41661
Sample24	Graham_Bell	no	2	Candidatus_Goldbacteria	6.99025
Sample24	Graham_Bell	no	2	Candidatus_Gottesmanbacteria	29.5415
Sample24	Graham_Bell	no	2	Candidatus_Gracilibacteria	1.74675
Sample24	Graham_Bell	no	2	Candidatus_Gribaldobacteria	1.34798
Sample24	Graham_Bell	no	2	Candidatus_Handelsmanbacteria	112.771
Sample24	Graham_Bell	no	2	Candidatus_Harrisonbacteria	3.04073
Sample24	Graham_Bell	no	2	Candidatus_Heimdallarchaeota	8.57327
Sample24	Graham_Bell	no	2	Candidatus_Hinthialibacterota	18.0221
Sample24	Graham_Bell	no	2	Candidatus_Hydrogenedentes	42.774
Sample24	Graham_Bell	no	2	Candidatus_Hydrothermae	3.76314
Sample24	Graham_Bell	no	2	Candidatus_Hydrothermarchaeota	2.6656
Sample24	Graham_Bell	no	2	Candidatus_Jacksonbacteria	0.480198
Sample24	Graham_Bell	no	2	Candidatus_Jorgensenbacteria	3.95123
Sample24	Graham_Bell	no	2	Candidatus_Kaiserbacteria	30.9638
Sample24	Graham_Bell	no	2	Candidatus_Kapabacteria	18.2139
Sample24	Graham_Bell	no	2	Candidatus_Kerfeldbacteria	15.873
Sample24	Graham_Bell	no	2	Candidatus_Komeilibacteria	4.66665
Sample24	Graham_Bell	no	2	Candidatus_Korarchaeota	9.94598
Sample24	Graham_Bell	no	2	Candidatus_Kryptonia	21.5928
Sample24	Graham_Bell	no	2	Candidatus_Kuenenbacteria	3.3713
Sample24	Graham_Bell	no	2	Candidatus_Latescibacteria	102.458
Sample24	Graham_Bell	no	2	Candidatus_Levybacteria	25.7798
Sample24	Graham_Bell	no	2	Candidatus_Lindowbacteria	19.2896
Sample24	Graham_Bell	no	2	Candidatus_Liptonbacteria	5.04125
Sample24	Graham_Bell	no	2	Candidatus_Lloydbacteria	3.29322
Sample24	Graham_Bell	no	2	Candidatus_Lokiarchaeota	12.9079
Sample24	Graham_Bell	no	2	Candidatus_Magasanikbacteria	21.2317
Sample24	Graham_Bell	no	2	Candidatus_Margulisbacteria	19.2888
Sample24	Graham_Bell	no	2	Candidatus_Marinimicrobia	64.9465
Sample24	Graham_Bell	no	2	Candidatus_Marsarchaeota	4.38712
Sample24	Graham_Bell	no	2	Candidatus_Mcinerneyibacteriota	0.497487
Sample24	Graham_Bell	no	2	Candidatus_Melainabacteria	268.072
Sample24	Graham_Bell	no	2	Candidatus_Micrarchaeota	12.696
Sample24	Graham_Bell	no	2	Candidatus_Microgenomates	13.4914
Sample24	Graham_Bell	no	2	Candidatus_Moranbacteria	25.8197
Sample24	Graham_Bell	no	2	Candidatus_Muirbacteria	0.379397
Sample24	Graham_Bell	no	2	Candidatus_Nanohaloarchaeota	1.05743
Sample24	Graham_Bell	no	2	Candidatus_Nealsonbacteria	11.5821
Sample24	Graham_Bell	no	2	Candidatus_Nezhaarchaeota	0.301051
Sample24	Graham_Bell	no	2	Candidatus_Niyogibacteria	2.78603
Sample24	Graham_Bell	no	2	Candidatus_Nomurabacteria	28.63
Sample24	Graham_Bell	no	2	Candidatus_Odinarchaeota	0.0731845
Sample24	Graham_Bell	no	2	Candidatus_Omnitrophota	226.318
Sample24	Graham_Bell	no	2	Candidatus_Pacebacteria	10.2321
Sample24	Graham_Bell	no	2	Candidatus_Parcubacteria	73.0999
Sample24	Graham_Bell	no	2	Candidatus_Parvarchaeota	0.0999937
Sample24	Graham_Bell	no	2	Candidatus_Peregrinibacteria	42.6359
Sample24	Graham_Bell	no	2	Candidatus_Poribacteria	207.641
Sample24	Graham_Bell	no	2	Candidatus_Portnoybacteria	5.42696
Sample24	Graham_Bell	no	2	Candidatus_Ratteibacteria	1.84618
Sample24	Graham_Bell	no	2	Candidatus_Raymondbacteria	9.2898
Sample24	Graham_Bell	no	2	Candidatus_Riflebacteria	9.84997
Sample24	Graham_Bell	no	2	Candidatus_Roizmanbacteria	27.6446
Sample24	Graham_Bell	no	2	Candidatus_Rokubacteria	2689.11
Sample24	Graham_Bell	no	2	Candidatus_Ryanbacteria	2.41048
Sample24	Graham_Bell	no	2	Candidatus_Saccharibacteria	310.643
Sample24	Graham_Bell	no	2	Candidatus_Schekmanbacteria	18.6315
Sample24	Graham_Bell	no	2	Candidatus_Shapirobacteria	8.32729
Sample24	Graham_Bell	no	2	Candidatus_Spechtbacteria	3.08878
Sample24	Graham_Bell	no	2	Candidatus_Staskawiczbacteria	2.25259
Sample24	Graham_Bell	no	2	Candidatus_Sumerlaeota	39.5523
Sample24	Graham_Bell	no	2	Candidatus_Sungbacteria	6.97842
Sample24	Graham_Bell	no	2	Candidatus_Tagabacteria	0.645689
Sample24	Graham_Bell	no	2	Candidatus_Taylorbacteria	73.9413
Sample24	Graham_Bell	no	2	Candidatus_Tectomicrobia	423.331
Sample24	Graham_Bell	no	2	Candidatus_Terrybacteria	6.09644
Sample24	Graham_Bell	no	2	Candidatus_Thermoplasmatota	68.4612
Sample24	Graham_Bell	no	2	Candidatus_Thorarchaeota	21.0215
Sample24	Graham_Bell	no	2	Candidatus_Uhrbacteria	27.646
Sample24	Graham_Bell	no	2	Candidatus_Veblenbacteria	0.14303
Sample24	Graham_Bell	no	2	Candidatus_Verstraetearchaeota	2.9151
Sample24	Graham_Bell	no	2	Candidatus_Vogelbacteria	3.05361
Sample24	Graham_Bell	no	2	Candidatus_Wallbacteria	5.76142
Sample24	Graham_Bell	no	2	Candidatus_Wildermuthbacteria	1.20522
Sample24	Graham_Bell	no	2	Candidatus_Wirthbacteria	2.35003
Sample24	Graham_Bell	no	2	Candidatus_Woesearchaeota	12.9348
Sample24	Graham_Bell	no	2	Candidatus_Woesebacteria	43.7282
Sample24	Graham_Bell	no	2	Candidatus_Wolfebacteria	2.55485
Sample24	Graham_Bell	no	2	Candidatus_Woykebacteria	15.4926
Sample24	Graham_Bell	no	2	Candidatus_Yanofskybacteria	8.43545
Sample24	Graham_Bell	no	2	Candidatus_Yonathbacteria	1.61397
Sample24	Graham_Bell	no	2	Candidatus_Zambryskibacteria	7.01154
Sample24	Graham_Bell	no	2	Cercozoa	2.3896
Sample24	Graham_Bell	no	2	Chlamydiota	128.5
Sample24	Graham_Bell	no	2	Chlorobiota	104.327
Sample24	Graham_Bell	no	2	Chloroflexota	98081.9
Sample24	Graham_Bell	no	2	Chlorophyta	2910.5
Sample24	Graham_Bell	no	2	Chrysiogenota	10.8899
Sample24	Graham_Bell	no	2	Chytridiomycota	98
Sample24	Graham_Bell	no	2	Ciliophora	20.0401
Sample24	Graham_Bell	no	2	Coprothermobacterota	2.97064
Sample24	Graham_Bell	no	2	Cossaviricota	0
Sample24	Graham_Bell	no	2	Cressdnaviricota	0.323901
Sample24	Graham_Bell	no	2	Cryptomycota	15.4344
Sample24	Graham_Bell	no	2	Cyanobacteriota	5717.65
Sample24	Graham_Bell	no	2	Deferribacterota	26.5017
Sample24	Graham_Bell	no	2	Deinococcota	1361.79
Sample24	Graham_Bell	no	2	Dictyoglomota	5.83182
Sample24	Graham_Bell	no	2	Discosea	5.66108
Sample24	Graham_Bell	no	2	Duplornaviricota	0.10128
Sample24	Graham_Bell	no	2	Elusimicrobiota	501.982
Sample24	Graham_Bell	no	2	Endomyxa	1.26338
Sample24	Graham_Bell	no	2	Euglenozoa	6.17609
Sample24	Graham_Bell	no	2	Euryarchaeota	790.511
Sample24	Graham_Bell	no	2	Evosea	13.6833
Sample24	Graham_Bell	no	2	Fibrobacterota	20.1543
Sample24	Graham_Bell	no	2	Foraminifera	1.89669
Sample24	Graham_Bell	no	2	Fornicata	1.7946
Sample24	Graham_Bell	no	2	Fusobacteriota	26.9286
Sample24	Graham_Bell	no	2	Gemmatimonadota	10378.8
Sample24	Graham_Bell	no	2	Haptophyta	16.114
Sample24	Graham_Bell	no	2	Heterolobosea	1.42977
Sample24	Graham_Bell	no	2	Hofneiviricota	0
Sample24	Graham_Bell	no	2	Ignavibacteriota	202.099
Sample24	Graham_Bell	no	2	Kiritimatiellota	27.5453
Sample24	Graham_Bell	no	2	Kitrinoviricota	0
Sample24	Graham_Bell	no	2	Lenarviricota	0.0860883
Sample24	Graham_Bell	no	2	Lentisphaerota	180.83
Sample24	Graham_Bell	no	2	Microsporidia	1.3211
Sample24	Graham_Bell	no	2	Mucoromycota	88.4174
Sample24	Graham_Bell	no	2	Mycoplasmatota	38.4968
Sample24	Graham_Bell	no	2	Myxococcota	8086.54
Sample24	Graham_Bell	no	2	Nanoarchaeota	0.549116
Sample24	Graham_Bell	no	2	Negarnaviricota	0
Sample24	Graham_Bell	no	2	Nitrososphaerota	281.738
Sample24	Graham_Bell	no	2	Nitrospinota	134.659
Sample24	Graham_Bell	no	2	Nitrospirota	1418.58
Sample24	Graham_Bell	no	2	Nucleocytoviricota	4.63848
Sample24	Graham_Bell	no	2	Olpidiomycota	0.133403
Sample24	Graham_Bell	no	2	Oomycota	53.5893
Sample24	Graham_Bell	no	2	Parabasalia	0.691357
Sample24	Graham_Bell	no	2	Peploviricota	0.0712893
Sample24	Graham_Bell	no	2	Perkinsozoa	2.36529
Sample24	Graham_Bell	no	2	Phixviricota	0
Sample24	Graham_Bell	no	2	Picozoa	0.0860883
Sample24	Graham_Bell	no	2	Pisuviricota	0
Sample24	Graham_Bell	no	2	Planctomycetota	14900.4
Sample24	Graham_Bell	no	2	Preaxostyla	0.464403
Sample24	Graham_Bell	no	2	Preplasmiviricota	0.430144
Sample24	Graham_Bell	no	2	Pseudomonadota	218888
Sample24	Graham_Bell	no	2	Rhodophyta	27.9726
Sample24	Graham_Bell	no	2	Rhodothermota	137.339
Sample24	Graham_Bell	no	2	Spirochaetota	352.651
Sample24	Graham_Bell	no	2	Synergistota	88.5518
Sample24	Graham_Bell	no	2	Thermodesulfobacteriota	2128.94
Sample24	Graham_Bell	no	2	Thermomicrobiota	2230.1
Sample24	Graham_Bell	no	2	Thermoproteota	57.3167
Sample24	Graham_Bell	no	2	Thermotogota	73.9419
Sample24	Graham_Bell	no	2	Tubulinea	0.136997
Sample24	Graham_Bell	no	2	Uroviricota	167.389
Sample24	Graham_Bell	no	2	Verrucomicrobiota	8053.99
Sample24	Graham_Bell	no	2	Zoopagomycota	33.4675
Sample24	Graham_Bell	no	2	candidate_division_CPR1	0.532455
Sample24	Graham_Bell	no	2	candidate_division_CPR2	1.47462
Sample24	Graham_Bell	no	2	candidate_division_CPR3	1.50642
Sample24	Graham_Bell	no	2	candidate_division_KD3.62	3.35807
Sample24	Graham_Bell	no	2	candidate_division_LCP.89	3.18245
Sample24	Graham_Bell	no	2	candidate_division_NC10	247.742
Sample24	Graham_Bell	no	2	candidate_division_WOR.3	27.8372
Sample24	Graham_Bell	no	2	candidate_division_WWE3	28.3768
Sample24	Graham_Bell	no	2	candidate_division_Zixibacteria	173.487
Sample24	Graham_Bell	no	2	Unclassified	270054
Sample26	Graham_Bell	no	50	Abditibacteriota	11.1175
Sample26	Graham_Bell	no	50	Acidobacteriota	59693.6
Sample26	Graham_Bell	no	50	Actinomycetota	480640
Sample26	Graham_Bell	no	50	Apicomplexa	3.08287
Sample26	Graham_Bell	no	50	Aquificota	104.011
Sample26	Graham_Bell	no	50	Armatimonadota	427.475
Sample26	Graham_Bell	no	50	Artverviricota	0.421426
Sample26	Graham_Bell	no	50	Ascomycota	432.991
Sample26	Graham_Bell	no	50	Atribacterota	5.84789
Sample26	Graham_Bell	no	50	Bacillariophyta	11.4036
Sample26	Graham_Bell	no	50	Bacillota	7038.75
Sample26	Graham_Bell	no	50	Bacteroidota	2945.5
Sample26	Graham_Bell	no	50	Balneolota	9.48895
Sample26	Graham_Bell	no	50	Basidiomycota	39.9716
Sample26	Graham_Bell	no	50	Bdellovibrionota	376.494
Sample26	Graham_Bell	no	50	Blastocladiomycota	0.886629
Sample26	Graham_Bell	no	50	Caldisericota	2.82473
Sample26	Graham_Bell	no	50	Calditrichota	24.5752
Sample26	Graham_Bell	no	50	Campylobacterota	117.848
Sample26	Graham_Bell	no	50	Candidatus_Abawacabacteria	0.522671
Sample26	Graham_Bell	no	50	Candidatus_Absconditabacteria	0
Sample26	Graham_Bell	no	50	Candidatus_Abyssubacteria	8.98503
Sample26	Graham_Bell	no	50	Candidatus_Adlerbacteria	0.626415
Sample26	Graham_Bell	no	50	Candidatus_Aenigmarchaeota	0.212191
Sample26	Graham_Bell	no	50	Candidatus_Aerophobetes	4.67644
Sample26	Graham_Bell	no	50	Candidatus_Altiarchaeota	3.96396
Sample26	Graham_Bell	no	50	Candidatus_Amesbacteria	0.0242509
Sample26	Graham_Bell	no	50	Candidatus_Aminicenantes	7.88297
Sample26	Graham_Bell	no	50	Candidatus_Andersenbacteria	0.475638
Sample26	Graham_Bell	no	50	Candidatus_Auribacterota	0.308197
Sample26	Graham_Bell	no	50	Candidatus_Azambacteria	4.11649
Sample26	Graham_Bell	no	50	Candidatus_Bathyarchaeota	97.5848
Sample26	Graham_Bell	no	50	Candidatus_Beckwithbacteria	0.745805
Sample26	Graham_Bell	no	50	Candidatus_Berkelbacteria	209.921
Sample26	Graham_Bell	no	50	Candidatus_Binatota	5.19325
Sample26	Graham_Bell	no	50	Candidatus_Bipolaricaulota	6.71492
Sample26	Graham_Bell	no	50	Candidatus_Blackallbacteria	36.6012
Sample26	Graham_Bell	no	50	Candidatus_Blackburnbacteria	0
Sample26	Graham_Bell	no	50	Candidatus_Brennerbacteria	0
Sample26	Graham_Bell	no	50	Candidatus_Buchananbacteria	1.8624
Sample26	Graham_Bell	no	50	Candidatus_Campbellbacteria	0.0312802
Sample26	Graham_Bell	no	50	Candidatus_Cerribacteria	0.0134896
Sample26	Graham_Bell	no	50	Candidatus_Chisholmbacteria	0.0997163
Sample26	Graham_Bell	no	50	Candidatus_Cloacimonadota	33.8358
Sample26	Graham_Bell	no	50	Candidatus_Coatesbacteria	5.2984
Sample26	Graham_Bell	no	50	Candidatus_Collierbacteria	7.44605
Sample26	Graham_Bell	no	50	Candidatus_Colwellbacteria	12.9195
Sample26	Graham_Bell	no	50	Candidatus_Cryosericota	1.84428
Sample26	Graham_Bell	no	50	Candidatus_Curtissbacteria	1.61726
Sample26	Graham_Bell	no	50	Candidatus_Dadabacteria	90.1539
Sample26	Graham_Bell	no	50	Candidatus_Daviesbacteria	44.8809
Sample26	Graham_Bell	no	50	Candidatus_Delongbacteria	0
Sample26	Graham_Bell	no	50	Candidatus_Desantisbacteria	7.00743
Sample26	Graham_Bell	no	50	Candidatus_Diapherotrites	0.018291
Sample26	Graham_Bell	no	50	Candidatus_Dormibacteraeota	5252.92
Sample26	Graham_Bell	no	50	Candidatus_Doudnabacteria	81.7857
Sample26	Graham_Bell	no	50	Candidatus_Edwardsbacteria	0.607304
Sample26	Graham_Bell	no	50	Candidatus_Eisenbacteria	139.291
Sample26	Graham_Bell	no	50	Candidatus_Eremiobacterota	13782.2
Sample26	Graham_Bell	no	50	Candidatus_Falkowbacteria	2.20712
Sample26	Graham_Bell	no	50	Candidatus_Fermentibacteria	2.26733
Sample26	Graham_Bell	no	50	Candidatus_Fervidibacteria	0.369823
Sample26	Graham_Bell	no	50	Candidatus_Firestonebacteria	0.428297
Sample26	Graham_Bell	no	50	Candidatus_Fischerbacteria	0.257325
Sample26	Graham_Bell	no	50	Candidatus_Fraserbacteria	16.7956
Sample26	Graham_Bell	no	50	Candidatus_Geothermarchaeota	0.672046
Sample26	Graham_Bell	no	50	Candidatus_Giovannonibacteria	0.8012
Sample26	Graham_Bell	no	50	Candidatus_Glassbacteria	0.123414
Sample26	Graham_Bell	no	50	Candidatus_Goldbacteria	0.905877
Sample26	Graham_Bell	no	50	Candidatus_Gottesmanbacteria	7.49893
Sample26	Graham_Bell	no	50	Candidatus_Gracilibacteria	0.787382
Sample26	Graham_Bell	no	50	Candidatus_Gribaldobacteria	0.289565
Sample26	Graham_Bell	no	50	Candidatus_Handelsmanbacteria	7.20879
Sample26	Graham_Bell	no	50	Candidatus_Harrisonbacteria	1.07959
Sample26	Graham_Bell	no	50	Candidatus_Heimdallarchaeota	19.1531
Sample26	Graham_Bell	no	50	Candidatus_Hinthialibacterota	69.139
Sample26	Graham_Bell	no	50	Candidatus_Hydrogenedentes	32.1957
Sample26	Graham_Bell	no	50	Candidatus_Hydrothermae	0.16016
Sample26	Graham_Bell	no	50	Candidatus_Hydrothermarchaeota	0
Sample26	Graham_Bell	no	50	Candidatus_Jacksonbacteria	0
Sample26	Graham_Bell	no	50	Candidatus_Jorgensenbacteria	0.0136316
Sample26	Graham_Bell	no	50	Candidatus_Kaiserbacteria	18.1764
Sample26	Graham_Bell	no	50	Candidatus_Kapabacteria	1.45481
Sample26	Graham_Bell	no	50	Candidatus_Kerfeldbacteria	0.913255
Sample26	Graham_Bell	no	50	Candidatus_Komeilibacteria	4.91032
Sample26	Graham_Bell	no	50	Candidatus_Korarchaeota	0.650331
Sample26	Graham_Bell	no	50	Candidatus_Kryptonia	9.22951
Sample26	Graham_Bell	no	50	Candidatus_Kuenenbacteria	0.161875
Sample26	Graham_Bell	no	50	Candidatus_Latescibacteria	18.8925
Sample26	Graham_Bell	no	50	Candidatus_Levybacteria	24.7601
Sample26	Graham_Bell	no	50	Candidatus_Lindowbacteria	163.818
Sample26	Graham_Bell	no	50	Candidatus_Liptonbacteria	0.432294
Sample26	Graham_Bell	no	50	Candidatus_Lloydbacteria	0.111324
Sample26	Graham_Bell	no	50	Candidatus_Lokiarchaeota	26.9566
Sample26	Graham_Bell	no	50	Candidatus_Magasanikbacteria	21.7709
Sample26	Graham_Bell	no	50	Candidatus_Margulisbacteria	6.60179
Sample26	Graham_Bell	no	50	Candidatus_Marinimicrobia	4.90158
Sample26	Graham_Bell	no	50	Candidatus_Marsarchaeota	2.9696
Sample26	Graham_Bell	no	50	Candidatus_Mcinerneyibacteriota	0.21889
Sample26	Graham_Bell	no	50	Candidatus_Melainabacteria	99.24
Sample26	Graham_Bell	no	50	Candidatus_Micrarchaeota	0.719407
Sample26	Graham_Bell	no	50	Candidatus_Microgenomates	5.55236
Sample26	Graham_Bell	no	50	Candidatus_Moranbacteria	20.7181
Sample26	Graham_Bell	no	50	Candidatus_Muirbacteria	0
Sample26	Graham_Bell	no	50	Candidatus_Nanohaloarchaeota	0.113596
Sample26	Graham_Bell	no	50	Candidatus_Nealsonbacteria	60.1191
Sample26	Graham_Bell	no	50	Candidatus_Nezhaarchaeota	0
Sample26	Graham_Bell	no	50	Candidatus_Niyogibacteria	2.71698
Sample26	Graham_Bell	no	50	Candidatus_Nomurabacteria	205.231
Sample26	Graham_Bell	no	50	Candidatus_Odinarchaeota	12.0128
Sample26	Graham_Bell	no	50	Candidatus_Omnitrophota	144.201
Sample26	Graham_Bell	no	50	Candidatus_Pacebacteria	0.128848
Sample26	Graham_Bell	no	50	Candidatus_Parcubacteria	6.71669
Sample26	Graham_Bell	no	50	Candidatus_Parvarchaeota	0
Sample26	Graham_Bell	no	50	Candidatus_Peregrinibacteria	21.4636
Sample26	Graham_Bell	no	50	Candidatus_Poribacteria	33.8125
Sample26	Graham_Bell	no	50	Candidatus_Portnoybacteria	7.70839
Sample26	Graham_Bell	no	50	Candidatus_Ratteibacteria	0
Sample26	Graham_Bell	no	50	Candidatus_Raymondbacteria	1.40338
Sample26	Graham_Bell	no	50	Candidatus_Riflebacteria	2.66567
Sample26	Graham_Bell	no	50	Candidatus_Roizmanbacteria	4.86539
Sample26	Graham_Bell	no	50	Candidatus_Rokubacteria	1667.07
Sample26	Graham_Bell	no	50	Candidatus_Ryanbacteria	0.168026
Sample26	Graham_Bell	no	50	Candidatus_Saccharibacteria	7940.95
Sample26	Graham_Bell	no	50	Candidatus_Schekmanbacteria	37.1481
Sample26	Graham_Bell	no	50	Candidatus_Shapirobacteria	12.0809
Sample26	Graham_Bell	no	50	Candidatus_Spechtbacteria	1.15953
Sample26	Graham_Bell	no	50	Candidatus_Staskawiczbacteria	0.641201
Sample26	Graham_Bell	no	50	Candidatus_Sumerlaeota	10.5582
Sample26	Graham_Bell	no	50	Candidatus_Sungbacteria	3.16278
Sample26	Graham_Bell	no	50	Candidatus_Tagabacteria	6.56978
Sample26	Graham_Bell	no	50	Candidatus_Taylorbacteria	7.66768
Sample26	Graham_Bell	no	50	Candidatus_Tectomicrobia	401.085
Sample26	Graham_Bell	no	50	Candidatus_Terrybacteria	1.49836
Sample26	Graham_Bell	no	50	Candidatus_Thermoplasmatota	185.093
Sample26	Graham_Bell	no	50	Candidatus_Thorarchaeota	2.45449
Sample26	Graham_Bell	no	50	Candidatus_Uhrbacteria	31.9004
Sample26	Graham_Bell	no	50	Candidatus_Veblenbacteria	0
Sample26	Graham_Bell	no	50	Candidatus_Verstraetearchaeota	0.735672
Sample26	Graham_Bell	no	50	Candidatus_Vogelbacteria	1.0761
Sample26	Graham_Bell	no	50	Candidatus_Wallbacteria	0.913471
Sample26	Graham_Bell	no	50	Candidatus_Wildermuthbacteria	2.47219
Sample26	Graham_Bell	no	50	Candidatus_Wirthbacteria	32.7926
Sample26	Graham_Bell	no	50	Candidatus_Woesearchaeota	3.95006
Sample26	Graham_Bell	no	50	Candidatus_Woesebacteria	18.2177
Sample26	Graham_Bell	no	50	Candidatus_Wolfebacteria	0.438983
Sample26	Graham_Bell	no	50	Candidatus_Woykebacteria	2.81469
Sample26	Graham_Bell	no	50	Candidatus_Yanofskybacteria	4.75251
Sample26	Graham_Bell	no	50	Candidatus_Yonathbacteria	0.883917
Sample26	Graham_Bell	no	50	Candidatus_Zambryskibacteria	4.9342
Sample26	Graham_Bell	no	50	Cercozoa	0.70149
Sample26	Graham_Bell	no	50	Chlamydiota	615.254
Sample26	Graham_Bell	no	50	Chlorobiota	276.035
Sample26	Graham_Bell	no	50	Chloroflexota	30341.4
Sample26	Graham_Bell	no	50	Chlorophyta	31.6857
Sample26	Graham_Bell	no	50	Chrysiogenota	2.90741
Sample26	Graham_Bell	no	50	Chytridiomycota	22.3234
Sample26	Graham_Bell	no	50	Ciliophora	122.25
Sample26	Graham_Bell	no	50	Coprothermobacterota	0.57639
Sample26	Graham_Bell	no	50	Cossaviricota	0
Sample26	Graham_Bell	no	50	Cressdnaviricota	0
Sample26	Graham_Bell	no	50	Cryptomycota	0.121739
Sample26	Graham_Bell	no	50	Cyanobacteriota	3040.89
Sample26	Graham_Bell	no	50	Deferribacterota	187.556
Sample26	Graham_Bell	no	50	Deinococcota	696.598
Sample26	Graham_Bell	no	50	Dictyoglomota	0.0764194
Sample26	Graham_Bell	no	50	Discosea	0.431916
Sample26	Graham_Bell	no	50	Duplornaviricota	0
Sample26	Graham_Bell	no	50	Elusimicrobiota	293.39
Sample26	Graham_Bell	no	50	Endomyxa	1.52157
Sample26	Graham_Bell	no	50	Euglenozoa	0.175686
Sample26	Graham_Bell	no	50	Euryarchaeota	904.805
Sample26	Graham_Bell	no	50	Evosea	3.53336
Sample26	Graham_Bell	no	50	Fibrobacterota	39.5258
Sample26	Graham_Bell	no	50	Foraminifera	0.549414
Sample26	Graham_Bell	no	50	Fornicata	2.30695
Sample26	Graham_Bell	no	50	Fusobacteriota	11.4684
Sample26	Graham_Bell	no	50	Gemmatimonadota	864.609
Sample26	Graham_Bell	no	50	Haptophyta	3.0436
Sample26	Graham_Bell	no	50	Heterolobosea	2.09835
Sample26	Graham_Bell	no	50	Hofneiviricota	0
Sample26	Graham_Bell	no	50	Ignavibacteriota	131.246
Sample26	Graham_Bell	no	50	Kiritimatiellota	11.5674
Sample26	Graham_Bell	no	50	Kitrinoviricota	0
Sample26	Graham_Bell	no	50	Lenarviricota	0
Sample26	Graham_Bell	no	50	Lentisphaerota	352.071
Sample26	Graham_Bell	no	50	Microsporidia	9.79796
Sample26	Graham_Bell	no	50	Mucoromycota	108.679
Sample26	Graham_Bell	no	50	Mycoplasmatota	9.63079
Sample26	Graham_Bell	no	50	Myxococcota	1593.24
Sample26	Graham_Bell	no	50	Nanoarchaeota	0.488679
Sample26	Graham_Bell	no	50	Negarnaviricota	0
Sample26	Graham_Bell	no	50	Nitrososphaerota	45.5951
Sample26	Graham_Bell	no	50	Nitrospinota	111.798
Sample26	Graham_Bell	no	50	Nitrospirota	1174
Sample26	Graham_Bell	no	50	Nucleocytoviricota	2.52105
Sample26	Graham_Bell	no	50	Olpidiomycota	0.0692728
Sample26	Graham_Bell	no	50	Oomycota	7.95844
Sample26	Graham_Bell	no	50	Parabasalia	0
Sample26	Graham_Bell	no	50	Peploviricota	0.0123805
Sample26	Graham_Bell	no	50	Perkinsozoa	0.243885
Sample26	Graham_Bell	no	50	Phixviricota	0
Sample26	Graham_Bell	no	50	Picozoa	0
Sample26	Graham_Bell	no	50	Pisuviricota	0
Sample26	Graham_Bell	no	50	Planctomycetota	4905.14
Sample26	Graham_Bell	no	50	Preaxostyla	0
Sample26	Graham_Bell	no	50	Preplasmiviricota	0
Sample26	Graham_Bell	no	50	Pseudomonadota	204645
Sample26	Graham_Bell	no	50	Rhodophyta	116.213
Sample26	Graham_Bell	no	50	Rhodothermota	67.7217
Sample26	Graham_Bell	no	50	Spirochaetota	192.123
Sample26	Graham_Bell	no	50	Synergistota	772.722
Sample26	Graham_Bell	no	50	Thermodesulfobacteriota	2013.24
Sample26	Graham_Bell	no	50	Thermomicrobiota	328.02
Sample26	Graham_Bell	no	50	Thermoproteota	26.1642
Sample26	Graham_Bell	no	50	Thermotogota	34.3759
Sample26	Graham_Bell	no	50	Tubulinea	0
Sample26	Graham_Bell	no	50	Uroviricota	509.923
Sample26	Graham_Bell	no	50	Verrucomicrobiota	2076.22
Sample26	Graham_Bell	no	50	Zoopagomycota	3.72414
Sample26	Graham_Bell	no	50	candidate_division_CPR1	0.323763
Sample26	Graham_Bell	no	50	candidate_division_CPR2	0.269792
Sample26	Graham_Bell	no	50	candidate_division_CPR3	0.0869127
Sample26	Graham_Bell	no	50	candidate_division_KD3.62	0.158205
Sample26	Graham_Bell	no	50	candidate_division_LCP.89	1.07576
Sample26	Graham_Bell	no	50	candidate_division_NC10	257.09
Sample26	Graham_Bell	no	50	candidate_division_WOR.3	1.69532
Sample26	Graham_Bell	no	50	candidate_division_WWE3	17.0242
Sample26	Graham_Bell	no	50	candidate_division_Zixibacteria	106.405
Sample26	Graham_Bell	no	50	Unclassified	159680
Sample27	Graham_Bell	no	50	Abditibacteriota	52.3809
Sample27	Graham_Bell	no	50	Acidobacteriota	62680.9
Sample27	Graham_Bell	no	50	Actinomycetota	228985
Sample27	Graham_Bell	no	50	Apicomplexa	0.496937
Sample27	Graham_Bell	no	50	Aquificota	45.7953
Sample27	Graham_Bell	no	50	Armatimonadota	1198.21
Sample27	Graham_Bell	no	50	Artverviricota	0.179643
Sample27	Graham_Bell	no	50	Ascomycota	351.236
Sample27	Graham_Bell	no	50	Atribacterota	10.7742
Sample27	Graham_Bell	no	50	Bacillariophyta	7.15919
Sample27	Graham_Bell	no	50	Bacillota	5659.99
Sample27	Graham_Bell	no	50	Bacteroidota	3891.35
Sample27	Graham_Bell	no	50	Balneolota	70.3006
Sample27	Graham_Bell	no	50	Basidiomycota	61.4851
Sample27	Graham_Bell	no	50	Bdellovibrionota	480.356
Sample27	Graham_Bell	no	50	Blastocladiomycota	0.713211
Sample27	Graham_Bell	no	50	Caldisericota	14.2699
Sample27	Graham_Bell	no	50	Calditrichota	94.176
Sample27	Graham_Bell	no	50	Campylobacterota	130.193
Sample27	Graham_Bell	no	50	Candidatus_Abawacabacteria	1.69748
Sample27	Graham_Bell	no	50	Candidatus_Absconditabacteria	0.565363
Sample27	Graham_Bell	no	50	Candidatus_Abyssubacteria	53.7179
Sample27	Graham_Bell	no	50	Candidatus_Adlerbacteria	25.0137
Sample27	Graham_Bell	no	50	Candidatus_Aenigmarchaeota	1.79704
Sample27	Graham_Bell	no	50	Candidatus_Aerophobetes	13.3199
Sample27	Graham_Bell	no	50	Candidatus_Altiarchaeota	3.29019
Sample27	Graham_Bell	no	50	Candidatus_Amesbacteria	3.80263
Sample27	Graham_Bell	no	50	Candidatus_Aminicenantes	72.009
Sample27	Graham_Bell	no	50	Candidatus_Andersenbacteria	0.31941
Sample27	Graham_Bell	no	50	Candidatus_Auribacterota	1.61588
Sample27	Graham_Bell	no	50	Candidatus_Azambacteria	9.44484
Sample27	Graham_Bell	no	50	Candidatus_Bathyarchaeota	118.436
Sample27	Graham_Bell	no	50	Candidatus_Beckwithbacteria	2.73623
Sample27	Graham_Bell	no	50	Candidatus_Berkelbacteria	11.1901
Sample27	Graham_Bell	no	50	Candidatus_Binatota	34.5061
Sample27	Graham_Bell	no	50	Candidatus_Bipolaricaulota	39.9339
Sample27	Graham_Bell	no	50	Candidatus_Blackallbacteria	9.70719
Sample27	Graham_Bell	no	50	Candidatus_Blackburnbacteria	0.795095
Sample27	Graham_Bell	no	50	Candidatus_Brennerbacteria	0
Sample27	Graham_Bell	no	50	Candidatus_Buchananbacteria	10.636
Sample27	Graham_Bell	no	50	Candidatus_Campbellbacteria	2.971
Sample27	Graham_Bell	no	50	Candidatus_Cerribacteria	3.29464
Sample27	Graham_Bell	no	50	Candidatus_Chisholmbacteria	0.621852
Sample27	Graham_Bell	no	50	Candidatus_Cloacimonadota	13.9162
Sample27	Graham_Bell	no	50	Candidatus_Coatesbacteria	79.6368
Sample27	Graham_Bell	no	50	Candidatus_Collierbacteria	5.64503
Sample27	Graham_Bell	no	50	Candidatus_Colwellbacteria	1.26427
Sample27	Graham_Bell	no	50	Candidatus_Cryosericota	84.2735
Sample27	Graham_Bell	no	50	Candidatus_Curtissbacteria	4.20622
Sample27	Graham_Bell	no	50	Candidatus_Dadabacteria	68.8463
Sample27	Graham_Bell	no	50	Candidatus_Daviesbacteria	17.9331
Sample27	Graham_Bell	no	50	Candidatus_Delongbacteria	0.177283
Sample27	Graham_Bell	no	50	Candidatus_Desantisbacteria	11.9298
Sample27	Graham_Bell	no	50	Candidatus_Diapherotrites	1.949
Sample27	Graham_Bell	no	50	Candidatus_Dormibacteraeota	18421.3
Sample27	Graham_Bell	no	50	Candidatus_Doudnabacteria	47.4123
Sample27	Graham_Bell	no	50	Candidatus_Edwardsbacteria	29.7579
Sample27	Graham_Bell	no	50	Candidatus_Eisenbacteria	189.508
Sample27	Graham_Bell	no	50	Candidatus_Eremiobacterota	25971.1
Sample27	Graham_Bell	no	50	Candidatus_Falkowbacteria	28.5226
Sample27	Graham_Bell	no	50	Candidatus_Fermentibacteria	3.78271
Sample27	Graham_Bell	no	50	Candidatus_Fervidibacteria	17.7454
Sample27	Graham_Bell	no	50	Candidatus_Firestonebacteria	2.28556
Sample27	Graham_Bell	no	50	Candidatus_Fischerbacteria	1.61937
Sample27	Graham_Bell	no	50	Candidatus_Fraserbacteria	12.3112
Sample27	Graham_Bell	no	50	Candidatus_Geothermarchaeota	0.361561
Sample27	Graham_Bell	no	50	Candidatus_Giovannonibacteria	7.32119
Sample27	Graham_Bell	no	50	Candidatus_Glassbacteria	4.63104
Sample27	Graham_Bell	no	50	Candidatus_Goldbacteria	0.607261
Sample27	Graham_Bell	no	50	Candidatus_Gottesmanbacteria	14.7174
Sample27	Graham_Bell	no	50	Candidatus_Gracilibacteria	1.42129
Sample27	Graham_Bell	no	50	Candidatus_Gribaldobacteria	2.50243
Sample27	Graham_Bell	no	50	Candidatus_Handelsmanbacteria	72.904
Sample27	Graham_Bell	no	50	Candidatus_Harrisonbacteria	2.53077
Sample27	Graham_Bell	no	50	Candidatus_Heimdallarchaeota	3.52969
Sample27	Graham_Bell	no	50	Candidatus_Hinthialibacterota	6.53289
Sample27	Graham_Bell	no	50	Candidatus_Hydrogenedentes	55.3354
Sample27	Graham_Bell	no	50	Candidatus_Hydrothermae	4.71751
Sample27	Graham_Bell	no	50	Candidatus_Hydrothermarchaeota	0.366872
Sample27	Graham_Bell	no	50	Candidatus_Jacksonbacteria	0.201655
Sample27	Graham_Bell	no	50	Candidatus_Jorgensenbacteria	1.56184
Sample27	Graham_Bell	no	50	Candidatus_Kaiserbacteria	78.2596
Sample27	Graham_Bell	no	50	Candidatus_Kapabacteria	13.2785
Sample27	Graham_Bell	no	50	Candidatus_Kerfeldbacteria	2.50969
Sample27	Graham_Bell	no	50	Candidatus_Komeilibacteria	3.46413
Sample27	Graham_Bell	no	50	Candidatus_Korarchaeota	12.924
Sample27	Graham_Bell	no	50	Candidatus_Kryptonia	17.0775
Sample27	Graham_Bell	no	50	Candidatus_Kuenenbacteria	0.957045
Sample27	Graham_Bell	no	50	Candidatus_Latescibacteria	71.3742
Sample27	Graham_Bell	no	50	Candidatus_Levybacteria	39.2702
Sample27	Graham_Bell	no	50	Candidatus_Lindowbacteria	17.6773
Sample27	Graham_Bell	no	50	Candidatus_Liptonbacteria	4.26045
Sample27	Graham_Bell	no	50	Candidatus_Lloydbacteria	3.48608
Sample27	Graham_Bell	no	50	Candidatus_Lokiarchaeota	5.64892
Sample27	Graham_Bell	no	50	Candidatus_Magasanikbacteria	53.7998
Sample27	Graham_Bell	no	50	Candidatus_Margulisbacteria	7.32906
Sample27	Graham_Bell	no	50	Candidatus_Marinimicrobia	54.8345
Sample27	Graham_Bell	no	50	Candidatus_Marsarchaeota	4.40858
Sample27	Graham_Bell	no	50	Candidatus_Mcinerneyibacteriota	0.518089
Sample27	Graham_Bell	no	50	Candidatus_Melainabacteria	192.887
Sample27	Graham_Bell	no	50	Candidatus_Micrarchaeota	4.90278
Sample27	Graham_Bell	no	50	Candidatus_Microgenomates	4.10999
Sample27	Graham_Bell	no	50	Candidatus_Moranbacteria	29.5381
Sample27	Graham_Bell	no	50	Candidatus_Muirbacteria	0.037403
Sample27	Graham_Bell	no	50	Candidatus_Nanohaloarchaeota	0.102054
Sample27	Graham_Bell	no	50	Candidatus_Nealsonbacteria	22.7331
Sample27	Graham_Bell	no	50	Candidatus_Nezhaarchaeota	0
Sample27	Graham_Bell	no	50	Candidatus_Niyogibacteria	2.74867
Sample27	Graham_Bell	no	50	Candidatus_Nomurabacteria	26.1435
Sample27	Graham_Bell	no	50	Candidatus_Odinarchaeota	0.0650191
Sample27	Graham_Bell	no	50	Candidatus_Omnitrophota	241.947
Sample27	Graham_Bell	no	50	Candidatus_Pacebacteria	0.871785
Sample27	Graham_Bell	no	50	Candidatus_Parcubacteria	76.6064
Sample27	Graham_Bell	no	50	Candidatus_Parvarchaeota	0
Sample27	Graham_Bell	no	50	Candidatus_Peregrinibacteria	60.4626
Sample27	Graham_Bell	no	50	Candidatus_Poribacteria	119.912
Sample27	Graham_Bell	no	50	Candidatus_Portnoybacteria	2.07774
Sample27	Graham_Bell	no	50	Candidatus_Ratteibacteria	0
Sample27	Graham_Bell	no	50	Candidatus_Raymondbacteria	2.84493
Sample27	Graham_Bell	no	50	Candidatus_Riflebacteria	11.2765
Sample27	Graham_Bell	no	50	Candidatus_Roizmanbacteria	15.6703
Sample27	Graham_Bell	no	50	Candidatus_Rokubacteria	3458.95
Sample27	Graham_Bell	no	50	Candidatus_Ryanbacteria	7.27883
Sample27	Graham_Bell	no	50	Candidatus_Saccharibacteria	83.797
Sample27	Graham_Bell	no	50	Candidatus_Schekmanbacteria	39.2736
Sample27	Graham_Bell	no	50	Candidatus_Shapirobacteria	3.01818
Sample27	Graham_Bell	no	50	Candidatus_Spechtbacteria	4.02994
Sample27	Graham_Bell	no	50	Candidatus_Staskawiczbacteria	1.36955
Sample27	Graham_Bell	no	50	Candidatus_Sumerlaeota	69.7711
Sample27	Graham_Bell	no	50	Candidatus_Sungbacteria	6.61748
Sample27	Graham_Bell	no	50	Candidatus_Tagabacteria	0.132917
Sample27	Graham_Bell	no	50	Candidatus_Taylorbacteria	30.2827
Sample27	Graham_Bell	no	50	Candidatus_Tectomicrobia	693.153
Sample27	Graham_Bell	no	50	Candidatus_Terrybacteria	6.29646
Sample27	Graham_Bell	no	50	Candidatus_Thermoplasmatota	99.3545
Sample27	Graham_Bell	no	50	Candidatus_Thorarchaeota	16.5107
Sample27	Graham_Bell	no	50	Candidatus_Uhrbacteria	23.1007
Sample27	Graham_Bell	no	50	Candidatus_Veblenbacteria	0.0619307
Sample27	Graham_Bell	no	50	Candidatus_Verstraetearchaeota	0.704409
Sample27	Graham_Bell	no	50	Candidatus_Vogelbacteria	1.10147
Sample27	Graham_Bell	no	50	Candidatus_Wallbacteria	2.87449
Sample27	Graham_Bell	no	50	Candidatus_Wildermuthbacteria	3.4347
Sample27	Graham_Bell	no	50	Candidatus_Wirthbacteria	3.62931
Sample27	Graham_Bell	no	50	Candidatus_Woesearchaeota	7.75263
Sample27	Graham_Bell	no	50	Candidatus_Woesebacteria	25.7423
Sample27	Graham_Bell	no	50	Candidatus_Wolfebacteria	3.646
Sample27	Graham_Bell	no	50	Candidatus_Woykebacteria	6.62628
Sample27	Graham_Bell	no	50	Candidatus_Yanofskybacteria	4.76191
Sample27	Graham_Bell	no	50	Candidatus_Yonathbacteria	123.04
Sample27	Graham_Bell	no	50	Candidatus_Zambryskibacteria	4.17087
Sample27	Graham_Bell	no	50	Cercozoa	0.413971
Sample27	Graham_Bell	no	50	Chlamydiota	336.385
Sample27	Graham_Bell	no	50	Chlorobiota	104.026
Sample27	Graham_Bell	no	50	Chloroflexota	66717.2
Sample27	Graham_Bell	no	50	Chlorophyta	31.7162
Sample27	Graham_Bell	no	50	Chrysiogenota	3.44725
Sample27	Graham_Bell	no	50	Chytridiomycota	83.6643
Sample27	Graham_Bell	no	50	Ciliophora	2.33165
[truncated: 2,832 more rows]
