# Supplementary material for: Metagenomic insights into viral and microbial genes of Russian High-Arctic soil microbiomes
Source: Commun Biol. 2026 Apr 15;9:819. doi: 10.1038/s42003-026-10050-0 (PMC13269706; doi:10.1038/s42003-026-10050-0)
Supplement: Supplementary file 5 — Supplementary Data 4 [file 42003_2026_10050_MOESM5_ESM.xlsx]

## Sheet: Supplementary Data 4
Figure 2C. Non-metric Multidimensional Scaling output
sample	MDS1	MDS2	vegetation	soil	island
Sample1	-0.0975474	-0.0223925	yes	2	Vize_island
Sample10	-0.0959338	-0.0370106	yes	2	Vize_island
Sample12	-0.193319	0.14864	yes	50	Vize_island
Sample18	0.0977017	-0.102705	no	2	Graham_Bell
Sample21	0.0456192	-0.137771	no	2	Graham_Bell
Sample23	0.144812	-0.100098	no	50	Graham_Bell
Sample24	0.0719991	-0.13176	no	2	Graham_Bell
Sample26	0.580012	0.266718	no	50	Graham_Bell
Sample27	0.235692	0.118487	no	50	Graham_Bell
Sample3	-0.09005	0.113624	yes	50	Vize_island
Sample31	0.064234	-0.219405	no	2	Komsomolets
Sample33	0.0567502	-0.251104	no	2	Komsomolets
Sample35	0.0861019	-0.234757	no	2	Komsomolets
Sample4	-0.0857346	-0.0207809	yes	2	Vize_island
Sample6	-0.0580576	0.053117	yes	50	Vize_island
Sample64	-0.172096	-0.0438092	yes	2	October_Revolution
Sample66	-0.122493	0.0352068	yes	2	October_Revolution
Sample68	-0.144911	-0.0217239	yes	2	October_Revolution
Sample70	-0.0677895	0.172726	yes	50	October_Revolution
Sample71	-0.115861	0.163758	yes	50	October_Revolution
Sample72	-0.139129	0.251038	yes	50	October_Revolution
