# Supplementary material for: Metagenomic insights into viral and microbial genes of Russian High-Arctic soil microbiomes
Source: Commun Biol. 2026 Apr 15;9:819. doi: 10.1038/s42003-026-10050-0 (PMC13269706; doi:10.1038/s42003-026-10050-0)
Supplement: Supplementary file 6 — Supplementary Data 5 [file 42003_2026_10050_MOESM6_ESM.xlsx]

## Sheet: Supplementary Data 5
Figure2D. Genus relative abundance (TPM)
sample	island	vegetation	soil	genus	abundance
Sample1	Vize_island	yes	2	Aaosphaeria	1.7822
Sample1	Vize_island	yes	2	Abditibacterium	31.8895
Sample1	Vize_island	yes	2	Abidjanvirus	0
Sample1	Vize_island	yes	2	Abiotrophia	0.0415659
Sample1	Vize_island	yes	2	Abortiporus	0.68464
Sample1	Vize_island	yes	2	Absicoccus	1.02523
Sample1	Vize_island	yes	2	Absidia	0.30782
Sample1	Vize_island	yes	2	Absiella	0
Sample1	Vize_island	yes	2	Abyssalbus	3.54855
Sample1	Vize_island	yes	2	Abyssibacter	8.36322
Sample1	Vize_island	yes	2	Abyssibius	9.27545
Sample1	Vize_island	yes	2	Abyssicoccus	0.455058
Sample1	Vize_island	yes	2	Abyssisolibacter	1.97948
Sample1	Vize_island	yes	2	Acadianvirus	0
Sample1	Vize_island	yes	2	Acanthamoeba	3.5964
Sample1	Vize_island	yes	2	Acanthoceras	0.0138553
Sample1	Vize_island	yes	2	Acanthopleuribacter	25.581
Sample1	Vize_island	yes	2	Acaricomes	6.4133
Sample1	Vize_island	yes	2	Acaromyces	1.54894
Sample1	Vize_island	yes	2	Acaryochloris	51.2878
Sample1	Vize_island	yes	2	Acaulospora	2.09994
Sample1	Vize_island	yes	2	Acephala	6.29535
Sample1	Vize_island	yes	2	Acerihabitans	1.75351
Sample1	Vize_island	yes	2	Acetabularia	0
Sample1	Vize_island	yes	2	Acetanaerobacterium	0.310745
Sample1	Vize_island	yes	2	Acetatifactor	0.611572
Sample1	Vize_island	yes	2	Acetilactobacillus	0
Sample1	Vize_island	yes	2	Acetitomaculum	0.362993
Sample1	Vize_island	yes	2	Acetivibrio	11.3025
Sample1	Vize_island	yes	2	Acetoanaerobium	0.983107
Sample1	Vize_island	yes	2	Acetobacter	64.3638
Sample1	Vize_island	yes	2	Acetobacterium	7.23109
Sample1	Vize_island	yes	2	Acetobacteroides	2.36387
Sample1	Vize_island	yes	2	Acetohalobium	0.728458
Sample1	Vize_island	yes	2	Acetomicrobium	3.89549
Sample1	Vize_island	yes	2	Acetonema	3.26867
Sample1	Vize_island	yes	2	Achlya	0.26717
Sample1	Vize_island	yes	2	Achnanthes	0
Sample1	Vize_island	yes	2	Achnanthidium	0
Sample1	Vize_island	yes	2	Acholeplasma	2.14018
Sample1	Vize_island	yes	2	Achoma	0
Sample1	Vize_island	yes	2	Achromatium	11.0445
Sample1	Vize_island	yes	2	Achromobacter	214.336
Sample1	Vize_island	yes	2	Acidaminobacter	5.71966
Sample1	Vize_island	yes	2	Acidaminococcus	2.76303
Sample1	Vize_island	yes	2	Acidianus	0.948982
Sample1	Vize_island	yes	2	Acidibrevibacterium	31.8266
Sample1	Vize_island	yes	2	Acidicaldus	0
Sample1	Vize_island	yes	2	Acidicapsa	101.464
Sample1	Vize_island	yes	2	Acididesulfobacillus	1.29879
Sample1	Vize_island	yes	2	Acidiferrimicrobium	182.069
Sample1	Vize_island	yes	2	Acidiferrobacter	16.8929
Sample1	Vize_island	yes	2	Acidihalobacter	35.9507
Sample1	Vize_island	yes	2	Acidilobus	0.880432
Sample1	Vize_island	yes	2	Acidiluteibacter	11.7639
Sample1	Vize_island	yes	2	Acidilutibacter	0
Sample1	Vize_island	yes	2	Acidimangrovimonas	19.6244
Sample1	Vize_island	yes	2	Acidimicrobium	198.967
Sample1	Vize_island	yes	2	Acidiphilium	151.422
Sample1	Vize_island	yes	2	Acidipila	51.3656
Sample1	Vize_island	yes	2	Acidiplasma	0.171024
Sample1	Vize_island	yes	2	Acidipropionibacterium	16.2155
Sample1	Vize_island	yes	2	Acidisarcina	50.6248
Sample1	Vize_island	yes	2	Acidisoma	107.155
Sample1	Vize_island	yes	2	Acidisphaera	422.219
Sample1	Vize_island	yes	2	Aciditerrimonas	25.8786
Sample1	Vize_island	yes	2	Acidithiobacillus	102.604
Sample1	Vize_island	yes	2	Acidithiomicrobium	0
Sample1	Vize_island	yes	2	Acidithrix	35.2893
Sample1	Vize_island	yes	2	Acidobacterium	1848.52
Sample1	Vize_island	yes	2	Acidocella	106.094
Sample1	Vize_island	yes	2	Acidomonas	5.75933
Sample1	Vize_island	yes	2	Acidomyces	3.81558
Sample1	Vize_island	yes	2	Acidothermus	37.5624
Sample1	Vize_island	yes	2	Acidovorax	582.244
Sample1	Vize_island	yes	2	Aciduliprofundum	1.57642
Sample1	Vize_island	yes	2	Acinetobacter	99.259
Sample1	Vize_island	yes	2	Acionnavirus	0.253837
Sample1	Vize_island	yes	2	Acrasis	0
Sample1	Vize_island	yes	2	Acremonium	0.14459
Sample1	Vize_island	yes	2	Acrocarpospora	153.322
Sample1	Vize_island	yes	2	Acrosorium	0.156483
Sample1	Vize_island	yes	2	Actibacterium	32.8037
Sample1	Vize_island	yes	2	Actinacidiphila	144.58
Sample1	Vize_island	yes	2	Actinoallomurus	123.229
Sample1	Vize_island	yes	2	Actinoalloteichus	48.3482
Sample1	Vize_island	yes	2	Actinobacillus	7.05471
Sample1	Vize_island	yes	2	Actinobaculum	7.91607
Sample1	Vize_island	yes	2	Actinocatenispora	71.0417
Sample1	Vize_island	yes	2	Actinocorallia	53.5698
Sample1	Vize_island	yes	2	Actinocrinis	45.5266
Sample1	Vize_island	yes	2	Actinocrispum	29.2856
Sample1	Vize_island	yes	2	Actinocyclus	0
Sample1	Vize_island	yes	2	Actinokineospora	183.2
Sample1	Vize_island	yes	2	Actinomadura	759.202
Sample1	Vize_island	yes	2	Actinomarinicola	195.969
Sample1	Vize_island	yes	2	Actinomortierella	0.950133
Sample1	Vize_island	yes	2	Actinomyces	171.935
Sample1	Vize_island	yes	2	Actinomycetospora	182.606
Sample1	Vize_island	yes	2	Actinophytocola	111.692
Sample1	Vize_island	yes	2	Actinoplanes	1968.21
Sample1	Vize_island	yes	2	Actinopolymorpha	186.867
Sample1	Vize_island	yes	2	Actinopolyspora	29.1031
Sample1	Vize_island	yes	2	Actinorugispora	11.9128
Sample1	Vize_island	yes	2	Actinospica	62.1217
Sample1	Vize_island	yes	2	Actinosynnema	30.7562
Sample1	Vize_island	yes	2	Actinotalea	230.088
Sample1	Vize_island	yes	2	Actinotignum	1.12383
Sample1	Vize_island	yes	2	Actirhodobacter	3.08379
Sample1	Vize_island	yes	2	Acutalibacter	0.737507
Sample1	Vize_island	yes	2	Acuticoccus	188.95
Sample1	Vize_island	yes	2	Acytostelium	0.653374
Sample1	Vize_island	yes	2	Adhaeretor	114.351
Sample1	Vize_island	yes	2	Adhaeribacter	260.327
Sample1	Vize_island	yes	2	Adlercreutzia	5.46164
Sample1	Vize_island	yes	2	Adonisia	4.93627
Sample1	Vize_island	yes	2	Aduncisulcus	3.04088
Sample1	Vize_island	yes	2	Advenella	36.2086
Sample1	Vize_island	yes	2	Aedoeadaptatus	0
Sample1	Vize_island	yes	2	Aegicerativicinus	5.45842
Sample1	Vize_island	yes	2	Aegirvirus	0
Sample1	Vize_island	yes	2	Aeoliella	211.294
Sample1	Vize_island	yes	2	Aequitasia	0.809231
Sample1	Vize_island	yes	2	Aequoribacter	2.17022
Sample1	Vize_island	yes	2	Aequorivita	40.5505
Sample1	Vize_island	yes	2	Aeribacillus	0
Sample1	Vize_island	yes	2	Aeriscardovia	0.383634
Sample1	Vize_island	yes	2	Aerococcus	36.7911
Sample1	Vize_island	yes	2	Aeromicrobium	374.125
Sample1	Vize_island	yes	2	Aeromonas	59.4338
Sample1	Vize_island	yes	2	Aeropyrum	0.0969958
Sample1	Vize_island	yes	2	Aerosticca	10.0902
Sample1	Vize_island	yes	2	Aestuariibacter	17.3276
Sample1	Vize_island	yes	2	Aestuariibaculum	3.8325
Sample1	Vize_island	yes	2	Aestuariicella	7.35552
Sample1	Vize_island	yes	2	Aestuariimicrobium	19.667
Sample1	Vize_island	yes	2	Aestuariirhabdus	3.5635
Sample1	Vize_island	yes	2	Aestuariispira	30.5506
Sample1	Vize_island	yes	2	Aestuariivirga	3100.91
Sample1	Vize_island	yes	2	Aestuariivita	6.47397
Sample1	Vize_island	yes	2	Aestuariivivens	13.5376
Sample1	Vize_island	yes	2	Aestuarium	1.48312
Sample1	Vize_island	yes	2	Aetherobacter	3.7468
Sample1	Vize_island	yes	2	Aetokthonos	21.389
Sample1	Vize_island	yes	2	Affinibrenneria	0.463624
Sample1	Vize_island	yes	2	Afifella	309.371
Sample1	Vize_island	yes	2	Afipia	1145.34
Sample1	Vize_island	yes	2	Agaribacter	1.84623
Sample1	Vize_island	yes	2	Agaribacterium	1.02674
Sample1	Vize_island	yes	2	Agaricicola	44.9117
Sample1	Vize_island	yes	2	Agaricus	0.368853
Sample1	Vize_island	yes	2	Agarilytica	4.41938
Sample1	Vize_island	yes	2	Agarivorans	4.91536
Sample1	Vize_island	yes	2	Agarophyton	0
Sample1	Vize_island	yes	2	Agathobacter	0.799513
Sample1	Vize_island	yes	2	Agathobaculum	0.699464
Sample1	Vize_island	yes	2	Aggregatibacter	1.94777
Sample1	Vize_island	yes	2	Aggregatilinea	211.595
Sample1	Vize_island	yes	2	Aggregatimonas	3.27
Sample1	Vize_island	yes	2	Aggregicoccus	0.0845581
Sample1	Vize_island	yes	2	Agilicoccus	37.4156
Sample1	Vize_island	yes	2	Agitococcus	5.17046
Sample1	Vize_island	yes	2	Agreia	20.0855
Sample1	Vize_island	yes	2	Agrilactobacillus	1.01968
Sample1	Vize_island	yes	2	Agriterribacter	149.211
Sample1	Vize_island	yes	2	Agrobacterium	169.216
Sample1	Vize_island	yes	2	Agrococcus	44.9599
Sample1	Vize_island	yes	2	Agrocybe	0.242247
Sample1	Vize_island	yes	2	Agromyces	370.045
Sample1	Vize_island	yes	2	Agtrevirus	0
Sample1	Vize_island	yes	2	Ahduovirus	0
Sample1	Vize_island	yes	2	Ahniella	159.844
Sample1	Vize_island	yes	2	Ahrensia	46.2024
Sample1	Vize_island	yes	2	Aidingimonas	5.41984
Sample1	Vize_island	yes	2	Akanthomyces	0.462491
Sample1	Vize_island	yes	2	Akihdevirus	0
Sample1	Vize_island	yes	2	Akkermansia	17.3388
Sample1	Vize_island	yes	2	Akonivirus	0.62036
Sample1	Vize_island	yes	2	Alachuavirus	0
Sample1	Vize_island	yes	2	Alaria	0
Sample1	Vize_island	yes	2	Alatospora	0.131694
Sample1	Vize_island	yes	2	Albibacillus	11.4826
Sample1	Vize_island	yes	2	Albibacterium	8.22019
Sample1	Vize_island	yes	2	Albidovulum	3.83357
Sample1	Vize_island	yes	2	Albimonas	38.3593
Sample1	Vize_island	yes	2	Albitalea	176.044
Sample1	Vize_island	yes	2	Albugo	1.24076
Sample1	Vize_island	yes	2	Alcaligenes	30.6333
Sample1	Vize_island	yes	2	Alcanivorax	32.0426
Sample1	Vize_island	yes	2	Alcyoneusvirus	0
Sample1	Vize_island	yes	2	Aldersonia	33.8238
Sample1	Vize_island	yes	2	Alectoria	1.00648
Sample1	Vize_island	yes	2	Alexandriicola	0.0478456
Sample1	Vize_island	yes	2	Alexandrium	0
Sample1	Vize_island	yes	2	Algibacillus	2.72036
Sample1	Vize_island	yes	2	Algibacter	33.595
Sample1	Vize_island	yes	2	Algicola	5.45977
Sample1	Vize_island	yes	2	Algihabitans	18.4675
Sample1	Vize_island	yes	2	Algimonas	13.7134
Sample1	Vize_island	yes	2	Alginatibacterium	3.1278
Sample1	Vize_island	yes	2	Algiphilus	7.84827
Sample1	Vize_island	yes	2	Algisphaera	24.0799
Sample1	Vize_island	yes	2	Algoriella	2.15957
Sample1	Vize_island	yes	2	Algoriphagus	238.197
Sample1	Vize_island	yes	2	Aliagarivorans	1.33039
Sample1	Vize_island	yes	2	Aliamphritea	2.97041
Sample1	Vize_island	yes	2	Aliarcobacter	3.50683
Sample1	Vize_island	yes	2	Alicycliphilus	25.6748
Sample1	Vize_island	yes	2	Alicyclobacillus	77.6618
Sample1	Vize_island	yes	2	Alienimonas	41.766
Sample1	Vize_island	yes	2	Aliibacillus	1.49572
Sample1	Vize_island	yes	2	Aliicoccus	0.0507675
Sample1	Vize_island	yes	2	Aliidiomarina	17.5865
Sample1	Vize_island	yes	2	Aliidongia	63.1202
Sample1	Vize_island	yes	2	Aliifodinibius	36.2348
Sample1	Vize_island	yes	2	Aliiglaciecola	7.87051
Sample1	Vize_island	yes	2	Aliihoeflea	33.3133
Sample1	Vize_island	yes	2	Aliikangiella	23.0985
Sample1	Vize_island	yes	2	Aliiroseovarius	28.0842
Sample1	Vize_island	yes	2	Aliiruegeria	20.359
Sample1	Vize_island	yes	2	Aliishimia	2.51479
Sample1	Vize_island	yes	2	Aliivibrio	1.77438
Sample1	Vize_island	yes	2	Alishewanella	15.0411
Sample1	Vize_island	yes	2	Alistipes	19.449
Sample1	Vize_island	yes	2	Aliterella	15.1894
Sample1	Vize_island	yes	2	Alkalibacillus	1.37587
Sample1	Vize_island	yes	2	Alkalibacter	3.19294
Sample1	Vize_island	yes	2	Alkalibacterium	0.966324
Sample1	Vize_island	yes	2	Alkalibaculum	2.84813
Sample1	Vize_island	yes	2	Alkalicaulis	4.84656
Sample1	Vize_island	yes	2	Alkalicella	2.14272
Sample1	Vize_island	yes	2	Alkalicoccus	2.39749
Sample1	Vize_island	yes	2	Alkaliflexus	6.59959
Sample1	Vize_island	yes	2	Alkalihalobacillus	11.0088
Sample1	Vize_island	yes	2	Alkalihalobacterium	0.753831
Sample1	Vize_island	yes	2	Alkalihalophilus	0.249853
Sample1	Vize_island	yes	2	Alkalilacustris	6.66672
Sample1	Vize_island	yes	2	Alkalilimnicola	24.6881
Sample1	Vize_island	yes	2	Alkalimarinus	5.55793
Sample1	Vize_island	yes	2	Alkalimonas	3.15839
Sample1	Vize_island	yes	2	Alkalinema	32.6176
Sample1	Vize_island	yes	2	Alkaliphilus	8.68967
Sample1	Vize_island	yes	2	Alkalisalibacterium	21.9932
Sample1	Vize_island	yes	2	Alkalispirillum	2.25953
Sample1	Vize_island	yes	2	Alkalispirochaeta	4.14351
Sample1	Vize_island	yes	2	Alkalitalea	0.353528
Sample1	Vize_island	yes	2	Alkanindiges	2.38458
Sample1	Vize_island	yes	2	Allgaiera	0.409564
Sample1	Vize_island	yes	2	Allisonella	0.100259
Sample1	Vize_island	yes	2	Alloacidobacterium	45.8364
Sample1	Vize_island	yes	2	Alloactinosynnema	30.6824
Sample1	Vize_island	yes	2	Alloalcanivorax	10.814
Sample1	Vize_island	yes	2	Allobacillus	0.531012
Sample1	Vize_island	yes	2	Allobaculum	0.530975
Sample1	Vize_island	yes	2	Allobranchiibius	65.9059
Sample1	Vize_island	yes	2	Allocatelliglobosispora	84.79
Sample1	Vize_island	yes	2	Allochromatium	20.537
Sample1	Vize_island	yes	2	Allocoleopsis	9.9274
Sample1	Vize_island	yes	2	Allofrancisella	0.217075
Sample1	Vize_island	yes	2	Allofustis	0
Sample1	Vize_island	yes	2	Alloiococcus	0.152425
Sample1	Vize_island	yes	2	Allokutzneria	44.9206
Sample1	Vize_island	yes	2	Allomeiothermus	7.2845
Sample1	Vize_island	yes	2	Allomyces	0.294907
Sample1	Vize_island	yes	2	Allonocardiopsis	27.5714
Sample1	Vize_island	yes	2	Allopontixanthobacter	12.6005
Sample1	Vize_island	yes	2	Alloprevotella	2.79601
Sample1	Vize_island	yes	2	Allorhizobium	21.1203
Sample1	Vize_island	yes	2	Allorhizocola	43.5298
Sample1	Vize_island	yes	2	Allosaccharopolyspora	12.2713
Sample1	Vize_island	yes	2	Allosalinactinospora	22.7352
Sample1	Vize_island	yes	2	Alloscardovia	0.351993
Sample1	Vize_island	yes	2	Allosediminivita	1.82456
Sample1	Vize_island	yes	2	Allosphingosinicella	143.872
Sample1	Vize_island	yes	2	Allostreptomyces	16.9463
Sample1	Vize_island	yes	2	Alphabaculovirus	0
Sample1	Vize_island	yes	2	Alpharetrovirus	0
Sample1	Vize_island	yes	2	Alpinimonas	6.87407
Sample1	Vize_island	yes	2	Alsobacter	208.628
Sample1	Vize_island	yes	2	Alteracholeplasma	0.178568
Sample1	Vize_island	yes	2	Alteraurantiacibacter	25.7475
Sample1	Vize_island	yes	2	Altererythrobacter	111.447
Sample1	Vize_island	yes	2	Alteribacillus	2.15519
Sample1	Vize_island	yes	2	Alteribacter	3.55448
Sample1	Vize_island	yes	2	Altericroceibacterium	26.9109
Sample1	Vize_island	yes	2	Alterileibacterium	0
Sample1	Vize_island	yes	2	Alterinioella	3.44477
Sample1	Vize_island	yes	2	Alteripontixanthobacter	13.4873
Sample1	Vize_island	yes	2	Alteriqipengyuania	8.01325
Sample1	Vize_island	yes	2	Alternaria	5.33666
Sample1	Vize_island	yes	2	Alteromonas	67.9654
Sample1	Vize_island	yes	2	Altibacter	2.05364
Sample1	Vize_island	yes	2	Alysiella	1.16717
Sample1	Vize_island	yes	2	Alyxoria	1.62574
Sample1	Vize_island	yes	2	Amanita	0.391148
Sample1	Vize_island	yes	2	Amantichitinum	17.6675
Sample1	Vize_island	yes	2	Amaricoccus	92.2309
Sample1	Vize_island	yes	2	Amazonocrinis	7.98262
Sample1	Vize_island	yes	2	Ambispora	2.44938
Sample1	Vize_island	yes	2	Amedibacillus	0
Sample1	Vize_island	yes	2	Amedibacterium	0
Sample1	Vize_island	yes	2	Ameyamaea	4.67147
Sample1	Vize_island	yes	2	Amginevirus	0
Sample1	Vize_island	yes	2	Amicula	0.0549639
Sample1	Vize_island	yes	2	Amigovirus	0
Sample1	Vize_island	yes	2	Aminayvirus	0
Sample1	Vize_island	yes	2	Aminicella	0.21864
Sample1	Vize_island	yes	2	Aminiphilus	1.2685
Sample1	Vize_island	yes	2	Aminipila	1.11864
Sample1	Vize_island	yes	2	Aminithiophilus	0
Sample1	Vize_island	yes	2	Aminivibrio	3.94141
Sample1	Vize_island	yes	2	Aminobacter	248.51
Sample1	Vize_island	yes	2	Aminobacterium	4.5145
Sample1	Vize_island	yes	2	Aminomonas	1.22727
Sample1	Vize_island	yes	2	Ammonifex	3.52353
Sample1	Vize_island	yes	2	Ammoniphilus	7.72554
Sample1	Vize_island	yes	2	Amnibacterium	37.9163
Sample1	Vize_island	yes	2	Amniculibacterium	1.41531
Sample1	Vize_island	yes	2	Amniculicola	2.27387
Sample1	Vize_island	yes	2	Amnimonas	11.3686
Sample1	Vize_island	yes	2	Amoebophrya	0.7313
Sample1	Vize_island	yes	2	Amorphochlora	0
Sample1	Vize_island	yes	2	Amorphotheca	4.99558
Sample1	Vize_island	yes	2	Amorphus	45.4057
Sample1	Vize_island	yes	2	Ampelomyces	0.117709
Sample1	Vize_island	yes	2	Amphiamblys	0.103915
Sample1	Vize_island	yes	2	Amphibacillus	3.18284
Sample1	Vize_island	yes	2	Amphiplicatus	24.1577
Sample1	Vize_island	yes	2	Amphora	0.0693036
Sample1	Vize_island	yes	2	Amphritea	15.9752
Sample1	Vize_island	yes	2	Amycolatopsis	847.334
Sample1	Vize_island	yes	2	Amylibacter	16.3958
Sample1	Vize_island	yes	2	Amylocarpus	5.35224
Sample1	Vize_island	yes	2	Amylocystis	0.0475039
Sample1	Vize_island	yes	2	Amylolactobacillus	0.0767274
Sample1	Vize_island	yes	2	Amylostereum	0.0773655
Sample1	Vize_island	yes	2	Anabaena	61.471
Sample1	Vize_island	yes	2	Anabaenopsis	4.56987
Sample1	Vize_island	yes	2	Anaeroarcus	0.446003
Sample1	Vize_island	yes	2	Anaerobacillus	7.8253
Sample1	Vize_island	yes	2	Anaerobacterium	2.88918
Sample1	Vize_island	yes	2	Anaerobiospirillum	2.5003
Sample1	Vize_island	yes	2	Anaerobium	0.488394
Sample1	Vize_island	yes	2	Anaerobranca	0.430611
Sample1	Vize_island	yes	2	Anaerobutyricum	0.0583381
Sample1	Vize_island	yes	2	Anaerocaecibacter	0.244906
Sample1	Vize_island	yes	2	Anaerococcus	7.23584
Sample1	Vize_island	yes	2	Anaerocolumna	4.8293
Sample1	Vize_island	yes	2	Anaerofilum	1.51147
Sample1	Vize_island	yes	2	Anaerofustis	0.399974
Sample1	Vize_island	yes	2	Anaeroglobus	0.0519574
Sample1	Vize_island	yes	2	Anaerohalosphaera	5.01673
Sample1	Vize_island	yes	2	Anaerolinea	80.654
Sample1	Vize_island	yes	2	Anaeromassilibacillus	2.94631
Sample1	Vize_island	yes	2	Anaeromicrobium	2.49408
Sample1	Vize_island	yes	2	Anaeromicropila	1.72141
Sample1	Vize_island	yes	2	Anaeromonas	1.24017
Sample1	Vize_island	yes	2	Anaeromusa	0.157583
Sample1	Vize_island	yes	2	Anaeromyces	0.152886
Sample1	Vize_island	yes	2	Anaeromyxobacter	460.31
Sample1	Vize_island	yes	2	Anaeropeptidivorans	0.513631
Sample1	Vize_island	yes	2	Anaerophaga	3.4526
Sample1	Vize_island	yes	2	Anaerophilus	0.172792
Sample1	Vize_island	yes	2	Anaeroplasma	0.0160254
Sample1	Vize_island	yes	2	Anaerorhabdus	0.0329235
Sample1	Vize_island	yes	2	Anaerosacchariphilus	0.125482
Sample1	Vize_island	yes	2	Anaerosalibacter	1.05138
Sample1	Vize_island	yes	2	Anaerosolibacter	1.89715
Sample1	Vize_island	yes	2	Anaerosoma	1.18682
Sample1	Vize_island	yes	2	Anaerosphaera	1.29842
Sample1	Vize_island	yes	2	Anaerospora	4.8989
Sample1	Vize_island	yes	2	Anaerosporobacter	0.699151
Sample1	Vize_island	yes	2	Anaerosporomusa	2.20216
Sample1	Vize_island	yes	2	Anaerostipes	1.42381
Sample1	Vize_island	yes	2	Anaerotalea	2.01079
Sample1	Vize_island	yes	2	Anaerotardibacter	0
Sample1	Vize_island	yes	2	Anaerotignum	1.745
Sample1	Vize_island	yes	2	Anaerotruncus	10.5506
Sample1	Vize_island	yes	2	Anaerovibrio	4.2802
Sample1	Vize_island	yes	2	Anaerovirgula	0.880573
Sample1	Vize_island	yes	2	Anaerovorax	1.38689
Sample1	Vize_island	yes	2	Analipus	0
Sample1	Vize_island	yes	2	Anaplasma	1.49981
Sample1	Vize_island	yes	2	Anatilimnocola	1126.12
Sample1	Vize_island	yes	2	Anayavirus	0
Sample1	Vize_island	yes	2	Ancrocorticia	1.83971
Sample1	Vize_island	yes	2	Ancylobacter	315.468
Sample1	Vize_island	yes	2	Ancylomarina	7.57052
Sample1	Vize_island	yes	2	Ancylothrix	16.3305
Sample1	Vize_island	yes	2	Andalucia	0.114147
Sample1	Vize_island	yes	2	Anderseniella	0
Sample1	Vize_island	yes	2	Anditalea	6.26247
Sample1	Vize_island	yes	2	Andreesenia	0.556765
Sample1	Vize_island	yes	2	Andreprevotia	46.2472
Sample1	Vize_island	yes	2	Andrewvirus	0
Sample1	Vize_island	yes	2	Aneumastus	0
Sample1	Vize_island	yes	2	Aneurinibacillus	19.1576
Sample1	Vize_island	yes	2	Angelakisella	0.819533
Sample1	Vize_island	yes	2	Angelvirus	0
Sample1	Vize_island	yes	2	Angomonas	0.227211
Sample1	Vize_island	yes	2	Angulomicrobium	13.8535
Sample1	Vize_island	yes	2	Angustibacter	201.658
Sample1	Vize_island	yes	2	Anianabacter	7.05518
Sample1	Vize_island	yes	2	Ankistrodesmus	0
Sample1	Vize_island	yes	2	Ankylochrysis	0
Sample1	Vize_island	yes	2	Annadreamyvirus	0
Sample1	Vize_island	yes	2	Annulohypoxylon	0.891139
Sample1	Vize_island	yes	2	Annwoodia	0
Sample1	Vize_island	yes	2	Anotrichium	0
Sample1	Vize_island	yes	2	Anoxybacillus	3.46525
Sample1	Vize_island	yes	2	Anoxybacter	2.41973
Sample1	Vize_island	yes	2	Anoxynatronum	2.1625
Sample1	Vize_island	yes	2	Anseongella	17.897
Sample1	Vize_island	yes	2	Antarcticibacterium	6.20558
Sample1	Vize_island	yes	2	Antarcticimicrobium	7.49513
Sample1	Vize_island	yes	2	Antarcticirhabdus	2.55682
Sample1	Vize_island	yes	2	Antarctobacter	4.02931
Sample1	Vize_island	yes	2	Antarctomyces	0.142512
Sample1	Vize_island	yes	2	Antarctosaccion	0
Sample1	Vize_island	yes	2	Anthocerotibacter	54.7403
Sample1	Vize_island	yes	2	Antithamnion	0
Sample1	Vize_island	yes	2	Antribacter	33.2086
Sample1	Vize_island	yes	2	Antricoccus	38.8351
Sample1	Vize_island	yes	2	Antrihabitans	78.8522
Sample1	Vize_island	yes	2	Antrodia	0.196762
Sample1	Vize_island	yes	2	Antrodiella	0
Sample1	Vize_island	yes	2	Aokuangvirus	0
Sample1	Vize_island	yes	2	Aorunvirus	0
Sample1	Vize_island	yes	2	Aphanizomenon	9.57066
Sample1	Vize_island	yes	2	Aphanocapsa	4.18702
Sample1	Vize_island	yes	2	Aphanochaete	0
Sample1	Vize_island	yes	2	Aphanocladium	0.540044
Sample1	Vize_island	yes	2	Aphanomyces	4.87444
Sample1	Vize_island	yes	2	Aphanothece	23.3352
Sample1	Vize_island	yes	2	Apibacter	6.96722
Sample1	Vize_island	yes	2	Apilactobacillus	0.22019
Sample1	Vize_island	yes	2	Apiotrichum	0.602515
Sample1	Vize_island	yes	2	Aplosporella	4.49145
Sample1	Vize_island	yes	2	Apodachlya	0
Sample1	Vize_island	yes	2	Apodera	0
Sample1	Vize_island	yes	2	Apophlaea	0
Sample1	Vize_island	yes	2	Apophysomyces	2.95204
Sample1	Vize_island	yes	2	Appavirus	0
Sample1	Vize_island	yes	2	Apusomonas	0.0443369
Sample1	Vize_island	yes	2	Aquabacter	106.151
Sample1	Vize_island	yes	2	Aquabacterium	821.141
Sample1	Vize_island	yes	2	Aquamicrobium	88.6146
Sample1	Vize_island	yes	2	Aquariibacter	37.6056
Sample1	Vize_island	yes	2	Aquaspirillum	16.7519
Sample1	Vize_island	yes	2	Aquaticitalea	1.68372
Sample1	Vize_island	yes	2	Aquella	0.508061
Sample1	Vize_island	yes	2	Aquibacillus	3.7787
Sample1	Vize_island	yes	2	Aquibium	126.535
Sample1	Vize_island	yes	2	Aquicella	10.4543
Sample1	Vize_island	yes	2	Aquicoccus	0.0700057
Sample1	Vize_island	yes	2	Aquidulcibacter	8.45361
Sample1	Vize_island	yes	2	Aquifex	1.03654
Sample1	Vize_island	yes	2	Aquiflexum	25.9955
Sample1	Vize_island	yes	2	Aquihabitans	467.186
Sample1	Vize_island	yes	2	Aquiluna	10.939
Sample1	Vize_island	yes	2	Aquimarina	73.7082
Sample1	Vize_island	yes	2	Aquimixticola	3.57683
Sample1	Vize_island	yes	2	Aquimonas	24.6382
Sample1	Vize_island	yes	2	Aquincola	360.917
Sample1	Vize_island	yes	2	Aquipluma	21.4207
Sample1	Vize_island	yes	2	Aquirhabdus	9.05254
Sample1	Vize_island	yes	2	Aquirufa	34.257
Sample1	Vize_island	yes	2	Aquisalibacillus	0.335844
Sample1	Vize_island	yes	2	Aquisalimonas	17.9568
Sample1	Vize_island	yes	2	Aquisalinus	30.2816
Sample1	Vize_island	yes	2	Aquisediminimonas	276.637
Sample1	Vize_island	yes	2	Aquisphaera	316.358
Sample1	Vize_island	yes	2	Aquitalea	17.3434
Sample1	Vize_island	yes	2	Arabiibacter	0.591923
Sample1	Vize_island	yes	2	Arachidicoccus	67.6832
Sample1	Vize_island	yes	2	Arachnia	15.5683
Sample1	Vize_island	yes	2	Arboricoccus	34.0815
Sample1	Vize_island	yes	2	Arcanobacterium	5.19138
Sample1	Vize_island	yes	2	Archaeoglobus	1.97937
Sample1	Vize_island	yes	2	Archangium	638.772
Sample1	Vize_island	yes	2	Arcicella	38.2591
Sample1	Vize_island	yes	2	Arcobacter	8.73386
Sample1	Vize_island	yes	2	Arcticibacter	44.7441
Sample1	Vize_island	yes	2	Arcticibacterium	7.30663
Sample1	Vize_island	yes	2	Arcticiflavibacter	2.83082
Sample1	Vize_island	yes	2	Arcyria	0
Sample1	Vize_island	yes	2	Ardenticatena	11.0354
Sample1	Vize_island	yes	2	Arenavirus	0
Sample1	Vize_island	yes	2	Arenibacter	62.6932
Sample1	Vize_island	yes	2	Arenibacterium	5.53674
Sample1	Vize_island	yes	2	Arenibaculum	40.3491
Sample1	Vize_island	yes	2	Arenicella	14.3977
Sample1	Vize_island	yes	2	Arenimonas	485.81
Sample1	Vize_island	yes	2	Arenitalea	0.255472
Sample1	Vize_island	yes	2	Arenivirga	5.13356
Sample1	Vize_island	yes	2	Arequatrovirus	0
Sample1	Vize_island	yes	2	Argonema	32.5521
Sample1	Vize_island	yes	2	Arhodomonas	7.16292
Sample1	Vize_island	yes	2	Aridibaculum	99.4603
Sample1	Vize_island	yes	2	Aristaeella	0.970134
Sample1	Vize_island	yes	2	Aristophania	1.84593
Sample1	Vize_island	yes	2	Armatimonas	159.984
Sample1	Vize_island	yes	2	Armillaria	0.0410527
Sample1	Vize_island	yes	2	Armstrongvirus	0
Sample1	Vize_island	yes	2	Aromatoleum	152.975
Sample1	Vize_island	yes	2	Arsenicibacter	21.9217
Sample1	Vize_island	yes	2	Arsenicicoccus	276.683
Sample1	Vize_island	yes	2	Arsenicitalea	114.726
Sample1	Vize_island	yes	2	Arsenophonus	5.4001
Sample1	Vize_island	yes	2	Arsukibacterium	6.69112
Sample1	Vize_island	yes	2	Arthonia	0.598387
Sample1	Vize_island	yes	2	Arthothelium	0.341053
Sample1	Vize_island	yes	2	Arthrobacter	1272.48
Sample1	Vize_island	yes	2	Arthrobotrys	0.831959
Sample1	Vize_island	yes	2	Arthrocladium	0.389875
Sample1	Vize_island	yes	2	Arthroderma	0.259448
Sample1	Vize_island	yes	2	Arthromyces	0.21697
Sample1	Vize_island	yes	2	Arthrospira	2.96033
Sample1	Vize_island	yes	2	Arthrospiribacter	2.39479
Sample1	Vize_island	yes	2	Artomyces	0.475039
Sample1	Vize_island	yes	2	Arundinibacter	21.0979
Sample1	Vize_island	yes	2	Asaccharospora	0.116167
Sample1	Vize_island	yes	2	Asaia	10.8749
Sample1	Vize_island	yes	2	Asanoa	251.038
Sample1	Vize_island	yes	2	Ascidiaceihabitans	2.77997
Sample1	Vize_island	yes	2	Ascobolus	0
Sample1	Vize_island	yes	2	Ascochyta	1.68989
Sample1	Vize_island	yes	2	Ascodesmis	0.569968
Sample1	Vize_island	yes	2	Ascoidea	0.0963847
Sample1	Vize_island	yes	2	Ascophyllum	0
Sample1	Vize_island	yes	2	Ascosphaera	1.393
Sample1	Vize_island	yes	2	Asinibacterium	25.0075
Sample1	Vize_island	yes	2	Asparagopsis	0.394647
Sample1	Vize_island	yes	2	Aspergillus	41.0228
Sample1	Vize_island	yes	2	Aspidisca	0
Sample1	Vize_island	yes	2	Astathelohania	0.0621546
Sample1	Vize_island	yes	2	Asterionella	0.280648
Sample1	Vize_island	yes	2	Asterionellopsis	0
Sample1	Vize_island	yes	2	Asterochloris	0
Sample1	Vize_island	yes	2	Asteromonas	0
Sample1	Vize_island	yes	2	Asterophora	0.0841841
Sample1	Vize_island	yes	2	Asterosiphon	0
Sample1	Vize_island	yes	2	Asticcacaulis	241.194
Sample1	Vize_island	yes	2	Astraeus	0.388972
Sample1	Vize_island	yes	2	Astrephomene	1.08575
Sample1	Vize_island	yes	2	Astrocystis	0.296933
Sample1	Vize_island	yes	2	Athalassotoga	0.674689
Sample1	Vize_island	yes	2	Athelia	0.203753
Sample1	Vize_island	yes	2	Atlantibacter	2.93148
Sample1	Vize_island	yes	2	Atlanticothrix	10.3747
Sample1	Vize_island	yes	2	Atlauavirus	0
Sample1	Vize_island	yes	2	Atopobacter	0.246172
Sample1	Vize_island	yes	2	Atopobium	0.175968
Sample1	Vize_island	yes	2	Atopococcus	0.357448
Sample1	Vize_island	yes	2	Atopomonas	4.13407
Sample1	Vize_island	yes	2	Atopostipes	0.0458658
Sample1	Vize_island	yes	2	Atractiella	0.190015
Sample1	Vize_island	yes	2	Atribacter	1.09977
Sample1	Vize_island	yes	2	Attheya	0
Sample1	Vize_island	yes	2	Attoomivirus	0
Sample1	Vize_island	yes	2	Audreyjarvisvirus	0
Sample1	Vize_island	yes	2	Aulographum	3.74585
Sample1	Vize_island	yes	2	Aulosira	1.02898
Sample1	Vize_island	yes	2	Aurantiacibacter	59.4607
Sample1	Vize_island	yes	2	Aurantibacter	3.67923
Sample1	Vize_island	yes	2	Aurantimicrobium	11.2518
Sample1	Vize_island	yes	2	Aurantimonas	218.398
Sample1	Vize_island	yes	2	Auraticoccus	29.2422
Sample1	Vize_island	yes	2	Aurearena	0
Sample1	Vize_island	yes	2	Aureibacillus	0.683817
Sample1	Vize_island	yes	2	Aureibaculum	9.07272
Sample1	Vize_island	yes	2	Aureicoccus	0.999734
Sample1	Vize_island	yes	2	Aureimonas	578.554
Sample1	Vize_island	yes	2	Aureisphaera	8.66771
Sample1	Vize_island	yes	2	Aureispira	38.3206
Sample1	Vize_island	yes	2	Aureitalea	5.15655
Sample1	Vize_island	yes	2	Aureivirga	3.08454
Sample1	Vize_island	yes	2	Aureliella	74.8599
Sample1	Vize_island	yes	2	Aureobasidium	11.7333
Sample1	Vize_island	yes	2	Aureococcus	1.21579
Sample1	Vize_island	yes	2	Aureoumbra	0
Sample1	Vize_island	yes	2	Auricularia	0.330636
Sample1	Vize_island	yes	2	Auriculariopsis	0.0465073
Sample1	Vize_island	yes	2	Aurigamonas	0
Sample1	Vize_island	yes	2	Auriscalpium	1.08603
Sample1	Vize_island	yes	2	Auritidibacter	2.04351
Sample1	Vize_island	yes	2	Austropuccinia	0
Sample1	Vize_island	yes	2	Austwickia	171.768
Sample1	Vize_island	yes	2	Auxenochlorella	3.00338
Sample1	Vize_island	yes	2	Avibacterium	1.32053
Sample1	Vize_island	yes	2	Avocadovirus	0
Sample1	Vize_island	yes	2	Avrainvillea	0
Sample1	Vize_island	yes	2	Avrilella	1.07003
Sample1	Vize_island	yes	2	Ayakvirus	0.0208481
Sample1	Vize_island	yes	2	Azoarcus	140.997
Sample1	Vize_island	yes	2	Azohydromonas	343.078
Sample1	Vize_island	yes	2	Azomonas	8.2612
Sample1	Vize_island	yes	2	Azonexus	49.932
Sample1	Vize_island	yes	2	Azorhizobium	115.375
Sample1	Vize_island	yes	2	Azospira	389.196
Sample1	Vize_island	yes	2	Azospirillum	636.609
Sample1	Vize_island	yes	2	Azotobacter	51.4332
Sample1	Vize_island	yes	2	Azovibrio	18.2425
Sample1	Vize_island	yes	2	Baaleninema	1.25584
Sample1	Vize_island	yes	2	Babesia	0.421212
Sample1	Vize_island	yes	2	Babjeviella	0
Sample1	Vize_island	yes	2	Bacidia	4.1788
Sample1	Vize_island	yes	2	Bacillaria	0.0423601
Sample1	Vize_island	yes	2	Bacilliculturomica	0.204791
Sample1	Vize_island	yes	2	Bacillus	222.221
Sample1	Vize_island	yes	2	Backusella	0.175463
Sample1	Vize_island	yes	2	Backyardiganvirus	0
Sample1	Vize_island	yes	2	Bacterioplanes	4.58243
Sample1	Vize_island	yes	2	Bacterioplanoides	4.07629
Sample1	Vize_island	yes	2	Bacteriovorax	12.2514
Sample1	Vize_island	yes	2	Bacteroides	89.4661
Sample1	Vize_island	yes	2	Baekduia	329.186
Sample1	Vize_island	yes	2	Bagliettoa	0
Sample1	Vize_island	yes	2	Baia	0.425824
Sample1	Vize_island	yes	2	Baileyella	0.32732
Sample1	Vize_island	yes	2	Bailinhaonella	37.0748
Sample1	Vize_island	yes	2	Bakolyvirus	0
Sample1	Vize_island	yes	2	Balamuthia	0
Sample1	Vize_island	yes	2	Balbiania	0
Sample1	Vize_island	yes	2	Balnearium	0.483126
Sample1	Vize_island	yes	2	Balneatrix	8.23331
Sample1	Vize_island	yes	2	Balneicella	1.58312
Sample1	Vize_island	yes	2	Balneola	13.0114
Sample1	Vize_island	yes	2	Baltivirus	0
Sample1	Vize_island	yes	2	Bangia	0
Sample1	Vize_island	yes	2	Bantamvirus	0
Sample1	Vize_island	yes	2	Barbavirus	0.141501
Sample1	Vize_island	yes	2	Bariatricus	0
Sample1	Vize_island	yes	2	Barnesiella	2.99737
Sample1	Vize_island	yes	2	Barnyardvirus	0
Sample1	Vize_island	yes	2	Barrientosiimonas	52.6028
Sample1	Vize_island	yes	2	Bartheletia	0
Sample1	Vize_island	yes	2	Bartonella	56.6472
Sample1	Vize_island	yes	2	Basfia	0.319632
Sample1	Vize_island	yes	2	Basidiobolus	1.21097
Sample1	Vize_island	yes	2	Basilea	2.98386
Sample1	Vize_island	yes	2	Bastillevirus	0
Sample1	Vize_island	yes	2	Bathelium	3.54077
Sample1	Vize_island	yes	2	Bathycoccus	0.699932
Sample1	Vize_island	yes	2	Batophora	0.282761
Sample1	Vize_island	yes	2	Batrachochytrium	3.66702
Sample1	Vize_island	yes	2	Batrachospermum	0
Sample1	Vize_island	yes	2	Baudoinia	0.506644
Sample1	Vize_island	yes	2	Bauldia	1778.15
Sample1	Vize_island	yes	2	Bavariicoccus	0.165767
Sample1	Vize_island	yes	2	Bdellovibrio	102.617
Sample1	Vize_island	yes	2	Beauveria	0.711272
Sample1	Vize_island	yes	2	Beduini	2.86016
Sample1	Vize_island	yes	2	Beggiatoa	35.1821
Sample1	Vize_island	yes	2	Beijerinckia	140.776
Sample1	Vize_island	yes	2	Bellamyvirus	0
Sample1	Vize_island	yes	2	Bellerochea	0
Sample1	Vize_island	yes	2	Belliella	17.1861
Sample1	Vize_island	yes	2	Bellilinea	36.6549
Sample1	Vize_island	yes	2	Belnapia	110.619
Sample1	Vize_island	yes	2	Bendigovirus	0.068622
Sample1	Vize_island	yes	2	Benedictvirus	0
Sample1	Vize_island	yes	2	Benjaminiella	0.455716
Sample1	Vize_island	yes	2	Beograduvirus	0
Sample1	Vize_island	yes	2	Bergeriella	0.612474
Sample1	Vize_island	yes	2	Bergeyella	2.29134
Sample1	Vize_island	yes	2	Berkeleya	0.22769
Sample1	Vize_island	yes	2	Bermanella	2.57981
Sample1	Vize_island	yes	2	Bernardetia	2.65413
Sample1	Vize_island	yes	2	Berryella	0.24381
Sample1	Vize_island	yes	2	Bertelyvirus	0
Sample1	Vize_island	yes	2	Besnoitia	0.836367
Sample1	Vize_island	yes	2	Betabaculovirus	0
Sample1	Vize_island	yes	2	Betadintovirus	0
Sample1	Vize_island	yes	2	Betaretrovirus	0
Sample1	Vize_island	yes	2	Beutenbergia	20.6264
Sample1	Vize_island	yes	2	Bhargavaea	2.49261
Sample1	Vize_island	yes	2	Bianquea	0.785922
Sample1	Vize_island	yes	2	Bibersteinia	0.528497
Sample1	Vize_island	yes	2	Biddulphia	0
Sample1	Vize_island	yes	2	Bifidobacterium	38.0406
Sample1	Vize_island	yes	2	Bifiguratus	0.323397
Sample1	Vize_island	yes	2	Bigelowiella	0
Sample1	Vize_island	yes	2	Bilifractor	1.28887
Sample1	Vize_island	yes	2	Bilophila	3.16716
Sample1	Vize_island	yes	2	Bimuria	2.12207
Sample1	Vize_island	yes	2	Bingvirus	5.85593
Sample1	Vize_island	yes	2	Biomaibacter	0.160595
Sample1	Vize_island	yes	2	Biostraticola	1.97423
Sample1	Vize_island	yes	2	Bipolaris	1.27354
Sample1	Vize_island	yes	2	Biquartavirus	0
Sample1	Vize_island	yes	2	Biremis	0
Sample1	Vize_island	yes	2	Biscogniauxia	0.30172
Sample1	Vize_island	yes	2	Bisgaardia	0.0283002
Sample1	Vize_island	yes	2	Bisporella	6.53868
Sample1	Vize_island	yes	2	Bittarella	0.632859
Sample1	Vize_island	yes	2	Bixzunavirus	0.818889
Sample1	Vize_island	yes	2	Bizionia	6.10675
Sample1	Vize_island	yes	2	Blakeslea	0.503829
Sample1	Vize_island	yes	2	Blastochloris	112.855
Sample1	Vize_island	yes	2	Blastocladiella	1.47277
Sample1	Vize_island	yes	2	Blastococcus	622.019
Sample1	Vize_island	yes	2	Blastocystis	0.963585
Sample1	Vize_island	yes	2	Blastomonas	81.3173
Sample1	Vize_island	yes	2	Blastomyces	1.59231
Sample1	Vize_island	yes	2	Blastopirellula	271.594
Sample1	Vize_island	yes	2	Blastosporella	0.0898722
Sample1	Vize_island	yes	2	Blattabacterium	2.89702
Sample1	Vize_island	yes	2	Blautia	4.18107
Sample1	Vize_island	yes	2	Bleakeleya	0
Sample1	Vize_island	yes	2	Blepharisma	1.57747
Sample1	Vize_island	yes	2	Blidingia	0.051158
Sample1	Vize_island	yes	2	Blumeria	1.38922
Sample1	Vize_island	yes	2	Blyttiomyces	0.833053
Sample1	Vize_island	yes	2	Bodo	1.71471
Sample1	Vize_island	yes	2	Boeremia	2.23179
Sample1	Vize_island	yes	2	Boergesenia	0
Sample1	Vize_island	yes	2	Bogoriella	7.61497
Sample1	Vize_island	yes	2	Boldia	0
Sample1	Vize_island	yes	2	Boletus	0.0899379
Sample1	Vize_island	yes	2	Bombella	0.983289
Sample1	Vize_island	yes	2	Bombilactobacillus	0.913496
Sample1	Vize_island	yes	2	Bombiscardovia	0.0707504
Sample1	Vize_island	yes	2	Bondarzewia	0.187892
Sample1	Vize_island	yes	2	Bongovirus	5.01011
Sample1	Vize_island	yes	2	Boodleopsis	0
Sample1	Vize_island	yes	2	Boothiomyces	0.106693
Sample1	Vize_island	yes	2	Bordetella	329.832
Sample1	Vize_island	yes	2	Borealophlyctis	0.792773
Sample1	Vize_island	yes	2	Borockvirus	0.143022
Sample1	Vize_island	yes	2	Borodinellopsis	0.0261832
Sample1	Vize_island	yes	2	Borrelia	0.53284
Sample1	Vize_island	yes	2	Borreliella	1.26717
Sample1	Vize_island	yes	2	Bosavirus	0
Sample1	Vize_island	yes	2	Bosea	982.992
Sample1	Vize_island	yes	2	Boseongicola	9.63304
Sample1	Vize_island	yes	2	Bostrychia	0.0446345
Sample1	Vize_island	yes	2	Botrimarina	97.5895
Sample1	Vize_island	yes	2	Botrydiopsis	0.0138553
Sample1	Vize_island	yes	2	Botrydium	0.0270347
Sample1	Vize_island	yes	2	Botryobacter	22.8559
Sample1	Vize_island	yes	2	Botryobasidium	1.2531
Sample1	Vize_island	yes	2	Botryochytrium	0
Sample1	Vize_island	yes	2	Botryococcus	0.604042
Sample1	Vize_island	yes	2	Botryosphaeria	1.60002
Sample1	Vize_island	yes	2	Botryotinia	0.574545
Sample1	Vize_island	yes	2	Botrytis	1.7949
Sample1	Vize_island	yes	2	Boudabousia	2.01322
Sample1	Vize_island	yes	2	Bowdeniella	5.73321
Sample1	Vize_island	yes	2	Bowmanella	15.2073
Sample1	Vize_island	yes	2	Brachybacterium	76.3542
Sample1	Vize_island	yes	2	Brachymonas	20.2461
Sample1	Vize_island	yes	2	Brachyspira	6.5012
Sample1	Vize_island	yes	2	Brackiella	1.03755
Sample1	Vize_island	yes	2	Bracoviriform	0.00560754
Sample1	Vize_island	yes	2	Bracteacoccus	0.271894
Sample1	Vize_island	yes	2	Bradymonas	13.1579
Sample1	Vize_island	yes	2	Bradyrhizobium	15235.4
Sample1	Vize_island	yes	2	Branchiibius	59.0132
Sample1	Vize_island	yes	2	Brasilonema	51.6135
Sample1	Vize_island	yes	2	Bremerella	99.9171
Sample1	Vize_island	yes	2	Bremia	0.264525
Sample1	Vize_island	yes	2	Brenneria	7.33031
Sample1	Vize_island	yes	2	Breoghania	96.6402
Sample1	Vize_island	yes	2	Brettanomyces	0.270055
Sample1	Vize_island	yes	2	Brevefilum	2.47452
Sample1	Vize_island	yes	2	Breviata	0
Sample1	Vize_island	yes	2	Brevibacillus	68.6712
Sample1	Vize_island	yes	2	Brevibacterium	85.9519
Sample1	Vize_island	yes	2	Brevifollis	402.69
Sample1	Vize_island	yes	2	Brevinema	0.3218
Sample1	Vize_island	yes	2	Brevirhabdus	0.444406
Sample1	Vize_island	yes	2	Brevundimonas	2178.45
Sample1	Vize_island	yes	2	Breznakia	0.025002
Sample1	Vize_island	yes	2	Breznakibacter	2.27982
Sample1	Vize_island	yes	2	Breznakiella	2.38229
Sample1	Vize_island	yes	2	Bridgettevirus	0.628298
Sample1	Vize_island	yes	2	Britbratvirus	0
Sample1	Vize_island	yes	2	Brochothrix	0.667166
Sample1	Vize_island	yes	2	Brockia	4.999
Sample1	Vize_island	yes	2	Bromdenvirus	0.231904
Sample1	Vize_island	yes	2	Bronvirus	0
Sample1	Vize_island	yes	2	Brooklawnia	9.28249
Sample1	Vize_island	yes	2	Brucella	113.743
Sample1	Vize_island	yes	2	Brucepastera	0.789909
Sample1	Vize_island	yes	2	Brumimicrobium	14.4147
Sample1	Vize_island	yes	2	Bruynoghevirus	0.544135
Sample1	Vize_island	yes	2	Bryobacter	638.725
Sample1	Vize_island	yes	2	Bryocella	16.8204
Sample1	Vize_island	yes	2	Bryopsis	0
Sample1	Vize_island	yes	2	Buchananella	2.10646
Sample1	Vize_island	yes	2	Buchnera	2.23505
Sample1	Vize_island	yes	2	Budvicia	2.2177
Sample1	Vize_island	yes	2	Bulboplastis	0
Sample1	Vize_island	yes	2	Bulleidia	0.0875071
Sample1	Vize_island	yes	2	Bullifex	0.856688
Sample1	Vize_island	yes	2	Bumilleriopsis	0
Sample1	Vize_island	yes	2	Burkholderia	639.888
Sample1	Vize_island	yes	2	Burrovirus	7.00218
Sample1	Vize_island	yes	2	Busanvirus	0
Sample1	Vize_island	yes	2	Buttiauxella	4.2493
Sample1	Vize_island	yes	2	Butyriboletus	0
Sample1	Vize_island	yes	2	Butyricicoccus	2.49068
Sample1	Vize_island	yes	2	Butyricimonas	4.93653
Sample1	Vize_island	yes	2	Butyrivibrio	17.3785
Sample1	Vize_island	yes	2	Byssothecium	0.84485
Sample1	Vize_island	yes	2	Byssovorax	2.25864
Sample1	Vize_island	yes	2	Bythopirellula	416.143
Sample1	Vize_island	yes	2	Caballeronia	290.051
Sample1	Vize_island	yes	2	Cadophora	29.4256
Sample1	Vize_island	yes	2	Caecibacteroides	0.280909
Sample1	Vize_island	yes	2	Caedibacter	5.26428
Sample1	Vize_island	yes	2	Caedimonas	2.87746
Sample1	Vize_island	yes	2	Caelumvirus	0
Sample1	Vize_island	yes	2	Caenibacillus	1.07127
Sample1	Vize_island	yes	2	Caenibius	11.3016
Sample1	Vize_island	yes	2	Caenimonas	547.1
Sample1	Vize_island	yes	2	Caenispirillum	39.4543
Sample1	Vize_island	yes	2	Caeruleum	1.82571
Sample1	Vize_island	yes	2	Cafeteria	2.45096
Sample1	Vize_island	yes	2	Cairneyella	1.29181
Sample1	Vize_island	yes	2	Caldalkalibacillus	5.10111
Sample1	Vize_island	yes	2	Caldanaerobacter	0.849292
Sample1	Vize_island	yes	2	Caldanaerobius	3.38066
Sample1	Vize_island	yes	2	Caldanaerovirga	0.505471
Sample1	Vize_island	yes	2	Calderihabitans	3.27043
Sample1	Vize_island	yes	2	Caldibacillus	2.96896
Sample1	Vize_island	yes	2	Caldicellulosiruptor	8.5159
Sample1	Vize_island	yes	2	Caldichromatium	3.64672
Sample1	Vize_island	yes	2	Caldicoprobacter	5.68866
Sample1	Vize_island	yes	2	Caldilinea	168.356
Sample1	Vize_island	yes	2	Caldimicrobium	0.911201
Sample1	Vize_island	yes	2	Caldimonas	1057.56
Sample1	Vize_island	yes	2	Caldinitratiruptor	5.45239
Sample1	Vize_island	yes	2	Caldisalinibacter	1.02206
Sample1	Vize_island	yes	2	Caldisericum	0.374819
Sample1	Vize_island	yes	2	Caldisphaera	0
Sample1	Vize_island	yes	2	Calditerricola	3.55122
Sample1	Vize_island	yes	2	Calditerrivibrio	3.33623
Sample1	Vize_island	yes	2	Caldithrix	56.9597
Sample1	Vize_island	yes	2	Caldivirga	0.260145
Sample1	Vize_island	yes	2	Caldovatus	49.4271
Sample1	Vize_island	yes	2	Calidiella	0.226489
Sample1	Vize_island	yes	2	Calidifontibacillus	0.659857
Sample1	Vize_island	yes	2	Calidifontibacter	36.5871
Sample1	Vize_island	yes	2	Calidithermus	45.1701
Sample1	Vize_island	yes	2	Callipsygma	0
Sample1	Vize_island	yes	2	Calocera	0.701674
Sample1	Vize_island	yes	2	Caloglossa	0
Sample1	Vize_island	yes	2	Calonectria	0
Sample1	Vize_island	yes	2	Caloneis	0
Sample1	Vize_island	yes	2	Caloplaca	2.10758
Sample1	Vize_island	yes	2	Caloramator	4.635
Sample1	Vize_island	yes	2	Caloranaerobacter	2.99442
Sample1	Vize_island	yes	2	Calorimonas	0.611761
Sample1	Vize_island	yes	2	Calothrix	171.493
Sample1	Vize_island	yes	2	Calycina	5.77528
Sample1	Vize_island	yes	2	Calycomorphotria	30.4405
Sample1	Vize_island	yes	2	Camelimonas	28.673
Sample1	Vize_island	yes	2	Camillea	0.149252
Sample1	Vize_island	yes	2	Caminibacter	0.258527
Sample1	Vize_island	yes	2	Caminicella	0.526046
Sample1	Vize_island	yes	2	Camptobasidium	0
Sample1	Vize_island	yes	2	Campylobacter	27.8476
Sample1	Vize_island	yes	2	Camvirus	0.116676
Sample1	Vize_island	yes	2	Candelaria	2.09941
Sample1	Vize_island	yes	2	Candelina	2.01616
Sample1	Vize_island	yes	2	Candida	0.849159
Sample1	Vize_island	yes	2	Candida.Metschnikowiaceae	0.173599
Sample1	Vize_island	yes	2	Candidatus_Absconditicoccus	0
Sample1	Vize_island	yes	2	Candidatus_Accumulibacter	534.153
Sample1	Vize_island	yes	2	Candidatus_Acetothermum	2.83027
Sample1	Vize_island	yes	2	Candidatus_Acididesulfobacter	2.48366
Sample1	Vize_island	yes	2	Candidatus_Acidulodesulfobacterium	4.74014
Sample1	Vize_island	yes	2	Candidatus_Actinomarina	0.32085
Sample1	Vize_island	yes	2	Candidatus_Adiutrix	0.790507
Sample1	Vize_island	yes	2	Candidatus_Aegiribacteria	3.45217
Sample1	Vize_island	yes	2	Candidatus_Aerophobus	1.77973
Sample1	Vize_island	yes	2	Candidatus_Altarchaeum	0
Sample1	Vize_island	yes	2	Candidatus_Amoebophilus	2.32201
Sample1	Vize_island	yes	2	Candidatus_Amulumruptor	0.0972694
Sample1	Vize_island	yes	2	Candidatus_Angelobacter	84.2468
Sample1	Vize_island	yes	2	Candidatus_Annandia	0.0298231
Sample1	Vize_island	yes	2	Candidatus_Anoxymicrobium	2.1141
Sample1	Vize_island	yes	2	Candidatus_Anstonella	0.029169
Sample1	Vize_island	yes	2	Candidatus_Aquarickettsia	0
Sample1	Vize_island	yes	2	Candidatus_Aquicultor	7.95095
Sample1	Vize_island	yes	2	Candidatus_Aquidulcis	17.9263
Sample1	Vize_island	yes	2	Candidatus_Aquirickettsiella	0.566394
Sample1	Vize_island	yes	2	Candidatus_Aramenus	0
Sample1	Vize_island	yes	2	Candidatus_Arcanobacter	0.986389
Sample1	Vize_island	yes	2	Candidatus_Arcticimaribacter	1.75451
Sample1	Vize_island	yes	2	Candidatus_Argoarchaeum	1.03611
Sample1	Vize_island	yes	2	Candidatus_Arocatia	0
Sample1	Vize_island	yes	2	Candidatus_Arthromitus	0.0968525
Sample1	Vize_island	yes	2	Candidatus_Atelocyanobacterium	1.22905
Sample1	Vize_island	yes	2	Candidatus_Auribacter	4.90086
Sample1	Vize_island	yes	2	Candidatus_Azoamicus	0.0367433
Sample1	Vize_island	yes	2	Candidatus_Azobacteroides	0.413044
Sample1	Vize_island	yes	2	Candidatus_Babela	0.288755
Sample1	Vize_island	yes	2	Candidatus_Bandiella	0.0607075
Sample1	Vize_island	yes	2	Candidatus_Baumannia	1.31976
Sample1	Vize_island	yes	2	Candidatus_Berkiella	19.5083
Sample1	Vize_island	yes	2	Candidatus_Bilamarchaeum	0.0886739
Sample1	Vize_island	yes	2	Candidatus_Bipolaricaulis	7.98678
Sample1	Vize_island	yes	2	Candidatus_Blochmannia	0.764593
Sample1	Vize_island	yes	2	Candidatus_Borkfalkia	0.311067
Sample1	Vize_island	yes	2	Candidatus_Bostrichicola	0.324585
Sample1	Vize_island	yes	2	Candidatus_Brocadia	69.5477
Sample1	Vize_island	yes	2	Candidatus_Burarchaeum	0.263752
Sample1	Vize_island	yes	2	Candidatus_Caldarchaeum	0.448625
Sample1	Vize_island	yes	2	Candidatus_Carbobacillus	1.46119
Sample1	Vize_island	yes	2	Candidatus_Cardinium	4.87091
Sample1	Vize_island	yes	2	Candidatus_Carsonella	0.123158
Sample1	Vize_island	yes	2	Candidatus_Chaera	2.66731
Sample1	Vize_island	yes	2	Candidatus_Chazhemtobacterium	1.29339
Sample1	Vize_island	yes	2	Candidatus_Chloroploca	197.447
Sample1	Vize_island	yes	2	Candidatus_Chromulinivorax	0.703946
Sample1	Vize_island	yes	2	Candidatus_Chrysopegis	0.988597
Sample1	Vize_island	yes	2	Candidatus_Clavichlamydia	0.266022
Sample1	Vize_island	yes	2	Candidatus_Cloacimonas	4.68578
Sample1	Vize_island	yes	2	Candidatus_Comchoanobacter	0.668552
Sample1	Vize_island	yes	2	Candidatus_Competibacter	53.0343
Sample1	Vize_island	yes	2	Candidatus_Contendobacter	102.559
Sample1	Vize_island	yes	2	Candidatus_Contubernalis	0.770086
Sample1	Vize_island	yes	2	Candidatus_Cryosericum	9.21693
Sample1	Vize_island	yes	2	Candidatus_Cytomitobacter	0.318317
Sample1	Vize_island	yes	2	Candidatus_Dactylopiibacterium	16.2294
Sample1	Vize_island	yes	2	Candidatus_Deianiraea	0.425941
Sample1	Vize_island	yes	2	Candidatus_Denitrolinea	21.7753
Sample1	Vize_island	yes	2	Candidatus_Desulfobacillus	0.664703
Sample1	Vize_island	yes	2	Candidatus_Desulfofervidus	0
Sample1	Vize_island	yes	2	Candidatus_Desulforudis	8.11874
Sample1	Vize_island	yes	2	Candidatus_Dichloromethanomonas	1.08153
Sample1	Vize_island	yes	2	Candidatus_Doolittlea	0.343223
Sample1	Vize_island	yes	2	Candidatus_Dormibacter	57.3601
Sample1	Vize_island	yes	2	Candidatus_Electronema	10.593
Sample1	Vize_island	yes	2	Candidatus_Electrothrix	8.81057
Sample1	Vize_island	yes	2	Candidatus_Endobugula	1.71374
Sample1	Vize_island	yes	2	Candidatus_Endolissoclinum	24.4148
Sample1	Vize_island	yes	2	Candidatus_Endoriftia	0
Sample1	Vize_island	yes	2	Candidatus_Entotheonella	186.905
Sample1	Vize_island	yes	2	Candidatus_Epulonipiscium	2.06334
Sample1	Vize_island	yes	2	Candidatus_Eremiobacter	27.0482
Sample1	Vize_island	yes	2	Candidatus_Evansia	0.0426317
Sample1	Vize_island	yes	2	Candidatus_Fermentibacter	1.95323
Sample1	Vize_island	yes	2	Candidatus_Fermentimicrarchaeum	0.139848
Sample1	Vize_island	yes	2	Candidatus_Fervidibacter	6.86376
Sample1	Vize_island	yes	2	Candidatus_Finniella	2.96308
Sample1	Vize_island	yes	2	Candidatus_Fokinia	0.106673
Sample1	Vize_island	yes	2	Candidatus_Fonsibacter	0.423723
Sample1	Vize_island	yes	2	Candidatus_Formimonas	2.97105
Sample1	Vize_island	yes	2	Candidatus_Frackibacter	0.714377
Sample1	Vize_island	yes	2	Candidatus_Fritschea	0
Sample1	Vize_island	yes	2	Candidatus_Fukatsuia	0.763436
Sample1	Vize_island	yes	2	Candidatus_Galacturonibacter	0.0525735
Sample1	Vize_island	yes	2	Candidatus_Glomeribacter	4.24643
Sample1	Vize_island	yes	2	Candidatus_Gromoviella	0.061163
Sample1	Vize_island	yes	2	Candidatus_Gugararchaeum	0.217154
Sample1	Vize_island	yes	2	Candidatus_Gullanella	0
Sample1	Vize_island	yes	2	Candidatus_Hadarchaeum	0.42858
Sample1	Vize_island	yes	2	Candidatus_Hakubanella	9.26086
Sample1	Vize_island	yes	2	Candidatus_Halobonum	0.200998
Sample1	Vize_island	yes	2	Candidatus_Hamiltonella	0.942775
Sample1	Vize_island	yes	2	Candidatus_Hartigia	0
Sample1	Vize_island	yes	2	Candidatus_Hepatoplasma	0
Sample1	Vize_island	yes	2	Candidatus_Hoaglandella	0
Sample1	Vize_island	yes	2	Candidatus_Hodgkinia	0.0902788
Sample1	Vize_island	yes	2	Candidatus_Hydrogenisulfobacillus	3.21161
Sample1	Vize_island	yes	2	Candidatus_Hydrogenosomobacter	1.42707
Sample1	Vize_island	yes	2	Candidatus_Hydromicrobium	0.823739
Sample1	Vize_island	yes	2	Candidatus_Ichthyocystis	1.41298
Sample1	Vize_island	yes	2	Candidatus_Ishikawaella	0.123777
Sample1	Vize_island	yes	2	Candidatus_Jettenia	20.2491
Sample1	Vize_island	yes	2	Candidatus_Jidaibacter	0.231492
Sample1	Vize_island	yes	2	Candidatus_Karelsulcia	0.0573323
Sample1	Vize_island	yes	2	Candidatus_Kentron	65.473
Sample1	Vize_island	yes	2	Candidatus_Kinetoplastibacterium	1.18976
Sample1	Vize_island	yes	2	Candidatus_Korarchaeum	0.0578308
Sample1	Vize_island	yes	2	Candidatus_Koribacter	71.1315
Sample1	Vize_island	yes	2	Candidatus_Kryptobacter	3.21897
Sample1	Vize_island	yes	2	Candidatus_Kryptonium	2.29946
Sample1	Vize_island	yes	2	Candidatus_Kuenenia	12.7631
Sample1	Vize_island	yes	2	Candidatus_Laterigemmans	57.7086
Sample1	Vize_island	yes	2	Candidatus_Limnocylindrus	2.16155
Sample1	Vize_island	yes	2	Candidatus_Litorirhabdus	5.74197
Sample1	Vize_island	yes	2	Candidatus_Lokiarchaeum	3.41489
Sample1	Vize_island	yes	2	Candidatus_Lumbricidophila	2.12943
Sample1	Vize_island	yes	2	Candidatus_Macondimonas	11.0603
Sample1	Vize_island	yes	2	Candidatus_Magnetaquicoccus	8.56623
Sample1	Vize_island	yes	2	Candidatus_Magnetobacterium	11.435
Sample1	Vize_island	yes	2	Candidatus_Magnetoglobus	7.293
Sample1	Vize_island	yes	2	Candidatus_Magnetominusculus	4.93989
Sample1	Vize_island	yes	2	Candidatus_Magnetomorum	9.09421
Sample1	Vize_island	yes	2	Candidatus_Magnetoovum	3.69488
Sample1	Vize_island	yes	2	Candidatus_Mancarchaeum	0.0348196
Sample1	Vize_island	yes	2	Candidatus_Manganitrophus	59.2683
Sample1	Vize_island	yes	2	Candidatus_Marinarcus	0.12136
Sample1	Vize_island	yes	2	Candidatus_Marithrix	8.56044
Sample1	Vize_island	yes	2	Candidatus_Mcinerneyibacterium	0.181086
Sample1	Vize_island	yes	2	Candidatus_Megaira	0.443362
Sample1	Vize_island	yes	2	Candidatus_Mesenet	0.0423601
Sample1	Vize_island	yes	2	Candidatus_Methanarcanum	0.432321
Sample1	Vize_island	yes	2	Candidatus_Methanodesulfokores	0
Sample1	Vize_island	yes	2	Candidatus_Methanofastidiosum	1.74899
Sample1	Vize_island	yes	2	Candidatus_Methanogranum	0
Sample1	Vize_island	yes	2	Candidatus_Methanohalarchaeum	0.0423601
Sample1	Vize_island	yes	2	Candidatus_Methanoliparum	0.510525
Sample1	Vize_island	yes	2	Candidatus_Methanolliviera	0
Sample1	Vize_island	yes	2	Candidatus_Methanomethylophilus	0.941829
Sample1	Vize_island	yes	2	Candidatus_Methanoperedens	9.15139
Sample1	Vize_island	yes	2	Candidatus_Methanoplasma	0.0223924
Sample1	Vize_island	yes	2	Candidatus_Methanospirare	0.407849
Sample1	Vize_island	yes	2	Candidatus_Methanosuratincola	0.0437536
Sample1	Vize_island	yes	2	Candidatus_Methylacidithermus	7.31484
Sample1	Vize_island	yes	2	Candidatus_Methylomirabilis	69.3206
Sample1	Vize_island	yes	2	Candidatus_Methylopumilus	11.6562
Sample1	Vize_island	yes	2	Candidatus_Methylospira	14.3481
Sample1	Vize_island	yes	2	Candidatus_Methylumidiphilus	30.2672
Sample1	Vize_island	yes	2	Candidatus_Micrarchaeum	0.157821
Sample1	Vize_island	yes	2	Candidatus_Micropelagos	2.85083
Sample1	Vize_island	yes	2	Candidatus_Microsaccharimonas	1.47101
Sample1	Vize_island	yes	2	Candidatus_Microthrix	90.0253
Sample1	Vize_island	yes	2	Candidatus_Midichloria	2.38619
Sample1	Vize_island	yes	2	Candidatus_Mikella	0.0357556
Sample1	Vize_island	yes	2	Candidatus_Moanabacter	15.9323
Sample1	Vize_island	yes	2	Candidatus_Moduliflexus	26.6448
Sample1	Vize_island	yes	2	Candidatus_Moranella	0.402035
Sample1	Vize_island	yes	2	Candidatus_Muirbacterium	1.92083
Sample1	Vize_island	yes	2	Candidatus_Mycosynbacter	1.56882
Sample1	Vize_island	yes	2	Candidatus_Nanogingivalis	0
Sample1	Vize_island	yes	2	Candidatus_Nanohalobium	0
Sample1	Vize_island	yes	2	Candidatus_Nanopelagicus	4.05724
Sample1	Vize_island	yes	2	Candidatus_Nanoperiomorbus	0.126815
Sample1	Vize_island	yes	2	Candidatus_Nanopusillus	0
Sample1	Vize_island	yes	2	Candidatus_Nanosalina	0
Sample1	Vize_island	yes	2	Candidatus_Nanosynbacter	0.302297
Sample1	Vize_island	yes	2	Candidatus_Nanosyncoccus	2.14416
Sample1	Vize_island	yes	2	Candidatus_Nanosynsacchari	0
Sample1	Vize_island	yes	2	Candidatus_Nardonella	0.047167
Sample1	Vize_island	yes	2	Candidatus_Nasuia	0
Sample1	Vize_island	yes	2	Candidatus_Neoehrlichia	0.18488
Sample1	Vize_island	yes	2	Candidatus_Nephrothrix	16.5885
Sample1	Vize_island	yes	2	Candidatus_Neptunochlamydia	2.85262
Sample1	Vize_island	yes	2	Candidatus_Nesciobacter	0.0583381
Sample1	Vize_island	yes	2	Candidatus_Nitrocaldera	0
Sample1	Vize_island	yes	2	Candidatus_Nitrohelix	4.33995
Sample1	Vize_island	yes	2	Candidatus_Nitromaritima	2.1905
Sample1	Vize_island	yes	2	Candidatus_Nitronauta	6.5457
Sample1	Vize_island	yes	2	Candidatus_Nitrosacidococcus	3.42999
Sample1	Vize_island	yes	2	Candidatus_Nitrosocaldus	0.250142
Sample1	Vize_island	yes	2	Candidatus_Nitrosocosmicus	25.8808
Sample1	Vize_island	yes	2	Candidatus_Nitrosoglobus	7.01563
Sample1	Vize_island	yes	2	Candidatus_Nitrosomarinus	0.150012
Sample1	Vize_island	yes	2	Candidatus_Nitrosopelagicus	0
Sample1	Vize_island	yes	2	Candidatus_Nitrosopolaris	5.91618
Sample1	Vize_island	yes	2	Candidatus_Nitrosotalea	5.59778
Sample1	Vize_island	yes	2	Candidatus_Nitrosotenuis	2.98537
Sample1	Vize_island	yes	2	Candidatus_Nitrosothermus	0.0265491
Sample1	Vize_island	yes	2	Candidatus_Nitrosymbiomonas	1.74733
Sample1	Vize_island	yes	2	Candidatus_Nitrotoga	218.294
Sample1	Vize_island	yes	2	Candidatus_Norongarragalina	0.878248
Sample1	Vize_island	yes	2	Candidatus_Nucleicultrix	2.84997
Sample1	Vize_island	yes	2	Candidatus_Odinarchaeum	0.213316
Sample1	Vize_island	yes	2	Candidatus_Odyssella	3.81813
Sample1	Vize_island	yes	2	Candidatus_Omnitrophus	1.21497
Sample1	Vize_island	yes	2	Candidatus_Ordinivivax	2.58652
Sample1	Vize_island	yes	2	Candidatus_Ozemobacter	5.95148
Sample1	Vize_island	yes	2	Candidatus_Paracaedibacter	11.8706
Sample1	Vize_island	yes	2	Candidatus_Paracaedimonas	0.662208
Sample1	Vize_island	yes	2	Candidatus_Paraluminiphilus	0.998956
Sample1	Vize_island	yes	2	Candidatus_Parvarchaeum	0.26487
Sample1	Vize_island	yes	2	Candidatus_Parvibacillus	84.3385
Sample1	Vize_island	yes	2	Candidatus_Pelagibacter	13.6857
Sample1	Vize_island	yes	2	Candidatus_Pelagisphaera	15.9139
Sample1	Vize_island	yes	2	Candidatus_Peribacter	0.120481
Sample1	Vize_island	yes	2	Candidatus_Phaeomarinobacter	33.9579
Sample1	Vize_island	yes	2	Candidatus_Photodesmus	0.0831318
Sample1	Vize_island	yes	2	Candidatus_Phycorickettsia	2.77834
Sample1	Vize_island	yes	2	Candidatus_Phycosocius	31.8108
Sample1	Vize_island	yes	2	Candidatus_Phytoplasma	0.379058
Sample1	Vize_island	yes	2	Candidatus_Planktophila	11.8409
Sample1	Vize_island	yes	2	Candidatus_Portiera	0
Sample1	Vize_island	yes	2	Candidatus_Pristimantibacillus	0.916626
Sample1	Vize_island	yes	2	Candidatus_Profftella	0.134216
Sample1	Vize_island	yes	2	Candidatus_Profftia	0.143022
Sample1	Vize_island	yes	2	Candidatus_Prometheoarchaeum	0.114522
Sample1	Vize_island	yes	2	Candidatus_Promineifilum	55.9147
Sample1	Vize_island	yes	2	Candidatus_Protochlamydia	17.1427
Sample1	Vize_island	yes	2	Candidatus_Pseudothioglobus	2.95575
Sample1	Vize_island	yes	2	Candidatus_Puniceispirillum	8.06639
Sample1	Vize_island	yes	2	Candidatus_Purcelliella	0.0503829
Sample1	Vize_island	yes	2	Candidatus_Reconcilbacillus	2.98051
Sample1	Vize_island	yes	2	Candidatus_Regiella	1.07192
Sample1	Vize_island	yes	2	Candidatus_Reidiella	0.714532
Sample1	Vize_island	yes	2	Candidatus_Rhabdochlamydia	1.24456
Sample1	Vize_island	yes	2	Candidatus_Riesia	0
Sample1	Vize_island	yes	2	Candidatus_Roseilinea	156.413
Sample1	Vize_island	yes	2	Candidatus_Rubidus	2.83961
Sample1	Vize_island	yes	2	Candidatus_Ruthturnera	0.545408
Sample1	Vize_island	yes	2	Candidatus_Saccharicenans	3.731
Sample1	Vize_island	yes	2	Candidatus_Saccharimonas	0.396255
Sample1	Vize_island	yes	2	Candidatus_Sarmatiella	0.125482
Sample1	Vize_island	yes	2	Candidatus_Scalindua	24.9266
Sample1	Vize_island	yes	2	Candidatus_Schmidhempelia	0.520645
Sample1	Vize_island	yes	2	Candidatus_Schneideria	0
Sample1	Vize_island	yes	2	Candidatus_Shikimatogenerans	0.255993
Sample1	Vize_island	yes	2	Candidatus_Similichlamydia	0.149353
Sample1	Vize_island	yes	2	Candidatus_Sneabacter	0
Sample1	Vize_island	yes	2	Candidatus_Soleaferrea	0.252139
Sample1	Vize_island	yes	2	Candidatus_Solibacter	28.2055
Sample1	Vize_island	yes	2	Candidatus_Solincola	2.43904
Sample1	Vize_island	yes	2	Candidatus_Stahlbacteria	8.2197
Sample1	Vize_island	yes	2	Candidatus_Steffania	0.0207829
Sample1	Vize_island	yes	2	Candidatus_Stoquefichus	0.190788
Sample1	Vize_island	yes	2	Candidatus_Sulfidibacterium	6.16659
Sample1	Vize_island	yes	2	Candidatus_Sulfobium	7.17307
Sample1	Vize_island	yes	2	Candidatus_Sulfopaludibacter	924.422
Sample1	Vize_island	yes	2	Candidatus_Sulfotelmatobacter	68.843
Sample1	Vize_island	yes	2	Candidatus_Sulfotelmatomonas	51.279
Sample1	Vize_island	yes	2	Candidatus_Sumerlaea	0.938756
Sample1	Vize_island	yes	2	Candidatus_Symbiobacter	15.7139
Sample1	Vize_island	yes	2	Candidatus_Symbiothrix	0.556091
Sample1	Vize_island	yes	2	Candidatus_Synchoanobacter	0.328957
Sample1	Vize_island	yes	2	Candidatus_Syntrophoarchaeum	0.207852
Sample1	Vize_island	yes	2	Candidatus_Syntrophocurvum	0.884754
Sample1	Vize_island	yes	2	Candidatus_Syntrophonatronum	1.34695
Sample1	Vize_island	yes	2	Candidatus_Syntrophosphaera	0.174427
Sample1	Vize_island	yes	2	Candidatus_Tachikawaea	0.114342
Sample1	Vize_island	yes	2	Candidatus_Tenderia	11.8363
Sample1	Vize_island	yes	2	Candidatus_Termititenax	1.7428
Sample1	Vize_island	yes	2	Candidatus_Terraquivivens	0
Sample1	Vize_island	yes	2	Candidatus_Thalassoarchaea	0.0388921
Sample1	Vize_island	yes	2	Candidatus_Thermochlorobacter	8.47045
Sample1	Vize_island	yes	2	Candidatus_Thermokryptus	4.40104
Sample1	Vize_island	yes	2	Candidatus_Thiodiazotropha	6.86725
Sample1	Vize_island	yes	2	Candidatus_Thioglobus	23.3549
Sample1	Vize_island	yes	2	Candidatus_Thiosymbion	19.499
Sample1	Vize_island	yes	2	Candidatus_Tiddalikarchaeum	0
Sample1	Vize_island	yes	2	Candidatus_Tokpelaia	12.0281
Sample1	Vize_island	yes	2	Candidatus_Tremblaya	0
Sample1	Vize_island	yes	2	Candidatus_Uabimicrobium	15.7842
Sample1	Vize_island	yes	2	Candidatus_Udaeobacter	147.621
Sample1	Vize_island	yes	2	Candidatus_Vallotia	6.39028
Sample1	Vize_island	yes	2	Candidatus_Vecturithrix	26.6561
Sample1	Vize_island	yes	2	Candidatus_Velamenicoccus	1.58158
Sample1	Vize_island	yes	2	Candidatus_Vesicomyosocius	0.221076
Sample1	Vize_island	yes	2	Candidatus_Viadribacter	2179.04
Sample1	Vize_island	yes	2	Candidatus_Vidania	0
Sample1	Vize_island	yes	2	Candidatus_Viridilinea	121.19
Sample1	Vize_island	yes	2	Candidatus_Vondammii	2.34148
Sample1	Vize_island	yes	2	Candidatus_Walczuchella	0.042092
Sample1	Vize_island	yes	2	Candidatus_Westeberhardia	0
Sample1	Vize_island	yes	2	Candidatus_Wolframiiraptor	0
Sample1	Vize_island	yes	2	Candidatus_Xenolissoclinum	0.479598
Sample1	Vize_island	yes	2	Candidatus_Xiphinematobacter	12.7115
Sample1	Vize_island	yes	2	Candidatus_Zinderia	0
Sample1	Vize_island	yes	2	Candidimonas	81.8589
Sample1	Vize_island	yes	2	Candolleomyces	1.96861
Sample1	Vize_island	yes	2	Canibacter	0.84155
Sample1	Vize_island	yes	2	Canicola	0.134917
Sample1	Vize_island	yes	2	Caniella	0
Sample1	Vize_island	yes	2	Cantharellus	0.468457
Sample1	Vize_island	yes	2	Capillibacterium	3.88687
Sample1	Vize_island	yes	2	Capillimicrobium	261.794
Sample1	Vize_island	yes	2	Capnocytophaga	15.4546
Sample1	Vize_island	yes	2	Caproicibacter	0.105147
Sample1	Vize_island	yes	2	Caproicibacterium	1.23734
Sample1	Vize_island	yes	2	Caproiciproducens	1.43892
Sample1	Vize_island	yes	2	Capronia	6.82484
Sample1	Vize_island	yes	2	Capsosiphon	0
Sample1	Vize_island	yes	2	Capsulimonas	79.31
Sample1	Vize_island	yes	2	Carbonactinospora	89.4995
Sample1	Vize_island	yes	2	Carboxydocella	3.89095
Sample1	Vize_island	yes	2	Carboxydothermus	6.08472
Sample1	Vize_island	yes	2	Carboxylicivirga	12.5813
Sample1	Vize_island	yes	2	Cardiobacterium	5.38477
Sample1	Vize_island	yes	2	Cardiosporidium	0.116676
Sample1	Vize_island	yes	2	Carltongylesvirus	0
Sample1	Vize_island	yes	2	Carnimonas	1.83533
Sample1	Vize_island	yes	2	Carnobacterium	2.36043
Sample1	Vize_island	yes	2	Carpasinavirus	0
Sample1	Vize_island	yes	2	Carpediemonas	0.154432
Sample1	Vize_island	yes	2	Carteria	0.048901
Sample1	Vize_island	yes	2	Caryophanon	0.143373
Sample1	Vize_island	yes	2	Casadabanvirus	0
Sample1	Vize_island	yes	2	Casimicrobium	88.5958
Sample1	Vize_island	yes	2	Castellaniella	51.162
Sample1	Vize_island	yes	2	Catalinimonas	72.9718
Sample1	Vize_island	yes	2	Catellatospora	348.874
Sample1	Vize_island	yes	2	Catellicoccus	0.0805479
Sample1	Vize_island	yes	2	Catelliglobosispora	44.059
Sample1	Vize_island	yes	2	Catenaria	0.370268
Sample1	Vize_island	yes	2	Catenibacillus	0.135383
Sample1	Vize_island	yes	2	Catenibacterium	0.138553
Sample1	Vize_island	yes	2	Catenisphaera	0.37538
Sample1	Vize_island	yes	2	Catenococcus	0.0262867
Sample1	Vize_island	yes	2	Catenovulum	11.8028
Sample1	Vize_island	yes	2	Catenulispora	111.347
Sample1	Vize_island	yes	2	Catenuloplanes	42.0607
Sample1	Vize_island	yes	2	Catonella	0.529441
Sample1	Vize_island	yes	2	Catovirus	0.155778
Sample1	Vize_island	yes	2	Caulerpa	0.0418273
Sample1	Vize_island	yes	2	Caulifigura	133.48
Sample1	Vize_island	yes	2	Caulobacter	1199.15
Sample1	Vize_island	yes	2	Caulochytrium	0.825967
Sample1	Vize_island	yes	2	Cavenderia	0.741537
Sample1	Vize_island	yes	2	Cavernulicola	0
Sample1	Vize_island	yes	2	Caviibacter	0.140844
Sample1	Vize_island	yes	2	Caviibacterium	0
Sample1	Vize_island	yes	2	Cbunavirus	0
Sample1	Vize_island	yes	2	Ceceduovirus	0
Sample1	Vize_island	yes	2	Cecembia	13.5876
Sample1	Vize_island	yes	2	Cedecea	4.27329
Sample1	Vize_island	yes	2	Ceetrepovirus	0.284759
Sample1	Vize_island	yes	2	Celeribacter	22.0801
Sample1	Vize_island	yes	2	Celerinatantimonas	4.1472
Sample1	Vize_island	yes	2	Celiavirus	0
Sample1	Vize_island	yes	2	Cellubavirus	0
Sample1	Vize_island	yes	2	Cellulomonas	1476.89
Sample1	Vize_island	yes	2	Cellulophaga	19.3218
Sample1	Vize_island	yes	2	Cellulosilyticum	2.31459
Sample1	Vize_island	yes	2	Cellulosimicrobium	64.7208
Sample1	Vize_island	yes	2	Cellvibrio	121.238
Sample1	Vize_island	yes	2	Cenarchaeum	0.219741
Sample1	Vize_island	yes	2	Cenococcum	6.89099
Sample1	Vize_island	yes	2	Cenphatecvirus	0
Sample1	Vize_island	yes	2	Centipeda	0.0698455
Sample1	Vize_island	yes	2	Cephaloticoccus	65.1351
Sample1	Vize_island	yes	2	Cephalotrichum	1.00571
Sample1	Vize_island	yes	2	Ceraceosorus	0.94679
Sample1	Vize_island	yes	2	Ceramium	0
Sample1	Vize_island	yes	2	Cerasibacillus	0.200786
Sample1	Vize_island	yes	2	Cerasicoccus	36.6396
Sample1	Vize_island	yes	2	Cerataulina	0
Sample1	Vize_island	yes	2	Ceratobasidium	6.89112
Sample1	Vize_island	yes	2	Ceratocystis	0.092889
Sample1	Vize_island	yes	2	Cercomonas	0.0821055
Sample1	Vize_island	yes	2	Cercospora	1.58139
Sample1	Vize_island	yes	2	Cereibacter	145.712
Sample1	Vize_island	yes	2	Cerioporus	0
Sample1	Vize_island	yes	2	Certrevirus	0
Sample1	Vize_island	yes	2	Cesiribacter	35.8968
Sample1	Vize_island	yes	2	Cetobacterium	1.83928
Sample1	Vize_island	yes	2	Cetraspora	0.0523665
Sample1	Vize_island	yes	2	Chachezhania	8.08519
Sample1	Vize_island	yes	2	Chaenotheca	0.846229
Sample1	Vize_island	yes	2	Chaetoceros	1.51625
Sample1	Vize_island	yes	2	Chaetomium	1.06429
Sample1	Vize_island	yes	2	Chaetomorpha	0
Sample1	Vize_island	yes	2	Chaetopeltis	0
Sample1	Vize_island	yes	2	Chaetophora	0
Sample1	Vize_island	yes	2	Chaetophoropsis	0
Sample1	Vize_island	yes	2	Chakrabartia	43.6093
Sample1	Vize_island	yes	2	Chakrabartyvirus	0
Sample1	Vize_island	yes	2	Chamaesiphon	50.0662
Sample1	Vize_island	yes	2	Changchengzhania	1.20481
Sample1	Vize_island	yes	2	Changpingibacter	1.97964
Sample1	Vize_island	yes	2	Chania	0.292909
Sample1	Vize_island	yes	2	Characiochloris	0
Sample1	Vize_island	yes	2	Characiopsis	0
Sample1	Vize_island	yes	2	Charlievirus	0.26041
Sample1	Vize_island	yes	2	Charybdisvirus	0
Sample1	Vize_island	yes	2	Chattonella	0
Sample1	Vize_island	yes	2	Chelativorans	272.658
Sample1	Vize_island	yes	2	Chelatococcus	199.925
Sample1	Vize_island	yes	2	Chelonobacter	0.614438
Sample1	Vize_island	yes	2	Chenggangzhangella	18.5123
Sample1	Vize_island	yes	2	Chengkuizengella	3.27178
Sample1	Vize_island	yes	2	Chenonavirus	0
Sample1	Vize_island	yes	2	Cheoctovirus	0.188266
Sample1	Vize_island	yes	2	Chiangmaivirus	0
Sample1	Vize_island	yes	2	Chiayiivirga	542.635
Sample1	Vize_island	yes	2	Chilodonella	0
Sample1	Vize_island	yes	2	Chilomastix	0
Sample1	Vize_island	yes	2	Chimaeribacter	1.25773
Sample1	Vize_island	yes	2	Chishuiella	0.703904
Sample1	Vize_island	yes	2	Chitinasiproducens	15.338
Sample1	Vize_island	yes	2	Chitinibacter	18.3038
Sample1	Vize_island	yes	2	Chitinilyticum	15.5468
Sample1	Vize_island	yes	2	Chitinimonas	138.202
Sample1	Vize_island	yes	2	Chitiniphilus	28.5338
Sample1	Vize_island	yes	2	Chitinispirillum	8.56915
Sample1	Vize_island	yes	2	Chitinivibrio	1.18997
Sample1	Vize_island	yes	2	Chitinivorax	47.2926
Sample1	Vize_island	yes	2	Chitinolyticbacter	19.3713
Sample1	Vize_island	yes	2	Chitinophaga	1120.48
Sample1	Vize_island	yes	2	Chiua	0
Sample1	Vize_island	yes	2	Chlamydia	7.10284
Sample1	Vize_island	yes	2	Chlamydiifrater	0.452111
Sample1	Vize_island	yes	2	Chlamydoabsidia	0.151149
Sample1	Vize_island	yes	2	Chlamydomonas	8.0123
Sample1	Vize_island	yes	2	Chloracidobacterium	110.705
Sample1	Vize_island	yes	2	Chlorarachnion	0
Sample1	Vize_island	yes	2	Chlorella	17.078
Sample1	Vize_island	yes	2	Chlorellidium	0
Sample1	Vize_island	yes	2	Chlorobaculum	11.4843
Sample1	Vize_island	yes	2	Chlorobium	68.3717
Sample1	Vize_island	yes	2	Chlorociboria	4.08569
Sample1	Vize_island	yes	2	Chlorococcum	0
Sample1	Vize_island	yes	2	Chloroflexus	111.595
Sample1	Vize_island	yes	2	Chlorogloea	13.0064
Sample1	Vize_island	yes	2	Chlorogloeopsis	15.1361
Sample1	Vize_island	yes	2	Chlorogonium	0
Sample1	Vize_island	yes	2	Chloroherpeton	13.6569
Sample1	Vize_island	yes	2	Chloroidium	3.54396
Sample1	Vize_island	yes	2	Chloromonas	0
Sample1	Vize_island	yes	2	Chloronema	0.0371539
Sample1	Vize_island	yes	2	Chloroparvula	0.340886
Sample1	Vize_island	yes	2	Chloropicon	1.66932
Sample1	Vize_island	yes	2	Chlorosarcina	0.744516
Sample1	Vize_island	yes	2	Chlorosarcinopsis	0
Sample1	Vize_island	yes	2	Chlorovirus	0
Sample1	Vize_island	yes	2	Choanephora	0.294424
Sample1	Vize_island	yes	2	Choiromyces	2.28856
Sample1	Vize_island	yes	2	Cholamonas	0
Sample1	Vize_island	yes	2	Chondria	0.0355644
Sample1	Vize_island	yes	2	Chondrocystis	5.88
Sample1	Vize_island	yes	2	Chondromyces	383.277
Sample1	Vize_island	yes	2	Chondrus	2.81148
Sample1	Vize_island	yes	2	Chorda	0.483548
Sample1	Vize_island	yes	2	Chordicoccus	0.957518
Sample1	Vize_island	yes	2	Choricystis	0.221685
Sample1	Vize_island	yes	2	Christensenella	2.77518
Sample1	Vize_island	yes	2	Christiangramia	35.7776
Sample1	Vize_island	yes	2	Chromatium	13.0982
Sample1	Vize_island	yes	2	Chromatocurvus	7.61077
Sample1	Vize_island	yes	2	Chromera	0
Sample1	Vize_island	yes	2	Chromobacterium	62.8278
Sample1	Vize_island	yes	2	Chromochloris	0.184449
Sample1	Vize_island	yes	2	Chromohalobacter	6.42891
Sample1	Vize_island	yes	2	Chroococcidiopsis	75.5935
Sample1	Vize_island	yes	2	Chroococcus	10.5059
Sample1	Vize_island	yes	2	Chroodactylon	0
Sample1	Vize_island	yes	2	Chroogloeocystis	4.74546
Sample1	Vize_island	yes	2	Chroomonas	0.0995334
Sample1	Vize_island	yes	2	Chryseobacterium	171.598
Sample1	Vize_island	yes	2	Chryseoglobus	8.52274
Sample1	Vize_island	yes	2	Chryseolinea	2653.27
Sample1	Vize_island	yes	2	Chryseomicrobium	0.17657
Sample1	Vize_island	yes	2	Chryseosolibacter	589.925
Sample1	Vize_island	yes	2	Chryseotalea	438.207
Sample1	Vize_island	yes	2	Chrysiogenes	2.13395
Sample1	Vize_island	yes	2	Chrysochromulina	3.70431
Sample1	Vize_island	yes	2	Chrysonebula	0
Sample1	Vize_island	yes	2	Chrysoparadoxa	0
Sample1	Vize_island	yes	2	Chrysophaeum	0.782978
Sample1	Vize_island	yes	2	Chrysoporthe	0.0886739
Sample1	Vize_island	yes	2	Chrysosporum	1.73792
Sample1	Vize_island	yes	2	Chrysothrix	1.05023
Sample1	Vize_island	yes	2	Chrysotila	0.0467841
Sample1	Vize_island	yes	2	Chthoniobacter	3790.71
Sample1	Vize_island	yes	2	Chthonobacter	100.036
Sample1	Vize_island	yes	2	Chthonomonas	59.7193
Sample1	Vize_island	yes	2	Chytridium	0.123158
Sample1	Vize_island	yes	2	Chytriomyces	1.36572
Sample1	Vize_island	yes	2	Ciborinia	0.301084
Sample1	Vize_island	yes	2	Ciceribacter	38.3566
Sample1	Vize_island	yes	2	Ciliophrys	0
Sample1	Vize_island	yes	2	Cimandefvirus	0
Sample1	Vize_island	yes	2	Cimpunavirus	0.308524
Sample1	Vize_island	yes	2	Cinunavirus	0
Sample1	Vize_island	yes	2	Circinella	0.323858
Sample1	Vize_island	yes	2	Circovirus	0
Sample1	Vize_island	yes	2	Cirrosporium	2.14031
Sample1	Vize_island	yes	2	Citreicella	4.9481
Sample1	Vize_island	yes	2	Citreicoccus	1.1893
Sample1	Vize_island	yes	2	Citreimonas	4.33301
Sample1	Vize_island	yes	2	Citricoccus	23.1238
Sample1	Vize_island	yes	2	Citrifermentans	11.542
Sample1	Vize_island	yes	2	Citrobacter	184.829
Sample1	Vize_island	yes	2	Citromicrobium	13.4839
Sample1	Vize_island	yes	2	Citrovirus	0
Sample1	Vize_island	yes	2	Cladobotryum	0
Sample1	Vize_island	yes	2	Cladochytrium	2.26996
Sample1	Vize_island	yes	2	Cladocopium	70.2285
Sample1	Vize_island	yes	2	Cladonia	0.0183717
Sample1	Vize_island	yes	2	Cladophialophora	12.6858
Sample1	Vize_island	yes	2	Cladophora	1.24795
Sample1	Vize_island	yes	2	Cladosiphon	0
Sample1	Vize_island	yes	2	Cladosporium	0
Sample1	Vize_island	yes	2	Claroideoglomus	0
Sample1	Vize_island	yes	2	Clastostelium	0
Sample1	Vize_island	yes	2	Clathrospora	2.37869
Sample1	Vize_island	yes	2	Clathrulina	0
Sample1	Vize_island	yes	2	Clathrus	0.25319
Sample1	Vize_island	yes	2	Claussenomyces	9.53682
Sample1	Vize_island	yes	2	Clavaria	0
Sample1	Vize_island	yes	2	Clavibacter	21.1536
Sample1	Vize_island	yes	2	Claviceps	2.24908
Sample1	Vize_island	yes	2	Clavispora	0.0782417
Sample1	Vize_island	yes	2	Clavulina	0.345171
Sample1	Vize_island	yes	2	Cliftonaea	0
Sample1	Vize_island	yes	2	Climaconeis	0.954681
Sample1	Vize_island	yes	2	Cloacibacillus	1.81616
Sample1	Vize_island	yes	2	Cloacibacterium	8.86577
Sample1	Vize_island	yes	2	Clohesyomyces	1.58182
Sample1	Vize_island	yes	2	Clonostachys	0.944448
Sample1	Vize_island	yes	2	Clostridiisalibacter	0.181137
Sample1	Vize_island	yes	2	Clostridioides	4.85855
Sample1	Vize_island	yes	2	Clostridium	132.205
Sample1	Vize_island	yes	2	Clownvirus	0
Sample1	Vize_island	yes	2	Clydaea	0
Sample1	Vize_island	yes	2	Clydonella	0
Sample1	Vize_island	yes	2	Cnuella	69.9196
Sample1	Vize_island	yes	2	Cnuibacter	1.98776
Sample1	Vize_island	yes	2	Cobetia	4.52007
Sample1	Vize_island	yes	2	Coccidioides	0.647676
Sample1	Vize_island	yes	2	Coccobotrys	0
Sample1	Vize_island	yes	2	Coccocarpia	0
Sample1	Vize_island	yes	2	Coccolithovirus	0
Sample1	Vize_island	yes	2	Coccomyxa	611.507
Sample1	Vize_island	yes	2	Cocconeis	0
Sample1	Vize_island	yes	2	Coccophora	0
Sample1	Vize_island	yes	2	Cochleicola	1.86318
Sample1	Vize_island	yes	2	Cochliopodium	0.0326007
Sample1	Vize_island	yes	2	Cochlodiniinecator	1.66111
Sample1	Vize_island	yes	2	Cocleimonas	2.93049
Sample1	Vize_island	yes	2	Codium	0.193974
Sample1	Vize_island	yes	2	Coelomomyces	0.121874
Sample1	Vize_island	yes	2	Coemansia	6.25783
Sample1	Vize_island	yes	2	Coetzeea	0.170527
Sample1	Vize_island	yes	2	Cognataquiflexum	12.1863
Sample1	Vize_island	yes	2	Cognatazoarcus	31.0963
Sample1	Vize_island	yes	2	Cognaticolwellia	2.1944
Sample1	Vize_island	yes	2	Cognatishimia	12.8709
Sample1	Vize_island	yes	2	Cognatiyoonia	4.14181
Sample1	Vize_island	yes	2	Cohaesibacter	75.5791
Sample1	Vize_island	yes	2	Cohnella	123.699
Sample1	Vize_island	yes	2	Cokeromyces	0.0668396
Sample1	Vize_island	yes	2	Coleochlamys	0
Sample1	Vize_island	yes	2	Coleofasciculus	88.9269
Sample1	Vize_island	yes	2	Coleophoma	9.22612
Sample1	Vize_island	yes	2	Colibacter	0.76539
Sample1	Vize_island	yes	2	Colidextribacter	0.122403
Sample1	Vize_island	yes	2	Collariella	0.150021
Sample1	Vize_island	yes	2	Colletotrichum	12.7345
Sample1	Vize_island	yes	2	Collibacillus	2.5171
Sample1	Vize_island	yes	2	Collimonas	144.011
Sample1	Vize_island	yes	2	Collinsella	10.8708
Sample1	Vize_island	yes	2	Collybiopsis	0.70841
Sample1	Vize_island	yes	2	Colossusvirus	0
Sample1	Vize_island	yes	2	Colponema	0.0475039
Sample1	Vize_island	yes	2	Colwellia	31.5525
Sample1	Vize_island	yes	2	Comamonas	208.836
Sample1	Vize_island	yes	2	Commensalibacter	8.02625
Sample1	Vize_island	yes	2	Companilactobacillus	2.2855
Sample1	Vize_island	yes	2	Compostibacillus	0.246528
Sample1	Vize_island	yes	2	Compostimonas	13.6539
Sample1	Vize_island	yes	2	Compsopogon	0
Sample1	Vize_island	yes	2	Conchiformibius	3.30489
Sample1	Vize_island	yes	2	Conexibacter	689.84
Sample1	Vize_island	yes	2	Conexivisphaera	0.0365414
Sample1	Vize_island	yes	2	Confluentibacter	10.9237
Sample1	Vize_island	yes	2	Congregibacter	5.55492
Sample1	Vize_island	yes	2	Congzhengia	0.969048
Sample1	Vize_island	yes	2	Conidiobolus	0.188223
Sample1	Vize_island	yes	2	Coniella	0.0208808
Sample1	Vize_island	yes	2	Coniferiporia	0.930546
Sample1	Vize_island	yes	2	Coniochaeta	2.77087
Sample1	Vize_island	yes	2	Coniophora	0
Sample1	Vize_island	yes	2	Coniosporium	8.91082
Sample1	Vize_island	yes	2	Conservatibacter	0.0588543
Sample1	Vize_island	yes	2	Consotaella	27.0456
Sample1	Vize_island	yes	2	Constantimarinum	2.76158
Sample1	Vize_island	yes	2	Conticribra	0.0168795
Sample1	Vize_island	yes	2	Conyzicola	31.0827
Sample1	Vize_island	yes	2	Copranaerobaculum	0.160841
Sample1	Vize_island	yes	2	Coprinellus	0.69435
Sample1	Vize_island	yes	2	Coprinopsis	0.286049
Sample1	Vize_island	yes	2	Coprobacillus	1.12969
Sample1	Vize_island	yes	2	Coprobacter	1.43436
Sample1	Vize_island	yes	2	Coprococcus	2.08645
Sample1	Vize_island	yes	2	Coprothermobacter	2.03583
Sample1	Vize_island	yes	2	Coraliomargarita	32.869
Sample1	Vize_island	yes	2	Corallina	0.0821055
Sample1	Vize_island	yes	2	Corallincola	3.57641
Sample1	Vize_island	yes	2	Corallococcus	384.351
Sample1	Vize_island	yes	2	Coralloluteibacterium	32.8869
Sample1	Vize_island	yes	2	Cordyceps	1.89725
Sample1	Vize_island	yes	2	Coriobacterium	0.0289154
Sample1	Vize_island	yes	2	Corndogvirus	0.157477
Sample1	Vize_island	yes	2	Corticibacter	3.37738
Sample1	Vize_island	yes	2	Corticibacterium	16.474
Sample1	Vize_island	yes	2	Corticimicrobacter	0.641838
Sample1	Vize_island	yes	2	Corynebacterium	141.77
Sample1	Vize_island	yes	2	Corynespora	1.76665
Sample1	Vize_island	yes	2	Coscinodiscus	0.0947898
Sample1	Vize_island	yes	2	Costertonia	1.83941
Sample1	Vize_island	yes	2	Couchioplanes	67.9924
Sample1	Vize_island	yes	2	Coxiella	9.939
Sample1	Vize_island	yes	2	Crassaminicella	2.25618
Sample1	Vize_island	yes	2	Crassisporium	0
Sample1	Vize_island	yes	2	Crateriforma	30.5981
Sample1	Vize_island	yes	2	Craterilacuibacter	2.27157
Sample1	Vize_island	yes	2	Craurococcus	7.52108
Sample1	Vize_island	yes	2	Crenalkalicoccus	21.7144
Sample1	Vize_island	yes	2	Creneis	0
Sample1	Vize_island	yes	2	Crenobacter	42.1366
Sample1	Vize_island	yes	2	Crenothrix	20.9905
Sample1	Vize_island	yes	2	Crepidotus	0.161645
Sample1	Vize_island	yes	2	Criblamydia	7.09967
Sample1	Vize_island	yes	2	Cribrihabitans	2.16968
Sample1	Vize_island	yes	2	Cricetibacter	0.479358
Sample1	Vize_island	yes	2	Criibacterium	0.136421
Sample1	Vize_island	yes	2	Crinalium	17.7979
Sample1	Vize_island	yes	2	Cristinia	0.559237
Sample1	Vize_island	yes	2	Crithidia	0
Sample1	Vize_island	yes	2	Croceibacter	0.574901
Sample1	Vize_island	yes	2	Croceibacterium	54.1652
Sample1	Vize_island	yes	2	Croceicoccus	68.5648
Sample1	Vize_island	yes	2	Croceimicrobium	6.80735
Sample1	Vize_island	yes	2	Croceitalea	2.02974
Sample1	Vize_island	yes	2	Croceivirga	5.09625
Sample1	Vize_island	yes	2	Crocinitomix	46.164
Sample1	Vize_island	yes	2	Crocosphaera	7.37066
Sample1	Vize_island	yes	2	Cronartium	0.287735
Sample1	Vize_island	yes	2	Cronobacter	4.05231
Sample1	Vize_island	yes	2	Cronusvirus	0
Sample1	Vize_island	yes	2	Crossiella	42.4302
Sample1	Vize_island	yes	2	Crouania	0.0978021
Sample1	Vize_island	yes	2	Crucibulum	0.7492
Sample1	Vize_island	yes	2	Cruoricaptor	3.23976
Sample1	Vize_island	yes	2	Crusticorallina	0
Sample1	Vize_island	yes	2	Cryobacterium	676.404
Sample1	Vize_island	yes	2	Cryomorpha	18.6469
Sample1	Vize_island	yes	2	Cryomyces	8.57861
Sample1	Vize_island	yes	2	Cryothecomonas	0
Sample1	Vize_island	yes	2	Cryphonectria	0.369609
Sample1	Vize_island	yes	2	Cryptobacterium	0.21535
Sample1	Vize_island	yes	2	Cryptobia	0
Sample1	Vize_island	yes	2	Cryptocaryon	0
Sample1	Vize_island	yes	2	Cryptococcus	0.874971
Sample1	Vize_island	yes	2	Cryptomonas	1.03787
Sample1	Vize_island	yes	2	Cryptosporangium	132.315
Sample1	Vize_island	yes	2	Cryptosporidium	0.226816
Sample1	Vize_island	yes	2	Cryptosporiopsis	0
Sample1	Vize_island	yes	2	Cubamyces	0.0532043
Sample1	Vize_island	yes	2	Cucumibacter	27.1073
Sample1	Vize_island	yes	2	Cucumispora	0.0334198
Sample1	Vize_island	yes	2	Cucurbitaria	0.519022
Sample1	Vize_island	yes	2	Cudoniella	16.401
Sample1	Vize_island	yes	2	Culicoidibacter	0.871755
Sample1	Vize_island	yes	2	Culturomica	0
Sample1	Vize_island	yes	2	Cumathamnion	0
Sample1	Vize_island	yes	2	Cumulibacter	32.8144
Sample1	Vize_island	yes	2	Cuneatibacter	0.777985
Sample1	Vize_island	yes	2	Cuniculiplasma	0.0542901
Sample1	Vize_island	yes	2	Cunninghamella	0.229397
Sample1	Vize_island	yes	2	Cupidesulfovibrio	3.75105
Sample1	Vize_island	yes	2	Cupriavidus	781.692
Sample1	Vize_island	yes	2	Curtobacterium	99.6619
Sample1	Vize_island	yes	2	Curvibacter	235.567
Sample1	Vize_island	yes	2	Curvibasidium	0
Sample1	Vize_island	yes	2	Curvivirga	6.52599
Sample1	Vize_island	yes	2	Curvularia	2.30591
Sample1	Vize_island	yes	2	Cuspidothrix	3.67184
Sample1	Vize_island	yes	2	Cutaneotrichosporon	0.0956962
Sample1	Vize_island	yes	2	Cutibacterium	5.84966
Sample1	Vize_island	yes	2	Cyanidiococcus	1.23671
Sample1	Vize_island	yes	2	Cyanidioschyzon	0.325293
Sample1	Vize_island	yes	2	Cyanidium	0.0841841
Sample1	Vize_island	yes	2	Cyanobacterium	8.97962
Sample1	Vize_island	yes	2	Cyanobium	65.6568
Sample1	Vize_island	yes	2	Cyanophora	0.0429067
Sample1	Vize_island	yes	2	Cyanoptyche	1.73656
Sample1	Vize_island	yes	2	Cyanosarcina	2.91795
Sample1	Vize_island	yes	2	Cyanothece	4.92092
Sample1	Vize_island	yes	2	Cyathus	0.219967
Sample1	Vize_island	yes	2	Cyberlindnera	0.21474
Sample1	Vize_island	yes	2	Cyclobacterium	64.3039
Sample1	Vize_island	yes	2	Cycloclasticus	12.5106
Sample1	Vize_island	yes	2	Cyclocybe	0.109025
Sample1	Vize_island	yes	2	Cyclonatronum	5.5647
Sample1	Vize_island	yes	2	Cyclophora	0
Sample1	Vize_island	yes	2	Cyclospora	0
Sample1	Vize_island	yes	2	Cyclotella	0
Sample1	Vize_island	yes	2	Cylindrobasidium	0.24728
Sample1	Vize_island	yes	2	Cylindrocapsa	0
Sample1	Vize_island	yes	2	Cylindrodendrum	0.486248
Sample1	Vize_island	yes	2	Cylindrospermopsis	13.6343
Sample1	Vize_island	yes	2	Cylindrospermum	31.6626
Sample1	Vize_island	yes	2	Cylindrotheca	0.309875
Sample1	Vize_island	yes	2	Cymbomonas	1.7281
Sample1	Vize_island	yes	2	Cymbopleura	0
Sample1	Vize_island	yes	2	Cyphellophora	14.1903
Sample1	Vize_island	yes	2	Cypionkella	84.8141
Sample1	Vize_island	yes	2	Cysteiniphilum	1.36004
Sample1	Vize_island	yes	2	Cystobacter	189.142
Sample1	Vize_island	yes	2	Cystoisospora	0.383231
Sample1	Vize_island	yes	2	Cytidiella	0.0755743
Sample1	Vize_island	yes	2	Cytobacillus	7.2815
Sample1	Vize_island	yes	2	Cytophaga	26.7725
Sample1	Vize_island	yes	2	Cytospora	0.516039
Sample1	Vize_island	yes	2	Dacrymyces	0
Sample1	Vize_island	yes	2	Dacryopinax	0.401083
Sample1	Vize_island	yes	2	Dactylella	0.440529
Sample1	Vize_island	yes	2	Dactylellina	1.25743
Sample1	Vize_island	yes	2	Dactylococcopsis	3.19442
Sample1	Vize_island	yes	2	Dactylonectria	0.63967
Sample1	Vize_island	yes	2	Dactylosporangium	742.241
Sample1	Vize_island	yes	2	Daedalea	0
Sample1	Vize_island	yes	2	Daedaleopsis	0.248465
Sample1	Vize_island	yes	2	Daeguia	0
Sample1	Vize_island	yes	2	Daejeonella	120.327
Sample1	Vize_island	yes	2	Dakarella	0
Sample1	Vize_island	yes	2	Daldinia	0.447824
Sample1	Vize_island	yes	2	Dankookia	52.4582
Sample1	Vize_island	yes	2	Daredevilvirus	0
Sample1	Vize_island	yes	2	Dasania	7.04895
Sample1	Vize_island	yes	2	Dasycladus	0
Sample1	Vize_island	yes	2	Dasyclonium	0
Sample1	Vize_island	yes	2	Dasysiphonia	0.203588
Sample1	Vize_island	yes	2	Dawidia	168.752
Sample1	Vize_island	yes	2	Debaryomyces	0.237519
Sample1	Vize_island	yes	2	Dechloromonas	219.298
Sample1	Vize_island	yes	2	Decorospora	0.624334
Sample1	Vize_island	yes	2	Decurrovirus	0
Sample1	Vize_island	yes	2	Deefgea	16.9853
Sample1	Vize_island	yes	2	Deferribacter	4.95786
Sample1	Vize_island	yes	2	Deferrisoma	8.17955
Sample1	Vize_island	yes	2	Deferrivibrio	0.666391
Sample1	Vize_island	yes	2	Defluviicoccus	206.801
Sample1	Vize_island	yes	2	Defluviimonas	70.6895
Sample1	Vize_island	yes	2	Defluviitalea	1.0288
Sample1	Vize_island	yes	2	Defluviitoga	0.761666
Sample1	Vize_island	yes	2	Dehalobacter	5.80414
Sample1	Vize_island	yes	2	Dehalobacterium	0.774205
Sample1	Vize_island	yes	2	Dehalococcoides	4.50078
Sample1	Vize_island	yes	2	Dehalogenimonas	10.9551
Sample1	Vize_island	yes	2	Deinobacterium	11.8254
Sample1	Vize_island	yes	2	Deinococcus	408.316
Sample1	Vize_island	yes	2	Delepquintavirus	0
Sample1	Vize_island	yes	2	Delftia	40.1277
Sample1	Vize_island	yes	2	Delitschia	1.60242
Sample1	Vize_island	yes	2	Dellaglioa	0.103915
Sample1	Vize_island	yes	2	Delphinella	1.40699
Sample1	Vize_island	yes	2	Deltalsia	0
Sample1	Vize_island	yes	2	Demequina	127.544
Sample1	Vize_island	yes	2	Demetria	26.1015
Sample1	Vize_island	yes	2	Deminuibacter	57.4462
Sample1	Vize_island	yes	2	Dendronalium	10.5087
Sample1	Vize_island	yes	2	Dendrosporobacter	1.77794
Sample1	Vize_island	yes	2	Dendrothele	0.802958
Sample1	Vize_island	yes	2	Dendryphion	1.8413
Sample1	Vize_island	yes	2	Denitratisoma	71.3365
Sample1	Vize_island	yes	2	Denitrificimonas	3.16476
Sample1	Vize_island	yes	2	Denitrobacterium	0.0828268
Sample1	Vize_island	yes	2	Denitrobaculum	34.099
Sample1	Vize_island	yes	2	Denitromonas	39.9131
Sample1	Vize_island	yes	2	Denitrovibrio	5.67202
Sample1	Vize_island	yes	2	Dentipellis	0.10187
Sample1	Vize_island	yes	2	Dentiscutata	1.15798
Sample1	Vize_island	yes	2	Dependoparvovirus	0
Sample1	Vize_island	yes	2	Derbesia	0
Sample1	Vize_island	yes	2	Derbicusvirus	0.0863707
Sample1	Vize_island	yes	2	Dermabacter	3.39241
Sample1	Vize_island	yes	2	Dermacoccus	45.961
Sample1	Vize_island	yes	2	Dermatophilus	7.74224
Sample1	Vize_island	yes	2	Derxia	111.789
Sample1	Vize_island	yes	2	Desemzia	0.862605
Sample1	Vize_island	yes	2	Desertibacillus	0.46624
Sample1	Vize_island	yes	2	Desertifilum	15.1852
Sample1	Vize_island	yes	2	Desertihabitans	14.4008
Sample1	Vize_island	yes	2	Desertimonas	1050.85
Sample1	Vize_island	yes	2	Desmarestia	0
Sample1	Vize_island	yes	2	Desmonostoc	30.279
Sample1	Vize_island	yes	2	Desmospora	2.24657
Sample1	Vize_island	yes	2	Desnuesiella	1.08872
Sample1	Vize_island	yes	2	Desulfacinum	12.1752
Sample1	Vize_island	yes	2	Desulfallas	3.55498
Sample1	Vize_island	yes	2	Desulfamplus	4.47916
Sample1	Vize_island	yes	2	Desulfarculus	11.1987
Sample1	Vize_island	yes	2	Desulfatibacillum	10.235
Sample1	Vize_island	yes	2	Desulfatiglans	9.9315
Sample1	Vize_island	yes	2	Desulfatirhabdium	15.2996
Sample1	Vize_island	yes	2	Desulfatitalea	26.4651
Sample1	Vize_island	yes	2	Desulfitibacter	3.37467
Sample1	Vize_island	yes	2	Desulfitobacterium	6.04668
Sample1	Vize_island	yes	2	Desulfobacca	11.7839
Sample1	Vize_island	yes	2	Desulfobacter	24.1989
Sample1	Vize_island	yes	2	Desulfobacterium	26.2828
Sample1	Vize_island	yes	2	Desulfobacula	3.955
Sample1	Vize_island	yes	2	Desulfobaculum	2.20425
Sample1	Vize_island	yes	2	Desulfobotulus	6.34444
Sample1	Vize_island	yes	2	Desulfobulbus	50.8101
Sample1	Vize_island	yes	2	Desulfocapsa	7.28413
Sample1	Vize_island	yes	2	Desulfocarbo	5.04516
Sample1	Vize_island	yes	2	Desulfocicer	2.57351
Sample1	Vize_island	yes	2	Desulfococcus	9.33818
Sample1	Vize_island	yes	2	Desulfocucumis	1.57424
Sample1	Vize_island	yes	2	Desulfocurvibacter	5.68551
Sample1	Vize_island	yes	2	Desulfocurvus	5.98469
Sample1	Vize_island	yes	2	Desulfofalx	0.826731
Sample1	Vize_island	yes	2	Desulfofarcimen	2.45358
Sample1	Vize_island	yes	2	Desulfoferrobacter	10.2279
Sample1	Vize_island	yes	2	Desulfofundulus	18.5766
Sample1	Vize_island	yes	2	Desulfofustis	5.52602
Sample1	Vize_island	yes	2	Desulfoglaeba	4.27572
Sample1	Vize_island	yes	2	Desulfogranum	19.1234
Sample1	Vize_island	yes	2	Desulfohalobium	2.51645
Sample1	Vize_island	yes	2	Desulfohalovibrio	5.13575
Sample1	Vize_island	yes	2	Desulfolithobacter	3.64872
Sample1	Vize_island	yes	2	Desulfolucanica	0.842991
Sample1	Vize_island	yes	2	Desulfoluna	13.5244
Sample1	Vize_island	yes	2	Desulfolutivibrio	2.40557
Sample1	Vize_island	yes	2	Desulfomarina	3.37064
Sample1	Vize_island	yes	2	Desulfomicrobium	25.7041
Sample1	Vize_island	yes	2	Desulfomonile	10.4427
Sample1	Vize_island	yes	2	Desulfonatronospira	4.2174
Sample1	Vize_island	yes	2	Desulfonatronovibrio	5.96502
Sample1	Vize_island	yes	2	Desulfonatronum	24.5049
Sample1	Vize_island	yes	2	Desulfonauticus	3.46716
Sample1	Vize_island	yes	2	Desulfonema	26.568
Sample1	Vize_island	yes	2	Desulfonispora	1.05571
Sample1	Vize_island	yes	2	Desulfopila	27.5732
Sample1	Vize_island	yes	2	Desulfoplanes	1.28643
Sample1	Vize_island	yes	2	Desulfoprunum	4.74758
Sample1	Vize_island	yes	2	Desulforadius	2.20847
Sample1	Vize_island	yes	2	Desulforamulus	19.3533
Sample1	Vize_island	yes	2	Desulforapulum	5.28455
Sample1	Vize_island	yes	2	Desulforegula	9.00026
Sample1	Vize_island	yes	2	Desulforhabdus	25.5589
Sample1	Vize_island	yes	2	Desulforhopalus	14.1474
Sample1	Vize_island	yes	2	Desulfosalsimonas	3.64406
Sample1	Vize_island	yes	2	Desulfosarcina	39.1524
Sample1	Vize_island	yes	2	Desulfoscipio	6.14568
Sample1	Vize_island	yes	2	Desulfosediminicola	10.3672
Sample1	Vize_island	yes	2	Desulfosoma	4.46648
Sample1	Vize_island	yes	2	Desulfospira	4.20305
Sample1	Vize_island	yes	2	Desulfosporosinus	37.3262
Sample1	Vize_island	yes	2	Desulfosudis	4.23929
Sample1	Vize_island	yes	2	Desulfotalea	4.61391
Sample1	Vize_island	yes	2	Desulfotignum	5.6711
Sample1	Vize_island	yes	2	Desulfotomaculum	10.5987
Sample1	Vize_island	yes	2	Desulfotruncus	6.92246
Sample1	Vize_island	yes	2	Desulfovermiculus	3.15663
Sample1	Vize_island	yes	2	Desulfovibrio	75.1429
Sample1	Vize_island	yes	2	Desulfovirgula	2.57645
Sample1	Vize_island	yes	2	Desulfovulcanus	3.0949
Sample1	Vize_island	yes	2	Desulfurella	1.66098
Sample1	Vize_island	yes	2	Desulfuribacillus	6.51622
Sample1	Vize_island	yes	2	Desulfurispira	4.62807
Sample1	Vize_island	yes	2	Desulfurispirillum	3.89834
Sample1	Vize_island	yes	2	Desulfurispora	1.56173
Sample1	Vize_island	yes	2	Desulfurivibrio	19.8332
Sample1	Vize_island	yes	2	Desulfurobacterium	3.59085
Sample1	Vize_island	yes	2	Desulfurococcus	0.0541864
Sample1	Vize_island	yes	2	Desulfuromonas	141.488
Sample1	Vize_island	yes	2	Desulfuromusa	3.54283
Sample1	Vize_island	yes	2	Dethiobacter	6.78047
Sample1	Vize_island	yes	2	Dethiosulfatarculus	5.54034
Sample1	Vize_island	yes	2	Dethiosulfatibacter	1.70937
Sample1	Vize_island	yes	2	Dethiosulfovibrio	4.08312
Sample1	Vize_island	yes	2	Detrevirus	0.2798
Sample1	Vize_island	yes	2	Deuterostichococcus	0
Sample1	Vize_island	yes	2	Devosia	2847.05
Sample1	Vize_island	yes	2	Devriesea	1.91939
Sample1	Vize_island	yes	2	Diachea	0
Sample1	Vize_island	yes	2	Diacronema	1.18805
Sample1	Vize_island	yes	2	Dialister	3.5837
Sample1	Vize_island	yes	2	Diaminobutyricibacter	15.9361
Sample1	Vize_island	yes	2	Diaminobutyricimonas	36.0795
Sample1	Vize_island	yes	2	Diaphorobacter	46.9107
Sample1	Vize_island	yes	2	Diaporthe	2.93502
Sample1	Vize_island	yes	2	Dichelobacter	0.524528
Sample1	Vize_island	yes	2	Dichomitus	0
Sample1	Vize_island	yes	2	Dichotomicrobium	114.232
Sample1	Vize_island	yes	2	Dichotomocladium	1.91063
Sample1	Vize_island	yes	2	Dichotomosiphon	0
Sample1	Vize_island	yes	2	Dickeya	10.7197
Sample1	Vize_island	yes	2	Dicloster	0.411119
Sample1	Vize_island	yes	2	Dicranema	0
Sample1	Vize_island	yes	2	Dictyobacter	173.965
Sample1	Vize_island	yes	2	Dictyocha	0
Sample1	Vize_island	yes	2	Dictyochloris	0
Sample1	Vize_island	yes	2	Dictyocoela	0.209846
Sample1	Vize_island	yes	2	Dictyoglomus	9.2
Sample1	Vize_island	yes	2	Dictyomenia	0
Sample1	Vize_island	yes	2	Dictyopteris	0
Sample1	Vize_island	yes	2	Dictyostelium	1.8332
Sample1	Vize_island	yes	2	Dictyota	0
Sample1	Vize_island	yes	2	Didymella	1.33936
Sample1	Vize_island	yes	2	Didymium	0
Sample1	Vize_island	yes	2	Didymosphaeria	3.50742
Sample1	Vize_island	yes	2	Didymosphenia	0.213084
Sample1	Vize_island	yes	2	Dielma	1.43695
Sample1	Vize_island	yes	2	Dietzia	47.1514
Sample1	Vize_island	yes	2	Dimargaris	0.660034
Sample1	Vize_island	yes	2	Dinghuibacter	40.1025
Sample1	Vize_island	yes	2	Dinobryon	0
Sample1	Vize_island	yes	2	Dinoroseobacter	4.17145
Sample1	Vize_island	yes	2	Diophrys	0
Sample1	Vize_island	yes	2	Dioszegia	0
Sample1	Vize_island	yes	2	Diphylleia	0
Sample1	Vize_island	yes	2	Diplocarpon	2.38664
Sample1	Vize_island	yes	2	Diplocloster	0.120994
Sample1	Vize_island	yes	2	Diplodia	1.76826
Sample1	Vize_island	yes	2	Diploneis	0.00906068
Sample1	Vize_island	yes	2	Diplonema	0.0273685
Sample1	Vize_island	yes	2	Diploschistes	0.766261
Sample1	Vize_island	yes	2	Diprora	0
Sample1	Vize_island	yes	2	Dipsacomyces	0
Sample1	Vize_island	yes	2	Dipterocladia	0.0310773
Sample1	Vize_island	yes	2	Dipterosiphonia	0
Sample1	Vize_island	yes	2	Discoplastis	0
Sample1	Vize_island	yes	2	Discostella	0.241838
Sample1	Vize_island	yes	2	Dispira	0.878949
Sample1	Vize_island	yes	2	Dissoconium	0.938724
Sample1	Vize_island	yes	2	Dissophora	1.04722
Sample1	Vize_island	yes	2	Dissulfuribacter	1.39073
Sample1	Vize_island	yes	2	Dissulfurimicrobium	2.99788
Sample1	Vize_island	yes	2	Dissulfurirhabdus	3.50781
Sample1	Vize_island	yes	2	Dissulfurispira	1.75889
Sample1	Vize_island	yes	2	Distigma	0.382198
Sample1	Vize_island	yes	2	Ditylum	0
Sample1	Vize_island	yes	2	Diutina	0.700057
Sample1	Vize_island	yes	2	Diversispora	1.08783
Sample1	Vize_island	yes	2	Dixoniella	0
Sample1	Vize_island	yes	2	Dokdonella	1211.69
Sample1	Vize_island	yes	2	Dokdonia	6.55089
Sample1	Vize_island	yes	2	Dolichomastix	0
Sample1	Vize_island	yes	2	Dolichospermum	22.3552
Sample1	Vize_island	yes	2	Dolosicoccus	0.991021
Sample1	Vize_island	yes	2	Dolosigranulum	0.39224
Sample1	Vize_island	yes	2	Domibacillus	8.54683
Sample1	Vize_island	yes	2	Dongdastvirus	0
Sample1	Vize_island	yes	2	Donghicola	6.0234
Sample1	Vize_island	yes	2	Dongia	58.1564
Sample1	Vize_island	yes	2	Dongshaea	2.06282
Sample1	Vize_island	yes	2	Dorea	3.76328
Sample1	Vize_island	yes	2	Dothidotthia	0.585877
Sample1	Vize_island	yes	2	Dothistroma	0.247685
Sample1	Vize_island	yes	2	Draconibacterium	13.4461
Sample1	Vize_island	yes	2	Drancourtella	0
Sample1	Vize_island	yes	2	Drechmeria	0.305313
Sample1	Vize_island	yes	2	Drechslerella	0.751171
Sample1	Vize_island	yes	2	Drepanopeziza	4.82575
Sample1	Vize_island	yes	2	Dryocola	0.603264
Sample1	Vize_island	yes	2	Dubosiella	0.0734866
Sample1	Vize_island	yes	2	Duffyella	1.90297
Sample1	Vize_island	yes	2	Duganella	276.525
Sample1	Vize_island	yes	2	Dulcicalothrix	9.53775
Sample1	Vize_island	yes	2	Dunaliella	2.87572
Sample1	Vize_island	yes	2	Duncaniella	0.59734
Sample1	Vize_island	yes	2	Dunedinvirus	0
Sample1	Vize_island	yes	2	Duodenibacillus	0.340836
Sample1	Vize_island	yes	2	Durinskia	0.0156483
Sample1	Vize_island	yes	2	Durotheca	0.349386
Sample1	Vize_island	yes	2	Dyadobacter	672.935
Sample1	Vize_island	yes	2	Dyella	384.727
Sample1	Vize_island	yes	2	Dysgonomonas	36.7331
Sample1	Vize_island	yes	2	Dysnectes	0
Sample1	Vize_island	yes	2	Dysosmobacter	0.432584
Sample1	Vize_island	yes	2	Dysteria	0
Sample1	Vize_island	yes	2	Earliella	0.0661972
Sample1	Vize_island	yes	2	Echinicola	32.993
Sample1	Vize_island	yes	2	Echinimonas	3.18073
Sample1	Vize_island	yes	2	Echinothamnion	0.150309
Sample1	Vize_island	yes	2	Ecklonia	0
Sample1	Vize_island	yes	2	Ectobacillus	4.96969
Sample1	Vize_island	yes	2	Ectocarpus	3.793
Sample1	Vize_island	yes	2	Ectothiorhodosinus	4.79988
Sample1	Vize_island	yes	2	Ectothiorhodospira	33.9184
Sample1	Vize_island	yes	2	Edaphobacillus	0.163538
Sample1	Vize_island	yes	2	Edaphobacter	357.851
Sample1	Vize_island	yes	2	Edaphochlamys	2.03677
Sample1	Vize_island	yes	2	Edaphochlorella	0.0573323
Sample1	Vize_island	yes	2	Edaphocola	9.58879
Sample1	Vize_island	yes	2	Edaphovirga	1.1872
Sample1	Vize_island	yes	2	Edwardsiella	3.85857
Sample1	Vize_island	yes	2	Effusibacillus	6.93681
Sample1	Vize_island	yes	2	Eggerthella	2.03627
Sample1	Vize_island	yes	2	Eggerthia	0.11304
Sample1	Vize_island	yes	2	Egibacter	22.2971
Sample1	Vize_island	yes	2	Egicoccus	19.1876
Sample1	Vize_island	yes	2	Ehrlichia	1.02723
Sample1	Vize_island	yes	2	Eikenella	2.43304
Sample1	Vize_island	yes	2	Eilatimonas	14.4972
Sample1	Vize_island	yes	2	Eimeria	0.800676
Sample1	Vize_island	yes	2	Eisenbergiella	0.456398
Sample1	Vize_island	yes	2	Eisenibacter	5.30776
Sample1	Vize_island	yes	2	Ekhidna	7.72765
Sample1	Vize_island	yes	2	Elaphomyces	4.62907
Sample1	Vize_island	yes	2	Electravirus	0
Sample1	Vize_island	yes	2	Eleftheria	0
Sample1	Vize_island	yes	2	Elioraea	100.198
Sample1	Vize_island	yes	2	Elizabethkingia	13.8121
Sample1	Vize_island	yes	2	Ellagibacter	0.0377872
Sample1	Vize_island	yes	2	Elliptochloris	7.68535
Sample1	Vize_island	yes	2	Elongisporangium	0
Sample1	Vize_island	yes	2	Elsinoe	2.34222
Sample1	Vize_island	yes	2	Elstera	46.1816
Sample1	Vize_island	yes	2	Elusimicrobium	1.97398
Sample1	Vize_island	yes	2	Emalynvirus	0
Sample1	Vize_island	yes	2	Embleya	55.8769
Sample1	Vize_island	yes	2	Emcibacter	10.0347
Sample1	Vize_island	yes	2	Emdodecavirus	0
Sample1	Vize_island	yes	2	Emergencia	0.453609
Sample1	Vize_island	yes	2	Emergomyces	1.41041
Sample1	Vize_island	yes	2	Emericellopsis	1.49086
Sample1	Vize_island	yes	2	Emiliania	1.63776
Sample1	Vize_island	yes	2	Emmonsia	1.40271
Sample1	Vize_island	yes	2	Empedobacter	8.46575
Sample1	Vize_island	yes	2	Emticicia	192.376
Sample1	Vize_island	yes	2	Emydomyces	0.0944187
Sample1	Vize_island	yes	2	Encephalitozoon	0.0712107
Sample1	Vize_island	yes	2	Encyonema	0
Sample1	Vize_island	yes	2	Endarachne	0
Sample1	Vize_island	yes	2	Endobacter	12.0311
Sample1	Vize_island	yes	2	Endobacterium	6.85386
Sample1	Vize_island	yes	2	Endocarpon	39.3365
Sample1	Vize_island	yes	2	Endogone	0.39517
Sample1	Vize_island	yes	2	Endomicrobium	1.03249
Sample1	Vize_island	yes	2	Endozoicomonas	40.1716
Sample1	Vize_island	yes	2	Eneladusvirus	0
Sample1	Vize_island	yes	2	Enemella	10.6859
Sample1	Vize_island	yes	2	Enhydrobacter	373.401
Sample1	Vize_island	yes	2	Enhygromyxa	472.342
Sample1	Vize_island	yes	2	Enorma	1.44031
Sample1	Vize_island	yes	2	Enquatrovirus	0
Sample1	Vize_island	yes	2	Ensifer	193.583
Sample1	Vize_island	yes	2	Entamoeba	0.32628
Sample1	Vize_island	yes	2	Enteractinococcus	2.39263
Sample1	Vize_island	yes	2	Enterobacillus	1.50364
Sample1	Vize_island	yes	2	Enterobacter	26.6904
Sample1	Vize_island	yes	2	Enterocloster	2.80593
Sample1	Vize_island	yes	2	Enterococcus	28.9336
Sample1	Vize_island	yes	2	Enterocytozoon	0
Sample1	Vize_island	yes	2	Enteropsectra	0
Sample1	Vize_island	yes	2	Enterorhabdus	0.0431853
Sample1	Vize_island	yes	2	Enteroscipio	0.387773
Sample1	Vize_island	yes	2	Enterospora	0
Sample1	Vize_island	yes	2	Enterovibrio	7.46415
Sample1	Vize_island	yes	2	Enterovirga	94.5621
Sample1	Vize_island	yes	2	Entodinium	0
Sample1	Vize_island	yes	2	Entomobacter	2.03275
Sample1	Vize_island	yes	2	Entomohabitans	0.989479
Sample1	Vize_island	yes	2	Entomomonas	1.03519
Sample1	Vize_island	yes	2	Entomoneis	0.0692765
Sample1	Vize_island	yes	2	Entomoplasma	0.209778
Sample1	Vize_island	yes	2	Entomortierella	0.355977
Sample1	Vize_island	yes	2	Entomospira	0.621516
Sample1	Vize_island	yes	2	Entophlyctis	1.09387
Sample1	Vize_island	yes	2	Entosiphon	0
Sample1	Vize_island	yes	2	Entrophospora	0.0428622
Sample1	Vize_island	yes	2	Eoetvoesiella	10.6423
Sample1	Vize_island	yes	2	Ephemeroptericola	12.8756
Sample1	Vize_island	yes	2	Epibacterium	4.01697
Sample1	Vize_island	yes	2	Epichloe	0.262648
Sample1	Vize_island	yes	2	Epicoccum	0.183892
Sample1	Vize_island	yes	2	Epidermidibacterium	16.8506
Sample1	Vize_island	yes	2	Epilithonimonas	8.62314
Sample1	Vize_island	yes	2	Epithele	0.21678
Sample1	Vize_island	yes	2	Ereboglobus	86.3394
Sample1	Vize_island	yes	2	Eremochloris	0
Sample1	Vize_island	yes	2	Eremococcus	1.86358
Sample1	Vize_island	yes	2	Eremomyces	3.99562
Sample1	Vize_island	yes	2	Eremothecium	0.318254
Sample1	Vize_island	yes	2	Erwinia	15.3353
Sample1	Vize_island	yes	2	Erysipelothrix	1.77221
Sample1	Vize_island	yes	2	Erysiphe	2.32226
Sample1	Vize_island	yes	2	Erythrobacter	278.956
Sample1	Vize_island	yes	2	Erythrolobus	0
Sample1	Vize_island	yes	2	Erythrotrichia	0
Sample1	Vize_island	yes	2	Eschaneustyla	0
Sample1	Vize_island	yes	2	Escherichia	124.478
Sample1	Vize_island	yes	2	Escovopsis	0.53753
Sample1	Vize_island	yes	2	Estrella	3.93923
Sample1	Vize_island	yes	2	Ethanoligenens	0.47739
Sample1	Vize_island	yes	2	Ettlia	0
Sample1	Vize_island	yes	2	Eubacterium	8.27866
Sample1	Vize_island	yes	2	Eucampia	0
Sample1	Vize_island	yes	2	Eudoraea	8.07353
Sample1	Vize_island	yes	2	Eudorina	0
Sample1	Vize_island	yes	2	Eufolliculina	0.292004
Sample1	Vize_island	yes	2	Euglena	0.196536
Sample1	Vize_island	yes	2	Euglenaformis	0
Sample1	Vize_island	yes	2	Euglypha	0.0858134
Sample1	Vize_island	yes	2	Euhalothece	2.45254
Sample1	Vize_island	yes	2	Eunotia	0.847271
Sample1	Vize_island	yes	2	Eunotogramma	0
Sample1	Vize_island	yes	2	Euplotes	0
Sample1	Vize_island	yes	2	Eurybiavirus	0
Sample1	Vize_island	yes	2	Euryhalocaulis	11.5526
Sample1	Vize_island	yes	2	Eustigmatos	0
Sample1	Vize_island	yes	2	Eutreptiella	0.332527
Sample1	Vize_island	yes	2	Eutypa	0.918115
Sample1	Vize_island	yes	2	Euzebya	75.8293
Sample1	Vize_island	yes	2	Euzebyella	1.85209
Sample1	Vize_island	yes	2	Evansella	4.50667
Sample1	Vize_island	yes	2	Evtepia	0.0658469
Sample1	Vize_island	yes	2	Ewingella	6.0222
Sample1	Vize_island	yes	2	Exceevirus	0
Sample1	Vize_island	yes	2	Excentrochloris	0
Sample1	Vize_island	yes	2	Exidia	0.341157
Sample1	Vize_island	yes	2	Exiguobacterium	21.5301
Sample1	Vize_island	yes	2	Exilibacterium	15.005
[truncated: 123,750 more rows]
