# Supplementary material for: Metagenomic insights into viral and microbial genes of Russian High-Arctic soil microbiomes
Source: Commun Biol. 2026 Apr 15;9:819. doi: 10.1038/s42003-026-10050-0 (PMC13269706; doi:10.1038/s42003-026-10050-0)
Supplement: Supplementary file 7 — Supplementary Data 6 [file 42003_2026_10050_MOESM7_ESM.xlsx]

## Sheet: Supplementary Data 6
Figure3. Bray-curtis distance matrix of functional genetic potential
sample	Sample10	Sample12	Sample1	Sample21	Sample23	Sample24	Sample26	Sample27	Sample31	Sample33	Sample35	Sample3	Sample4	Sample64	Sample66	Sample68	Sample6	Sample70	Sample71	Sample72	Sample18
Sample10	0	0.906588	0.788695	0.99115	0.993266	0.992344	0.996532	0.993108	0.9924	0.992141	0.993076	0.913292	0.73306	0.936538	0.947433	0.936493	0.90383	0.942943	0.942594	0.927231	0.991964
Sample12	0.906588	0	0.924113	0.993295	0.992594	0.993505	0.992618	0.983893	0.990755	0.991581	0.991694	0.822025	0.902929	0.960901	0.942081	0.949897	0.871037	0.909102	0.905372	0.905108	0.992195
Sample1	0.788695	0.924113	0	0.989028	0.992188	0.990933	0.996139	0.990966	0.990909	0.990733	0.991655	0.924487	0.729341	0.94921	0.967815	0.952831	0.927123	0.94952	0.954343	0.930913	0.99034
Sample21	0.99115	0.993295	0.989028	0	0.825189	0.760861	0.994528	0.976802	0.877187	0.816149	0.891535	0.991494	0.990113	0.991939	0.994148	0.991639	0.992575	0.992199	0.99415	0.992242	0.643967
Sample23	0.993266	0.992594	0.992188	0.825189	0	0.706479	0.634896	0.91609	0.861778	0.810304	0.862658	0.992572	0.992887	0.993643	0.994767	0.9936	0.993445	0.992326	0.99384	0.992317	0.826041
Sample24	0.992344	0.993505	0.990933	0.760861	0.706479	0	0.984248	0.925936	0.813842	0.748586	0.817093	0.992373	0.991932	0.992976	0.994598	0.992783	0.993425	0.992011	0.994293	0.99262	0.764751
Sample26	0.996532	0.992618	0.996139	0.994528	0.634896	0.984248	0	0.932823	0.985994	0.990329	0.978099	0.99423	0.996043	0.99567	0.995931	0.995739	0.994572	0.995193	0.994455	0.993837	0.993971
Sample27	0.993108	0.983893	0.990966	0.976802	0.91609	0.925936	0.932823	0	0.968558	0.96287	0.946649	0.986966	0.992073	0.992687	0.993689	0.992483	0.989963	0.986268	0.990445	0.98486	0.979469
Sample31	0.9924	0.990755	0.990909	0.877187	0.861778	0.813842	0.985994	0.968558	0	0.66496	0.558767	0.991924	0.991411	0.991657	0.993919	0.991711	0.992423	0.989234	0.992714	0.991914	0.900446
Sample33	0.992141	0.991581	0.990733	0.816149	0.810304	0.748586	0.990329	0.96287	0.66496	0	0.687877	0.991803	0.991369	0.992315	0.994216	0.992309	0.992657	0.990354	0.992947	0.992069	0.827895
Sample35	0.993076	0.991694	0.991655	0.891535	0.862658	0.817093	0.978099	0.946649	0.558767	0.687877	0	0.992474	0.992204	0.992256	0.994335	0.992088	0.992954	0.989358	0.993399	0.992211	0.913734
Sample3	0.913292	0.822025	0.924487	0.991494	0.992572	0.992373	0.99423	0.986966	0.991924	0.991803	0.992474	0	0.885113	0.95166	0.899277	0.921886	0.739969	0.874329	0.826793	0.861339	0.991046
Sample4	0.73306	0.902929	0.729341	0.990113	0.992887	0.991932	0.996043	0.992073	0.991411	0.991369	0.992204	0.885113	0	0.9274	0.937002	0.924438	0.875969	0.938148	0.935516	0.919965	0.99115
Sample64	0.936538	0.960901	0.94921	0.991939	0.993643	0.992976	0.99567	0.992687	0.991657	0.992315	0.992256	0.95166	0.9274	0	0.813616	0.714455	0.943795	0.94347	0.948059	0.930605	0.992368
Sample66	0.947433	0.942081	0.967815	0.994148	0.994767	0.994598	0.995931	0.993689	0.993919	0.994216	0.994335	0.899277	0.937002	0.813616	0	0.744816	0.874991	0.932581	0.884004	0.91592	0.993987
Sample68	0.936493	0.949897	0.952831	0.991639	0.9936	0.992783	0.995739	0.992483	0.991711	0.992309	0.992088	0.921886	0.924438	0.714455	0.744816	0	0.903428	0.932734	0.906347	0.917204	0.992209
Sample6	0.90383	0.871037	0.927123	0.992575	0.993445	0.993425	0.994572	0.989963	0.992423	0.992657	0.992954	0.739969	0.875969	0.943795	0.874991	0.903428	0	0.871323	0.783522	0.842714	0.992412
Sample70	0.942943	0.909102	0.94952	0.992199	0.992326	0.992011	0.995193	0.986268	0.989234	0.990354	0.989358	0.874329	0.938148	0.94347	0.932581	0.932734	0.871323	0	0.802404	0.744865	0.992474
Sample71	0.942594	0.905372	0.954343	0.99415	0.99384	0.994293	0.994455	0.990445	0.992714	0.992947	0.993399	0.826793	0.935516	0.948059	0.884004	0.906347	0.783522	0.802404	0	0.748079	0.993597
Sample72	0.927231	0.905108	0.930913	0.992242	0.992317	0.99262	0.993837	0.98486	0.991914	0.992069	0.992211	0.861339	0.919965	0.930605	0.91592	0.917204	0.842714	0.744865	0.748079	0	0.992153
Sample18	0.991964	0.992195	0.99034	0.643967	0.826041	0.764751	0.993971	0.979469	0.900446	0.827895	0.913734	0.991046	0.99115	0.992368	0.993987	0.992209	0.992412	0.992474	0.993597	0.992153	0
