# Supplementary material for: Metagenomic insights into viral and microbial genes of Russian High-Arctic soil microbiomes
Source: Commun Biol. 2026 Apr 15;9:819. doi: 10.1038/s42003-026-10050-0 (PMC13269706; doi:10.1038/s42003-026-10050-0)
Supplement: Supplementary file 9 — Supplementary Data 8 [file 42003_2026_10050_MOESM9_ESM.xlsx]

## Sheet: Supplementary Data 8
Figure4B. Metagenome asssembled genomes information
vegetation	soil	MAG	sample	count	mean	sd	min	q25	median	q75	max
no	2	bin.1	Sample21	63	0.00138752	0	0.00138752	0.00138752	0.00138752	0.00138752	0.00138752
no	2	bin.1	Sample24	63	0.000911062	0	0.000911062	0.000911062	0.000911062	0.000911062	0.000911062
no	2	bin.1	Sample31	63	0.00117101	0	0.00117101	0.00117101	0.00117101	0.00117101	0.00117101
no	2	bin.1	Sample33	63	0.00151738	0	0.00151738	0.00151738	0.00151738	0.00151738	0.00151738
no	2	bin.1	Sample35	63	0.000824377	0	0.000824377	0.000824377	0.000824377	0.000824377	0.000824377
no	2	bin.1	Sample18	63	0.00194994	0	0.00194994	0.00194994	0.00194994	0.00194994	0.00194994
no	2	bin.103	Sample21	63	0.00949339	0	0.00949339	0.00949339	0.00949339	0.00949339	0.00949339
no	2	bin.103	Sample24	63	0.00787574	0	0.00787574	0.00787574	0.00787574	0.00787574	0.00787574
no	2	bin.103	Sample31	63	0.157275	0	0.157275	0.157275	0.157275	0.157275	0.157275
no	2	bin.103	Sample33	63	0.0358298	0	0.0358298	0.0358298	0.0358298	0.0358298	0.0358298
no	2	bin.103	Sample35	63	0.102537	0	0.102537	0.102537	0.102537	0.102537	0.102537
no	2	bin.103	Sample18	63	0.0154017	0	0.0154017	0.0154017	0.0154017	0.0154017	0.0154017
no	2	bin.110	Sample21	63	0.241123	0	0.241123	0.241123	0.241123	0.241123	0.241123
no	2	bin.110	Sample24	63	0.16776	0	0.16776	0.16776	0.16776	0.16776	0.16776
no	2	bin.110	Sample31	63	0.279233	0	0.279233	0.279233	0.279233	0.279233	0.279233
no	2	bin.110	Sample33	63	0.202788	0	0.202788	0.202788	0.202788	0.202788	0.202788
no	2	bin.110	Sample35	63	0.226729	0	0.226729	0.226729	0.226729	0.226729	0.226729
no	2	bin.110	Sample18	63	0.230704	0	0.230704	0.230704	0.230704	0.230704	0.230704
no	2	bin.112	Sample21	63	0.000824377	0	0.000824377	0.000824377	0.000824377	0.000824377	0.000824377
no	2	bin.112	Sample24	63	0.000564216	0	0.000564216	0.000564216	0.000564216	0.000564216	0.000564216
no	2	bin.112	Sample31	63	0.0293026	0	0.0293026	0.0293026	0.0293026	0.0293026	0.0293026
no	2	bin.112	Sample33	63	0.00225248	0	0.00225248	0.00225248	0.00225248	0.00225248	0.00225248
no	2	bin.112	Sample35	63	0.0411162	0	0.0411162	0.0411162	0.0411162	0.0411162	0.0411162
no	2	bin.112	Sample18	63	0.000824377	0	0.000824377	0.000824377	0.000824377	0.000824377	0.000824377
no	2	bin.122	Sample21	63	0.0676287	0	0.0676287	0.0676287	0.0676287	0.0676287	0.0676287
no	2	bin.122	Sample24	63	0.24197	0	0.24197	0.24197	0.24197	0.24197	0.24197
no	2	bin.122	Sample31	63	0.0376655	0	0.0376655	0.0376655	0.0376655	0.0376655	0.0376655
no	2	bin.122	Sample33	63	0.0574759	0	0.0574759	0.0574759	0.0574759	0.0574759	0.0574759
no	2	bin.122	Sample35	63	0.0446573	0	0.0446573	0.0446573	0.0446573	0.0446573	0.0446573
no	2	bin.122	Sample18	63	0.069927	0	0.069927	0.069927	0.069927	0.069927	0.069927
no	2	bin.123	Sample21	63	0.042851	0	0.042851	0.042851	0.042851	0.042851	0.042851
no	2	bin.123	Sample24	63	0.069816	0	0.069816	0.069816	0.069816	0.069816	0.069816
no	2	bin.123	Sample31	63	0.0823904	0	0.0823904	0.0823904	0.0823904	0.0823904	0.0823904
no	2	bin.123	Sample33	63	0.0743409	0	0.0743409	0.0743409	0.0743409	0.0743409	0.0743409
no	2	bin.123	Sample35	63	0.0784568	0	0.0784568	0.0784568	0.0784568	0.0784568	0.0784568
no	2	bin.123	Sample18	63	0.0475085	0	0.0475085	0.0475085	0.0475085	0.0475085	0.0475085
no	2	bin.132	Sample21	63	0.0473138	0	0.0473138	0.0473138	0.0473138	0.0473138	0.0473138
no	2	bin.132	Sample24	63	0.0148564	0	0.0148564	0.0148564	0.0148564	0.0148564	0.0148564
no	2	bin.132	Sample31	63	0.00285693	0	0.00285693	0.00285693	0.00285693	0.00285693	0.00285693
no	2	bin.132	Sample33	63	0.0966667	0	0.0966667	0.0966667	0.0966667	0.0966667	0.0966667
no	2	bin.132	Sample35	63	0.0014741	0	0.0014741	0.0014741	0.0014741	0.0014741	0.0014741
no	2	bin.132	Sample18	63	0.123786	0	0.123786	0.123786	0.123786	0.123786	0.123786
no	2	bin.138	Sample21	63	0.23147	0	0.23147	0.23147	0.23147	0.23147	0.23147
no	2	bin.138	Sample24	63	0.119882	0	0.119882	0.119882	0.119882	0.119882	0.119882
no	2	bin.138	Sample31	63	0.00548081	0	0.00548081	0.00548081	0.00548081	0.00548081	0.00548081
no	2	bin.138	Sample33	63	0.0130059	0	0.0130059	0.0130059	0.0130059	0.0130059	0.0130059
no	2	bin.138	Sample35	63	0.00436437	0	0.00436437	0.00436437	0.00436437	0.00436437	0.00436437
no	2	bin.138	Sample18	63	0.0441084	0	0.0441084	0.0441084	0.0441084	0.0441084	0.0441084
no	2	bin.139	Sample21	63	0.0704442	0	0.0704442	0.0704442	0.0704442	0.0704442	0.0704442
no	2	bin.139	Sample24	63	0.118199	0	0.118199	0.118199	0.118199	0.118199	0.118199
no	2	bin.139	Sample31	63	0.0543066	0	0.0543066	0.0543066	0.0543066	0.0543066	0.0543066
no	2	bin.139	Sample33	63	0.0912096	0	0.0912096	0.0912096	0.0912096	0.0912096	0.0912096
no	2	bin.139	Sample35	63	0.0617916	0	0.0617916	0.0617916	0.0617916	0.0617916	0.0617916
no	2	bin.139	Sample18	63	0.0873554	0	0.0873554	0.0873554	0.0873554	0.0873554	0.0873554
no	2	bin.14	Sample21	63	0.00761977	0	0.00761977	0.00761977	0.00761977	0.00761977	0.00761977
no	2	bin.14	Sample24	63	0.0291808	0	0.0291808	0.0291808	0.0291808	0.0291808	0.0291808
no	2	bin.14	Sample31	63	0.507869	0	0.507869	0.507869	0.507869	0.507869	0.507869
no	2	bin.14	Sample33	63	0.196839	0	0.196839	0.196839	0.196839	0.196839	0.196839
no	2	bin.14	Sample35	63	0.57702	0	0.57702	0.57702	0.57702	0.57702	0.57702
no	2	bin.14	Sample18	63	0.00629486	0	0.00629486	0.00629486	0.00629486	0.00629486	0.00629486
no	2	bin.141	Sample21	63	0.108903	0	0.108903	0.108903	0.108903	0.108903	0.108903
no	2	bin.141	Sample24	63	0.109038	0	0.109038	0.109038	0.109038	0.109038	0.109038
no	2	bin.141	Sample31	63	0.0670709	0	0.0670709	0.0670709	0.0670709	0.0670709	0.0670709
no	2	bin.141	Sample33	63	0.0961798	0	0.0961798	0.0961798	0.0961798	0.0961798	0.0961798
no	2	bin.141	Sample35	63	0.0707027	0	0.0707027	0.0707027	0.0707027	0.0707027	0.0707027
no	2	bin.141	Sample18	63	0.134751	0	0.134751	0.134751	0.134751	0.134751	0.134751
no	2	bin.144	Sample21	63	0.0733517	0	0.0733517	0.0733517	0.0733517	0.0733517	0.0733517
no	2	bin.144	Sample24	63	0.0797599	0	0.0797599	0.0797599	0.0797599	0.0797599	0.0797599
no	2	bin.144	Sample31	63	0.0317315	0	0.0317315	0.0317315	0.0317315	0.0317315	0.0317315
no	2	bin.144	Sample33	63	0.0458704	0	0.0458704	0.0458704	0.0458704	0.0458704	0.0458704
no	2	bin.144	Sample35	63	0.034869	0	0.034869	0.034869	0.034869	0.034869	0.034869
no	2	bin.144	Sample18	63	0.0863242	0	0.0863242	0.0863242	0.0863242	0.0863242	0.0863242
no	2	bin.147	Sample21	63	0.0412347	0	0.0412347	0.0412347	0.0412347	0.0412347	0.0412347
no	2	bin.147	Sample24	63	0.0330214	0	0.0330214	0.0330214	0.0330214	0.0330214	0.0330214
no	2	bin.147	Sample31	63	0.0275535	0	0.0275535	0.0275535	0.0275535	0.0275535	0.0275535
no	2	bin.147	Sample33	63	0.0404441	0	0.0404441	0.0404441	0.0404441	0.0404441	0.0404441
no	2	bin.147	Sample35	63	0.0282051	0	0.0282051	0.0282051	0.0282051	0.0282051	0.0282051
no	2	bin.147	Sample18	63	0.0416295	0	0.0416295	0.0416295	0.0416295	0.0416295	0.0416295
no	2	bin.152	Sample21	63	0.00633766	0	0.00633766	0.00633766	0.00633766	0.00633766	0.00633766
no	2	bin.152	Sample24	63	0.00860017	0	0.00860017	0.00860017	0.00860017	0.00860017	0.00860017
no	2	bin.152	Sample31	63	0.00156065	0	0.00156065	0.00156065	0.00156065	0.00156065	0.00156065
no	2	bin.152	Sample33	63	0.013048	0	0.013048	0.013048	0.013048	0.013048	0.013048
no	2	bin.152	Sample35	63	0.00238207	0	0.00238207	0.00238207	0.00238207	0.00238207	0.00238207
no	2	bin.152	Sample18	63	0.00872789	0	0.00872789	0.00872789	0.00872789	0.00872789	0.00872789
no	2	bin.154	Sample21	63	0.184209	0	0.184209	0.184209	0.184209	0.184209	0.184209
no	2	bin.154	Sample24	63	0.0703335	0	0.0703335	0.0703335	0.0703335	0.0703335	0.0703335
no	2	bin.154	Sample31	63	0.0930012	0	0.0930012	0.0930012	0.0930012	0.0930012	0.0930012
no	2	bin.154	Sample33	63	0.0691869	0	0.0691869	0.0691869	0.0691869	0.0691869	0.0691869
no	2	bin.154	Sample35	63	0.0303973	0	0.0303973	0.0303973	0.0303973	0.0303973	0.0303973
no	2	bin.154	Sample18	63	0.133251	0	0.133251	0.133251	0.133251	0.133251	0.133251
no	2	bin.155	Sample21	63	0.139533	0	0.139533	0.139533	0.139533	0.139533	0.139533
no	2	bin.155	Sample24	63	0.113509	0	0.113509	0.113509	0.113509	0.113509	0.113509
no	2	bin.155	Sample31	63	0.144574	0	0.144574	0.144574	0.144574	0.144574	0.144574
no	2	bin.155	Sample33	63	0.160948	0	0.160948	0.160948	0.160948	0.160948	0.160948
no	2	bin.155	Sample35	63	0.123623	0	0.123623	0.123623	0.123623	0.123623	0.123623
no	2	bin.155	Sample18	63	0.11401	0	0.11401	0.11401	0.11401	0.11401	0.11401
no	2	bin.156	Sample21	63	0.00817418	0	0.00817418	0.00817418	0.00817418	0.00817418	0.00817418
no	2	bin.156	Sample24	63	0.0295867	0	0.0295867	0.0295867	0.0295867	0.0295867	0.0295867
no	2	bin.156	Sample31	63	0.0670709	0	0.0670709	0.0670709	0.0670709	0.0670709	0.0670709
no	2	bin.156	Sample33	63	0.0206927	0	0.0206927	0.0206927	0.0206927	0.0206927	0.0206927
no	2	bin.156	Sample35	63	0.154546	0	0.154546	0.154546	0.154546	0.154546	0.154546
no	2	bin.156	Sample18	63	0.0102151	0	0.0102151	0.0102151	0.0102151	0.0102151	0.0102151
no	2	bin.160	Sample21	63	0.0143945	0	0.0143945	0.0143945	0.0143945	0.0143945	0.0143945
no	2	bin.160	Sample24	63	0.0131323	0	0.0131323	0.0131323	0.0131323	0.0131323	0.0131323
no	2	bin.160	Sample31	63	0.0259609	0	0.0259609	0.0259609	0.0259609	0.0259609	0.0259609
no	2	bin.160	Sample33	63	0.0314489	0	0.0314489	0.0314489	0.0314489	0.0314489	0.0314489
no	2	bin.160	Sample35	63	0.0224696	0	0.0224696	0.0224696	0.0224696	0.0224696	0.0224696
no	2	bin.160	Sample18	63	0.0121621	0	0.0121621	0.0121621	0.0121621	0.0121621	0.0121621
no	2	bin.171	Sample21	63	0.0894105	0	0.0894105	0.0894105	0.0894105	0.0894105	0.0894105
no	2	bin.171	Sample24	63	0.100681	0	0.100681	0.100681	0.100681	0.100681	0.100681
no	2	bin.171	Sample31	63	0.0763855	0	0.0763855	0.0763855	0.0763855	0.0763855	0.0763855
no	2	bin.171	Sample33	63	0.0817432	0	0.0817432	0.0817432	0.0817432	0.0817432	0.0817432
no	2	bin.171	Sample35	63	0.0889507	0	0.0889507	0.0889507	0.0889507	0.0889507	0.0889507
no	2	bin.171	Sample18	63	0.116641	0	0.116641	0.116641	0.116641	0.116641	0.116641
no	2	bin.172	Sample21	63	0.00328816	0	0.00328816	0.00328816	0.00328816	0.00328816	0.00328816
no	2	bin.172	Sample24	63	0.00281378	0	0.00281378	0.00281378	0.00281378	0.00281378	0.00281378
no	2	bin.172	Sample31	63	0.00320195	0	0.00320195	0.00320195	0.00320195	0.00320195	0.00320195
no	2	bin.172	Sample33	63	0.00315883	0	0.00315883	0.00315883	0.00315883	0.00315883	0.00315883
no	2	bin.172	Sample35	63	0.00264115	0	0.00264115	0.00264115	0.00264115	0.00264115	0.00264115
no	2	bin.172	Sample18	63	0.00320195	0	0.00320195	0.00320195	0.00320195	0.00320195	0.00320195
no	2	bin.176	Sample21	63	0.283866	0	0.283866	0.283866	0.283866	0.283866	0.283866
no	2	bin.176	Sample24	63	0.328746	0	0.328746	0.328746	0.328746	0.328746	0.328746
no	2	bin.176	Sample31	63	0.215585	0	0.215585	0.215585	0.215585	0.215585	0.215585
no	2	bin.176	Sample33	63	0.294973	0	0.294973	0.294973	0.294973	0.294973	0.294973
no	2	bin.176	Sample35	63	0.189181	0	0.189181	0.189181	0.189181	0.189181	0.189181
no	2	bin.176	Sample18	63	0.374712	0	0.374712	0.374712	0.374712	0.374712	0.374712
no	2	bin.179	Sample21	63	0.0283679	0	0.0283679	0.0283679	0.0283679	0.0283679	0.0283679
no	2	bin.179	Sample24	63	0.0139742	0	0.0139742	0.0139742	0.0139742	0.0139742	0.0139742
no	2	bin.179	Sample31	63	0.00881301	0	0.00881301	0.00881301	0.00881301	0.00881301	0.00881301
no	2	bin.179	Sample33	63	0.0128794	0	0.0128794	0.0128794	0.0128794	0.0128794	0.0128794
no	2	bin.179	Sample35	63	0.00928088	0	0.00928088	0.00928088	0.00928088	0.00928088	0.00928088
no	2	bin.179	Sample18	63	0.04159	0	0.04159	0.04159	0.04159	0.04159	0.04159
no	2	bin.181	Sample21	63	0.130752	0	0.130752	0.130752	0.130752	0.130752	0.130752
no	2	bin.181	Sample24	63	0.221492	0	0.221492	0.221492	0.221492	0.221492	0.221492
no	2	bin.181	Sample31	63	0.548254	0	0.548254	0.548254	0.548254	0.548254	0.548254
no	2	bin.181	Sample33	63	0.501004	0	0.501004	0.501004	0.501004	0.501004	0.501004
no	2	bin.181	Sample35	63	0.423934	0	0.423934	0.423934	0.423934	0.423934	0.423934
no	2	bin.181	Sample18	63	0.0930363	0	0.0930363	0.0930363	0.0930363	0.0930363	0.0930363
no	2	bin.182	Sample21	63	0.00099773	0	0.00099773	0.00099773	0.00099773	0.00099773	0.00099773
no	2	bin.182	Sample24	63	0.00333126	0	0.00333126	0.00333126	0.00333126	0.00333126	0.00333126
no	2	bin.182	Sample31	63	0.00108438	0	0.00108438	0.00108438	0.00108438	0.00108438	0.00108438
no	2	bin.182	Sample33	63	0.00125763	0	0.00125763	0.00125763	0.00125763	0.00125763	0.00125763
no	2	bin.182	Sample35	63	0.00125763	0	0.00125763	0.00125763	0.00125763	0.00125763	0.00125763
no	2	bin.182	Sample18	63	0.000911062	0	0.000911062	0.000911062	0.000911062	0.000911062	0.000911062
no	2	bin.183	Sample21	63	0.410811	0	0.410811	0.410811	0.410811	0.410811	0.410811
no	2	bin.183	Sample24	63	0.43401	0	0.43401	0.43401	0.43401	0.43401	0.43401
no	2	bin.183	Sample31	63	0.24981	0	0.24981	0.24981	0.24981	0.24981	0.24981
no	2	bin.183	Sample33	63	0.393908	0	0.393908	0.393908	0.393908	0.393908	0.393908
no	2	bin.183	Sample35	63	0.241696	0	0.241696	0.241696	0.241696	0.241696	0.241696
no	2	bin.183	Sample18	63	0.537995	0	0.537995	0.537995	0.537995	0.537995	0.537995
no	2	bin.19	Sample21	63	0.00238207	0	0.00238207	0.00238207	0.00238207	0.00238207	0.00238207
no	2	bin.19	Sample24	63	0.00842983	0	0.00842983	0.00842983	0.00842983	0.00842983	0.00842983
no	2	bin.19	Sample31	63	0.0506504	0	0.0506504	0.0506504	0.0506504	0.0506504	0.0506504
no	2	bin.19	Sample33	63	0.00625205	0	0.00625205	0.00625205	0.00625205	0.00625205	0.00625205
no	2	bin.19	Sample35	63	0.0406419	0	0.0406419	0.0406419	0.0406419	0.0406419	0.0406419
no	2	bin.19	Sample18	63	0.00264115	0	0.00264115	0.00264115	0.00264115	0.00264115	0.00264115
no	2	bin.193	Sample21	63	0.0430477	0	0.0430477	0.0430477	0.0430477	0.0430477	0.0430477
no	2	bin.193	Sample24	63	0.0376655	0	0.0376655	0.0376655	0.0376655	0.0376655	0.0376655
no	2	bin.193	Sample31	63	0.0362295	0	0.0362295	0.0362295	0.0362295	0.0362295	0.0362295
no	2	bin.193	Sample33	63	0.0531169	0	0.0531169	0.0531169	0.0531169	0.0531169	0.0531169
no	2	bin.193	Sample35	63	0.0314489	0	0.0314489	0.0314489	0.0314489	0.0314489	0.0314489
no	2	bin.193	Sample18	63	0.0587296	0	0.0587296	0.0587296	0.0587296	0.0587296	0.0587296
no	2	bin.200	Sample21	63	0.0294244	0	0.0294244	0.0294244	0.0294244	0.0294244	0.0294244
no	2	bin.200	Sample24	63	0.0185757	0	0.0185757	0.0185757	0.0185757	0.0185757	0.0185757
no	2	bin.200	Sample31	63	0.0808789	0	0.0808789	0.0808789	0.0808789	0.0808789	0.0808789
no	2	bin.200	Sample33	63	0.0790003	0	0.0790003	0.0790003	0.0790003	0.0790003	0.0790003
no	2	bin.200	Sample35	63	0.10185	0	0.10185	0.10185	0.10185	0.10185	0.10185
no	2	bin.200	Sample18	63	0.0209411	0	0.0209411	0.0209411	0.0209411	0.0209411	0.0209411
no	2	bin.201	Sample21	63	0.0343477	0	0.0343477	0.0343477	0.0343477	0.0343477	0.0343477
no	2	bin.201	Sample24	63	0.0466512	0	0.0466512	0.0466512	0.0466512	0.0466512	0.0466512
no	2	bin.201	Sample31	63	0.211227	0	0.211227	0.211227	0.211227	0.211227	0.211227
no	2	bin.201	Sample33	63	0.0613771	0	0.0613771	0.0613771	0.0613771	0.0613771	0.0613771
no	2	bin.201	Sample35	63	0.195872	0	0.195872	0.195872	0.195872	0.195872	0.195872
no	2	bin.201	Sample18	63	0.0409977	0	0.0409977	0.0409977	0.0409977	0.0409977	0.0409977
no	2	bin.204	Sample21	63	0.00290007	0	0.00290007	0.00290007	0.00290007	0.00290007	0.00290007
no	2	bin.204	Sample24	63	0.00667993	0	0.00667993	0.00667993	0.00667993	0.00667993	0.00667993
no	2	bin.204	Sample31	63	0.0660276	0	0.0660276	0.0660276	0.0660276	0.0660276	0.0660276
no	2	bin.204	Sample33	63	0.00761977	0	0.00761977	0.00761977	0.00761977	0.00761977	0.00761977
no	2	bin.204	Sample35	63	0.0445006	0	0.0445006	0.0445006	0.0445006	0.0445006	0.0445006
no	2	bin.204	Sample18	63	0.00315883	0	0.00315883	0.00315883	0.00315883	0.00315883	0.00315883
no	2	bin.213	Sample21	63	0.340166	0	0.340166	0.340166	0.340166	0.340166	0.340166
no	2	bin.213	Sample24	63	0.289344	0	0.289344	0.289344	0.289344	0.289344	0.289344
no	2	bin.213	Sample31	63	0.196812	0	0.196812	0.196812	0.196812	0.196812	0.196812
no	2	bin.213	Sample33	63	0.232208	0	0.232208	0.232208	0.232208	0.232208	0.232208
no	2	bin.213	Sample35	63	0.175715	0	0.175715	0.175715	0.175715	0.175715	0.175715
no	2	bin.213	Sample18	63	0.273349	0	0.273349	0.273349	0.273349	0.273349	0.273349
no	2	bin.228	Sample21	63	0.109511	0	0.109511	0.109511	0.109511	0.109511	0.109511
no	2	bin.228	Sample24	63	0.103838	0	0.103838	0.103838	0.103838	0.103838	0.103838
no	2	bin.228	Sample31	63	0.106089	0	0.106089	0.106089	0.106089	0.106089	0.106089
no	2	bin.228	Sample33	63	0.240973	0	0.240973	0.240973	0.240973	0.240973	0.240973
no	2	bin.228	Sample35	63	0.0726542	0	0.0726542	0.0726542	0.0726542	0.0726542	0.0726542
no	2	bin.228	Sample18	63	0.126943	0	0.126943	0.126943	0.126943	0.126943	0.126943
no	2	bin.234	Sample21	63	0.0557605	0	0.0557605	0.0557605	0.0557605	0.0557605	0.0557605
no	2	bin.234	Sample24	63	0.0536546	0	0.0536546	0.0536546	0.0536546	0.0536546	0.0536546
no	2	bin.234	Sample31	63	0.0402858	0	0.0402858	0.0402858	0.0402858	0.0402858	0.0402858
no	2	bin.234	Sample33	63	0.0642333	0	0.0642333	0.0642333	0.0642333	0.0642333	0.0642333
no	2	bin.234	Sample35	63	0.0368683	0	0.0368683	0.0368683	0.0368683	0.0368683	0.0368683
no	2	bin.234	Sample18	63	0.0606978	0	0.0606978	0.0606978	0.0606978	0.0606978	0.0606978
no	2	bin.235	Sample21	63	0.132388	0	0.132388	0.132388	0.132388	0.132388	0.132388
no	2	bin.235	Sample24	63	0.102708	0	0.102708	0.102708	0.102708	0.102708	0.102708
no	2	bin.235	Sample31	63	0.0380237	0	0.0380237	0.0380237	0.0380237	0.0380237	0.0380237
no	2	bin.235	Sample33	63	0.0805183	0	0.0805183	0.0805183	0.0805183	0.0805183	0.0805183
no	2	bin.235	Sample35	63	0.0359098	0	0.0359098	0.0359098	0.0359098	0.0359098	0.0359098
no	2	bin.235	Sample18	63	0.066922	0	0.066922	0.066922	0.066922	0.066922	0.066922
no	2	bin.24	Sample21	63	0.00117101	0	0.00117101	0.00117101	0.00117101	0.00117101	0.00117101
no	2	bin.24	Sample24	63	0.000781027	0	0.000781027	0.000781027	0.000781027	0.000781027	0.000781027
no	2	bin.24	Sample31	63	0.000694316	0	0.000694316	0.000694316	0.000694316	0.000694316	0.000694316
no	2	bin.24	Sample33	63	0.00160392	0	0.00160392	0.00160392	0.00160392	0.00160392	0.00160392
no	2	bin.24	Sample35	63	0.000520841	0	0.000520841	0.000520841	0.000520841	0.000520841	0.000520841
no	2	bin.24	Sample18	63	0.0019067	0	0.0019067	0.0019067	0.0019067	0.0019067	0.0019067
no	2	bin.250	Sample21	63	0.000564216	0	0.000564216	0.000564216	0.000564216	0.000564216	0.000564216
no	2	bin.250	Sample24	63	0.00402027	0	0.00402027	0.00402027	0.00402027	0.00402027	0.00402027
no	2	bin.250	Sample31	63	0.000607587	0	0.000607587	0.000607587	0.000607587	0.000607587	0.000607587
no	2	bin.250	Sample33	63	0.000781027	0	0.000781027	0.000781027	0.000781027	0.000781027	0.000781027
no	2	bin.250	Sample35	63	0.000694316	0	0.000694316	0.000694316	0.000694316	0.000694316	0.000694316
no	2	bin.250	Sample18	63	0.000737674	0	0.000737674	0.000737674	0.000737674	0.000737674	0.000737674
no	2	bin.253	Sample21	63	0.0383419	0	0.0383419	0.0383419	0.0383419	0.0383419	0.0383419
no	2	bin.253	Sample24	63	0.0202784	0	0.0202784	0.0202784	0.0202784	0.0202784	0.0202784
no	2	bin.253	Sample31	63	0.0356698	0	0.0356698	0.0356698	0.0356698	0.0356698	0.0356698
no	2	bin.253	Sample33	63	0.0885967	0	0.0885967	0.0885967	0.0885967	0.0885967	0.0885967
no	2	bin.253	Sample35	63	0.0372272	0	0.0372272	0.0372272	0.0372272	0.0372272	0.0372272
no	2	bin.253	Sample18	63	0.0196147	0	0.0196147	0.0196147	0.0196147	0.0196147	0.0196147
no	2	bin.256	Sample21	63	0.0152759	0	0.0152759	0.0152759	0.0152759	0.0152759	0.0152759
no	2	bin.256	Sample24	63	0.00872789	0	0.00872789	0.00872789	0.00872789	0.00872789	0.00872789
no	2	bin.256	Sample31	63	0.0200296	0	0.0200296	0.0200296	0.0200296	0.0200296	0.0200296
no	2	bin.256	Sample33	63	0.0137218	0	0.0137218	0.0137218	0.0137218	0.0137218	0.0137218
no	2	bin.256	Sample35	63	0.0110204	0	0.0110204	0.0110204	0.0110204	0.0110204	0.0110204
no	2	bin.256	Sample18	63	0.0119086	0	0.0119086	0.0119086	0.0119086	0.0119086	0.0119086
no	2	bin.258	Sample21	63	0.701749	0	0.701749	0.701749	0.701749	0.701749	0.701749
no	2	bin.258	Sample24	63	0.40021	0	0.40021	0.40021	0.40021	0.40021	0.40021
no	2	bin.258	Sample31	63	0.454982	0	0.454982	0.454982	0.454982	0.454982	0.454982
no	2	bin.258	Sample33	63	0.324077	0	0.324077	0.324077	0.324077	0.324077	0.324077
no	2	bin.258	Sample35	63	0.403515	0	0.403515	0.403515	0.403515	0.403515	0.403515
no	2	bin.258	Sample18	63	0.736404	0	0.736404	0.736404	0.736404	0.736404	0.736404
no	2	bin.259	Sample21	63	0.0285306	0	0.0285306	0.0285306	0.0285306	0.0285306	0.0285306
no	2	bin.259	Sample24	63	0.0400086	0	0.0400086	0.0400086	0.0400086	0.0400086	0.0400086
no	2	bin.259	Sample31	63	0.0425755	0	0.0425755	0.0425755	0.0425755	0.0425755	0.0425755
no	2	bin.259	Sample33	63	0.0543832	0	0.0543832	0.0543832	0.0543832	0.0543832	0.0543832
no	2	bin.259	Sample35	63	0.0349091	0	0.0349091	0.0349091	0.0349091	0.0349091	0.0349091
no	2	bin.259	Sample18	63	0.0344279	0	0.0344279	0.0344279	0.0344279	0.0344279	0.0344279
no	2	bin.262	Sample21	63	0.0536162	0	0.0536162	0.0536162	0.0536162	0.0536162	0.0536162
no	2	bin.262	Sample24	63	0.0499929	0	0.0499929	0.0499929	0.0499929	0.0499929	0.0499929
no	2	bin.262	Sample31	63	0.0546514	0	0.0546514	0.0546514	0.0546514	0.0546514	0.0546514
no	2	bin.262	Sample33	63	0.0453621	0	0.0453621	0.0453621	0.0453621	0.0453621	0.0453621
no	2	bin.262	Sample35	63	0.0553783	0	0.0553783	0.0553783	0.0553783	0.0553783	0.0553783
no	2	bin.262	Sample18	63	0.0669592	0	0.0669592	0.0669592	0.0669592	0.0669592	0.0669592
no	2	bin.263	Sample21	63	0.0918076	0	0.0918076	0.0918076	0.0918076	0.0918076	0.0918076
no	2	bin.263	Sample24	63	0.14473	0	0.14473	0.14473	0.14473	0.14473	0.14473
no	2	bin.263	Sample31	63	0.183298	0	0.183298	0.183298	0.183298	0.183298	0.183298
no	2	bin.263	Sample33	63	0.13389	0	0.13389	0.13389	0.13389	0.13389	0.13389
no	2	bin.263	Sample35	63	0.18418	0	0.18418	0.18418	0.18418	0.18418	0.18418
no	2	bin.263	Sample18	63	0.0652435	0	0.0652435	0.0652435	0.0652435	0.0652435	0.0652435
no	2	bin.267	Sample21	63	0.158604	0	0.158604	0.158604	0.158604	0.158604	0.158604
no	2	bin.267	Sample24	63	0.104828	0	0.104828	0.104828	0.104828	0.104828	0.104828
no	2	bin.267	Sample31	63	0.121625	0	0.121625	0.121625	0.121625	0.121625	0.121625
no	2	bin.267	Sample33	63	0.21264	0	0.21264	0.21264	0.21264	0.21264	0.21264
no	2	bin.267	Sample35	63	0.0359498	0	0.0359498	0.0359498	0.0359498	0.0359498	0.0359498
no	2	bin.267	Sample18	63	0.214128	0	0.214128	0.214128	0.214128	0.214128	0.214128
no	2	bin.269	Sample21	63	0.507694	0	0.507694	0.507694	0.507694	0.507694	0.507694
no	2	bin.269	Sample24	63	0.818437	0	0.818437	0.818437	0.818437	0.818437	0.818437
no	2	bin.269	Sample31	63	0.551108	0	0.551108	0.551108	0.551108	0.551108	0.551108
no	2	bin.269	Sample33	63	0.607959	0	0.607959	0.607959	0.607959	0.607959	0.607959
no	2	bin.269	Sample35	63	0.612169	0	0.612169	0.612169	0.612169	0.612169	0.612169
no	2	bin.269	Sample18	63	0.568941	0	0.568941	0.568941	0.568941	0.568941	0.568941
no	2	bin.271	Sample21	63	0.061867	0	0.061867	0.061867	0.061867	0.061867	0.061867
no	2	bin.271	Sample24	63	0.0616786	0	0.0616786	0.0616786	0.0616786	0.0616786	0.0616786
no	2	bin.271	Sample31	63	0.137544	0	0.137544	0.137544	0.137544	0.137544	0.137544
no	2	bin.271	Sample33	63	0.22243	0	0.22243	0.22243	0.22243	0.22243	0.22243
no	2	bin.271	Sample35	63	0.135164	0	0.135164	0.135164	0.135164	0.135164	0.135164
no	2	bin.271	Sample18	63	0.0434409	0	0.0434409	0.0434409	0.0434409	0.0434409	0.0434409
no	2	bin.273	Sample21	63	0.177536	0	0.177536	0.177536	0.177536	0.177536	0.177536
no	2	bin.273	Sample24	63	0.188225	0	0.188225	0.188225	0.188225	0.188225	0.188225
no	2	bin.273	Sample31	63	0.287399	0	0.287399	0.287399	0.287399	0.287399	0.287399
no	2	bin.273	Sample33	63	0.241646	0	0.241646	0.241646	0.241646	0.241646	0.241646
no	2	bin.273	Sample35	63	0.325187	0	0.325187	0.325187	0.325187	0.325187	0.325187
no	2	bin.273	Sample18	63	0.148387	0	0.148387	0.148387	0.148387	0.148387	0.148387
no	2	bin.278	Sample21	63	0.0556841	0	0.0556841	0.0556841	0.0556841	0.0556841	0.0556841
no	2	bin.278	Sample24	63	0.0723234	0	0.0723234	0.0723234	0.0723234	0.0723234	0.0723234
no	2	bin.278	Sample31	63	0.325741	0	0.325741	0.325741	0.325741	0.325741	0.325741
no	2	bin.278	Sample33	63	0.150173	0	0.150173	0.150173	0.150173	0.150173	0.150173
no	2	bin.278	Sample35	63	0.166608	0	0.166608	0.166608	0.166608	0.166608	0.166608
no	2	bin.278	Sample18	63	0.0624692	0	0.0624692	0.0624692	0.0624692	0.0624692	0.0624692
no	2	bin.281	Sample21	63	0.0971531	0	0.0971531	0.0971531	0.0971531	0.0971531	0.0971531
no	2	bin.281	Sample24	63	0.094541	0	0.094541	0.094541	0.094541	0.094541	0.094541
no	2	bin.281	Sample31	63	0.224015	0	0.224015	0.224015	0.224015	0.224015	0.224015
no	2	bin.281	Sample33	63	0.134305	0	0.134305	0.134305	0.134305	0.134305	0.134305
no	2	bin.281	Sample35	63	0.182728	0	0.182728	0.182728	0.182728	0.182728	0.182728
no	2	bin.281	Sample18	63	0.123035	0	0.123035	0.123035	0.123035	0.123035	0.123035
no	2	bin.284	Sample21	63	0.0711453	0	0.0711453	0.0711453	0.0711453	0.0711453	0.0711453
no	2	bin.284	Sample24	63	0.0625068	0	0.0625068	0.0625068	0.0625068	0.0625068	0.0625068
no	2	bin.284	Sample31	63	0.0385407	0	0.0385407	0.0385407	0.0385407	0.0385407	0.0385407
no	2	bin.284	Sample33	63	0.0649444	0	0.0649444	0.0649444	0.0649444	0.0649444	0.0649444
no	2	bin.284	Sample35	63	0.0344279	0	0.0344279	0.0344279	0.0344279	0.0344279	0.0344279
no	2	bin.284	Sample18	63	0.0830724	0	0.0830724	0.0830724	0.0830724	0.0830724	0.0830724
no	2	bin.287	Sample21	63	0.0830007	0	0.0830007	0.0830007	0.0830007	0.0830007	0.0830007
no	2	bin.287	Sample24	63	0.119948	0	0.119948	0.119948	0.119948	0.119948	0.119948
no	2	bin.287	Sample31	63	0.279416	0	0.279416	0.279416	0.279416	0.279416	0.279416
no	2	bin.287	Sample33	63	0.100577	0	0.100577	0.100577	0.100577	0.100577	0.100577
no	2	bin.287	Sample35	63	0.252125	0	0.252125	0.252125	0.252125	0.252125	0.252125
no	2	bin.287	Sample18	63	0.091913	0	0.091913	0.091913	0.091913	0.091913	0.091913
no	2	bin.288	Sample21	63	0.000390689	0	0.000390689	0.000390689	0.000390689	0.000390689	0.000390689
no	2	bin.288	Sample24	63	0.0003039	0	0.0003039	0.0003039	0.0003039	0.0003039	0.0003039
no	2	bin.288	Sample31	63	0.000477461	0	0.000477461	0.000477461	0.000477461	0.000477461	0.000477461
no	2	bin.288	Sample33	63	0.000347297	0	0.000347297	0.000347297	0.000347297	0.000347297	0.000347297
no	2	bin.288	Sample35	63	0.000260499	0	0.000260499	0.000260499	0.000260499	0.000260499	0.000260499
no	2	bin.288	Sample18	63	0.000477461	0	0.000477461	0.000477461	0.000477461	0.000477461	0.000477461
no	2	bin.289	Sample21	63	0.110758	0	0.110758	0.110758	0.110758	0.110758	0.110758
no	2	bin.289	Sample24	63	0.123165	0	0.123165	0.123165	0.123165	0.123165	0.123165
no	2	bin.289	Sample31	63	0.231622	0	0.231622	0.231622	0.231622	0.231622	0.231622
no	2	bin.289	Sample33	63	0.164561	0	0.164561	0.164561	0.164561	0.164561	0.164561
no	2	bin.289	Sample35	63	0.281511	0	0.281511	0.281511	0.281511	0.281511	0.281511
no	2	bin.289	Sample18	63	0.0745239	0	0.0745239	0.0745239	0.0745239	0.0745239	0.0745239
no	2	bin.290	Sample21	63	0.638888	0	0.638888	0.638888	0.638888	0.638888	0.638888
no	2	bin.290	Sample24	63	0.405483	0	0.405483	0.405483	0.405483	0.405483	0.405483
no	2	bin.290	Sample31	63	0.230679	0	0.230679	0.230679	0.230679	0.230679	0.230679
no	2	bin.290	Sample33	63	0.260095	0	0.260095	0.260095	0.260095	0.260095	0.260095
no	2	bin.290	Sample35	63	0.206475	0	0.206475	0.206475	0.206475	0.206475	0.206475
no	2	bin.290	Sample18	63	0.573858	0	0.573858	0.573858	0.573858	0.573858	0.573858
no	2	bin.294	Sample21	63	0.0349892	0	0.0349892	0.0349892	0.0349892	0.0349892	0.0349892
no	2	bin.294	Sample24	63	0.0487136	0	0.0487136	0.0487136	0.0487136	0.0487136	0.0487136
no	2	bin.294	Sample31	63	0.10704	0	0.10704	0.10704	0.10704	0.10704	0.10704
no	2	bin.294	Sample33	63	0.0797599	0	0.0797599	0.0797599	0.0797599	0.0797599	0.0797599
no	2	bin.294	Sample35	63	0.0945061	0	0.0945061	0.0945061	0.0945061	0.0945061	0.0945061
no	2	bin.294	Sample18	63	0.0401274	0	0.0401274	0.0401274	0.0401274	0.0401274	0.0401274
no	2	bin.296	Sample21	63	0.0377849	0	0.0377849	0.0377849	0.0377849	0.0377849	0.0377849
no	2	bin.296	Sample24	63	0.0341871	0	0.0341871	0.0341871	0.0341871	0.0341871	0.0341871
no	2	bin.296	Sample31	63	0.104111	0	0.104111	0.104111	0.104111	0.104111	0.104111
no	2	bin.296	Sample33	63	0.229016	0	0.229016	0.229016	0.229016	0.229016	0.229016
no	2	bin.296	Sample35	63	0.116541	0	0.116541	0.116541	0.116541	0.116541	0.116541
no	2	bin.296	Sample18	63	0.0345081	0	0.0345081	0.0345081	0.0345081	0.0345081	0.0345081
no	2	bin.298	Sample21	63	0.135927	0	0.135927	0.135927	0.135927	0.135927	0.135927
no	2	bin.298	Sample24	63	0.106803	0	0.106803	0.106803	0.106803	0.106803	0.106803
no	2	bin.298	Sample31	63	0.0716979	0	0.0716979	0.0716979	0.0716979	0.0716979	0.0716979
no	2	bin.298	Sample33	63	0.118331	0	0.118331	0.118331	0.118331	0.118331	0.118331
no	2	bin.298	Sample35	63	0.0663259	0	0.0663259	0.0663259	0.0663259	0.0663259	0.0663259
no	2	bin.298	Sample18	63	0.0901522	0	0.0901522	0.0901522	0.0901522	0.0901522	0.0901522
no	2	bin.299	Sample21	63	0.320375	0	0.320375	0.320375	0.320375	0.320375	0.320375
no	2	bin.299	Sample24	63	0.311817	0	0.311817	0.311817	0.311817	0.311817	0.311817
no	2	bin.299	Sample31	63	0.541242	0	0.541242	0.541242	0.541242	0.541242	0.541242
no	2	bin.299	Sample33	63	0.49153	0	0.49153	0.49153	0.49153	0.49153	0.49153
no	2	bin.299	Sample35	63	0.714933	0	0.714933	0.714933	0.714933	0.714933	0.714933
no	2	bin.299	Sample18	63	0.192902	0	0.192902	0.192902	0.192902	0.192902	0.192902
no	2	bin.30	Sample21	63	0.0937718	0	0.0937718	0.0937718	0.0937718	0.0937718	0.0937718
no	2	bin.30	Sample24	63	0.0647948	0	0.0647948	0.0647948	0.0647948	0.0647948	0.0647948
no	2	bin.30	Sample31	63	0.0743043	0	0.0743043	0.0743043	0.0743043	0.0743043	0.0743043
no	2	bin.30	Sample33	63	0.051577	0	0.051577	0.051577	0.051577	0.051577	0.051577
no	2	bin.30	Sample35	63	0.0649818	0	0.0649818	0.0649818	0.0649818	0.0649818	0.0649818
no	2	bin.30	Sample18	63	0.0675915	0	0.0675915	0.0675915	0.0675915	0.0675915	0.0675915
no	2	bin.300	Sample21	63	0.28176	0	0.28176	0.28176	0.28176	0.28176	0.28176
no	2	bin.300	Sample24	63	0.290524	0	0.290524	0.290524	0.290524	0.290524	0.290524
no	2	bin.300	Sample31	63	0.120574	0	0.120574	0.120574	0.120574	0.120574	0.120574
no	2	bin.300	Sample33	63	0.407782	0	0.407782	0.407782	0.407782	0.407782	0.407782
no	2	bin.300	Sample35	63	0.10568	0	0.10568	0.10568	0.10568	0.10568	0.10568
no	2	bin.300	Sample18	63	0.312262	0	0.312262	0.312262	0.312262	0.312262	0.312262
no	2	bin.302	Sample21	63	0.0792898	0	0.0792898	0.0792898	0.0792898	0.0792898	0.0792898
no	2	bin.302	Sample24	63	0.00915333	0	0.00915333	0.00915333	0.00915333	0.00915333	0.00915333
no	2	bin.302	Sample31	63	0.00199317	0	0.00199317	0.00199317	0.00199317	0.00199317	0.00199317
no	2	bin.302	Sample33	63	0.0036759	0	0.0036759	0.0036759	0.0036759	0.0036759	0.0036759
no	2	bin.302	Sample35	63	0.00160392	0	0.00160392	0.00160392	0.00160392	0.00160392	0.00160392
no	2	bin.302	Sample18	63	0.0585399	0	0.0585399	0.0585399	0.0585399	0.0585399	0.0585399
no	2	bin.321	Sample21	63	0.597103	0	0.597103	0.597103	0.597103	0.597103	0.597103
no	2	bin.321	Sample24	63	0.640591	0	0.640591	0.640591	0.640591	0.640591	0.640591
no	2	bin.321	Sample31	63	0.762694	0	0.762694	0.762694	0.762694	0.762694	0.762694
no	2	bin.321	Sample33	63	0.68601	0	0.68601	0.68601	0.68601	0.68601	0.68601
no	2	bin.321	Sample35	63	0.777376	0	0.777376	0.777376	0.777376	0.777376	0.777376
no	2	bin.321	Sample18	63	0.403103	0	0.403103	0.403103	0.403103	0.403103	0.403103
no	2	bin.324	Sample21	63	0.139659	0	0.139659	0.139659	0.139659	0.139659	0.139659
no	2	bin.324	Sample24	63	0.153845	0	0.153845	0.153845	0.153845	0.153845	0.153845
no	2	bin.324	Sample31	63	0.0985399	0	0.0985399	0.0985399	0.0985399	0.0985399	0.0985399
no	2	bin.324	Sample33	63	0.121363	0	0.121363	0.121363	0.121363	0.121363	0.121363
no	2	bin.324	Sample35	63	0.108261	0	0.108261	0.108261	0.108261	0.108261	0.108261
no	2	bin.324	Sample18	63	0.193208	0	0.193208	0.193208	0.193208	0.193208	0.193208
no	2	bin.326	Sample21	63	0.00655161	0	0.00655161	0.00655161	0.00655161	0.00655161	0.00655161
no	2	bin.326	Sample24	63	0.0140162	0	0.0140162	0.0140162	0.0140162	0.0140162	0.0140162
no	2	bin.326	Sample31	63	0.0828213	0	0.0828213	0.0828213	0.0828213	0.0828213	0.0828213
no	2	bin.326	Sample33	63	0.0102151	0	0.0102151	0.0102151	0.0102151	0.0102151	0.0102151
no	2	bin.326	Sample35	63	0.0747433	0	0.0747433	0.0747433	0.0747433	0.0747433	0.0747433
no	2	bin.326	Sample18	63	0.00808894	0	0.00808894	0.00808894	0.00808894	0.00808894	0.00808894
no	2	bin.331	Sample21	63	0.389928	0	0.389928	0.389928	0.389928	0.389928	0.389928
no	2	bin.331	Sample24	63	0.276048	0	0.276048	0.276048	0.276048	0.276048	0.276048
no	2	bin.331	Sample31	63	0.0666613	0	0.0666613	0.0666613	0.0666613	0.0666613	0.0666613
no	2	bin.331	Sample33	63	0.0970837	0	0.0970837	0.0970837	0.0970837	0.0970837	0.0970837
no	2	bin.331	Sample35	63	0.0700379	0	0.0700379	0.0700379	0.0700379	0.0700379	0.0700379
no	2	bin.331	Sample18	63	0.156549	0	0.156549	0.156549	0.156549	0.156549	0.156549
no	2	bin.332	Sample21	63	0.0335846	0	0.0335846	0.0335846	0.0335846	0.0335846	0.0335846
no	2	bin.332	Sample24	63	0.085576	0	0.085576	0.085576	0.085576	0.085576	0.085576
no	2	bin.332	Sample31	63	0.195678	0	0.195678	0.195678	0.195678	0.195678	0.195678
no	2	bin.332	Sample33	63	0.238824	0	0.238824	0.238824	0.238824	0.238824	0.238824
no	2	bin.332	Sample35	63	0.107685	0	0.107685	0.107685	0.107685	0.107685	0.107685
no	2	bin.332	Sample18	63	0.0327799	0	0.0327799	0.0327799	0.0327799	0.0327799	0.0327799
no	2	bin.337	Sample21	63	0.102708	0	0.102708	0.102708	0.102708	0.102708	0.102708
no	2	bin.337	Sample24	63	0.135037	0	0.135037	0.135037	0.135037	0.135037	0.135037
no	2	bin.337	Sample31	63	0.265667	0	0.265667	0.265667	0.265667	0.265667	0.265667
no	2	bin.337	Sample33	63	0.140194	0	0.140194	0.140194	0.140194	0.140194	0.140194
no	2	bin.337	Sample35	63	0.275288	0	0.275288	0.275288	0.275288	0.275288	0.275288
no	2	bin.337	Sample18	63	0.119718	0	0.119718	0.119718	0.119718	0.119718	0.119718
no	2	bin.34	Sample21	63	0.0411557	0	0.0411557	0.0411557	0.0411557	0.0411557	0.0411557
no	2	bin.34	Sample24	63	0.0392158	0	0.0392158	0.0392158	0.0392158	0.0392158	0.0392158
no	2	bin.34	Sample31	63	0.0357098	0	0.0357098	0.0357098	0.0357098	0.0357098	0.0357098
no	2	bin.34	Sample33	63	0.0431264	0	0.0431264	0.0431264	0.0431264	0.0431264	0.0431264
no	2	bin.34	Sample35	63	0.124243	0	0.124243	0.124243	0.124243	0.124243	0.124243
no	2	bin.34	Sample18	63	0.044579	0	0.044579	0.044579	0.044579	0.044579	0.044579
no	2	bin.341	Sample21	63	0.431959	0	0.431959	0.431959	0.431959	0.431959	0.431959
no	2	bin.341	Sample24	63	0.355202	0	0.355202	0.355202	0.355202	0.355202	0.355202
no	2	bin.341	Sample31	63	0.25064	0	0.25064	0.25064	0.25064	0.25064	0.25064
no	2	bin.341	Sample33	63	0.331711	0	0.331711	0.331711	0.331711	0.331711	0.331711
no	2	bin.341	Sample35	63	0.236739	0	0.236739	0.236739	0.236739	0.236739	0.236739
no	2	bin.341	Sample18	63	0.27738	0	0.27738	0.27738	0.27738	0.27738	0.27738
no	2	bin.346	Sample21	63	0.120541	0	0.120541	0.120541	0.120541	0.120541	0.120541
no	2	bin.346	Sample24	63	0.124276	0	0.124276	0.124276	0.124276	0.124276	0.124276
no	2	bin.346	Sample31	63	0.0273088	0	0.0273088	0.0273088	0.0273088	0.0273088	0.0273088
no	2	bin.346	Sample33	63	0.0621682	0	0.0621682	0.0621682	0.0621682	0.0621682	0.0621682
no	2	bin.346	Sample35	63	0.0275942	0	0.0275942	0.0275942	0.0275942	0.0275942	0.0275942
no	2	bin.346	Sample18	63	0.134591	0	0.134591	0.134591	0.134591	0.134591	0.134591
no	2	bin.347	Sample21	63	0.421077	0	0.421077	0.421077	0.421077	0.421077	0.421077
no	2	bin.347	Sample24	63	0.498696	0	0.498696	0.498696	0.498696	0.498696	0.498696
no	2	bin.347	Sample31	63	0.14588	0	0.14588	0.14588	0.14588	0.14588	0.14588
no	2	bin.347	Sample33	63	0.325084	0	0.325084	0.325084	0.325084	0.325084	0.325084
no	2	bin.347	Sample35	63	0.186561	0	0.186561	0.186561	0.186561	0.186561	0.186561
no	2	bin.347	Sample18	63	0.503355	0	0.503355	0.503355	0.503355	0.503355	0.503355
no	2	bin.351	Sample21	63	0.547221	0	0.547221	0.547221	0.547221	0.547221	0.547221
no	2	bin.351	Sample24	63	0.617525	0	0.617525	0.617525	0.617525	0.617525	0.617525
no	2	bin.351	Sample31	63	0.644439	0	0.644439	0.644439	0.644439	0.644439	0.644439
no	2	bin.351	Sample33	63	0.596828	0	0.596828	0.596828	0.596828	0.596828	0.596828
no	2	bin.351	Sample35	63	0.633842	0	0.633842	0.633842	0.633842	0.633842	0.633842
no	2	bin.351	Sample18	63	0.376194	0	0.376194	0.376194	0.376194	0.376194	0.376194
no	2	bin.353	Sample21	63	0.316411	0	0.316411	0.316411	0.316411	0.316411	0.316411
no	2	bin.353	Sample24	63	0.0597905	0	0.0597905	0.0597905	0.0597905	0.0597905	0.0597905
no	2	bin.353	Sample31	63	0.0216854	0	0.0216854	0.0216854	0.0216854	0.0216854	0.0216854
no	2	bin.353	Sample33	63	0.0355498	0	0.0355498	0.0355498	0.0355498	0.0355498	0.0355498
no	2	bin.353	Sample35	63	0.0166573	0	0.0166573	0.0166573	0.0166573	0.0166573	0.0166573
no	2	bin.353	Sample18	63	0.329683	0	0.329683	0.329683	0.329683	0.329683	0.329683
no	2	bin.356	Sample21	63	0.372507	0	0.372507	0.372507	0.372507	0.372507	0.372507
no	2	bin.356	Sample24	63	0.368343	0	0.368343	0.368343	0.368343	0.368343	0.368343
no	2	bin.356	Sample31	63	0.250932	0	0.250932	0.250932	0.250932	0.250932	0.250932
no	2	bin.356	Sample33	63	0.315256	0	0.315256	0.315256	0.315256	0.315256	0.315256
no	2	bin.356	Sample35	63	0.238548	0	0.238548	0.238548	0.238548	0.238548	0.238548
no	2	bin.356	Sample18	63	0.272839	0	0.272839	0.272839	0.272839	0.272839	0.272839
no	2	bin.357	Sample21	63	0.000477461	0	0.000477461	0.000477461	0.000477461	0.000477461	0.000477461
no	2	bin.357	Sample24	63	0.0003039	0	0.0003039	0.0003039	0.0003039	0.0003039	0.0003039
no	2	bin.357	Sample31	63	0.000564216	0	0.000564216	0.000564216	0.000564216	0.000564216	0.000564216
no	2	bin.357	Sample33	63	0.000564216	0	0.000564216	0.000564216	0.000564216	0.000564216	0.000564216
no	2	bin.357	Sample35	63	0.000607587	0	0.000607587	0.000607587	0.000607587	0.000607587	0.000607587
no	2	bin.357	Sample18	63	0.000607587	0	0.000607587	0.000607587	0.000607587	0.000607587	0.000607587
no	2	bin.367	Sample21	63	0.256934	0	0.256934	0.256934	0.256934	0.256934	0.256934
no	2	bin.367	Sample24	63	0.208388	0	0.208388	0.208388	0.208388	0.208388	0.208388
no	2	bin.367	Sample31	63	0.0480532	0	0.0480532	0.0480532	0.0480532	0.0480532	0.0480532
no	2	bin.367	Sample33	63	0.069261	0	0.069261	0.069261	0.069261	0.069261	0.069261
no	2	bin.367	Sample35	63	0.0543832	0	0.0543832	0.0543832	0.0543832	0.0543832	0.0543832
no	2	bin.367	Sample18	63	0.0993353	0	0.0993353	0.0993353	0.0993353	0.0993353	0.0993353
no	2	bin.369	Sample21	63	0.389928	0	0.389928	0.389928	0.389928	0.389928	0.389928
no	2	bin.369	Sample24	63	0.191535	0	0.191535	0.191535	0.191535	0.191535	0.191535
no	2	bin.369	Sample31	63	0.155822	0	0.155822	0.155822	0.155822	0.155822	0.155822
no	2	bin.369	Sample33	63	0.189322	0	0.189322	0.189322	0.189322	0.189322	0.189322
no	2	bin.369	Sample35	63	0.147429	0	0.147429	0.147429	0.147429	0.147429	0.147429
no	2	bin.369	Sample18	63	0.246572	0	0.246572	0.246572	0.246572	0.246572	0.246572
no	2	bin.385	Sample21	63	0.0466512	0	0.0466512	0.0466512	0.0466512	0.0466512	0.0466512
no	2	bin.385	Sample24	63	0.0639335	0	0.0639335	0.0639335	0.0639335	0.0639335	0.0639335
no	2	bin.385	Sample31	63	0.133922	0	0.133922	0.133922	0.133922	0.133922	0.133922
no	2	bin.385	Sample33	63	0.120311	0	0.120311	0.120311	0.120311	0.120311	0.120311
no	2	bin.385	Sample35	63	0.0675172	0	0.0675172	0.0675172	0.0675172	0.0675172	0.0675172
no	2	bin.385	Sample18	63	0.0848621	0	0.0848621	0.0848621	0.0848621	0.0848621	0.0848621
no	2	bin.388	Sample21	63	0.494224	0	0.494224	0.494224	0.494224	0.494224	0.494224
no	2	bin.388	Sample24	63	0.626925	0	0.626925	0.626925	0.626925	0.626925	0.626925
no	2	bin.388	Sample31	63	0.435813	0	0.435813	0.435813	0.435813	0.435813	0.435813
no	2	bin.388	Sample33	63	0.440453	0	0.440453	0.440453	0.440453	0.440453	0.440453
no	2	bin.388	Sample35	63	0.506275	0	0.506275	0.506275	0.506275	0.506275	0.506275
no	2	bin.388	Sample18	63	0.468096	0	0.468096	0.468096	0.468096	0.468096	0.468096
no	2	bin.391	Sample21	63	0.0382624	0	0.0382624	0.0382624	0.0382624	0.0382624	0.0382624
no	2	bin.391	Sample24	63	0.0347487	0	0.0347487	0.0347487	0.0347487	0.0347487	0.0347487
no	2	bin.391	Sample31	63	0.0353497	0	0.0353497	0.0353497	0.0353497	0.0353497	0.0353497
no	2	bin.391	Sample33	63	0.0447749	0	0.0447749	0.0447749	0.0447749	0.0447749	0.0447749
no	2	bin.391	Sample35	63	0.0313277	0	0.0313277	0.0313277	0.0313277	0.0313277	0.0313277
no	2	bin.391	Sample18	63	0.0303973	0	0.0303973	0.0303973	0.0303973	0.0303973	0.0303973
no	2	bin.394	Sample21	63	0.445729	0	0.445729	0.445729	0.445729	0.445729	0.445729
no	2	bin.394	Sample24	63	0.378634	0	0.378634	0.378634	0.378634	0.378634	0.378634
no	2	bin.394	Sample31	63	0.506748	0	0.506748	0.506748	0.506748	0.506748	0.506748
no	2	bin.394	Sample33	63	0.36333	0	0.36333	0.36333	0.36333	0.36333	0.36333
no	2	bin.394	Sample35	63	0.491039	0	0.491039	0.491039	0.491039	0.491039	0.491039
no	2	bin.394	Sample18	63	0.37916	0	0.37916	0.37916	0.37916	0.37916	0.37916
no	2	bin.396	Sample21	63	0.00642325	0	0.00642325	0.00642325	0.00642325	0.00642325	0.00642325
no	2	bin.396	Sample24	63	0.00483706	0	0.00483706	0.00483706	0.00483706	0.00483706	0.00483706
no	2	bin.396	Sample31	63	0.00518051	0	0.00518051	0.00518051	0.00518051	0.00518051	0.00518051
no	2	bin.396	Sample33	63	0.00548081	0	0.00548081	0.00548081	0.00548081	0.00548081	0.00548081
no	2	bin.396	Sample35	63	0.00535214	0	0.00535214	0.00535214	0.00535214	0.00535214	0.00535214
no	2	bin.396	Sample18	63	0.00466523	0	0.00466523	0.00466523	0.00466523	0.00466523	0.00466523
no	2	bin.397	Sample21	63	0.164293	0	0.164293	0.164293	0.164293	0.164293	0.164293
no	2	bin.397	Sample24	63	0.181501	0	0.181501	0.181501	0.181501	0.181501	0.181501
no	2	bin.397	Sample31	63	0.0803378	0	0.0803378	0.0803378	0.0803378	0.0803378	0.0803378
no	2	bin.397	Sample33	63	0.286995	0	0.286995	0.286995	0.286995	0.286995	0.286995
no	2	bin.397	Sample35	63	0.0573618	0	0.0573618	0.0573618	0.0573618	0.0573618	0.0573618
no	2	bin.397	Sample18	63	0.160799	0	0.160799	0.160799	0.160799	0.160799	0.160799
no	2	bin.399	Sample21	63	0.141826	0	0.141826	0.141826	0.141826	0.141826	0.141826
no	2	bin.399	Sample24	63	0.116143	0	0.116143	0.116143	0.116143	0.116143	0.116143
no	2	bin.399	Sample31	63	0.0407605	0	0.0407605	0.0407605	0.0407605	0.0407605	0.0407605
no	2	bin.399	Sample33	63	0.204608	0	0.204608	0.204608	0.204608	0.204608	0.204608
no	2	bin.399	Sample35	63	0.0379839	0	0.0379839	0.0379839	0.0379839	0.0379839	0.0379839
no	2	bin.399	Sample18	63	0.384102	0	0.384102	0.384102	0.384102	0.384102	0.384102
no	2	bin.40	Sample21	63	0.0366289	0	0.0366289	0.0366289	0.0366289	0.0366289	0.0366289
no	2	bin.40	Sample24	63	0.0301948	0	0.0301948	0.0301948	0.0301948	0.0301948	0.0301948
no	2	bin.40	Sample31	63	0.0218506	0	0.0218506	0.0218506	0.0218506	0.0218506	0.0218506
no	2	bin.40	Sample33	63	0.0385009	0	0.0385009	0.0385009	0.0385009	0.0385009	0.0385009
no	2	bin.40	Sample35	63	0.0177844	0	0.0177844	0.0177844	0.0177844	0.0177844	0.0177844
no	2	bin.40	Sample18	63	0.0243214	0	0.0243214	0.0243214	0.0243214	0.0243214	0.0243214
no	2	bin.401	Sample21	63	0.031893	0	0.031893	0.031893	0.031893	0.031893	0.031893
no	2	bin.401	Sample24	63	0.0390967	0	0.0390967	0.0390967	0.0390967	0.0390967	0.0390967
no	2	bin.401	Sample31	63	0.0551489	0	0.0551489	0.0551489	0.0551489	0.0551489	0.0551489
no	2	bin.401	Sample33	63	0.0642708	0	0.0642708	0.0642708	0.0642708	0.0642708	0.0642708
no	2	bin.401	Sample35	63	0.046261	0	0.046261	0.046261	0.046261	0.046261	0.046261
no	2	bin.401	Sample18	63	0.0457141	0	0.0457141	0.0457141	0.0457141	0.0457141	0.0457141
no	2	bin.403	Sample21	63	0.221492	0	0.221492	0.221492	0.221492	0.221492	0.221492
no	2	bin.403	Sample24	63	0.486501	0	0.486501	0.486501	0.486501	0.486501	0.486501
no	2	bin.403	Sample31	63	0.118397	0	0.118397	0.118397	0.118397	0.118397	0.118397
no	2	bin.403	Sample33	63	0.198602	0	0.198602	0.198602	0.198602	0.198602	0.198602
no	2	bin.403	Sample35	63	0.100474	0	0.100474	0.100474	0.100474	0.100474	0.100474
no	2	bin.403	Sample18	63	0.213438	0	0.213438	0.213438	0.213438	0.213438	0.213438
no	2	bin.404	Sample21	63	0.00324505	0	0.00324505	0.00324505	0.00324505	0.00324505	0.00324505
no	2	bin.404	Sample24	63	0.00620924	0	0.00620924	0.00620924	0.00620924	0.00620924	0.00620924
no	2	bin.404	Sample31	63	0.217431	0	0.217431	0.217431	0.217431	0.217431	0.217431
no	2	bin.404	Sample33	63	0.0094084	0	0.0094084	0.0094084	0.0094084	0.0094084	0.0094084
no	2	bin.404	Sample35	63	0.153357	0	0.153357	0.153357	0.153357	0.153357	0.153357
no	2	bin.404	Sample18	63	0.00376202	0	0.00376202	0.00376202	0.00376202	0.00376202	0.00376202
no	2	bin.405	Sample21	63	0.235756	0	0.235756	0.235756	0.235756	0.235756	0.235756
no	2	bin.405	Sample24	63	0.394101	0	0.394101	0.394101	0.394101	0.394101	0.394101
no	2	bin.405	Sample31	63	0.141607	0	0.141607	0.141607	0.141607	0.141607	0.141607
no	2	bin.405	Sample33	63	0.21064	0	0.21064	0.21064	0.21064	0.21064	0.21064
no	2	bin.405	Sample35	63	0.148541	0	0.148541	0.148541	0.148541	0.148541	0.148541
no	2	bin.405	Sample18	63	0.35593	0	0.35593	0.35593	0.35593	0.35593	0.35593
no	2	bin.409	Sample21	63	0.0808789	0	0.0808789	0.0808789	0.0808789	0.0808789	0.0808789
no	2	bin.409	Sample24	63	0.123067	0	0.123067	0.123067	0.123067	0.123067	0.123067
no	2	bin.409	Sample31	63	0.155427	0	0.155427	0.155427	0.155427	0.155427	0.155427
no	2	bin.409	Sample33	63	0.19201	0	0.19201	0.19201	0.19201	0.19201	0.19201
no	2	bin.409	Sample35	63	0.155002	0	0.155002	0.155002	0.155002	0.155002	0.155002
no	2	bin.409	Sample18	63	0.0880297	0	0.0880297	0.0880297	0.0880297	0.0880297	0.0880297
no	2	bin.41	Sample21	63	0.00104106	0	0.00104106	0.00104106	0.00104106	0.00104106	0.00104106
no	2	bin.41	Sample24	63	0.00143081	0	0.00143081	0.00143081	0.00143081	0.00143081	0.00143081
no	2	bin.41	Sample31	63	0.0011277	0	0.0011277	0.0011277	0.0011277	0.0011277	0.0011277
no	2	bin.41	Sample33	63	0.0014741	0	0.0014741	0.0014741	0.0014741	0.0014741	0.0014741
no	2	bin.41	Sample35	63	0.000954398	0	0.000954398	0.000954398	0.000954398	0.000954398	0.000954398
no	2	bin.41	Sample18	63	0.00164719	0	0.00164719	0.00164719	0.00164719	0.00164719	0.00164719
no	2	bin.411	Sample21	63	0.0126685	0	0.0126685	0.0126685	0.0126685	0.0126685	0.0126685
no	2	bin.411	Sample24	63	0.0215201	0	0.0215201	0.0215201	0.0215201	0.0215201	0.0215201
no	2	bin.411	Sample31	63	0.141324	0	0.141324	0.141324	0.141324	0.141324	0.141324
no	2	bin.411	Sample33	63	0.015695	0	0.015695	0.015695	0.015695	0.015695	0.015695
no	2	bin.411	Sample35	63	0.069816	0	0.069816	0.069816	0.069816	0.069816	0.069816
no	2	bin.411	Sample18	63	0.0141844	0	0.0141844	0.0141844	0.0141844	0.0141844	0.0141844
no	2	bin.414	Sample21	63	0.0402858	0	0.0402858	0.0402858	0.0402858	0.0402858	0.0402858
no	2	bin.414	Sample24	63	0.0918427	0	0.0918427	0.0918427	0.0918427	0.0918427	0.0918427
no	2	bin.414	Sample31	63	0.112739	0	0.112739	0.112739	0.112739	0.112739	0.112739
no	2	bin.414	Sample33	63	0.203006	0	0.203006	0.203006	0.203006	0.203006	0.203006
no	2	bin.414	Sample35	63	0.0940167	0	0.0940167	0.0940167	0.0940167	0.0940167	0.0940167
no	2	bin.414	Sample18	63	0.0625444	0	0.0625444	0.0625444	0.0625444	0.0625444	0.0625444
no	2	bin.422	Sample21	63	0.061867	0	0.061867	0.061867	0.061867	0.061867	0.061867
no	2	bin.422	Sample24	63	0.0663632	0	0.0663632	0.0663632	0.0663632	0.0663632	0.0663632
no	2	bin.422	Sample31	63	0.0349491	0	0.0349491	0.0349491	0.0349491	0.0349491	0.0349491
no	2	bin.422	Sample33	63	0.0509208	0	0.0509208	0.0509208	0.0509208	0.0509208	0.0509208
no	2	bin.422	Sample35	63	0.0380237	0	0.0380237	0.0380237	0.0380237	0.0380237	0.0380237
no	2	bin.422	Sample18	63	0.0384214	0	0.0384214	0.0384214	0.0384214	0.0384214	0.0384214
no	2	bin.43	Sample21	63	0.0609621	0	0.0609621	0.0609621	0.0609621	0.0609621	0.0609621
no	2	bin.43	Sample24	63	0.0806265	0	0.0806265	0.0806265	0.0806265	0.0806265	0.0806265
no	2	bin.43	Sample31	63	0.109241	0	0.109241	0.109241	0.109241	0.109241	0.109241
no	2	bin.43	Sample33	63	0.0765676	0	0.0765676	0.0765676	0.0765676	0.0765676	0.0765676
no	2	bin.43	Sample35	63	0.106803	0	0.106803	0.106803	0.106803	0.106803	0.106803
no	2	bin.43	Sample18	63	0.0768952	0	0.0768952	0.0768952	0.0768952	0.0768952	0.0768952
no	2	bin.443	Sample21	63	0.457897	0	0.457897	0.457897	0.457897	0.457897	0.457897
no	2	bin.443	Sample24	63	0.596091	0	0.596091	0.596091	0.596091	0.596091	0.596091
no	2	bin.443	Sample31	63	0.0235817	0	0.0235817	0.0235817	0.0235817	0.0235817	0.0235817
no	2	bin.443	Sample33	63	0.199014	0	0.199014	0.199014	0.199014	0.199014	0.199014
no	2	bin.443	Sample35	63	0.0110627	0	0.0110627	0.0110627	0.0110627	0.0110627	0.0110627
no	2	bin.443	Sample18	63	0.726654	0	0.726654	0.726654	0.726654	0.726654	0.726654
no	2	bin.445	Sample21	63	0.08888	0	0.08888	0.08888	0.08888	0.08888	0.08888
no	2	bin.445	Sample24	63	0.161637	0	0.161637	0.161637	0.161637	0.161637	0.161637
no	2	bin.445	Sample31	63	0.0251829	0	0.0251829	0.0251829	0.0251829	0.0251829	0.0251829
no	2	bin.445	Sample33	63	0.0685198	0	0.0685198	0.0685198	0.0685198	0.0685198	0.0685198
no	2	bin.445	Sample35	63	0.0206927	0	0.0206927	0.0206927	0.0206927	0.0206927	0.0206927
no	2	bin.445	Sample18	63	0.091913	0	0.091913	0.091913	0.091913	0.091913	0.091913
no	2	bin.446	Sample21	63	0.187718	0	0.187718	0.187718	0.187718	0.187718	0.187718
no	2	bin.446	Sample24	63	0.342146	0	0.342146	0.342146	0.342146	0.342146	0.342146
no	2	bin.446	Sample31	63	0.113576	0	0.113576	0.113576	0.113576	0.113576	0.113576
no	2	bin.446	Sample33	63	0.177998	0	0.177998	0.177998	0.177998	0.177998	0.177998
no	2	bin.446	Sample35	63	0.120409	0	0.120409	0.120409	0.120409	0.120409	0.120409
no	2	bin.446	Sample18	63	0.119948	0	0.119948	0.119948	0.119948	0.119948	0.119948
no	2	bin.45	Sample21	63	0.0716979	0	0.0716979	0.0716979	0.0716979	0.0716979	0.0716979
no	2	bin.45	Sample24	63	0.100715	0	0.100715	0.100715	0.100715	0.100715	0.100715
no	2	bin.45	Sample31	63	0.620989	0	0.620989	0.620989	0.620989	0.620989	0.620989
no	2	bin.45	Sample33	63	0.389574	0	0.389574	0.389574	0.389574	0.389574	0.389574
no	2	bin.45	Sample35	63	0.600472	0	0.600472	0.600472	0.600472	0.600472	0.600472
no	2	bin.45	Sample18	63	0.0627699	0	0.0627699	0.0627699	0.0627699	0.0627699	0.0627699
no	2	bin.451	Sample21	63	0.160348	0	0.160348	0.160348	0.160348	0.160348	0.160348
no	2	bin.451	Sample24	63	0.24341	0	0.24341	0.24341	0.24341	0.24341	0.24341
no	2	bin.451	Sample31	63	0.0845405	0	0.0845405	0.0845405	0.0845405	0.0845405	0.0845405
no	2	bin.451	Sample33	63	0.184833	0	0.184833	0.184833	0.184833	0.184833	0.184833
no	2	bin.451	Sample35	63	0.0928609	0	0.0928609	0.0928609	0.0928609	0.0928609	0.0928609
no	2	bin.451	Sample18	63	0.133187	0	0.133187	0.133187	0.133187	0.133187	0.133187
no	2	bin.457	Sample21	63	0.210211	0	0.210211	0.210211	0.210211	0.210211	0.210211
no	2	bin.457	Sample24	63	0.249639	0	0.249639	0.249639	0.249639	0.249639	0.249639
no	2	bin.457	Sample31	63	0.334976	0	0.334976	0.334976	0.334976	0.334976	0.334976
no	2	bin.457	Sample33	63	0.326377	0	0.326377	0.326377	0.326377	0.326377	0.326377
no	2	bin.457	Sample35	63	0.353147	0	0.353147	0.353147	0.353147	0.353147	0.353147
no	2	bin.457	Sample18	63	0.171317	0	0.171317	0.171317	0.171317	0.171317	0.171317
no	2	bin.461	Sample21	63	0.0574379	0	0.0574379	0.0574379	0.0574379	0.0574379	0.0574379
no	2	bin.461	Sample24	63	0.0587676	0	0.0587676	0.0587676	0.0587676	0.0587676	0.0587676
no	2	bin.461	Sample31	63	0.076968	0	0.076968	0.076968	0.076968	0.076968	0.076968
no	2	bin.461	Sample33	63	0.0767132	0	0.0767132	0.0767132	0.0767132	0.0767132	0.0767132
no	2	bin.461	Sample35	63	0.0727277	0	0.0727277	0.0727277	0.0727277	0.0727277	0.0727277
no	2	bin.461	Sample18	63	0.0499929	0	0.0499929	0.0499929	0.0499929	0.0499929	0.0499929
no	2	bin.465	Sample21	63	0.0724337	0	0.0724337	0.0724337	0.0724337	0.0724337	0.0724337
no	2	bin.465	Sample24	63	0.0649818	0	0.0649818	0.0649818	0.0649818	0.0649818	0.0649818
no	2	bin.465	Sample31	63	0.0461438	0	0.0461438	0.0461438	0.0461438	0.0461438	0.0461438
no	2	bin.465	Sample33	63	0.153449	0	0.153449	0.153449	0.153449	0.153449	0.153449
no	2	bin.465	Sample35	63	0.0707396	0	0.0707396	0.0707396	0.0707396	0.0707396	0.0707396
no	2	bin.465	Sample18	63	0.0872133	0	0.0872133	0.0872133	0.0872133	0.0872133	0.0872133
no	2	bin.468	Sample21	63	0.0051376	0	0.0051376	0.0051376	0.0051376	0.0051376	0.0051376
no	2	bin.468	Sample24	63	0.0354698	0	0.0354698	0.0354698	0.0354698	0.0354698	0.0354698
no	2	bin.468	Sample31	63	0.0128794	0	0.0128794	0.0128794	0.0128794	0.0128794	0.0128794
no	2	bin.468	Sample33	63	0.00868532	0	0.00868532	0.00868532	0.00868532	0.00868532	0.00868532
no	2	bin.468	Sample35	63	0.0217267	0	0.0217267	0.0217267	0.0217267	0.0217267	0.0217267
no	2	bin.468	Sample18	63	0.00655161	0	0.00655161	0.00655161	0.00655161	0.00655161	0.00655161
no	2	bin.471	Sample21	63	0.44417	0	0.44417	0.44417	0.44417	0.44417	0.44417
no	2	bin.471	Sample24	63	0.117437	0	0.117437	0.117437	0.117437	0.117437	0.117437
no	2	bin.471	Sample31	63	0.117139	0	0.117139	0.117139	0.117139	0.117139	0.117139
no	2	bin.471	Sample33	63	0.124406	0	0.124406	0.124406	0.124406	0.124406	0.124406
no	2	bin.471	Sample35	63	0.110354	0	0.110354	0.110354	0.110354	0.110354	0.110354
no	2	bin.471	Sample18	63	0.372507	0	0.372507	0.372507	0.372507	0.372507	0.372507
no	2	bin.477	Sample21	63	0.0153598	0	0.0153598	0.0153598	0.0153598	0.0153598	0.0153598
no	2	bin.477	Sample24	63	0.0207341	0	0.0207341	0.0207341	0.0207341	0.0207341	0.0207341
no	2	bin.477	Sample31	63	0.0245267	0	0.0245267	0.0245267	0.0245267	0.0245267	0.0245267
no	2	bin.477	Sample33	63	0.0207755	0	0.0207755	0.0207755	0.0207755	0.0207755	0.0207755
no	2	bin.477	Sample35	63	0.0277979	0	0.0277979	0.0277979	0.0277979	0.0277979	0.0277979
no	2	bin.477	Sample18	63	0.0117396	0	0.0117396	0.0117396	0.0117396	0.0117396	0.0117396
no	2	bin.479	Sample21	63	0.171756	0	0.171756	0.171756	0.171756	0.171756	0.171756
no	2	bin.479	Sample24	63	0.204446	0	0.204446	0.204446	0.204446	0.204446	0.204446
no	2	bin.479	Sample31	63	0.341889	0	0.341889	0.341889	0.341889	0.341889	0.341889
no	2	bin.479	Sample33	63	0.397871	0	0.397871	0.397871	0.397871	0.397871	0.397871
no	2	bin.479	Sample35	63	0.263825	0	0.263825	0.263825	0.263825	0.263825	0.263825
no	2	bin.479	Sample18	63	0.106972	0	0.106972	0.106972	0.106972	0.106972	0.106972
no	2	bin.486	Sample21	63	0.118827	0	0.118827	0.118827	0.118827	0.118827	0.118827
no	2	bin.486	Sample24	63	0.17794	0	0.17794	0.17794	0.17794	0.17794	0.17794
no	2	bin.486	Sample31	63	0.0625068	0	0.0625068	0.0625068	0.0625068	0.0625068	0.0625068
no	2	bin.486	Sample33	63	0.102091	0	0.102091	0.102091	0.102091	0.102091	0.102091
no	2	bin.486	Sample35	63	0.0530784	0	0.0530784	0.0530784	0.0530784	0.0530784	0.0530784
no	2	bin.486	Sample18	63	0.210131	0	0.210131	0.210131	0.210131	0.210131	0.210131
no	2	bin.487	Sample21	63	0.116608	0	0.116608	0.116608	0.116608	0.116608	0.116608
no	2	bin.487	Sample24	63	0.160018	0	0.160018	0.160018	0.160018	0.160018	0.160018
no	2	bin.487	Sample31	63	0.00595229	0	0.00595229	0.00595229	0.00595229	0.00595229	0.00595229
no	2	bin.487	Sample33	63	0.0262881	0	0.0262881	0.0262881	0.0262881	0.0262881	0.0262881
no	2	bin.487	Sample35	63	0.00389117	0	0.00389117	0.00389117	0.00389117	0.00389117	0.00389117
no	2	bin.487	Sample18	63	0.276531	0	0.276531	0.276531	0.276531	0.276531	0.276531
no	2	bin.49	Sample21	63	0.0395331	0	0.0395331	0.0395331	0.0395331	0.0395331	0.0395331
no	2	bin.49	Sample24	63	0.0277572	0	0.0277572	0.0277572	0.0277572	0.0277572	0.0277572
no	2	bin.49	Sample31	63	0.0720292	0	0.0720292	0.0720292	0.0720292	0.0720292	0.0720292
no	2	bin.49	Sample33	63	0.138461	0	0.138461	0.138461	0.138461	0.138461	0.138461
no	2	bin.49	Sample35	63	0.0438337	0	0.0438337	0.0438337	0.0438337	0.0438337	0.0438337
no	2	bin.49	Sample18	63	0.0602822	0	0.0602822	0.0602822	0.0602822	0.0602822	0.0602822
no	2	bin.492	Sample21	63	0.00492295	0	0.00492295	0.00492295	0.00492295	0.00492295	0.00492295
no	2	bin.492	Sample24	63	0.00281378	0	0.00281378	0.00281378	0.00281378	0.00281378	0.00281378
no	2	bin.492	Sample31	63	0.00225248	0	0.00225248	0.00225248	0.00225248	0.00225248	0.00225248
no	2	bin.492	Sample33	63	0.00402027	0	0.00402027	0.00402027	0.00402027	0.00402027	0.00402027
no	2	bin.492	Sample35	63	0.0019067	0	0.0019067	0.0019067	0.0019067	0.0019067	0.0019067
no	2	bin.492	Sample18	63	0.00505175	0	0.00505175	0.00505175	0.00505175	0.00505175	0.00505175
no	2	bin.498	Sample21	63	0.00642325	0	0.00642325	0.00642325	0.00642325	0.00642325	0.00642325
no	2	bin.498	Sample24	63	0.00970579	0	0.00970579	0.00970579	0.00970579	0.00970579	0.00970579
no	2	bin.498	Sample31	63	0.0944362	0	0.0944362	0.0944362	0.0944362	0.0944362	0.0944362
no	2	bin.498	Sample33	63	0.0347087	0	0.0347087	0.0347087	0.0347087	0.0347087	0.0347087
no	2	bin.498	Sample35	63	0.108159	0	0.108159	0.108159	0.108159	0.108159	0.108159
no	2	bin.498	Sample18	63	0.00358977	0	0.00358977	0.00358977	0.00358977	0.00358977	0.00358977
no	2	bin.500	Sample21	63	0.124928	0	0.124928	0.124928	0.124928	0.124928	0.124928
no	2	bin.500	Sample24	63	0.153906	0	0.153906	0.153906	0.153906	0.153906	0.153906
no	2	bin.500	Sample31	63	0.103667	0	0.103667	0.103667	0.103667	0.103667	0.103667
no	2	bin.500	Sample33	63	0.128432	0	0.128432	0.128432	0.128432	0.128432	0.128432
no	2	bin.500	Sample35	63	0.0960057	0	0.0960057	0.0960057	0.0960057	0.0960057	0.0960057
no	2	bin.500	Sample18	63	0.130912	0	0.130912	0.130912	0.130912	0.130912	0.130912
no	2	bin.505	Sample21	63	0.290769	0	0.290769	0.290769	0.290769	0.290769	0.290769
no	2	bin.505	Sample24	63	0.310587	0	0.310587	0.310587	0.310587	0.310587	0.310587
no	2	bin.505	Sample31	63	0.200659	0	0.200659	0.200659	0.200659	0.200659	0.200659
no	2	bin.505	Sample33	63	0.280738	0	0.280738	0.280738	0.280738	0.280738	0.280738
no	2	bin.505	Sample35	63	0.209729	0	0.209729	0.209729	0.209729	0.209729	0.209729
no	2	bin.505	Sample18	63	0.268672	0	0.268672	0.268672	0.268672	0.268672	0.268672
no	2	bin.516	Sample21	63	0.0795068	0	0.0795068	0.0795068	0.0795068	0.0795068	0.0795068
no	2	bin.516	Sample24	63	0.11237	0	0.11237	0.11237	0.11237	0.11237	0.11237
no	2	bin.516	Sample31	63	0.158151	0	0.158151	0.158151	0.158151	0.158151	0.158151
no	2	bin.516	Sample33	63	0.1905	0	0.1905	0.1905	0.1905	0.1905	0.1905
no	2	bin.516	Sample35	63	0.0942964	0	0.0942964	0.0942964	0.0942964	0.0942964	0.0942964
no	2	bin.516	Sample18	63	0.0731316	0	0.0731316	0.0731316	0.0731316	0.0731316	0.0731316
no	2	bin.519	Sample21	63	0.0182427	0	0.0182427	0.0182427	0.0182427	0.0182427	0.0182427
no	2	bin.519	Sample24	63	0.0197807	0	0.0197807	0.0197807	0.0197807	0.0197807	0.0197807
no	2	bin.519	Sample31	63	0.0350293	0	0.0350293	0.0350293	0.0350293	0.0350293	0.0350293
no	2	bin.519	Sample33	63	0.0245267	0	0.0245267	0.0245267	0.0245267	0.0245267	0.0245267
no	2	bin.519	Sample35	63	0.0325382	0	0.0325382	0.0325382	0.0325382	0.0325382	0.0325382
no	2	bin.519	Sample18	63	0.0190332	0	0.0190332	0.0190332	0.0190332	0.0190332	0.0190332
no	2	bin.520	Sample21	63	0.0627324	0	0.0627324	0.0627324	0.0627324	0.0627324	0.0627324
no	2	bin.520	Sample24	63	0.100853	0	0.100853	0.100853	0.100853	0.100853	0.100853
no	2	bin.520	Sample31	63	0.174641	0	0.174641	0.174641	0.174641	0.174641	0.174641
no	2	bin.520	Sample33	63	0.076968	0	0.076968	0.076968	0.076968	0.076968	0.076968
no	2	bin.520	Sample35	63	0.188535	0	0.188535	0.188535	0.188535	0.188535	0.188535
no	2	bin.520	Sample18	63	0.0751453	0	0.0751453	0.0751453	0.0751453	0.0751453	0.0751453
no	2	bin.523	Sample21	63	0.0304783	0	0.0304783	0.0304783	0.0304783	0.0304783	0.0304783
no	2	bin.523	Sample24	63	0.0454012	0	0.0454012	0.0454012	0.0454012	0.0454012	0.0454012
no	2	bin.523	Sample31	63	0.0256335	0	0.0256335	0.0256335	0.0256335	0.0256335	0.0256335
no	2	bin.523	Sample33	63	0.0377053	0	0.0377053	0.0377053	0.0377053	0.0377053	0.0377053
no	2	bin.523	Sample35	63	0.0330214	0	0.0330214	0.0330214	0.0330214	0.0330214	0.0330214
no	2	bin.523	Sample18	63	0.0336248	0	0.0336248	0.0336248	0.0336248	0.0336248	0.0336248
no	2	bin.525	Sample21	63	0.0587296	0	0.0587296	0.0587296	0.0587296	0.0587296	0.0587296
no	2	bin.525	Sample24	63	0.0431264	0	0.0431264	0.0431264	0.0431264	0.0431264	0.0431264
no	2	bin.525	Sample31	63	0.087533	0	0.087533	0.087533	0.087533	0.087533	0.087533
no	2	bin.525	Sample33	63	0.111464	0	0.111464	0.111464	0.111464	0.111464	0.111464
no	2	bin.525	Sample35	63	0.0506117	0	0.0506117	0.0506117	0.0506117	0.0506117	0.0506117
no	2	bin.525	Sample18	63	0.084004	0	0.084004	0.084004	0.084004	0.084004	0.084004
no	2	bin.534	Sample21	63	0.118099	0	0.118099	0.118099	0.118099	0.118099	0.118099
no	2	bin.534	Sample24	63	0.0728011	0	0.0728011	0.0728011	0.0728011	0.0728011	0.0728011
no	2	bin.534	Sample31	63	0.0695571	0	0.0695571	0.0695571	0.0695571	0.0695571	0.0695571
no	2	bin.534	Sample33	63	0.191647	0	0.191647	0.191647	0.191647	0.191647	0.191647
no	2	bin.534	Sample35	63	0.0700009	0	0.0700009	0.0700009	0.0700009	0.0700009	0.0700009
no	2	bin.534	Sample18	63	0.103838	0	0.103838	0.103838	0.103838	0.103838	0.103838
no	2	bin.536	Sample21	63	0.0543832	0	0.0543832	0.0543832	0.0543832	0.0543832	0.0543832
no	2	bin.536	Sample24	63	0.0744873	0	0.0744873	0.0744873	0.0744873	0.0744873	0.0744873
no	2	bin.536	Sample31	63	0.0379839	0	0.0379839	0.0379839	0.0379839	0.0379839	0.0379839
no	2	bin.536	Sample33	63	0.0729847	0	0.0729847	0.0729847	0.0729847	0.0729847	0.0729847
no	2	bin.536	Sample35	63	0.0335444	0	0.0335444	0.0335444	0.0335444	0.0335444	0.0335444
no	2	bin.536	Sample18	63	0.0577422	0	0.0577422	0.0577422	0.0577422	0.0577422	0.0577422
no	2	bin.54	Sample21	63	0.0233759	0	0.0233759	0.0233759	0.0233759	0.0233759	0.0233759
no	2	bin.54	Sample24	63	0.0332629	0	0.0332629	0.0332629	0.0332629	0.0332629	0.0332629
no	2	bin.54	Sample31	63	0.0448924	0	0.0448924	0.0448924	0.0448924	0.0448924	0.0448924
no	2	bin.54	Sample33	63	0.0406023	0	0.0406023	0.0406023	0.0406023	0.0406023	0.0406023
no	2	bin.54	Sample35	63	0.0513069	0	0.0513069	0.0513069	0.0513069	0.0513069	0.0513069
no	2	bin.54	Sample18	63	0.0175759	0	0.0175759	0.0175759	0.0175759	0.0175759	0.0175759
no	2	bin.543	Sample21	63	0.54138	0	0.54138	0.54138	0.54138	0.54138	0.54138
no	2	bin.543	Sample24	63	0.44417	0	0.44417	0.44417	0.44417	0.44417	0.44417
no	2	bin.543	Sample31	63	0.28076	0	0.28076	0.28076	0.28076	0.28076	0.28076
no	2	bin.543	Sample33	63	0.329967	0	0.329967	0.329967	0.329967	0.329967	0.329967
no	2	bin.543	Sample35	63	0.297936	0	0.297936	0.297936	0.297936	0.297936	0.297936
no	2	bin.543	Sample18	63	0.513244	0	0.513244	0.513244	0.513244	0.513244	0.513244
no	2	bin.548	Sample21	63	0.00423537	0	0.00423537	0.00423537	0.00423537	0.00423537	0.00423537
no	2	bin.548	Sample24	63	0.00710738	0	0.00710738	0.00710738	0.00710738	0.00710738	0.00710738
no	2	bin.548	Sample31	63	0.164472	0	0.164472	0.164472	0.164472	0.164472	0.164472
no	2	bin.548	Sample33	63	0.0611885	0	0.0611885	0.0611885	0.0611885	0.0611885	0.0611885
no	2	bin.548	Sample35	63	0.235402	0	0.235402	0.235402	0.235402	0.235402	0.235402
no	2	bin.548	Sample18	63	0.00337435	0	0.00337435	0.00337435	0.00337435	0.00337435	0.00337435
no	2	bin.549	Sample21	63	0.4293	0	0.4293	0.4293	0.4293	0.4293	0.4293
no	2	bin.549	Sample24	63	0.105544	0	0.105544	0.105544	0.105544	0.105544	0.105544
no	2	bin.549	Sample31	63	0.00393421	0	0.00393421	0.00393421	0.00393421	0.00393421	0.00393421
no	2	bin.549	Sample33	63	0.00766245	0	0.00766245	0.00766245	0.00766245	0.00766245	0.00766245
no	2	bin.549	Sample35	63	0.00281378	0	0.00281378	0.00281378	0.00281378	0.00281378	0.00281378
no	2	bin.549	Sample18	63	0.104385	0	0.104385	0.104385	0.104385	0.104385	0.104385
no	2	bin.552	Sample21	63	0.230347	0	0.230347	0.230347	0.230347	0.230347	0.230347
no	2	bin.552	Sample24	63	0.0738283	0	0.0738283	0.0738283	0.0738283	0.0738283	0.0738283
no	2	bin.552	Sample31	63	0.012542	0	0.012542	0.012542	0.012542	0.012542	0.012542
no	2	bin.552	Sample33	63	0.135896	0	0.135896	0.135896	0.135896	0.135896	0.135896
no	2	bin.552	Sample35	63	0.0149823	0	0.0149823	0.0149823	0.0149823	0.0149823	0.0149823
no	2	bin.552	Sample18	63	0.366666	0	0.366666	0.366666	0.366666	0.366666	0.366666
no	2	bin.554	Sample21	63	0.00138752	0	0.00138752	0.00138752	0.00138752	0.00138752	0.00138752
no	2	bin.554	Sample24	63	0.000781027	0	0.000781027	0.000781027	0.000781027	0.000781027	0.000781027
no	2	bin.554	Sample31	63	0.000911062	0	0.000911062	0.000911062	0.000911062	0.000911062	0.000911062
no	2	bin.554	Sample33	63	0.00134423	0	0.00134423	0.00134423	0.00134423	0.00134423	0.00134423
no	2	bin.554	Sample35	63	0.000564216	0	0.000564216	0.000564216	0.000564216	0.000564216	0.000564216
no	2	bin.554	Sample18	63	0.00199317	0	0.00199317	0.00199317	0.00199317	0.00199317	0.00199317
no	2	bin.56	Sample21	63	0.410642	0	0.410642	0.410642	0.410642	0.410642	0.410642
no	2	bin.56	Sample24	63	0.358144	0	0.358144	0.358144	0.358144	0.358144	0.358144
no	2	bin.56	Sample31	63	0.249541	0	0.249541	0.249541	0.249541	0.249541	0.249541
no	2	bin.56	Sample33	63	0.272468	0	0.272468	0.272468	0.272468	0.272468	0.272468
no	2	bin.56	Sample35	63	0.263825	0	0.263825	0.263825	0.263825	0.263825	0.263825
no	2	bin.56	Sample18	63	0.435606	0	0.435606	0.435606	0.435606	0.435606	0.435606
no	2	bin.562	Sample21	63	0.103051	0	0.103051	0.103051	0.103051	0.103051	0.103051
no	2	bin.562	Sample24	63	0.102708	0	0.102708	0.102708	0.102708	0.102708	0.102708
no	2	bin.562	Sample31	63	0.0755105	0	0.0755105	0.0755105	0.0755105	0.0755105	0.0755105
no	2	bin.562	Sample33	63	0.11284	0	0.11284	0.11284	0.11284	0.11284	0.11284
no	2	bin.562	Sample35	63	0.0607734	0	0.0607734	0.0607734	0.0607734	0.0607734	0.0607734
no	2	bin.562	Sample18	63	0.137322	0	0.137322	0.137322	0.137322	0.137322	0.137322
no	2	bin.563	Sample21	63	0.0560659	0	0.0560659	0.0560659	0.0560659	0.0560659	0.0560659
no	2	bin.563	Sample24	63	0.0531553	0	0.0531553	0.0531553	0.0531553	0.0531553	0.0531553
no	2	bin.563	Sample31	63	0.0363094	0	0.0363094	0.0363094	0.0363094	0.0363094	0.0363094
no	2	bin.563	Sample33	63	0.0578562	0	0.0578562	0.0578562	0.0578562	0.0578562	0.0578562
no	2	bin.563	Sample35	63	0.0325785	0	0.0325785	0.0325785	0.0325785	0.0325785	0.0325785
no	2	bin.563	Sample18	63	0.0764584	0	0.0764584	0.0764584	0.0764584	0.0764584	0.0764584
no	2	bin.564	Sample21	63	0.067703	0	0.067703	0.067703	0.067703	0.067703	0.067703
no	2	bin.564	Sample24	63	0.105578	0	0.105578	0.105578	0.105578	0.105578	0.105578
no	2	bin.564	Sample31	63	0.11401	0	0.11401	0.11401	0.11401	0.11401	0.11401
no	2	bin.564	Sample33	63	0.0804822	0	0.0804822	0.0804822	0.0804822	0.0804822	0.0804822
no	2	bin.564	Sample35	63	0.109342	0	0.109342	0.109342	0.109342	0.109342	0.109342
no	2	bin.564	Sample18	63	0.0445398	0	0.0445398	0.0445398	0.0445398	0.0445398	0.0445398
no	2	bin.566	Sample21	63	0.000260499	0	0.000260499	0.000260499	0.000260499	0.000260499	0.000260499
no	2	bin.566	Sample24	63	0.000130269	0	0.000130269	0.000130269	0.000130269	0.000130269	0.000130269
no	2	bin.566	Sample31	63	0.0176176	0	0.0176176	0.0176176	0.0176176	0.0176176	0.0176176
no	2	bin.566	Sample33	63	0.000607587	0	0.000607587	0.000607587	0.000607587	0.000607587	0.000607587
no	2	bin.566	Sample35	63	0.0144785	0	0.0144785	0.0144785	0.0144785	0.0144785	0.0144785
no	2	bin.566	Sample18	63	0.000607587	0	0.000607587	0.000607587	0.000607587	0.000607587	0.000607587
no	2	bin.570	Sample21	63	0.0269008	0	0.0269008	0.0269008	0.0269008	0.0269008	0.0269008
no	2	bin.570	Sample24	63	0.0439514	0	0.0439514	0.0439514	0.0439514	0.0439514	0.0439514
no	2	bin.570	Sample31	63	0.0203613	0	0.0203613	0.0203613	0.0203613	0.0203613	0.0203613
no	2	bin.570	Sample33	63	0.024075	0	0.024075	0.024075	0.024075	0.024075	0.024075
no	2	bin.570	Sample35	63	0.021768	0	0.021768	0.021768	0.021768	0.021768	0.021768
no	2	bin.570	Sample18	63	0.0232525	0	0.0232525	0.0232525	0.0232525	0.0232525	0.0232525
no	2	bin.573	Sample21	63	0.0521936	0	0.0521936	0.0521936	0.0521936	0.0521936	0.0521936
no	2	bin.573	Sample24	63	0.20085	0	0.20085	0.20085	0.20085	0.20085	0.20085
no	2	bin.573	Sample31	63	0.0291808	0	0.0291808	0.0291808	0.0291808	0.0291808	0.0291808
no	2	bin.573	Sample33	63	0.0602066	0	0.0602066	0.0602066	0.0602066	0.0602066	0.0602066
no	2	bin.573	Sample35	63	0.024896	0	0.024896	0.024896	0.024896	0.024896	0.024896
no	2	bin.573	Sample18	63	0.110926	0	0.110926	0.110926	0.110926	0.110926	0.110926
no	2	bin.580	Sample21	63	0.00350361	0	0.00350361	0.00350361	0.00350361	0.00350361	0.00350361
no	2	bin.580	Sample24	63	0.00259798	0	0.00259798	0.00259798	0.00259798	0.00259798	0.00259798
no	2	bin.580	Sample31	63	0.0368284	0	0.0368284	0.0368284	0.0368284	0.0368284	0.0368284
no	2	bin.580	Sample33	63	0.0711084	0	0.0711084	0.0711084	0.0711084	0.0711084	0.0711084
no	2	bin.580	Sample35	63	0.0459876	0	0.0459876	0.0459876	0.0459876	0.0459876	0.0459876
no	2	bin.580	Sample18	63	0.00453632	0	0.00453632	0.00453632	0.00453632	0.00453632	0.00453632
no	2	bin.585	Sample21	63	0.0733884	0	0.0733884	0.0733884	0.0733884	0.0733884	0.0733884
no	2	bin.585	Sample24	63	0.0656171	0	0.0656171	0.0656171	0.0656171	0.0656171	0.0656171
no	2	bin.585	Sample31	63	0.0816713	0	0.0816713	0.0816713	0.0816713	0.0816713	0.0816713
no	2	bin.585	Sample33	63	0.100543	0	0.100543	0.100543	0.100543	0.100543	0.100543
no	2	bin.585	Sample35	63	0.0716979	0	0.0716979	0.0716979	0.0716979	0.0716979	0.0716979
no	2	bin.585	Sample18	63	0.076604	0	0.076604	0.076604	0.076604	0.076604	0.076604
no	2	bin.587	Sample21	63	0.276852	0	0.276852	0.276852	0.276852	0.276852	0.276852
no	2	bin.587	Sample24	63	0.261952	0	0.261952	0.261952	0.261952	0.261952	0.261952
no	2	bin.587	Sample31	63	0.200796	0	0.200796	0.200796	0.200796	0.200796	0.200796
no	2	bin.587	Sample33	63	0.326623	0	0.326623	0.326623	0.326623	0.326623	0.326623
no	2	bin.587	Sample35	63	0.16835	0	0.16835	0.16835	0.16835	0.16835	0.16835
no	2	bin.587	Sample18	63	0.21296	0	0.21296	0.21296	0.21296	0.21296	0.21296
no	2	bin.589	Sample21	63	0.152839	0	0.152839	0.152839	0.152839	0.152839	0.152839
no	2	bin.589	Sample24	63	0.123754	0	0.123754	0.123754	0.123754	0.123754	0.123754
no	2	bin.589	Sample31	63	0.112806	0	0.112806	0.112806	0.112806	0.112806	0.112806
no	2	bin.589	Sample33	63	0.191786	0	0.191786	0.191786	0.191786	0.191786	0.191786
no	2	bin.589	Sample35	63	0.0637461	0	0.0637461	0.0637461	0.0637461	0.0637461	0.0637461
no	2	bin.589	Sample18	63	0.176004	0	0.176004	0.176004	0.176004	0.176004	0.176004
no	2	bin.59	Sample21	63	0.219139	0	0.219139	0.219139	0.219139	0.219139	0.219139
no	2	bin.59	Sample24	63	0.364589	0	0.364589	0.364589	0.364589	0.364589	0.364589
no	2	bin.59	Sample31	63	0.231368	0	0.231368	0.231368	0.231368	0.231368	0.231368
no	2	bin.59	Sample33	63	0.252974	0	0.252974	0.252974	0.252974	0.252974	0.252974
no	2	bin.59	Sample35	63	0.226084	0	0.226084	0.226084	0.226084	0.226084	0.226084
no	2	bin.59	Sample18	63	0.23955	0	0.23955	0.23955	0.23955	0.23955	0.23955
no	2	bin.590	Sample21	63	0.0569049	0	0.0569049	0.0569049	0.0569049	0.0569049	0.0569049
no	2	bin.590	Sample24	63	0.0557223	0	0.0557223	0.0557223	0.0557223	0.0557223	0.0557223
no	2	bin.590	Sample31	63	0.0547662	0	0.0547662	0.0547662	0.0547662	0.0547662	0.0547662
no	2	bin.590	Sample33	63	0.0510753	0	0.0510753	0.0510753	0.0510753	0.0510753	0.0510753
no	2	bin.590	Sample35	63	0.042851	0	0.042851	0.042851	0.042851	0.042851	0.042851
no	2	bin.590	Sample18	63	0.0626948	0	0.0626948	0.0626948	0.0626948	0.0626948	0.0626948
no	2	bin.593	Sample21	63	0.281942	0	0.281942	0.281942	0.281942	0.281942	0.281942
no	2	bin.593	Sample24	63	0.343172	0	0.343172	0.343172	0.343172	0.343172	0.343172
no	2	bin.593	Sample31	63	0.327093	0	0.327093	0.327093	0.327093	0.327093	0.327093
no	2	bin.593	Sample33	63	0.346451	0	0.346451	0.346451	0.346451	0.346451	0.346451
no	2	bin.593	Sample35	63	0.3365	0	0.3365	0.3365	0.3365	0.3365	0.3365
no	2	bin.593	Sample18	63	0.222612	0	0.222612	0.222612	0.222612	0.222612	0.222612
no	2	bin.602	Sample21	63	0.301442	0	0.301442	0.301442	0.301442	0.301442	0.301442
no	2	bin.602	Sample24	63	0.0650192	0	0.0650192	0.0650192	0.0650192	0.0650192	0.0650192
no	2	bin.602	Sample31	63	0.0654677	0	0.0654677	0.0654677	0.0654677	0.0654677	0.0654677
no	2	bin.602	Sample33	63	0.0586158	0	0.0586158	0.0586158	0.0586158	0.0586158	0.0586158
no	2	bin.602	Sample35	63	0.068223	0	0.068223	0.068223	0.068223	0.068223	0.068223
no	2	bin.602	Sample18	63	0.226136	0	0.226136	0.226136	0.226136	0.226136	0.226136
no	2	bin.604	Sample21	63	0.454586	0	0.454586	0.454586	0.454586	0.454586	0.454586
no	2	bin.604	Sample24	63	0.304706	0	0.304706	0.304706	0.304706	0.304706	0.304706
no	2	bin.604	Sample31	63	0.596993	0	0.596993	0.596993	0.596993	0.596993	0.596993
no	2	bin.604	Sample33	63	0.265219	0	0.265219	0.265219	0.265219	0.265219	0.265219
no	2	bin.604	Sample35	63	0.659679	0	0.659679	0.659679	0.659679	0.659679	0.659679
no	2	bin.604	Sample18	63	0.426609	0	0.426609	0.426609	0.426609	0.426609	0.426609
no	2	bin.609	Sample21	63	0.0402462	0	0.0402462	0.0402462	0.0402462	0.0402462	0.0402462
no	2	bin.609	Sample24	63	0.0349892	0	0.0349892	0.0349892	0.0349892	0.0349892	0.0349892
no	2	bin.609	Sample31	63	0.0191578	0	0.0191578	0.0191578	0.0191578	0.0191578	0.0191578
no	2	bin.609	Sample33	63	0.0316104	0	0.0316104	0.0316104	0.0316104	0.0316104	0.0316104
no	2	bin.609	Sample35	63	0.0149823	0	0.0149823	0.0149823	0.0149823	0.0149823	0.0149823
no	2	bin.609	Sample18	63	0.0556841	0	0.0556841	0.0556841	0.0556841	0.0556841	0.0556841
no	2	bin.611	Sample21	63	0.0335444	0	0.0335444	0.0335444	0.0335444	0.0335444	0.0335444
no	2	bin.611	Sample24	63	0.0316508	0	0.0316508	0.0316508	0.0316508	0.0316508	0.0316508
no	2	bin.611	Sample31	63	0.0338257	0	0.0338257	0.0338257	0.0338257	0.0338257	0.0338257
no	2	bin.611	Sample33	63	0.0406814	0	0.0406814	0.0406814	0.0406814	0.0406814	0.0406814
no	2	bin.611	Sample35	63	0.0305188	0	0.0305188	0.0305188	0.0305188	0.0305188	0.0305188
no	2	bin.611	Sample18	63	0.0242804	0	0.0242804	0.0242804	0.0242804	0.0242804	0.0242804
no	2	bin.620	Sample21	63	0.00177697	0	0.00177697	0.00177697	0.00177697	0.00177697	0.00177697
no	2	bin.620	Sample24	63	0.00238207	0	0.00238207	0.00238207	0.00238207	0.00238207	0.00238207
no	2	bin.620	Sample31	63	0.00117101	0	0.00117101	0.00117101	0.00117101	0.00117101	0.00117101
no	2	bin.620	Sample33	63	0.00238207	0	0.00238207	0.00238207	0.00238207	0.00238207	0.00238207
no	2	bin.620	Sample35	63	0.00130093	0	0.00130093	0.00130093	0.00130093	0.00130093	0.00130093
no	2	bin.620	Sample18	63	0.00207963	0	0.00207963	0.00207963	0.00207963	0.00207963	0.00207963
no	2	bin.628	Sample21	63	0.208388	0	0.208388	0.208388	0.208388	0.208388	0.208388
no	2	bin.628	Sample24	63	0.147274	0	0.147274	0.147274	0.147274	0.147274	0.147274
no	2	bin.628	Sample31	63	0.0863598	0	0.0863598	0.0863598	0.0863598	0.0863598	0.0863598
no	2	bin.628	Sample33	63	0.141073	0	0.141073	0.141073	0.141073	0.141073	0.141073
no	2	bin.628	Sample35	63	0.11227	0	0.11227	0.11227	0.11227	0.11227	0.11227
no	2	bin.628	Sample18	63	0.349083	0	0.349083	0.349083	0.349083	0.349083	0.349083
no	2	bin.632	Sample21	63	0.0445398	0	0.0445398	0.0445398	0.0445398	0.0445398	0.0445398
no	2	bin.632	Sample24	63	0.0438337	0	0.0438337	0.0438337	0.0438337	0.0438337	0.0438337
no	2	bin.632	Sample31	63	0.107142	0	0.107142	0.107142	0.107142	0.107142	0.107142
no	2	bin.632	Sample33	63	0.0611508	0	0.0611508	0.0611508	0.0611508	0.0611508	0.0611508
no	2	bin.632	Sample35	63	0.125514	0	0.125514	0.125514	0.125514	0.125514	0.125514
no	2	bin.632	Sample18	63	0.0273904	0	0.0273904	0.0273904	0.0273904	0.0273904	0.0273904
no	2	bin.633	Sample21	63	0.256429	0	0.256429	0.256429	0.256429	0.256429	0.256429
no	2	bin.633	Sample24	63	0.184209	0	0.184209	0.184209	0.184209	0.184209	0.184209
no	2	bin.633	Sample31	63	0.119718	0	0.119718	0.119718	0.119718	0.119718	0.119718
no	2	bin.633	Sample33	63	0.130269	0	0.130269	0.130269	0.130269	0.130269	0.130269
no	2	bin.633	Sample35	63	0.139753	0	0.139753	0.139753	0.139753	0.139753	0.139753
no	2	bin.633	Sample18	63	0.106972	0	0.106972	0.106972	0.106972	0.106972	0.106972
no	2	bin.639	Sample21	63	0.16334	0	0.16334	0.16334	0.16334	0.16334	0.16334
no	2	bin.639	Sample24	63	0.182671	0	0.182671	0.182671	0.182671	0.182671	0.182671
no	2	bin.639	Sample31	63	0.379197	0	0.379197	0.379197	0.379197	0.379197	0.379197
no	2	bin.639	Sample33	63	0.245883	0	0.245883	0.245883	0.245883	0.245883	0.245883
no	2	bin.639	Sample35	63	0.465977	0	0.465977	0.465977	0.465977	0.465977	0.465977
no	2	bin.639	Sample18	63	0.167435	0	0.167435	0.167435	0.167435	0.167435	0.167435
no	2	bin.640	Sample21	63	0.306339	0	0.306339	0.306339	0.306339	0.306339	0.306339
no	2	bin.640	Sample24	63	0.311754	0	0.311754	0.311754	0.311754	0.311754	0.311754
no	2	bin.640	Sample31	63	0.177248	0	0.177248	0.177248	0.177248	0.177248	0.177248
no	2	bin.640	Sample33	63	0.342896	0	0.342896	0.342896	0.342896	0.342896	0.342896
no	2	bin.640	Sample35	63	0.140854	0	0.140854	0.140854	0.140854	0.140854	0.140854
no	2	bin.640	Sample18	63	0.486317	0	0.486317	0.486317	0.486317	0.486317	0.486317
no	2	bin.642	Sample21	63	0.0513841	0	0.0513841	0.0513841	0.0513841	0.0513841	0.0513841
no	2	bin.642	Sample24	63	0.0557987	0	0.0557987	0.0557987	0.0557987	0.0557987	0.0557987
no	2	bin.642	Sample31	63	0.0508049	0	0.0508049	0.0508049	0.0508049	0.0508049	0.0508049
no	2	bin.642	Sample33	63	0.0503411	0	0.0503411	0.0503411	0.0503411	0.0503411	0.0503411
no	2	bin.642	Sample35	63	0.0514998	0	0.0514998	0.0514998	0.0514998	0.0514998	0.0514998
no	2	bin.642	Sample18	63	0.0632958	0	0.0632958	0.0632958	0.0632958	0.0632958	0.0632958
no	2	bin.648	Sample21	63	0.422491	0	0.422491	0.422491	0.422491	0.422491	0.422491
no	2	bin.648	Sample24	63	0.359968	0	0.359968	0.359968	0.359968	0.359968	0.359968
no	2	bin.648	Sample31	63	0.338556	0	0.338556	0.338556	0.338556	0.338556	0.338556
no	2	bin.648	Sample33	63	0.484172	0	0.484172	0.484172	0.484172	0.484172	0.484172
no	2	bin.648	Sample35	63	0.293915	0	0.293915	0.293915	0.293915	0.293915	0.293915
no	2	bin.648	Sample18	63	0.379414	0	0.379414	0.379414	0.379414	0.379414	0.379414
no	2	bin.65	Sample21	63	0.0353096	0	0.0353096	0.0353096	0.0353096	0.0353096	0.0353096
no	2	bin.65	Sample24	63	0.0459485	0	0.0459485	0.0459485	0.0459485	0.0459485	0.0459485
no	2	bin.65	Sample31	63	0.0573618	0	0.0573618	0.0573618	0.0573618	0.0573618	0.0573618
no	2	bin.65	Sample33	63	0.0498767	0	0.0498767	0.0498767	0.0498767	0.0498767	0.0498767
no	2	bin.65	Sample35	63	0.0541916	0	0.0541916	0.0541916	0.0541916	0.0541916	0.0541916
no	2	bin.65	Sample18	63	0.0450882	0	0.0450882	0.0450882	0.0450882	0.0450882	0.0450882
no	2	bin.651	Sample21	63	0.033665	0	0.033665	0.033665	0.033665	0.033665	0.033665
no	2	bin.651	Sample24	63	0.0283272	0	0.0283272	0.0283272	0.0283272	0.0283272	0.0283272
no	2	bin.651	Sample31	63	0.0313277	0	0.0313277	0.0313277	0.0313277	0.0313277	0.0313277
no	2	bin.651	Sample33	63	0.0454795	0	0.0454795	0.0454795	0.0454795	0.0454795	0.0454795
no	2	bin.651	Sample35	63	0.0234994	0	0.0234994	0.0234994	0.0234994	0.0234994	0.0234994
no	2	bin.651	Sample18	63	0.0366688	0	0.0366688	0.0366688	0.0366688	0.0366688	0.0366688
no	2	bin.659	Sample21	63	0.00410632	0	0.00410632	0.00410632	0.00410632	0.00410632	0.00410632
no	2	bin.659	Sample24	63	0.00659439	0	0.00659439	0.00659439	0.00659439	0.00659439	0.00659439
no	2	bin.659	Sample31	63	0.024937	0	0.024937	0.024937	0.024937	0.024937	0.024937
no	2	bin.659	Sample33	63	0.00800367	0	0.00800367	0.00800367	0.00800367	0.00800367	0.00800367
no	2	bin.659	Sample35	63	0.0227994	0	0.0227994	0.0227994	0.0227994	0.0227994	0.0227994
no	2	bin.659	Sample18	63	0.00492295	0	0.00492295	0.00492295	0.00492295	0.00492295	0.00492295
no	2	bin.668	Sample21	63	0.431026	0	0.431026	0.431026	0.431026	0.431026	0.431026
no	2	bin.668	Sample24	63	0.495142	0	0.495142	0.495142	0.495142	0.495142	0.495142
no	2	bin.668	Sample31	63	0.334554	0	0.334554	0.334554	0.334554	0.334554	0.334554
no	2	bin.668	Sample33	63	0.438574	0	0.438574	0.438574	0.438574	0.438574	0.438574
no	2	bin.668	Sample35	63	0.291813	0	0.291813	0.291813	0.291813	0.291813	0.291813
no	2	bin.668	Sample18	63	0.53954	0	0.53954	0.53954	0.53954	0.53954	0.53954
no	2	bin.671	Sample21	63	0.118033	0	0.118033	0.118033	0.118033	0.118033	0.118033
no	2	bin.671	Sample24	63	0.177306	0	0.177306	0.177306	0.177306	0.177306	0.177306
no	2	bin.671	Sample31	63	0.0355898	0	0.0355898	0.0355898	0.0355898	0.0355898	0.0355898
no	2	bin.671	Sample33	63	0.12215	0	0.12215	0.12215	0.12215	0.12215	0.12215
no	2	bin.671	Sample35	63	0.0220157	0	0.0220157	0.0220157	0.0220157	0.0220157	0.0220157
no	2	bin.671	Sample18	63	0.125384	0	0.125384	0.125384	0.125384	0.125384	0.125384
no	2	bin.678	Sample21	63	0.0610376	0	0.0610376	0.0610376	0.0610376	0.0610376	0.0610376
no	2	bin.678	Sample24	63	0.0124154	0	0.0124154	0.0124154	0.0124154	0.0124154	0.0124154
no	2	bin.678	Sample31	63	0.00475116	0	0.00475116	0.00475116	0.00475116	0.00475116	0.00475116
no	2	bin.678	Sample33	63	0.0113166	0	0.0113166	0.0113166	0.0113166	0.0113166	0.0113166
no	2	bin.678	Sample35	63	0.00432137	0	0.00432137	0.00432137	0.00432137	0.00432137	0.00432137
no	2	bin.678	Sample18	63	0.075547	0	0.075547	0.075547	0.075547	0.075547	0.075547
no	2	bin.679	Sample21	63	0.144419	0	0.144419	0.144419	0.144419	0.144419	0.144419
no	2	bin.679	Sample24	63	0.0805904	0	0.0805904	0.0805904	0.0805904	0.0805904	0.0805904
no	2	bin.679	Sample31	63	0.103804	0	0.103804	0.103804	0.103804	0.103804	0.103804
no	2	bin.679	Sample33	63	0.101438	0	0.101438	0.101438	0.101438	0.101438	0.101438
no	2	bin.679	Sample35	63	0.0816353	0	0.0816353	0.0816353	0.0816353	0.0816353	0.0816353
no	2	bin.679	Sample18	63	0.0717348	0	0.0717348	0.0717348	0.0717348	0.0717348	0.0717348
no	2	bin.68	Sample21	63	0.0628451	0	0.0628451	0.0628451	0.0628451	0.0628451	0.0628451
no	2	bin.68	Sample24	63	0.0382226	0	0.0382226	0.0382226	0.0382226	0.0382226	0.0382226
no	2	bin.68	Sample31	63	0.0611885	0	0.0611885	0.0611885	0.0611885	0.0611885	0.0611885
no	2	bin.68	Sample33	63	0.0417084	0	0.0417084	0.0417084	0.0417084	0.0417084	0.0417084
no	2	bin.68	Sample35	63	0.0435587	0	0.0435587	0.0435587	0.0435587	0.0435587	0.0435587
no	2	bin.68	Sample18	63	0.0580082	0	0.0580082	0.0580082	0.0580082	0.0580082	0.0580082
no	2	bin.681	Sample21	63	0.322095	0	0.322095	0.322095	0.322095	0.322095	0.322095
no	2	bin.681	Sample24	63	0.118827	0	0.118827	0.118827	0.118827	0.118827	0.118827
no	2	bin.681	Sample31	63	0.10995	0	0.10995	0.10995	0.10995	0.10995	0.10995
no	2	bin.681	Sample33	63	0.102331	0	0.102331	0.102331	0.102331	0.102331	0.102331
no	2	bin.681	Sample35	63	0.101541	0	0.101541	0.101541	0.101541	0.101541	0.101541
no	2	bin.681	Sample18	63	0.238824	0	0.238824	0.238824	0.238824	0.238824	0.238824
no	2	bin.689	Sample21	63	0.12998	0	0.12998	0.12998	0.12998	0.12998	0.12998
no	2	bin.689	Sample24	63	0.147522	0	0.147522	0.147522	0.147522	0.147522	0.147522
no	2	bin.689	Sample31	63	0.345844	0	0.345844	0.345844	0.345844	0.345844	0.345844
no	2	bin.689	Sample33	63	0.290636	0	0.290636	0.290636	0.290636	0.290636	0.290636
no	2	bin.689	Sample35	63	0.290235	0	0.290235	0.290235	0.290235	0.290235	0.290235
no	2	bin.689	Sample18	63	0.0707765	0	0.0707765	0.0707765	0.0707765	0.0707765	0.0707765
no	2	bin.697	Sample21	63	0.0154855	0	0.0154855	0.0154855	0.0154855	0.0154855	0.0154855
no	2	bin.697	Sample24	63	0.0170333	0	0.0170333	0.0170333	0.0170333	0.0170333	0.0170333
no	2	bin.697	Sample31	63	0.0253878	0	0.0253878	0.0253878	0.0253878	0.0253878	0.0253878
no	2	bin.697	Sample33	63	0.02592	0	0.02592	0.02592	0.02592	0.02592	0.02592
no	2	bin.697	Sample35	63	0.0197807	0	0.0197807	0.0197807	0.0197807	0.0197807	0.0197807
no	2	bin.697	Sample18	63	0.0153178	0	0.0153178	0.0153178	0.0153178	0.0153178	0.0153178
no	2	bin.699	Sample21	63	0.00264115	0	0.00264115	0.00264115	0.00264115	0.00264115	0.00264115
no	2	bin.699	Sample24	63	0.00108438	0	0.00108438	0.00108438	0.00108438	0.00108438	0.00108438
no	2	bin.699	Sample31	63	0.0011277	0	0.0011277	0.0011277	0.0011277	0.0011277	0.0011277
no	2	bin.699	Sample33	63	0.00229568	0	0.00229568	0.00229568	0.00229568	0.00229568	0.00229568
no	2	bin.699	Sample35	63	0.000694316	0	0.000694316	0.000694316	0.000694316	0.000694316	0.000694316
no	2	bin.699	Sample18	63	0.00272747	0	0.00272747	0.00272747	0.00272747	0.00272747	0.00272747
no	2	bin.705	Sample21	63	0.00324505	0	0.00324505	0.00324505	0.00324505	0.00324505	0.00324505
no	2	bin.705	Sample24	63	0.00864275	0	0.00864275	0.00864275	0.00864275	0.00864275	0.00864275
no	2	bin.705	Sample31	63	0.0732783	0	0.0732783	0.0732783	0.0732783	0.0732783	0.0732783
no	2	bin.705	Sample33	63	0.0182427	0	0.0182427	0.0182427	0.0182427	0.0182427	0.0182427
no	2	bin.705	Sample35	63	0.0772225	0	0.0772225	0.0772225	0.0772225	0.0772225	0.0772225
no	2	bin.705	Sample18	63	0.00324505	0	0.00324505	0.00324505	0.00324505	0.00324505	0.00324505
no	2	bin.708	Sample21	63	0.106599	0	0.106599	0.106599	0.106599	0.106599	0.106599
no	2	bin.708	Sample24	63	0.073645	0	0.073645	0.073645	0.073645	0.073645	0.073645
no	2	bin.708	Sample31	63	0.0422604	0	0.0422604	0.0422604	0.0422604	0.0422604	0.0422604
no	2	bin.708	Sample33	63	0.0843975	0	0.0843975	0.0843975	0.0843975	0.0843975	0.0843975
no	2	bin.708	Sample35	63	0.0382624	0	0.0382624	0.0382624	0.0382624	0.0382624	0.0382624
no	2	bin.708	Sample18	63	0.125774	0	0.125774	0.125774	0.125774	0.125774	0.125774
no	2	bin.709	Sample21	63	0.147336	0	0.147336	0.147336	0.147336	0.147336	0.147336
no	2	bin.709	Sample24	63	0.0688535	0	0.0688535	0.0688535	0.0688535	0.0688535	0.0688535
no	2	bin.709	Sample31	63	0.0175342	0	0.0175342	0.0175342	0.0175342	0.0175342	0.0175342
no	2	bin.709	Sample33	63	0.0614525	0	0.0614525	0.0614525	0.0614525	0.0614525	0.0614525
no	2	bin.709	Sample35	63	0.0198222	0	0.0198222	0.0198222	0.0198222	0.0198222	0.0198222
no	2	bin.709	Sample18	63	0.136277	0	0.136277	0.136277	0.136277	0.136277	0.136277
no	2	bin.714	Sample21	63	0.122019	0	0.122019	0.122019	0.122019	0.122019	0.122019
no	2	bin.714	Sample24	63	0.13088	0	0.13088	0.13088	0.13088	0.13088	0.13088
no	2	bin.714	Sample31	63	0.13615	0	0.13615	0.13615	0.13615	0.13615	0.13615
no	2	bin.714	Sample33	63	0.0609999	0	0.0609999	0.0609999	0.0609999	0.0609999	0.0609999
no	2	bin.714	Sample35	63	0.0961102	0	0.0961102	0.0961102	0.0961102	0.0961102	0.0961102
no	2	bin.714	Sample18	63	0.0941915	0	0.0941915	0.0941915	0.0941915	0.0941915	0.0941915
no	2	bin.720	Sample21	63	0.0036759	0	0.0036759	0.0036759	0.0036759	0.0036759	0.0036759
no	2	bin.720	Sample24	63	0.00526633	0	0.00526633	0.00526633	0.00526633	0.00526633	0.00526633
no	2	bin.720	Sample31	63	0.00659439	0	0.00659439	0.00659439	0.00659439	0.00659439	0.00659439
no	2	bin.720	Sample33	63	0.00535214	0	0.00535214	0.00535214	0.00535214	0.00535214	0.00535214
no	2	bin.720	Sample35	63	0.00953588	0	0.00953588	0.00953588	0.00953588	0.00953588	0.00953588
no	2	bin.720	Sample18	63	0.00302947	0	0.00302947	0.00302947	0.00302947	0.00302947	0.00302947
no	2	bin.728	Sample21	63	0.0824263	0	0.0824263	0.0824263	0.0824263	0.0824263	0.0824263
no	2	bin.728	Sample24	63	0.112873	0	0.112873	0.112873	0.112873	0.112873	0.112873
no	2	bin.728	Sample31	63	0.0755105	0	0.0755105	0.0755105	0.0755105	0.0755105	0.0755105
no	2	bin.728	Sample33	63	0.0816353	0	0.0816353	0.0816353	0.0816353	0.0816353	0.0816353
no	2	bin.728	Sample35	63	0.0795792	0	0.0795792	0.0795792	0.0795792	0.0795792	0.0795792
no	2	bin.728	Sample18	63	0.100129	0	0.100129	0.100129	0.100129	0.100129	0.100129
no	2	bin.73	Sample21	63	0.0946458	0	0.0946458	0.0946458	0.0946458	0.0946458	0.0946458
no	2	bin.73	Sample24	63	0.129915	0	0.129915	0.129915	0.129915	0.129915	0.129915
no	2	bin.73	Sample31	63	0.0734617	0	0.0734617	0.0734617	0.0734617	0.0734617	0.0734617
no	2	bin.73	Sample33	63	0.150327	0	0.150327	0.150327	0.150327	0.150327	0.150327
no	2	bin.73	Sample35	63	0.0400086	0	0.0400086	0.0400086	0.0400086	0.0400086	0.0400086
no	2	bin.73	Sample18	63	0.0989551	0	0.0989551	0.0989551	0.0989551	0.0989551	0.0989551
no	2	bin.733	Sample21	63	0.0480143	0	0.0480143	0.0480143	0.0480143	0.0480143	0.0480143
no	2	bin.733	Sample24	63	0.1825	0	0.1825	0.1825	0.1825	0.1825	0.1825
no	2	bin.733	Sample31	63	0.171229	0	0.171229	0.171229	0.171229	0.171229	0.171229
no	2	bin.733	Sample33	63	0.255007	0	0.255007	0.255007	0.255007	0.255007	0.255007
no	2	bin.733	Sample35	63	0.158513	0	0.158513	0.158513	0.158513	0.158513	0.158513
no	2	bin.733	Sample18	63	0.0606223	0	0.0606223	0.0606223	0.0606223	0.0606223	0.0606223
no	2	bin.738	Sample21	63	0.0672569	0	0.0672569	0.0672569	0.0672569	0.0672569	0.0672569
no	2	bin.738	Sample24	63	0.138839	0	0.138839	0.138839	0.138839	0.138839	0.138839
no	2	bin.738	Sample31	63	0.0775133	0	0.0775133	0.0775133	0.0775133	0.0775133	0.0775133
no	2	bin.738	Sample33	63	0.0707396	0	0.0707396	0.0707396	0.0707396	0.0707396	0.0707396
no	2	bin.738	Sample35	63	0.0790003	0	0.0790003	0.0790003	0.0790003	0.0790003	0.0790003
no	2	bin.738	Sample18	63	0.0504184	0	0.0504184	0.0504184	0.0504184	0.0504184	0.0504184
no	2	bin.742	Sample21	63	0.0799045	0	0.0799045	0.0799045	0.0799045	0.0799045	0.0799045
no	2	bin.742	Sample24	63	0.0923346	0	0.0923346	0.0923346	0.0923346	0.0923346	0.0923346
no	2	bin.742	Sample31	63	0.0637461	0	0.0637461	0.0637461	0.0637461	0.0637461	0.0637461
no	2	bin.742	Sample33	63	0.0704812	0	0.0704812	0.0704812	0.0704812	0.0704812	0.0704812
no	2	bin.742	Sample35	63	0.0731316	0	0.0731316	0.0731316	0.0731316	0.0731316	0.0731316
no	2	bin.742	Sample18	63	0.111464	0	0.111464	0.111464	0.111464	0.111464	0.111464
no	2	bin.748	Sample21	63	0.258062	0	0.258062	0.258062	0.258062	0.258062	0.258062
no	2	bin.748	Sample24	63	0.244871	0	0.244871	0.244871	0.244871	0.244871	0.244871
no	2	bin.748	Sample31	63	0.377343	0	0.377343	0.377343	0.377343	0.377343	0.377343
no	2	bin.748	Sample33	63	0.277563	0	0.277563	0.277563	0.277563	0.277563	0.277563
no	2	bin.748	Sample35	63	0.427194	0	0.427194	0.427194	0.427194	0.427194	0.427194
no	2	bin.748	Sample18	63	0.211388	0	0.211388	0.211388	0.211388	0.211388	0.211388
no	2	bin.75	Sample21	63	0.000781027	0	0.000781027	0.000781027	0.000781027	0.000781027	0.000781027
no	2	bin.75	Sample24	63	0.000477461	0	0.000477461	0.000477461	0.000477461	0.000477461	0.000477461
no	2	bin.75	Sample31	63	0.0721396	0	0.0721396	0.0721396	0.0721396	0.0721396	0.0721396
no	2	bin.75	Sample33	63	0.00117101	0	0.00117101	0.00117101	0.00117101	0.00117101	0.00117101
no	2	bin.75	Sample35	63	0.0147305	0	0.0147305	0.0147305	0.0147305	0.0147305	0.0147305
no	2	bin.75	Sample18	63	0.000824377	0	0.000824377	0.000824377	0.000824377	0.000824377	0.000824377
no	2	bin.750	Sample21	63	0.0223459	0	0.0223459	0.0223459	0.0223459	0.0223459	0.0223459
no	2	bin.750	Sample24	63	0.0111897	0	0.0111897	0.0111897	0.0111897	0.0111897	0.0111897
no	2	bin.750	Sample31	63	0.00966332	0	0.00966332	0.00966332	0.00966332	0.00966332	0.00966332
no	2	bin.750	Sample33	63	0.0119086	0	0.0119086	0.0119086	0.0119086	0.0119086	0.0119086
no	2	bin.750	Sample35	63	0.00642325	0	0.00642325	0.00642325	0.00642325	0.00642325	0.00642325
no	2	bin.750	Sample18	63	0.0316912	0	0.0316912	0.0316912	0.0316912	0.0316912	0.0316912
no	2	bin.751	Sample21	63	0.0411557	0	0.0411557	0.0411557	0.0411557	0.0411557	0.0411557
no	2	bin.751	Sample24	63	0.0419056	0	0.0419056	0.0419056	0.0419056	0.0419056	0.0419056
no	2	bin.751	Sample31	63	0.0358298	0	0.0358298	0.0358298	0.0358298	0.0358298	0.0358298
no	2	bin.751	Sample33	63	0.0415111	0	0.0415111	0.0415111	0.0415111	0.0415111	0.0415111
no	2	bin.751	Sample35	63	0.0326993	0	0.0326993	0.0326993	0.0326993	0.0326993	0.0326993
no	2	bin.751	Sample18	63	0.0323367	0	0.0323367	0.0323367	0.0323367	0.0323367	0.0323367
no	2	bin.754	Sample21	63	0.112404	0	0.112404	0.112404	0.112404	0.112404	0.112404
no	2	bin.754	Sample24	63	0.301117	0	0.301117	0.301117	0.301117	0.301117	0.301117
no	2	bin.754	Sample31	63	0.564062	0	0.564062	0.564062	0.564062	0.564062	0.564062
no	2	bin.754	Sample33	63	0.527179	0	0.527179	0.527179	0.527179	0.527179	0.527179
no	2	bin.754	Sample35	63	0.413149	0	0.413149	0.413149	0.413149	0.413149	0.413149
no	2	bin.754	Sample18	63	0.178373	0	0.178373	0.178373	0.178373	0.178373	0.178373
no	2	bin.755	Sample21	63	0.0600932	0	0.0600932	0.0600932	0.0600932	0.0600932	0.0600932
no	2	bin.755	Sample24	63	0.0737184	0	0.0737184	0.0737184	0.0737184	0.0737184	0.0737184
no	2	bin.755	Sample31	63	0.187605	0	0.187605	0.187605	0.187605	0.187605	0.187605
no	2	bin.755	Sample33	63	0.170936	0	0.170936	0.170936	0.170936	0.170936	0.170936
no	2	bin.755	Sample35	63	0.220134	0	0.220134	0.220134	0.220134	0.220134	0.220134
no	2	bin.755	Sample18	63	0.0302353	0	0.0302353	0.0302353	0.0302353	0.0302353	0.0302353
no	2	bin.76	Sample21	63	0.078783	0	0.078783	0.078783	0.078783	0.078783	0.078783
no	2	bin.76	Sample24	63	0.107617	0	0.107617	0.107617	0.107617	0.107617	0.107617
no	2	bin.76	Sample31	63	0.037546	0	0.037546	0.037546	0.037546	0.037546	0.037546
no	2	bin.76	Sample33	63	0.0646077	0	0.0646077	0.0646077	0.0646077	0.0646077	0.0646077
no	2	bin.76	Sample35	63	0.0371475	0	0.0371475	0.0371475	0.0371475	0.0371475	0.0371475
no	2	bin.76	Sample18	63	0.117702	0	0.117702	0.117702	0.117702	0.117702	0.117702
no	2	bin.774	Sample21	63	0.065393	0	0.065393	0.065393	0.065393	0.065393	0.065393
no	2	bin.774	Sample24	63	0.0808789	0	0.0808789	0.0808789	0.0808789	0.0808789	0.0808789
no	2	bin.774	Sample31	63	0.058464	0	0.058464	0.058464	0.058464	0.058464	0.058464
no	2	bin.774	Sample33	63	0.0368683	0	0.0368683	0.0368683	0.0368683	0.0368683	0.0368683
no	2	bin.774	Sample35	63	0.1321	0	0.1321	0.1321	0.1321	0.1321	0.1321
no	2	bin.774	Sample18	63	0.0496831	0	0.0496831	0.0496831	0.0496831	0.0496831	0.0496831
no	2	bin.778	Sample21	63	0.000781027	0	0.000781027	0.000781027	0.000781027	0.000781027	0.000781027
no	2	bin.778	Sample24	63	0.00138752	0	0.00138752	0.00138752	0.00138752	0.00138752	0.00138752
no	2	bin.778	Sample31	63	0.0011277	0	0.0011277	0.0011277	0.0011277	0.0011277	0.0011277
no	2	bin.778	Sample33	63	0.00121433	0	0.00121433	0.00121433	0.00121433	0.00121433	0.00121433
no	2	bin.778	Sample35	63	0.00099773	0	0.00099773	0.00099773	0.00099773	0.00099773	0.00099773
no	2	bin.778	Sample18	63	0.000781027	0	0.000781027	0.000781027	0.000781027	0.000781027	0.000781027
no	2	bin.781	Sample21	63	0.262688	0	0.262688	0.262688	0.262688	0.262688	0.262688
no	2	bin.781	Sample24	63	0.33712	0	0.33712	0.33712	0.33712	0.33712	0.33712
no	2	bin.781	Sample31	63	0.341593	0	0.341593	0.341593	0.341593	0.341593	0.341593
no	2	bin.781	Sample33	63	0.275749	0	0.275749	0.275749	0.275749	0.275749	0.275749
no	2	bin.781	Sample35	63	0.315739	0	0.315739	0.315739	0.315739	0.315739	0.315739
no	2	bin.781	Sample18	63	0.21982	0	0.21982	0.21982	0.21982	0.21982	0.21982
no	2	bin.785	Sample21	63	0.116342	0	0.116342	0.116342	0.116342	0.116342	0.116342
no	2	bin.785	Sample24	63	0.116475	0	0.116475	0.116475	0.116475	0.116475	0.116475
no	2	bin.785	Sample31	63	0.117072	0	0.117072	0.117072	0.117072	0.117072	0.117072
no	2	bin.785	Sample33	63	0.119817	0	0.119817	0.119817	0.119817	0.119817	0.119817
no	2	bin.785	Sample35	63	0.11381	0	0.11381	0.11381	0.11381	0.11381	0.11381
no	2	bin.785	Sample18	63	0.108836	0	0.108836	0.108836	0.108836	0.108836	0.108836
no	2	bin.788	Sample21	63	0.0382624	0	0.0382624	0.0382624	0.0382624	0.0382624	0.0382624
no	2	bin.788	Sample24	63	0.0702965	0	0.0702965	0.0702965	0.0702965	0.0702965	0.0702965
no	2	bin.788	Sample31	63	0.144138	0	0.144138	0.144138	0.144138	0.144138	0.144138
no	2	bin.788	Sample33	63	0.249663	0	0.249663	0.249663	0.249663	0.249663	0.249663
no	2	bin.788	Sample35	63	0.104555	0	0.104555	0.104555	0.104555	0.104555	0.104555
no	2	bin.788	Sample18	63	0.0330214	0	0.0330214	0.0330214	0.0330214	0.0330214	0.0330214
no	2	bin.789	Sample21	63	0.0357098	0	0.0357098	0.0357098	0.0357098	0.0357098	0.0357098
no	2	bin.789	Sample24	63	0.0536929	0	0.0536929	0.0536929	0.0536929	0.0536929	0.0536929
no	2	bin.789	Sample31	63	0.0274719	0	0.0274719	0.0274719	0.0274719	0.0274719	0.0274719
no	2	bin.789	Sample33	63	0.0368683	0	0.0368683	0.0368683	0.0368683	0.0368683	0.0368683
no	2	bin.789	Sample35	63	0.0510367	0	0.0510367	0.0510367	0.0510367	0.0510367	0.0510367
no	2	bin.789	Sample18	63	0.0406419	0	0.0406419	0.0406419	0.0406419	0.0406419	0.0406419
no	2	bin.795	Sample21	63	0.0551871	0	0.0551871	0.0551871	0.0551871	0.0551871	0.0551871
no	2	bin.795	Sample24	63	0.0607734	0	0.0607734	0.0607734	0.0607734	0.0607734	0.0607734
no	2	bin.795	Sample31	63	0.0858612	0	0.0858612	0.0858612	0.0858612	0.0858612	0.0858612
no	2	bin.795	Sample33	63	0.069927	0	0.069927	0.069927	0.069927	0.069927	0.069927
no	2	bin.795	Sample35	63	0.0895519	0	0.0895519	0.0895519	0.0895519	0.0895519	0.0895519
no	2	bin.795	Sample18	63	0.0396917	0	0.0396917	0.0396917	0.0396917	0.0396917	0.0396917
no	2	bin.796	Sample21	63	0.00595229	0	0.00595229	0.00595229	0.00595229	0.00595229	0.00595229
no	2	bin.796	Sample24	63	0.0093659	0	0.0093659	0.0093659	0.0093659	0.0093659	0.0093659
no	2	bin.796	Sample31	63	0.115044	0	0.115044	0.115044	0.115044	0.115044	0.115044
no	2	bin.796	Sample33	63	0.0146045	0	0.0146045	0.0146045	0.0146045	0.0146045	0.0146045
no	2	bin.796	Sample35	63	0.102845	0	0.102845	0.102845	0.102845	0.102845	0.102845
no	2	bin.796	Sample18	63	0.00518051	0	0.00518051	0.00518051	0.00518051	0.00518051	0.00518051
no	2	bin.797	Sample21	63	0.00104106	0	0.00104106	0.00104106	0.00104106	0.00104106	0.00104106
no	2	bin.797	Sample24	63	0.000607587	0	0.000607587	0.000607587	0.000607587	0.000607587	0.000607587
no	2	bin.797	Sample31	63	0.000694316	0	0.000694316	0.000694316	0.000694316	0.000694316	0.000694316
no	2	bin.797	Sample33	63	0.00160392	0	0.00160392	0.00160392	0.00160392	0.00160392	0.00160392
no	2	bin.797	Sample35	63	0.000694316	0	0.000694316	0.000694316	0.000694316	0.000694316	0.000694316
no	2	bin.797	Sample18	63	0.00169045	0	0.00169045	0.00169045	0.00169045	0.00169045	0.00169045
no	2	bin.8	Sample21	63	0.497344	0	0.497344	0.497344	0.497344	0.497344	0.497344
no	2	bin.8	Sample24	63	0.641236	0	0.641236	0.641236	0.641236	0.641236	0.641236
no	2	bin.8	Sample31	63	0.562114	0	0.562114	0.562114	0.562114	0.562114	0.562114
no	2	bin.8	Sample33	63	0.577135	0	0.577135	0.577135	0.577135	0.577135	0.577135
no	2	bin.8	Sample35	63	0.818219	0	0.818219	0.818219	0.818219	0.818219	0.818219
no	2	bin.8	Sample18	63	0.562317	0	0.562317	0.562317	0.562317	0.562317	0.562317
no	2	bin.805	Sample21	63	0.227681	0	0.227681	0.227681	0.227681	0.227681	0.227681
no	2	bin.805	Sample24	63	0.202134	0	0.202134	0.202134	0.202134	0.202134	0.202134
no	2	bin.805	Sample31	63	0.2854	0	0.2854	0.2854	0.2854	0.2854	0.2854
no	2	bin.805	Sample33	63	0.269279	0	0.269279	0.269279	0.269279	0.269279	0.269279
no	2	bin.805	Sample35	63	0.336099	0	0.336099	0.336099	0.336099	0.336099	0.336099
no	2	bin.805	Sample18	63	0.138113	0	0.138113	0.138113	0.138113	0.138113	0.138113
no	2	bin.808	Sample21	63	0.319064	0	0.319064	0.319064	0.319064	0.319064	0.319064
no	2	bin.808	Sample24	63	0.205204	0	0.205204	0.205204	0.205204	0.205204	0.205204
no	2	bin.808	Sample31	63	0.144232	0	0.144232	0.144232	0.144232	0.144232	0.144232
no	2	bin.808	Sample33	63	0.215426	0	0.215426	0.215426	0.215426	0.215426	0.215426
no	2	bin.808	Sample35	63	0.1231	0	0.1231	0.1231	0.1231	0.1231	0.1231
no	2	bin.808	Sample18	63	0.391323	0	0.391323	0.391323	0.391323	0.391323	0.391323
no	2	bin.809	Sample21	63	0.0443437	0	0.0443437	0.0443437	0.0443437	0.0443437	0.0443437
no	2	bin.809	Sample24	63	0.043598	0	0.043598	0.043598	0.043598	0.043598	0.043598
no	2	bin.809	Sample31	63	0.0237462	0	0.0237462	0.0237462	0.0237462	0.0237462	0.0237462
no	2	bin.809	Sample33	63	0.0336248	0	0.0336248	0.0336248	0.0336248	0.0336248	0.0336248
no	2	bin.809	Sample35	63	0.0201126	0	0.0201126	0.0201126	0.0201126	0.0201126	0.0201126
no	2	bin.809	Sample18	63	0.0737184	0	0.0737184	0.0737184	0.0737184	0.0737184	0.0737184
no	2	bin.810	Sample21	63	0.0165319	0	0.0165319	0.0165319	0.0165319	0.0165319	0.0165319
no	2	bin.810	Sample24	63	0.011655	0	0.011655	0.011655	0.011655	0.011655	0.011655
no	2	bin.810	Sample31	63	0.0141844	0	0.0141844	0.0141844	0.0141844	0.0141844	0.0141844
no	2	bin.810	Sample33	63	0.0138059	0	0.0138059	0.0138059	0.0138059	0.0138059	0.0138059
no	2	bin.810	Sample35	63	0.0154436	0	0.0154436	0.0154436	0.0154436	0.0154436	0.0154436
no	2	bin.810	Sample18	63	0.011655	0	0.011655	0.011655	0.011655	0.011655	0.011655
no	2	bin.823	Sample21	63	0.0213547	0	0.0213547	0.0213547	0.0213547	0.0213547	0.0213547
no	2	bin.823	Sample24	63	0.0303568	0	0.0303568	0.0303568	0.0303568	0.0303568	0.0303568
no	2	bin.823	Sample31	63	0.0512683	0	0.0512683	0.0512683	0.0512683	0.0512683	0.0512683
no	2	bin.823	Sample33	63	0.0545748	0	0.0545748	0.0545748	0.0545748	0.0545748	0.0545748
no	2	bin.823	Sample35	63	0.0506504	0	0.0506504	0.0506504	0.0506504	0.0506504	0.0506504
no	2	bin.823	Sample18	63	0.0258382	0	0.0258382	0.0258382	0.0258382	0.0258382	0.0258382
no	2	bin.827	Sample21	63	0.000607587	0	0.000607587	0.000607587	0.000607587	0.000607587	0.000607587
no	2	bin.827	Sample24	63	0.000824377	0	0.000824377	0.000824377	0.000824377	0.000824377	0.000824377
no	2	bin.827	Sample31	63	0.00255481	0	0.00255481	0.00255481	0.00255481	0.00255481	0.00255481
no	2	bin.827	Sample33	63	0.00117101	0	0.00117101	0.00117101	0.00117101	0.00117101	0.00117101
no	2	bin.827	Sample35	63	0.00246845	0	0.00246845	0.00246845	0.00246845	0.00246845	0.00246845
no	2	bin.827	Sample18	63	0.000867722	0	0.000867722	0.000867722	0.000867722	0.000867722	0.000867722
no	2	bin.836	Sample21	63	0.000694316	0	0.000694316	0.000694316	0.000694316	0.000694316	0.000694316
no	2	bin.836	Sample24	63	0.000477461	0	0.000477461	0.000477461	0.000477461	0.000477461	0.000477461
no	2	bin.836	Sample31	63	0.000477461	0	0.000477461	0.000477461	0.000477461	0.000477461	0.000477461
no	2	bin.836	Sample33	63	0.000781027	0	0.000781027	0.000781027	0.000781027	0.000781027	0.000781027
no	2	bin.836	Sample35	63	0.000390689	0	0.000390689	0.000390689	0.000390689	0.000390689	0.000390689
no	2	bin.836	Sample18	63	0.000867722	0	0.000867722	0.000867722	0.000867722	0.000867722	0.000867722
no	2	bin.839	Sample21	63	0.0703335	0	0.0703335	0.0703335	0.0703335	0.0703335	0.0703335
no	2	bin.839	Sample24	63	0.0613017	0	0.0613017	0.0613017	0.0613017	0.0613017	0.0613017
no	2	bin.839	Sample31	63	0.10738	0	0.10738	0.10738	0.10738	0.10738	0.10738
no	2	bin.839	Sample33	63	0.102194	0	0.102194	0.102194	0.102194	0.102194	0.102194
no	2	bin.839	Sample35	63	0.095274	0	0.095274	0.095274	0.095274	0.095274	0.095274
no	2	bin.839	Sample18	63	0.057514	0	0.057514	0.057514	0.057514	0.057514	0.057514
no	2	bin.843	Sample21	63	0.184663	0	0.184663	0.184663	0.184663	0.184663	0.184663
no	2	bin.843	Sample24	63	0.179552	0	0.179552	0.179552	0.179552	0.179552	0.179552
no	2	bin.843	Sample31	63	0.173011	0	0.173011	0.173011	0.173011	0.173011	0.173011
no	2	bin.843	Sample33	63	0.212134	0	0.212134	0.212134	0.212134	0.212134	0.212134
no	2	bin.843	Sample35	63	0.155488	0	0.155488	0.155488	0.155488	0.155488	0.155488
no	2	bin.843	Sample18	63	0.267618	0	0.267618	0.267618	0.267618	0.267618	0.267618
no	2	bin.845	Sample21	63	0.160679	0	0.160679	0.160679	0.160679	0.160679	0.160679
no	2	bin.845	Sample24	63	0.321101	0	0.321101	0.321101	0.321101	0.321101	0.321101
no	2	bin.845	Sample31	63	0.0791451	0	0.0791451	0.0791451	0.0791451	0.0791451	0.0791451
no	2	bin.845	Sample33	63	0.14264	0	0.14264	0.14264	0.14264	0.14264	0.14264
no	2	bin.845	Sample35	63	0.0817792	0	0.0817792	0.0817792	0.0817792	0.0817792	0.0817792
no	2	bin.845	Sample18	63	0.281783	0	0.281783	0.281783	0.281783	0.281783	0.281783
no	2	bin.846	Sample21	63	0.534204	0	0.534204	0.534204	0.534204	0.534204	0.534204
no	2	bin.846	Sample24	63	0.588675	0	0.588675	0.588675	0.588675	0.588675	0.588675
no	2	bin.846	Sample31	63	0.785622	0	0.785622	0.785622	0.785622	0.785622	0.785622
no	2	bin.846	Sample33	63	0.689149	0	0.689149	0.689149	0.689149	0.689149	0.689149
no	2	bin.846	Sample35	63	0.801486	0	0.801486	0.801486	0.801486	0.801486	0.801486
no	2	bin.846	Sample18	63	0.345491	0	0.345491	0.345491	0.345491	0.345491	0.345491
no	2	bin.848	Sample21	63	0.207392	0	0.207392	0.207392	0.207392	0.207392	0.207392
no	2	bin.848	Sample24	63	0.110388	0	0.110388	0.110388	0.110388	0.110388	0.110388
no	2	bin.848	Sample31	63	0.374822	0	0.374822	0.374822	0.374822	0.374822	0.374822
no	2	bin.848	Sample33	63	0.186108	0	0.186108	0.186108	0.186108	0.186108	0.186108
no	2	bin.848	Sample35	63	0.13526	0	0.13526	0.13526	0.13526	0.13526	0.13526
no	2	bin.848	Sample18	63	0.1478	0	0.1478	0.1478	0.1478	0.1478	0.1478
no	2	bin.853	Sample21	63	0.0781304	0	0.0781304	0.0781304	0.0781304	0.0781304	0.0781304
no	2	bin.853	Sample24	63	0.059677	0	0.059677	0.059677	0.059677	0.059677	0.059677
no	2	bin.853	Sample31	63	0.0495281	0	0.0495281	0.0495281	0.0495281	0.0495281	0.0495281
no	2	bin.853	Sample33	63	0.183384	0	0.183384	0.183384	0.183384	0.183384	0.183384
no	2	bin.853	Sample35	63	0.0314489	0	0.0314489	0.0314489	0.0314489	0.0314489	0.0314489
no	2	bin.853	Sample18	63	0.154971	0	0.154971	0.154971	0.154971	0.154971	0.154971
no	2	bin.867	Sample21	63	0.0730215	0	0.0730215	0.0730215	0.0730215	0.0730215	0.0730215
no	2	bin.867	Sample24	63	0.0503798	0	0.0503798	0.0503798	0.0503798	0.0503798	0.0503798
no	2	bin.867	Sample31	63	0.0452056	0	0.0452056	0.0452056	0.0452056	0.0452056	0.0452056
no	2	bin.867	Sample33	63	0.0464171	0	0.0464171	0.0464171	0.0464171	0.0464171	0.0464171
no	2	bin.867	Sample35	63	0.042733	0	0.042733	0.042733	0.042733	0.042733	0.042733
no	2	bin.867	Sample18	63	0.0720292	0	0.0720292	0.0720292	0.0720292	0.0720292	0.0720292
no	2	bin.868	Sample21	63	0.0134271	0	0.0134271	0.0134271	0.0134271	0.0134271	0.0134271
no	2	bin.868	Sample24	63	0.0148564	0	0.0148564	0.0148564	0.0148564	0.0148564	0.0148564
no	2	bin.868	Sample31	63	0.0158206	0	0.0158206	0.0158206	0.0158206	0.0158206	0.0158206
no	2	bin.868	Sample33	63	0.015695	0	0.015695	0.015695	0.015695	0.015695	0.015695
no	2	bin.868	Sample35	63	0.0168663	0	0.0168663	0.0168663	0.0168663	0.0168663	0.0168663
no	2	bin.868	Sample18	63	0.017826	0	0.017826	0.017826	0.017826	0.017826	0.017826
no	2	bin.87	Sample21	63	0.0414716	0	0.0414716	0.0414716	0.0414716	0.0414716	0.0414716
no	2	bin.87	Sample24	63	0.0567143	0	0.0567143	0.0567143	0.0567143	0.0567143	0.0567143
no	2	bin.87	Sample31	63	0.0394538	0	0.0394538	0.0394538	0.0394538	0.0394538	0.0394538
no	2	bin.87	Sample33	63	0.0581602	0	0.0581602	0.0581602	0.0581602	0.0581602	0.0581602
no	2	bin.87	Sample35	63	0.0741579	0	0.0741579	0.0741579	0.0741579	0.0741579	0.0741579
no	2	bin.87	Sample18	63	0.0533474	0	0.0533474	0.0533474	0.0533474	0.0533474	0.0533474
no	2	bin.872	Sample21	63	0.0357498	0	0.0357498	0.0357498	0.0357498	0.0357498	0.0357498
no	2	bin.872	Sample24	63	0.036589	0	0.036589	0.036589	0.036589	0.036589	0.036589
no	2	bin.872	Sample31	63	0.0582362	0	0.0582362	0.0582362	0.0582362	0.0582362	0.0582362
no	2	bin.872	Sample33	63	0.0529247	0	0.0529247	0.0529247	0.0529247	0.0529247	0.0529247
no	2	bin.872	Sample35	63	0.0593362	0	0.0593362	0.0593362	0.0593362	0.0593362	0.0593362
no	2	bin.872	Sample18	63	0.02506	0	0.02506	0.02506	0.02506	0.02506	0.02506
no	2	bin.877	Sample21	63	0.102571	0	0.102571	0.102571	0.102571	0.102571	0.102571
no	2	bin.877	Sample24	63	0.0688906	0	0.0688906	0.0688906	0.0688906	0.0688906	0.0688906
no	2	bin.877	Sample31	63	0.0870001	0	0.0870001	0.0870001	0.0870001	0.0870001	0.0870001
no	2	bin.877	Sample33	63	0.0592983	0	0.0592983	0.0592983	0.0592983	0.0592983	0.0592983
no	2	bin.877	Sample35	63	0.0776949	0	0.0776949	0.0776949	0.0776949	0.0776949	0.0776949
no	2	bin.877	Sample18	63	0.0780579	0	0.0780579	0.0780579	0.0780579	0.0780579	0.0780579
no	2	bin.88	Sample21	63	0.121822	0	0.121822	0.121822	0.121822	0.121822	0.121822
no	2	bin.88	Sample24	63	0.180756	0	0.180756	0.180756	0.180756	0.180756	0.180756
no	2	bin.88	Sample31	63	0.216984	0	0.216984	0.216984	0.216984	0.216984	0.216984
no	2	bin.88	Sample33	63	0.339054	0	0.339054	0.339054	0.339054	0.339054	0.339054
no	2	bin.88	Sample35	63	0.183127	0	0.183127	0.183127	0.183127	0.183127	0.183127
no	2	bin.88	Sample18	63	0.11391	0	0.11391	0.11391	0.11391	0.11391	0.11391
no	2	bin.881	Sample21	63	0.0003039	0	0.0003039	0.0003039	0.0003039	0.0003039	0.0003039
no	2	bin.881	Sample24	63	0.000130269	0	0.000130269	0.000130269	0.000130269	0.000130269	0.000130269
no	2	bin.881	Sample31	63	0.000173683	0	0.000173683	0.000173683	0.000173683	0.000173683	0.000173683
no	2	bin.881	Sample33	63	0.000130269	0	0.000130269	0.000130269	0.000130269	0.000130269	0.000130269
no	2	bin.881	Sample35	63	8.68502e-05	0	8.68502e-05	8.68502e-05	8.68502e-05	8.68502e-05	8.68502e-05
no	2	bin.881	Sample18	63	0.000347297	0	0.000347297	0.000347297	0.000347297	0.000347297	0.000347297
no	2	bin.883	Sample21	63	0.126164	0	0.126164	0.126164	0.126164	0.126164	0.126164
no	2	bin.883	Sample24	63	0.147645	0	0.147645	0.147645	0.147645	0.147645	0.147645
no	2	bin.883	Sample31	63	0.259427	0	0.259427	0.259427	0.259427	0.259427	0.259427
no	2	bin.883	Sample33	63	0.224093	0	0.224093	0.224093	0.224093	0.224093	0.224093
no	2	bin.883	Sample35	63	0.295105	0	0.295105	0.295105	0.295105	0.295105	0.295105
no	2	bin.883	Sample18	63	0.0876395	0	0.0876395	0.0876395	0.0876395	0.0876395	0.0876395
no	2	bin.884	Sample21	63	0.0459095	0	0.0459095	0.0459095	0.0459095	0.0459095	0.0459095
no	2	bin.884	Sample24	63	0.0363094	0	0.0363094	0.0363094	0.0363094	0.0363094	0.0363094
no	2	bin.884	Sample31	63	0.0362295	0	0.0362295	0.0362295	0.0362295	0.0362295	0.0362295
no	2	bin.884	Sample33	63	0.0445006	0	0.0445006	0.0445006	0.0445006	0.0445006	0.0445006
no	2	bin.884	Sample35	63	0.0329812	0	0.0329812	0.0329812	0.0329812	0.0329812	0.0329812
no	2	bin.884	Sample18	63	0.0553019	0	0.0553019	0.0553019	0.0553019	0.0553019	0.0553019
no	2	bin.887	Sample21	63	0.210506	0	0.210506	0.210506	0.210506	0.210506	0.210506
no	2	bin.887	Sample24	63	0.126943	0	0.126943	0.126943	0.126943	0.126943	0.126943
no	2	bin.887	Sample31	63	0.251808	0	0.251808	0.251808	0.251808	0.251808	0.251808
no	2	bin.887	Sample33	63	0.245315	0	0.245315	0.245315	0.245315	0.245315	0.245315
no	2	bin.887	Sample35	63	0.198904	0	0.198904	0.198904	0.198904	0.198904	0.198904
no	2	bin.887	Sample18	63	0.131843	0	0.131843	0.131843	0.131843	0.131843	0.131843
no	2	bin.901	Sample21	63	0.164264	0	0.164264	0.164264	0.164264	0.164264	0.164264
no	2	bin.901	Sample24	63	0.131009	0	0.131009	0.131009	0.131009	0.131009	0.131009
no	2	bin.901	Sample31	63	0.0472359	0	0.0472359	0.0472359	0.0472359	0.0472359	0.0472359
no	2	bin.901	Sample33	63	0.137829	0	0.137829	0.137829	0.137829	0.137829	0.137829
no	2	bin.901	Sample35	63	0.0314085	0	0.0314085	0.0314085	0.0314085	0.0314085	0.0314085
no	2	bin.901	Sample18	63	0.208844	0	0.208844	0.208844	0.208844	0.208844	0.208844
no	2	bin.905	Sample21	63	0.287331	0	0.287331	0.287331	0.287331	0.287331	0.287331
no	2	bin.905	Sample24	63	0.207446	0	0.207446	0.207446	0.207446	0.207446	0.207446
no	2	bin.905	Sample31	63	0.102845	0	0.102845	0.102845	0.102845	0.102845	0.102845
no	2	bin.905	Sample33	63	0.246671	0	0.246671	0.246671	0.246671	0.246671	0.246671
no	2	bin.905	Sample35	63	0.0962842	0	0.0962842	0.0962842	0.0962842	0.0962842	0.0962842
no	2	bin.905	Sample18	63	0.410558	0	0.410558	0.410558	0.410558	0.410558	0.410558
no	2	bin.908	Sample21	63	0.0495669	0	0.0495669	0.0495669	0.0495669	0.0495669	0.0495669
no	2	bin.908	Sample24	63	0.0918427	0	0.0918427	0.0918427	0.0918427	0.0918427	0.0918427
no	2	bin.908	Sample31	63	0.0227994	0	0.0227994	0.0227994	0.0227994	0.0227994	0.0227994
no	2	bin.908	Sample33	63	0.0281237	0	0.0281237	0.0281237	0.0281237	0.0281237	0.0281237
no	2	bin.908	Sample35	63	0.0238695	0	0.0238695	0.0238695	0.0238695	0.0238695	0.0238695
no	2	bin.908	Sample18	63	0.0534626	0	0.0534626	0.0534626	0.0534626	0.0534626	0.0534626
no	2	bin.913	Sample21	63	0.0546514	0	0.0546514	0.0546514	0.0546514	0.0546514	0.0546514
no	2	bin.913	Sample24	63	0.0345081	0	0.0345081	0.0345081	0.0345081	0.0345081	0.0345081
no	2	bin.913	Sample31	63	0.0793622	0	0.0793622	0.0793622	0.0793622	0.0793622	0.0793622
no	2	bin.913	Sample33	63	0.0905755	0	0.0905755	0.0905755	0.0905755	0.0905755	0.0905755
no	2	bin.913	Sample35	63	0.0710347	0	0.0710347	0.0710347	0.0710347	0.0710347	0.0710347
no	2	bin.913	Sample18	63	0.0884196	0	0.0884196	0.0884196	0.0884196	0.0884196	0.0884196
no	2	bin.917	Sample21	63	0.0075771	0	0.0075771	0.0075771	0.0075771	0.0075771	0.0075771
no	2	bin.917	Sample24	63	0.0136797	0	0.0136797	0.0136797	0.0136797	0.0136797	0.0136797
no	2	bin.917	Sample31	63	0.167258	0	0.167258	0.167258	0.167258	0.167258	0.167258
no	2	bin.917	Sample33	63	0.0114436	0	0.0114436	0.0114436	0.0114436	0.0114436	0.0114436
no	2	bin.917	Sample35	63	0.128205	0	0.128205	0.128205	0.128205	0.128205	0.128205
no	2	bin.917	Sample18	63	0.00595229	0	0.00595229	0.00595229	0.00595229	0.00595229	0.00595229
no	2	bin.918	Sample21	63	0.159056	0	0.159056	0.159056	0.159056	0.159056	0.159056
no	2	bin.918	Sample24	63	0.0646077	0	0.0646077	0.0646077	0.0646077	0.0646077	0.0646077
no	2	bin.918	Sample31	63	0.0230054	0	0.0230054	0.0230054	0.0230054	0.0230054	0.0230054
no	2	bin.918	Sample33	63	0.0615279	0	0.0615279	0.0615279	0.0615279	0.0615279	0.0615279
no	2	bin.918	Sample35	63	0.011359	0	0.011359	0.011359	0.011359	0.011359	0.011359
no	2	bin.918	Sample18	63	0.188394	0	0.188394	0.188394	0.188394	0.188394	0.188394
no	2	bin.919	Sample21	63	0.0739016	0	0.0739016	0.0739016	0.0739016	0.0739016	0.0739016
no	2	bin.919	Sample24	63	0.0479365	0	0.0479365	0.0479365	0.0479365	0.0479365	0.0479365
no	2	bin.919	Sample31	63	0.0127529	0	0.0127529	0.0127529	0.0127529	0.0127529	0.0127529
no	2	bin.919	Sample33	63	0.0361496	0	0.0361496	0.0361496	0.0361496	0.0361496	0.0361496
no	2	bin.919	Sample35	63	0.0103	0	0.0103	0.0103	0.0103	0.0103	0.0103
no	2	bin.919	Sample18	63	0.0878169	0	0.0878169	0.0878169	0.0878169	0.0878169	0.0878169
no	2	bin.920	Sample21	63	0.0533858	0	0.0533858	0.0533858	0.0533858	0.0533858	0.0533858
no	2	bin.920	Sample24	63	0.0170751	0	0.0170751	0.0170751	0.0170751	0.0170751	0.0170751
no	2	bin.920	Sample31	63	0.00877045	0	0.00877045	0.00877045	0.00877045	0.00877045	0.00877045
no	2	bin.920	Sample33	63	0.0157788	0	0.0157788	0.0157788	0.0157788	0.0157788	0.0157788
no	2	bin.920	Sample35	63	0.00766245	0	0.00766245	0.00766245	0.00766245	0.00766245	0.00766245
no	2	bin.920	Sample18	63	0.0594119	0	0.0594119	0.0594119	0.0594119	0.0594119	0.0594119
no	2	bin.926	Sample21	63	0.0295055	0	0.0295055	0.0295055	0.0295055	0.0295055	0.0295055
no	2	bin.926	Sample24	63	0.0231701	0	0.0231701	0.0231701	0.0231701	0.0231701	0.0231701
no	2	bin.926	Sample31	63	0.0202784	0	0.0202784	0.0202784	0.0202784	0.0202784	0.0202784
no	2	bin.926	Sample33	63	0.0264515	0	0.0264515	0.0264515	0.0264515	0.0264515	0.0264515
no	2	bin.926	Sample35	63	0.0189916	0	0.0189916	0.0189916	0.0189916	0.0189916	0.0189916
no	2	bin.926	Sample18	63	0.0235817	0	0.0235817	0.0235817	0.0235817	0.0235817	0.0235817
no	2	bin.928	Sample21	63	0.0350693	0	0.0350693	0.0350693	0.0350693	0.0350693	0.0350693
no	2	bin.928	Sample24	63	0.0308425	0	0.0308425	0.0308425	0.0308425	0.0308425	0.0308425
no	2	bin.928	Sample31	63	0.0211479	0	0.0211479	0.0211479	0.0211479	0.0211479	0.0211479
no	2	bin.928	Sample33	63	0.0285306	0	0.0285306	0.0285306	0.0285306	0.0285306	0.0285306
no	2	bin.928	Sample35	63	0.0209824	0	0.0209824	0.0209824	0.0209824	0.0209824	0.0209824
no	2	bin.928	Sample18	63	0.0441084	0	0.0441084	0.0441084	0.0441084	0.0441084	0.0441084
no	2	bin.929	Sample21	63	0.187098	0	0.187098	0.187098	0.187098	0.187098	0.187098
no	2	bin.929	Sample24	63	0.224585	0	0.224585	0.224585	0.224585	0.224585	0.224585
no	2	bin.929	Sample31	63	0.033906	0	0.033906	0.033906	0.033906	0.033906	0.033906
no	2	bin.929	Sample33	63	0.0531553	0	0.0531553	0.0531553	0.0531553	0.0531553	0.0531553
no	2	bin.929	Sample35	63	0.0164483	0	0.0164483	0.0164483	0.0164483	0.0164483	0.0164483
no	2	bin.929	Sample18	63	0.524682	0	0.524682	0.524682	0.524682	0.524682	0.524682
no	2	bin.93	Sample21	63	0.0616786	0	0.0616786	0.0616786	0.0616786	0.0616786	0.0616786
no	2	bin.93	Sample24	63	0.0760211	0	0.0760211	0.0760211	0.0760211	0.0760211	0.0760211
no	2	bin.93	Sample31	63	0.0578942	0	0.0578942	0.0578942	0.0578942	0.0578942	0.0578942
no	2	bin.93	Sample33	63	0.0596013	0	0.0596013	0.0596013	0.0596013	0.0596013	0.0596013
no	2	bin.93	Sample35	63	0.0626572	0	0.0626572	0.0626572	0.0626572	0.0626572	0.0626572
no	2	bin.93	Sample18	63	0.0750723	0	0.0750723	0.0750723	0.0750723	0.0750723	0.0750723
no	2	bin.931	Sample21	63	0.258542	0	0.258542	0.258542	0.258542	0.258542	0.258542
no	2	bin.931	Sample24	63	0.0303163	0	0.0303163	0.0303163	0.0303163	0.0303163	0.0303163
no	2	bin.931	Sample31	63	0.00488001	0	0.00488001	0.00488001	0.00488001	0.00488001	0.00488001
no	2	bin.931	Sample33	63	0.0135534	0	0.0135534	0.0135534	0.0135534	0.0135534	0.0135534
no	2	bin.931	Sample35	63	0.00423537	0	0.00423537	0.00423537	0.00423537	0.00423537	0.00423537
no	2	bin.931	Sample18	63	0.146221	0	0.146221	0.146221	0.146221	0.146221	0.146221
no	2	bin.935	Sample21	63	0.0521936	0	0.0521936	0.0521936	0.0521936	0.0521936	0.0521936
no	2	bin.935	Sample24	63	0.044814	0	0.044814	0.044814	0.044814	0.044814	0.044814
no	2	bin.935	Sample31	63	0.0481309	0	0.0481309	0.0481309	0.0481309	0.0481309	0.0481309
no	2	bin.935	Sample33	63	0.0438729	0	0.0438729	0.0438729	0.0438729	0.0438729	0.0438729
no	2	bin.935	Sample35	63	0.0382624	0	0.0382624	0.0382624	0.0382624	0.0382624	0.0382624
no	2	bin.935	Sample18	63	0.0436373	0	0.0436373	0.0436373	0.0436373	0.0436373	0.0436373
no	2	bin.94	Sample21	63	0.0420633	0	0.0420633	0.0420633	0.0420633	0.0420633	0.0420633
no	2	bin.94	Sample24	63	0.040721	0	0.040721	0.040721	0.040721	0.040721	0.040721
no	2	bin.94	Sample31	63	0.0198637	0	0.0198637	0.0198637	0.0198637	0.0198637	0.0198637
no	2	bin.94	Sample33	63	0.0386996	0	0.0386996	0.0386996	0.0386996	0.0386996	0.0386996
no	2	bin.94	Sample35	63	0.0148564	0	0.0148564	0.0148564	0.0148564	0.0148564	0.0148564
no	2	bin.94	Sample18	63	0.0455577	0	0.0455577	0.0455577	0.0455577	0.0455577	0.0455577
no	2	bin.95	Sample21	63	0.000564216	0	0.000564216	0.000564216	0.000564216	0.000564216	0.000564216
no	2	bin.95	Sample24	63	0.000347297	0	0.000347297	0.000347297	0.000347297	0.000347297	0.000347297
no	2	bin.95	Sample31	63	0.000390689	0	0.000390689	0.000390689	0.000390689	0.000390689	0.000390689
no	2	bin.95	Sample33	63	0.000737674	0	0.000737674	0.000737674	0.000737674	0.000737674	0.000737674
no	2	bin.95	Sample35	63	0.000347297	0	0.000347297	0.000347297	0.000347297	0.000347297	0.000347297
no	2	bin.95	Sample18	63	0.000781027	0	0.000781027	0.000781027	0.000781027	0.000781027	0.000781027
no	50	bin.1	Sample23	63	0.00808894	0	0.00808894	0.00808894	0.00808894	0.00808894	0.00808894
no	50	bin.1	Sample26	63	0.0137218	0	0.0137218	0.0137218	0.0137218	0.0137218	0.0137218
no	50	bin.1	Sample27	63	0.000867722	0	0.000867722	0.000867722	0.000867722	0.000867722	0.000867722
no	50	bin.103	Sample23	63	0.00569518	0	0.00569518	0.00569518	0.00569518	0.00569518	0.00569518
no	50	bin.103	Sample26	63	0.00199317	0	0.00199317	0.00199317	0.00199317	0.00199317	0.00199317
no	50	bin.103	Sample27	63	0.00483706	0	0.00483706	0.00483706	0.00483706	0.00483706	0.00483706
no	50	bin.110	Sample23	63	0.111363	0	0.111363	0.111363	0.111363	0.111363	0.111363
no	50	bin.110	Sample26	63	0.0651314	0	0.0651314	0.0651314	0.0651314	0.0651314	0.0651314
no	50	bin.110	Sample27	63	0.107752	0	0.107752	0.107752	0.107752	0.107752	0.107752
no	50	bin.112	Sample23	63	0.00419236	0	0.00419236	0.00419236	0.00419236	0.00419236	0.00419236
no	50	bin.112	Sample26	63	0.00689371	0	0.00689371	0.00689371	0.00689371	0.00689371	0.00689371
no	50	bin.112	Sample27	63	0.00220927	0	0.00220927	0.00220927	0.00220927	0.00220927	0.00220927
no	50	bin.122	Sample23	63	0.172194	0	0.172194	0.172194	0.172194	0.172194	0.172194
no	50	bin.122	Sample26	63	0.0653182	0	0.0653182	0.0653182	0.0653182	0.0653182	0.0653182
no	50	bin.122	Sample27	63	0.10329	0	0.10329	0.10329	0.10329	0.10329	0.10329
no	50	bin.123	Sample23	63	0.10551	0	0.10551	0.10551	0.10551	0.10551	0.10551
no	50	bin.123	Sample26	63	0.135991	0	0.135991	0.135991	0.135991	0.135991	0.135991
no	50	bin.123	Sample27	63	0.178689	0	0.178689	0.178689	0.178689	0.178689	0.178689
no	50	bin.132	Sample23	63	0.0135113	0	0.0135113	0.0135113	0.0135113	0.0135113	0.0135113
no	50	bin.132	Sample26	63	0.000260499	0	0.000260499	0.000260499	0.000260499	0.000260499	0.000260499
no	50	bin.132	Sample27	63	0.00173371	0	0.00173371	0.00173371	0.00173371	0.00173371	0.00173371
no	50	bin.138	Sample23	63	0.0812032	0	0.0812032	0.0812032	0.0812032	0.0812032	0.0812032
no	50	bin.138	Sample26	63	0.00285693	0	0.00285693	0.00285693	0.00285693	0.00285693	0.00285693
no	50	bin.138	Sample27	63	0.0187005	0	0.0187005	0.0187005	0.0187005	0.0187005	0.0187005
no	50	bin.139	Sample23	63	0.0890215	0	0.0890215	0.0890215	0.0890215	0.0890215	0.0890215
no	50	bin.139	Sample26	63	0.0745239	0	0.0745239	0.0745239	0.0745239	0.0745239	0.0745239
no	50	bin.139	Sample27	63	0.137227	0	0.137227	0.137227	0.137227	0.137227	0.137227
no	50	bin.14	Sample23	63	0.158815	0	0.158815	0.158815	0.158815	0.158815	0.158815
no	50	bin.14	Sample26	63	0.233985	0	0.233985	0.233985	0.233985	0.233985	0.233985
no	50	bin.14	Sample27	63	0.0264924	0	0.0264924	0.0264924	0.0264924	0.0264924	0.0264924
no	50	bin.141	Sample23	63	0.0632207	0	0.0632207	0.0632207	0.0632207	0.0632207	0.0632207
no	50	bin.141	Sample26	63	0.0356698	0	0.0356698	0.0356698	0.0356698	0.0356698	0.0356698
no	50	bin.141	Sample27	63	0.375645	0	0.375645	0.375645	0.375645	0.375645	0.375645
no	50	bin.144	Sample23	63	0.0362295	0	0.0362295	0.0362295	0.0362295	0.0362295	0.0362295
no	50	bin.144	Sample26	63	0.00787574	0	0.00787574	0.00787574	0.00787574	0.00787574	0.00787574
no	50	bin.144	Sample27	63	0.0987821	0	0.0987821	0.0987821	0.0987821	0.0987821	0.0987821
no	50	bin.147	Sample23	63	0.061754	0	0.061754	0.061754	0.061754	0.061754	0.061754
no	50	bin.147	Sample26	63	0.0803739	0	0.0803739	0.0803739	0.0803739	0.0803739	0.0803739
no	50	bin.147	Sample27	63	0.0287339	0	0.0287339	0.0287339	0.0287339	0.0287339	0.0287339
no	50	bin.152	Sample23	63	0.00663716	0	0.00663716	0.00663716	0.00663716	0.00663716	0.00663716
no	50	bin.152	Sample26	63	0.000173683	0	0.000173683	0.000173683	0.000173683	0.000173683	0.000173683
no	50	bin.152	Sample27	63	0.000173683	0	0.000173683	0.000173683	0.000173683	0.000173683	0.000173683
no	50	bin.154	Sample23	63	0.0385804	0	0.0385804	0.0385804	0.0385804	0.0385804	0.0385804
no	50	bin.154	Sample26	63	0.00642325	0	0.00642325	0.00642325	0.00642325	0.00642325	0.00642325
no	50	bin.154	Sample27	63	0.108125	0	0.108125	0.108125	0.108125	0.108125	0.108125
no	50	bin.155	Sample23	63	0.0623939	0	0.0623939	0.0623939	0.0623939	0.0623939	0.0623939
no	50	bin.155	Sample26	63	0.0141844	0	0.0141844	0.0141844	0.0141844	0.0141844	0.0141844
no	50	bin.155	Sample27	63	0.05254	0	0.05254	0.05254	0.05254	0.05254	0.05254
no	50	bin.156	Sample23	63	0.665074	0	0.665074	0.665074	0.665074	0.665074	0.665074
no	50	bin.156	Sample26	63	0.861976	0	0.861976	0.861976	0.861976	0.861976	0.861976
no	50	bin.156	Sample27	63	0.215003	0	0.215003	0.215003	0.215003	0.215003	0.215003
no	50	bin.160	Sample23	63	0.0129215	0	0.0129215	0.0129215	0.0129215	0.0129215	0.0129215
no	50	bin.160	Sample26	63	0.0123732	0	0.0123732	0.0123732	0.0123732	0.0123732	0.0123732
no	50	bin.160	Sample27	63	0.100577	0	0.100577	0.100577	0.100577	0.100577	0.100577
no	50	bin.171	Sample23	63	0.173011	0	0.173011	0.173011	0.173011	0.173011	0.173011
no	50	bin.171	Sample26	63	0.242889	0	0.242889	0.242889	0.242889	0.242889	0.242889
no	50	bin.171	Sample27	63	0.356179	0	0.356179	0.356179	0.356179	0.356179	0.356179
no	50	bin.172	Sample23	63	0.0570572	0	0.0570572	0.0570572	0.0570572	0.0570572	0.0570572
no	50	bin.172	Sample26	63	0.120475	0	0.120475	0.120475	0.120475	0.120475	0.120475
no	50	bin.172	Sample27	63	0.0263698	0	0.0263698	0.0263698	0.0263698	0.0263698	0.0263698
no	50	bin.176	Sample23	63	0.171785	0	0.171785	0.171785	0.171785	0.171785	0.171785
no	50	bin.176	Sample26	63	0.0574379	0	0.0574379	0.0574379	0.0574379	0.0574379	0.0574379
no	50	bin.176	Sample27	63	0.36903	0	0.36903	0.36903	0.36903	0.36903	0.36903
no	50	bin.179	Sample23	63	0.00774778	0	0.00774778	0.00774778	0.00774778	0.00774778	0.00774778
no	50	bin.179	Sample26	63	0.00194994	0	0.00194994	0.00194994	0.00194994	0.00194994	0.00194994
no	50	bin.179	Sample27	63	0.0115704	0	0.0115704	0.0115704	0.0115704	0.0115704	0.0115704
no	50	bin.181	Sample23	63	0.138461	0	0.138461	0.138461	0.138461	0.138461	0.138461
no	50	bin.181	Sample26	63	0.0310851	0	0.0310851	0.0310851	0.0310851	0.0310851	0.0310851
no	50	bin.181	Sample27	63	0.0945061	0	0.0945061	0.0945061	0.0945061	0.0945061	0.0945061
no	50	bin.182	Sample23	63	0.370809	0	0.370809	0.370809	0.370809	0.370809	0.370809
no	50	bin.182	Sample26	63	0.569783	0	0.569783	0.569783	0.569783	0.569783	0.569783
no	50	bin.182	Sample27	63	0.00156065	0	0.00156065	0.00156065	0.00156065	0.00156065	0.00156065
no	50	bin.183	Sample23	63	0.26062	0	0.26062	0.26062	0.26062	0.26062	0.26062
no	50	bin.183	Sample26	63	0.111834	0	0.111834	0.111834	0.111834	0.111834	0.111834
no	50	bin.183	Sample27	63	0.479618	0	0.479618	0.479618	0.479618	0.479618	0.479618
no	50	bin.19	Sample23	63	0.108261	0	0.108261	0.108261	0.108261	0.108261	0.108261
no	50	bin.19	Sample26	63	0.172399	0	0.172399	0.172399	0.172399	0.172399	0.172399
no	50	bin.19	Sample27	63	0.116906	0	0.116906	0.116906	0.116906	0.116906	0.116906
no	50	bin.193	Sample23	63	0.0420633	0	0.0420633	0.0420633	0.0420633	0.0420633	0.0420633
no	50	bin.193	Sample26	63	0.0444614	0	0.0444614	0.0444614	0.0444614	0.0444614	0.0444614
no	50	bin.193	Sample27	63	0.0397313	0	0.0397313	0.0397313	0.0397313	0.0397313	0.0397313
no	50	bin.200	Sample23	63	0.011105	0	0.011105	0.011105	0.011105	0.011105	0.011105
no	50	bin.200	Sample26	63	0.00160392	0	0.00160392	0.00160392	0.00160392	0.00160392	0.00160392
no	50	bin.200	Sample27	63	0.0150662	0	0.0150662	0.0150662	0.0150662	0.0150662	0.0150662
no	50	bin.201	Sample23	63	0.120771	0	0.120771	0.120771	0.120771	0.120771	0.120771
no	50	bin.201	Sample26	63	0.16888	0	0.16888	0.16888	0.16888	0.16888	0.16888
no	50	bin.201	Sample27	63	0.0808429	0	0.0808429	0.0808429	0.0808429	0.0808429	0.0808429
no	50	bin.204	Sample23	63	0.202216	0	0.202216	0.202216	0.202216	0.202216	0.202216
no	50	bin.204	Sample26	63	0.307432	0	0.307432	0.307432	0.307432	0.307432	0.307432
no	50	bin.204	Sample27	63	0.0941216	0	0.0941216	0.0941216	0.0941216	0.0941216	0.0941216
no	50	bin.213	Sample23	63	0.221831	0	0.221831	0.221831	0.221831	0.221831	0.221831
no	50	bin.213	Sample26	63	0.126813	0	0.126813	0.126813	0.126813	0.126813	0.126813
no	50	bin.213	Sample27	63	0.0507277	0	0.0507277	0.0507277	0.0507277	0.0507277	0.0507277
no	50	bin.228	Sample23	63	0.066922	0	0.066922	0.066922	0.066922	0.066922	0.066922
no	50	bin.228	Sample26	63	0.0183676	0	0.0183676	0.0183676	0.0183676	0.0183676	0.0183676
no	50	bin.228	Sample27	63	0.0530016	0	0.0530016	0.0530016	0.0530016	0.0530016	0.0530016
no	50	bin.234	Sample23	63	0.0293026	0	0.0293026	0.0293026	0.0293026	0.0293026	0.0293026
no	50	bin.234	Sample26	63	0.00834463	0	0.00834463	0.00834463	0.00834463	0.00834463	0.00834463
no	50	bin.234	Sample27	63	0.0481309	0	0.0481309	0.0481309	0.0481309	0.0481309	0.0481309
no	50	bin.235	Sample23	63	0.064907	0	0.064907	0.064907	0.064907	0.064907	0.064907
no	50	bin.235	Sample26	63	0.00868532	0	0.00868532	0.00868532	0.00868532	0.00868532	0.00868532
no	50	bin.235	Sample27	63	0.158302	0	0.158302	0.158302	0.158302	0.158302	0.158302
no	50	bin.24	Sample23	63	0.000694316	0	0.000694316	0.000694316	0.000694316	0.000694316	0.000694316
no	50	bin.24	Sample26	63	0.000130269	0	0.000130269	0.000130269	0.000130269	0.000130269	0.000130269
no	50	bin.24	Sample27	63	0.000477461	0	0.000477461	0.000477461	0.000477461	0.000477461	0.000477461
no	50	bin.250	Sample23	63	0.433434	0	0.433434	0.433434	0.433434	0.433434	0.433434
no	50	bin.250	Sample26	63	0.645334	0	0.645334	0.645334	0.645334	0.645334	0.645334
no	50	bin.250	Sample27	63	0.00389117	0	0.00389117	0.00389117	0.00389117	0.00389117	0.00389117
no	50	bin.253	Sample23	63	0.0158625	0	0.0158625	0.0158625	0.0158625	0.0158625	0.0158625
no	50	bin.253	Sample26	63	0.0003039	0	0.0003039	0.0003039	0.0003039	0.0003039	0.0003039
no	50	bin.253	Sample27	63	0.00582375	0	0.00582375	0.00582375	0.00582375	0.00582375	0.00582375
no	50	bin.256	Sample23	63	0.00736365	0	0.00736365	0.00736365	0.00736365	0.00736365	0.00736365
no	50	bin.256	Sample26	63	0.00496589	0	0.00496589	0.00496589	0.00496589	0.00496589	0.00496589
no	50	bin.256	Sample27	63	0.120574	0	0.120574	0.120574	0.120574	0.120574	0.120574
no	50	bin.258	Sample23	63	0.212241	0	0.212241	0.212241	0.212241	0.212241	0.212241
no	50	bin.258	Sample26	63	0.0345081	0	0.0345081	0.0345081	0.0345081	0.0345081	0.0345081
no	50	bin.258	Sample27	63	0.18574	0	0.18574	0.18574	0.18574	0.18574	0.18574
no	50	bin.259	Sample23	63	0.0971531	0	0.0971531	0.0971531	0.0971531	0.0971531	0.0971531
no	50	bin.259	Sample26	63	0.141167	0	0.141167	0.141167	0.141167	0.141167	0.141167
no	50	bin.259	Sample27	63	0.0691129	0	0.0691129	0.0691129	0.0691129	0.0691129	0.0691129
no	50	bin.262	Sample23	63	0.0408791	0	0.0408791	0.0408791	0.0408791	0.0408791	0.0408791
no	50	bin.262	Sample26	63	0.0393745	0	0.0393745	0.0393745	0.0393745	0.0393745	0.0393745
no	50	bin.262	Sample27	63	0.0997497	0	0.0997497	0.0997497	0.0997497	0.0997497	0.0997497
no	50	bin.263	Sample23	63	0.100095	0	0.100095	0.100095	0.100095	0.100095	0.100095
no	50	bin.263	Sample26	63	0.0290996	0	0.0290996	0.0290996	0.0290996	0.0290996	0.0290996
no	50	bin.263	Sample27	63	0.137259	0	0.137259	0.137259	0.137259	0.137259	0.137259
no	50	bin.267	Sample23	63	0.0581222	0	0.0581222	0.0581222	0.0581222	0.0581222	0.0581222
no	50	bin.267	Sample26	63	0.0130901	0	0.0130901	0.0130901	0.0130901	0.0130901	0.0130901
no	50	bin.267	Sample27	63	0.0182427	0	0.0182427	0.0182427	0.0182427	0.0182427	0.0182427
no	50	bin.269	Sample23	63	0.47509	0	0.47509	0.47509	0.47509	0.47509	0.47509
no	50	bin.269	Sample26	63	0.0743043	0	0.0743043	0.0743043	0.0743043	0.0743043	0.0743043
no	50	bin.269	Sample27	63	0.799651	0	0.799651	0.799651	0.799651	0.799651	0.799651
no	50	bin.271	Sample23	63	0.0402462	0	0.0402462	0.0402462	0.0402462	0.0402462	0.0402462
no	50	bin.271	Sample26	63	0.0114436	0	0.0114436	0.0114436	0.0114436	0.0114436	0.0114436
no	50	bin.271	Sample27	63	0.100267	0	0.100267	0.100267	0.100267	0.100267	0.100267
no	50	bin.273	Sample23	63	0.109444	0	0.109444	0.109444	0.109444	0.109444	0.109444
no	50	bin.273	Sample26	63	0.0111474	0	0.0111474	0.0111474	0.0111474	0.0111474	0.0111474
no	50	bin.273	Sample27	63	0.0652809	0	0.0652809	0.0652809	0.0652809	0.0652809	0.0652809
no	50	bin.278	Sample23	63	0.091667	0	0.091667	0.091667	0.091667	0.091667	0.091667
no	50	bin.278	Sample26	63	0.101472	0	0.101472	0.101472	0.101472	0.101472	0.101472
no	50	bin.278	Sample27	63	0.0242804	0	0.0242804	0.0242804	0.0242804	0.0242804	0.0242804
no	50	bin.281	Sample23	63	0.0569049	0	0.0569049	0.0569049	0.0569049	0.0569049	0.0569049
no	50	bin.281	Sample26	63	0.0203198	0	0.0203198	0.0203198	0.0203198	0.0203198	0.0203198
no	50	bin.281	Sample27	63	0.162206	0	0.162206	0.162206	0.162206	0.162206	0.162206
no	50	bin.284	Sample23	63	0.0374663	0	0.0374663	0.0374663	0.0374663	0.0374663	0.0374663
no	50	bin.284	Sample26	63	0.0121198	0	0.0121198	0.0121198	0.0121198	0.0121198	0.0121198
no	50	bin.284	Sample27	63	0.0693721	0	0.0693721	0.0693721	0.0693721	0.0693721	0.0693721
no	50	bin.287	Sample23	63	0.308842	0	0.308842	0.308842	0.308842	0.308842	0.308842
no	50	bin.287	Sample26	63	0.429978	0	0.429978	0.429978	0.429978	0.429978	0.429978
no	50	bin.287	Sample27	63	0.0851121	0	0.0851121	0.0851121	0.0851121	0.0851121	0.0851121
no	50	bin.288	Sample23	63	0.0185757	0	0.0185757	0.0185757	0.0185757	0.0185757	0.0185757
no	50	bin.288	Sample26	63	0.0413137	0	0.0413137	0.0413137	0.0413137	0.0413137	0.0413137
no	50	bin.288	Sample27	63	4.34273e-05	0	4.34273e-05	4.34273e-05	4.34273e-05	4.34273e-05	4.34273e-05
no	50	bin.289	Sample23	63	0.0762763	0	0.0762763	0.0762763	0.0762763	0.0762763	0.0762763
no	50	bin.289	Sample26	63	0.043598	0	0.043598	0.043598	0.043598	0.043598	0.043598
no	50	bin.289	Sample27	63	0.0860393	0	0.0860393	0.0860393	0.0860393	0.0860393	0.0860393
no	50	bin.290	Sample23	63	0.216931	0	0.216931	0.216931	0.216931	0.216931	0.216931
no	50	bin.290	Sample26	63	0.0434016	0	0.0434016	0.0434016	0.0434016	0.0434016	0.0434016
no	50	bin.290	Sample27	63	0.242392	0	0.242392	0.242392	0.242392	0.242392	0.242392
no	50	bin.294	Sample23	63	0.174583	0	0.174583	0.174583	0.174583	0.174583	0.174583
no	50	bin.294	Sample26	63	0.264346	0	0.264346	0.264346	0.264346	0.264346	0.264346
no	50	bin.294	Sample27	63	0.26131	0	0.26131	0.26131	0.26131	0.26131	0.26131
no	50	bin.296	Sample23	63	0.0203613	0	0.0203613	0.0203613	0.0203613	0.0203613	0.0203613
no	50	bin.296	Sample26	63	0.00207963	0	0.00207963	0.00207963	0.00207963	0.00207963	0.00207963
no	50	bin.296	Sample27	63	0.0235817	0	0.0235817	0.0235817	0.0235817	0.0235817	0.0235817
no	50	bin.298	Sample23	63	0.0690388	0	0.0690388	0.0690388	0.0690388	0.0690388	0.0690388
no	50	bin.298	Sample26	63	0.0190747	0	0.0190747	0.0190747	0.0190747	0.0190747	0.0190747
no	50	bin.298	Sample27	63	0.086075	0	0.086075	0.086075	0.086075	0.086075	0.086075
no	50	bin.299	Sample23	63	0.262641	0	0.262641	0.262641	0.262641	0.262641	0.262641
no	50	bin.299	Sample26	63	0.188985	0	0.188985	0.188985	0.188985	0.188985	0.188985
no	50	bin.299	Sample27	63	0.31393	0	0.31393	0.31393	0.31393	0.31393	0.31393
no	50	bin.30	Sample23	63	0.0347487	0	0.0347487	0.0347487	0.0347487	0.0347487	0.0347487
no	50	bin.30	Sample26	63	0.011359	0	0.011359	0.011359	0.011359	0.011359	0.011359
no	50	bin.30	Sample27	63	0.136689	0	0.136689	0.136689	0.136689	0.136689	0.136689
no	50	bin.300	Sample23	63	0.193041	0	0.193041	0.193041	0.193041	0.193041	0.193041
no	50	bin.300	Sample26	63	0.0316912	0	0.0316912	0.0316912	0.0316912	0.0316912	0.0316912
no	50	bin.300	Sample27	63	0.178948	0	0.178948	0.178948	0.178948	0.178948	0.178948
no	50	bin.302	Sample23	63	0.00573804	0	0.00573804	0.00573804	0.00573804	0.00573804	0.00573804
no	50	bin.302	Sample26	63	0.000477461	0	0.000477461	0.000477461	0.000477461	0.000477461	0.000477461
no	50	bin.302	Sample27	63	0.00108438	0	0.00108438	0.00108438	0.00108438	0.00108438	0.00108438
no	50	bin.321	Sample23	63	0.442637	0	0.442637	0.442637	0.442637	0.442637	0.442637
no	50	bin.321	Sample26	63	0.0161555	0	0.0161555	0.0161555	0.0161555	0.0161555	0.0161555
no	50	bin.321	Sample27	63	0.0753644	0	0.0753644	0.0753644	0.0753644	0.0753644	0.0753644
no	50	bin.324	Sample23	63	0.422327	0	0.422327	0.422327	0.422327	0.422327	0.422327
no	50	bin.324	Sample26	63	0.604496	0	0.604496	0.604496	0.604496	0.604496	0.604496
no	50	bin.324	Sample27	63	0.195651	0	0.195651	0.195651	0.195651	0.195651	0.195651
no	50	bin.326	Sample23	63	0.354166	0	0.354166	0.354166	0.354166	0.354166	0.354166
no	50	bin.326	Sample26	63	0.503736	0	0.503736	0.503736	0.503736	0.503736	0.503736
no	50	bin.326	Sample27	63	0.126326	0	0.126326	0.126326	0.126326	0.126326	0.126326
no	50	bin.331	Sample23	63	0.185174	0	0.185174	0.185174	0.185174	0.185174	0.185174
no	50	bin.331	Sample26	63	0.0369082	0	0.0369082	0.0369082	0.0369082	0.0369082	0.0369082
no	50	bin.331	Sample27	63	0.2305	0	0.2305	0.2305	0.2305	0.2305	0.2305
no	50	bin.332	Sample23	63	0.0517312	0	0.0517312	0.0517312	0.0517312	0.0517312	0.0517312
no	50	bin.332	Sample26	63	0.00565232	0	0.00565232	0.00565232	0.00565232	0.00565232	0.00565232
no	50	bin.332	Sample27	63	0.0230878	0	0.0230878	0.0230878	0.0230878	0.0230878	0.0230878
no	50	bin.337	Sample23	63	0.203251	0	0.203251	0.203251	0.203251	0.203251	0.203251
no	50	bin.337	Sample26	63	0.263612	0	0.263612	0.263612	0.263612	0.263612	0.263612
no	50	bin.337	Sample27	63	0.10476	0	0.10476	0.10476	0.10476	0.10476	0.10476
no	50	bin.34	Sample23	63	0.0946109	0	0.0946109	0.0946109	0.0946109	0.0946109	0.0946109
no	50	bin.34	Sample26	63	0.134942	0	0.134942	0.134942	0.134942	0.134942	0.134942
no	50	bin.34	Sample27	63	0.101919	0	0.101919	0.101919	0.101919	0.101919	0.101919
no	50	bin.341	Sample23	63	0.223288	0	0.223288	0.223288	0.223288	0.223288	0.223288
no	50	bin.341	Sample26	63	0.0466512	0	0.0466512	0.0466512	0.0466512	0.0466512	0.0466512
no	50	bin.341	Sample27	63	0.511134	0	0.511134	0.511134	0.511134	0.511134	0.511134
no	50	bin.346	Sample23	63	0.0771862	0	0.0771862	0.0771862	0.0771862	0.0771862	0.0771862
no	50	bin.346	Sample26	63	0.00590945	0	0.00590945	0.00590945	0.00590945	0.00590945	0.00590945
no	50	bin.346	Sample27	63	0.0567143	0	0.0567143	0.0567143	0.0567143	0.0567143	0.0567143
no	50	bin.347	Sample23	63	0.32893	0	0.32893	0.32893	0.32893	0.32893	0.32893
no	50	bin.347	Sample26	63	0.121494	0	0.121494	0.121494	0.121494	0.121494	0.121494
no	50	bin.347	Sample27	63	0.395396	0	0.395396	0.395396	0.395396	0.395396	0.395396
no	50	bin.351	Sample23	63	0.421571	0	0.421571	0.421571	0.421571	0.421571	0.421571
no	50	bin.351	Sample26	63	0.00894066	0	0.00894066	0.00894066	0.00894066	0.00894066	0.00894066
no	50	bin.351	Sample27	63	0.0423786	0	0.0423786	0.0423786	0.0423786	0.0423786	0.0423786
no	50	bin.353	Sample23	63	0.0414322	0	0.0414322	0.0414322	0.0414322	0.0414322	0.0414322
no	50	bin.353	Sample26	63	0.0149403	0	0.0149403	0.0149403	0.0149403	0.0149403	0.0149403
no	50	bin.353	Sample27	63	0.0299922	0	0.0299922	0.0299922	0.0299922	0.0299922	0.0299922
no	50	bin.356	Sample23	63	0.269139	0	0.269139	0.269139	0.269139	0.269139	0.269139
no	50	bin.356	Sample26	63	0.130816	0	0.130816	0.130816	0.130816	0.130816	0.130816
no	50	bin.356	Sample27	63	0.465799	0	0.465799	0.465799	0.465799	0.465799	0.465799
no	50	bin.357	Sample23	63	0.0161974	0	0.0161974	0.0161974	0.0161974	0.0161974	0.0161974
no	50	bin.357	Sample26	63	0.0375062	0	0.0375062	0.0375062	0.0375062	0.0375062	0.0375062
no	50	bin.357	Sample27	63	0.000173683	0	0.000173683	0.000173683	0.000173683	0.000173683	0.000173683
no	50	bin.367	Sample23	63	0.251151	0	0.251151	0.251151	0.251151	0.251151	0.251151
no	50	bin.367	Sample26	63	0.250956	0	0.250956	0.250956	0.250956	0.250956	0.250956
no	50	bin.367	Sample27	63	0.158724	0	0.158724	0.158724	0.158724	0.158724	0.158724
no	50	bin.369	Sample23	63	0.120837	0	0.120837	0.120837	0.120837	0.120837	0.120837
no	50	bin.369	Sample26	63	0.0415506	0	0.0415506	0.0415506	0.0415506	0.0415506	0.0415506
no	50	bin.369	Sample27	63	0.347037	0	0.347037	0.347037	0.347037	0.347037	0.347037
no	50	bin.385	Sample23	63	0.0316912	0	0.0316912	0.0316912	0.0316912	0.0316912	0.0316912
no	50	bin.385	Sample26	63	0.00169045	0	0.00169045	0.00169045	0.00169045	0.00169045	0.00169045
no	50	bin.385	Sample27	63	0.0132165	0	0.0132165	0.0132165	0.0132165	0.0132165	0.0132165
no	50	bin.388	Sample23	63	0.417073	0	0.417073	0.417073	0.417073	0.417073	0.417073
no	50	bin.388	Sample26	63	0.327461	0	0.327461	0.327461	0.327461	0.327461	0.327461
no	50	bin.388	Sample27	63	0.298919	0	0.298919	0.298919	0.298919	0.298919	0.298919
no	50	bin.391	Sample23	63	0.0203613	0	0.0203613	0.0203613	0.0203613	0.0203613	0.0203613
no	50	bin.391	Sample26	63	0.00616643	0	0.00616643	0.00616643	0.00616643	0.00616643	0.00616643
no	50	bin.391	Sample27	63	0.0494506	0	0.0494506	0.0494506	0.0494506	0.0494506	0.0494506
no	50	bin.394	Sample23	63	0.218063	0	0.218063	0.218063	0.218063	0.218063	0.218063
no	50	bin.394	Sample26	63	0.0671825	0	0.0671825	0.0671825	0.0671825	0.0671825	0.0671825
no	50	bin.394	Sample27	63	0.768446	0	0.768446	0.768446	0.768446	0.768446	0.768446
no	50	bin.396	Sample23	63	0.00354669	0	0.00354669	0.00354669	0.00354669	0.00354669	0.00354669
no	50	bin.396	Sample26	63	0.0019067	0	0.0019067	0.0019067	0.0019067	0.0019067	0.0019067
no	50	bin.396	Sample27	63	0.00663716	0	0.00663716	0.00663716	0.00663716	0.00663716	0.00663716
no	50	bin.397	Sample23	63	0.124309	0	0.124309	0.124309	0.124309	0.124309	0.124309
no	50	bin.397	Sample26	63	0.0455968	0	0.0455968	0.0455968	0.0455968	0.0455968	0.0455968
no	50	bin.397	Sample27	63	0.0849336	0	0.0849336	0.0849336	0.0849336	0.0849336	0.0849336
no	50	bin.399	Sample23	63	0.0745239	0	0.0745239	0.0745239	0.0745239	0.0745239	0.0745239
no	50	bin.399	Sample26	63	0.0394141	0	0.0394141	0.0394141	0.0394141	0.0394141	0.0394141
no	50	bin.399	Sample27	63	0.0881006	0	0.0881006	0.0881006	0.0881006	0.0881006	0.0881006
no	50	bin.40	Sample23	63	0.051577	0	0.051577	0.051577	0.051577	0.051577	0.051577
no	50	bin.40	Sample26	63	0.065094	0	0.065094	0.065094	0.065094	0.065094	0.065094
no	50	bin.40	Sample27	63	0.0106391	0	0.0106391	0.0106391	0.0106391	0.0106391	0.0106391
no	50	bin.401	Sample23	63	0.324694	0	0.324694	0.324694	0.324694	0.324694	0.324694
no	50	bin.401	Sample26	63	0.458517	0	0.458517	0.458517	0.458517	0.458517	0.458517
no	50	bin.401	Sample27	63	0.0548045	0	0.0548045	0.0548045	0.0548045	0.0548045	0.0548045
no	50	bin.403	Sample23	63	0.346744	0	0.346744	0.346744	0.346744	0.346744	0.346744
no	50	bin.403	Sample26	63	0.0602444	0	0.0602444	0.0602444	0.0602444	0.0602444	0.0602444
no	50	bin.403	Sample27	63	0.188816	0	0.188816	0.188816	0.188816	0.188816	0.188816
no	50	bin.404	Sample23	63	0.118595	0	0.118595	0.118595	0.118595	0.118595	0.118595
no	50	bin.404	Sample26	63	0.188957	0	0.188957	0.188957	0.188957	0.188957	0.188957
no	50	bin.404	Sample27	63	0.0402066	0	0.0402066	0.0402066	0.0402066	0.0402066	0.0402066
no	50	bin.405	Sample23	63	0.244994	0	0.244994	0.244994	0.244994	0.244994	0.244994
no	50	bin.405	Sample26	63	0.0327799	0	0.0327799	0.0327799	0.0327799	0.0327799	0.0327799
no	50	bin.405	Sample27	63	0.141701	0	0.141701	0.141701	0.141701	0.141701	0.141701
no	50	bin.409	Sample23	63	0.0677774	0	0.0677774	0.0677774	0.0677774	0.0677774	0.0677774
no	50	bin.409	Sample26	63	0.00919585	0	0.00919585	0.00919585	0.00919585	0.00919585	0.00919585
no	50	bin.409	Sample27	63	0.0511911	0	0.0511911	0.0511911	0.0511911	0.0511911	0.0511911
no	50	bin.41	Sample23	63	0.117039	0	0.117039	0.117039	0.117039	0.117039	0.117039
no	50	bin.41	Sample26	63	0.2258	0	0.2258	0.2258	0.2258	0.2258	0.2258
no	50	bin.41	Sample27	63	0.000564216	0	0.000564216	0.000564216	0.000564216	0.000564216	0.000564216
no	50	bin.411	Sample23	63	0.0570191	0	0.0570191	0.0570191	0.0570191	0.0570191	0.0570191
no	50	bin.411	Sample26	63	0.0804822	0	0.0804822	0.0804822	0.0804822	0.0804822	0.0804822
no	50	bin.411	Sample27	63	0.0288558	0	0.0288558	0.0288558	0.0288558	0.0288558	0.0288558
no	50	bin.414	Sample23	63	0.0663632	0	0.0663632	0.0663632	0.0663632	0.0663632	0.0663632
no	50	bin.414	Sample26	63	0.000434077	0	0.000434077	0.000434077	0.000434077	0.000434077	0.000434077
no	50	bin.414	Sample27	63	0.0014741	0	0.0014741	0.0014741	0.0014741	0.0014741	0.0014741
no	50	bin.422	Sample23	63	0.0469632	0	0.0469632	0.0469632	0.0469632	0.0469632	0.0469632
no	50	bin.422	Sample26	63	0.0164483	0	0.0164483	0.0164483	0.0164483	0.0164483	0.0164483
no	50	bin.422	Sample27	63	0.0830007	0	0.0830007	0.0830007	0.0830007	0.0830007	0.0830007
no	50	bin.43	Sample23	63	0.326848	0	0.326848	0.326848	0.326848	0.326848	0.326848
no	50	bin.43	Sample26	63	0.468569	0	0.468569	0.468569	0.468569	0.468569	0.468569
no	50	bin.43	Sample27	63	0.109781	0	0.109781	0.109781	0.109781	0.109781	0.109781
no	50	bin.443	Sample23	63	0.438906	0	0.438906	0.438906	0.438906	0.438906	0.438906
no	50	bin.443	Sample26	63	0.00427837	0	0.00427837	0.00427837	0.00427837	0.00427837	0.00427837
no	50	bin.443	Sample27	63	0.0089832	0	0.0089832	0.0089832	0.0089832	0.0089832	0.0089832
no	50	bin.445	Sample23	63	0.10941	0	0.10941	0.10941	0.10941	0.10941	0.10941
no	50	bin.445	Sample26	63	0.00710738	0	0.00710738	0.00710738	0.00710738	0.00710738	0.00710738
no	50	bin.445	Sample27	63	0.0770043	0	0.0770043	0.0770043	0.0770043	0.0770043	0.0770043
no	50	bin.446	Sample23	63	0.216351	0	0.216351	0.216351	0.216351	0.216351	0.216351
no	50	bin.446	Sample26	63	0.0348289	0	0.0348289	0.0348289	0.0348289	0.0348289	0.0348289
no	50	bin.446	Sample27	63	0.866216	0	0.866216	0.866216	0.866216	0.866216	0.866216
no	50	bin.45	Sample23	63	0.0855403	0	0.0855403	0.0855403	0.0855403	0.0855403	0.0855403
no	50	bin.45	Sample26	63	0.0676659	0	0.0676659	0.0676659	0.0676659	0.0676659	0.0676659
no	50	bin.45	Sample27	63	0.0439514	0	0.0439514	0.0439514	0.0439514	0.0439514	0.0439514
no	50	bin.451	Sample23	63	0.161518	0	0.161518	0.161518	0.161518	0.161518	0.161518
no	50	bin.451	Sample26	63	0.0320544	0	0.0320544	0.0320544	0.0320544	0.0320544	0.0320544
no	50	bin.451	Sample27	63	0.334393	0	0.334393	0.334393	0.334393	0.334393	0.334393
no	50	bin.457	Sample23	63	0.184464	0	0.184464	0.184464	0.184464	0.184464	0.184464
no	50	bin.457	Sample26	63	0.147584	0	0.147584	0.147584	0.147584	0.147584	0.147584
no	50	bin.457	Sample27	63	0.143577	0	0.143577	0.143577	0.143577	0.143577	0.143577
no	50	bin.461	Sample23	63	0.0347087	0	0.0347087	0.0347087	0.0347087	0.0347087	0.0347087
no	50	bin.461	Sample26	63	0.00949339	0	0.00949339	0.00949339	0.00949339	0.00949339	0.00949339
no	50	bin.461	Sample27	63	0.0606978	0	0.0606978	0.0606978	0.0606978	0.0606978	0.0606978
no	50	bin.465	Sample23	63	0.0379839	0	0.0379839	0.0379839	0.0379839	0.0379839	0.0379839
no	50	bin.465	Sample26	63	0.0120354	0	0.0120354	0.0120354	0.0120354	0.0120354	0.0120354
no	50	bin.465	Sample27	63	0.0394538	0	0.0394538	0.0394538	0.0394538	0.0394538	0.0394538
no	50	bin.468	Sample23	63	0.331265	0	0.331265	0.331265	0.331265	0.331265	0.331265
no	50	bin.468	Sample26	63	0.466868	0	0.466868	0.466868	0.466868	0.466868	0.466868
no	50	bin.468	Sample27	63	0.196453	0	0.196453	0.196453	0.196453	0.196453	0.196453
no	50	bin.471	Sample23	63	0.066475	0	0.066475	0.066475	0.066475	0.066475	0.066475
no	50	bin.471	Sample26	63	0.0221396	0	0.0221396	0.0221396	0.0221396	0.0221396	0.0221396
no	50	bin.471	Sample27	63	0.155973	0	0.155973	0.155973	0.155973	0.155973	0.155973
no	50	bin.477	Sample23	63	0.0786743	0	0.0786743	0.0786743	0.0786743	0.0786743	0.0786743
no	50	bin.477	Sample26	63	0.117205	0	0.117205	0.117205	0.117205	0.117205	0.117205
no	50	bin.477	Sample27	63	0.0241161	0	0.0241161	0.0241161	0.0241161	0.0241161	0.0241161
no	50	bin.479	Sample23	63	0.193319	0	0.193319	0.193319	0.193319	0.193319	0.193319
no	50	bin.479	Sample26	63	0.188478	0	0.188478	0.188478	0.188478	0.188478	0.188478
no	50	bin.479	Sample27	63	0.0918779	0	0.0918779	0.0918779	0.0918779	0.0918779	0.0918779
no	50	bin.486	Sample23	63	0.128238	0	0.128238	0.128238	0.128238	0.128238	0.128238
no	50	bin.486	Sample26	63	0.0540382	0	0.0540382	0.0540382	0.0540382	0.0540382	0.0540382
no	50	bin.486	Sample27	63	0.0909631	0	0.0909631	0.0909631	0.0909631	0.0909631	0.0909631
no	50	bin.487	Sample23	63	0.104624	0	0.104624	0.104624	0.104624	0.104624	0.104624
no	50	bin.487	Sample26	63	0.000954398	0	0.000954398	0.000954398	0.000954398	0.000954398	0.000954398
no	50	bin.487	Sample27	63	0.00479411	0	0.00479411	0.00479411	0.00479411	0.00479411	0.00479411
no	50	bin.49	Sample23	63	0.0289777	0	0.0289777	0.0289777	0.0289777	0.0289777	0.0289777
no	50	bin.49	Sample26	63	0.000130269	0	0.000130269	0.000130269	0.000130269	0.000130269	0.000130269
no	50	bin.49	Sample27	63	0.00427837	0	0.00427837	0.00427837	0.00427837	0.00427837	0.00427837
no	50	bin.492	Sample23	63	0.00212285	0	0.00212285	0.00212285	0.00212285	0.00212285	0.00212285
no	50	bin.492	Sample26	63	0.000607587	0	0.000607587	0.000607587	0.000607587	0.000607587	0.000607587
no	50	bin.492	Sample27	63	0.00242526	0	0.00242526	0.00242526	0.00242526	0.00242526	0.00242526
no	50	bin.498	Sample23	63	0.0444222	0	0.0444222	0.0444222	0.0444222	0.0444222	0.0444222
no	50	bin.498	Sample26	63	0.0688535	0	0.0688535	0.0688535	0.0688535	0.0688535	0.0688535
no	50	bin.498	Sample27	63	0.047119	0	0.047119	0.047119	0.047119	0.047119	0.047119
no	50	bin.500	Sample23	63	0.0922995	0	0.0922995	0.0922995	0.0922995	0.0922995	0.0922995
no	50	bin.500	Sample26	63	0.0260427	0	0.0260427	0.0260427	0.0260427	0.0260427	0.0260427
no	50	bin.500	Sample27	63	0.307047	0	0.307047	0.307047	0.307047	0.307047	0.307047
no	50	bin.505	Sample23	63	0.185995	0	0.185995	0.185995	0.185995	0.185995	0.185995
no	50	bin.505	Sample26	63	0.0264924	0	0.0264924	0.0264924	0.0264924	0.0264924	0.0264924
no	50	bin.505	Sample27	63	0.254524	0	0.254524	0.254524	0.254524	0.254524	0.254524
no	50	bin.516	Sample23	63	0.069335	0	0.069335	0.069335	0.069335	0.069335	0.069335
no	50	bin.516	Sample26	63	0.00911081	0	0.00911081	0.00911081	0.00911081	0.00911081	0.00911081
no	50	bin.516	Sample27	63	0.0553401	0	0.0553401	0.0553401	0.0553401	0.0553401	0.0553401
no	50	bin.519	Sample23	63	0.36333	0	0.36333	0.36333	0.36333	0.36333	0.36333
no	50	bin.519	Sample26	63	0.514441	0	0.514441	0.514441	0.514441	0.514441	0.514441
no	50	bin.519	Sample27	63	0.124635	0	0.124635	0.124635	0.124635	0.124635	0.124635
no	50	bin.520	Sample23	63	0.0902228	0	0.0902228	0.0902228	0.0902228	0.0902228	0.0902228
no	50	bin.520	Sample26	63	0.0895165	0	0.0895165	0.0895165	0.0895165	0.0895165	0.0895165
no	50	bin.520	Sample27	63	0.0741213	0	0.0741213	0.0741213	0.0741213	0.0741213	0.0741213
no	50	bin.523	Sample23	63	0.467268	0	0.467268	0.467268	0.467268	0.467268	0.467268
no	50	bin.523	Sample26	63	0.630367	0	0.630367	0.630367	0.630367	0.630367	0.630367
no	50	bin.523	Sample27	63	0.212268	0	0.212268	0.212268	0.212268	0.212268	0.212268
no	50	bin.525	Sample23	63	0.0307211	0	0.0307211	0.0307211	0.0307211	0.0307211	0.0307211
no	50	bin.525	Sample26	63	0.0003039	0	0.0003039	0.0003039	0.0003039	0.0003039	0.0003039
no	50	bin.525	Sample27	63	0.000564216	0	0.000564216	0.000564216	0.000564216	0.000564216	0.000564216
no	50	bin.534	Sample23	63	0.0473917	0	0.0473917	0.0473917	0.0473917	0.0473917	0.0473917
no	50	bin.534	Sample26	63	0.00783309	0	0.00783309	0.00783309	0.00783309	0.00783309	0.00783309
no	50	bin.534	Sample27	63	0.0390967	0	0.0390967	0.0390967	0.0390967	0.0390967	0.0390967
no	50	bin.536	Sample23	63	0.0455186	0	0.0455186	0.0455186	0.0455186	0.0455186	0.0455186
no	50	bin.536	Sample26	63	0.00676545	0	0.00676545	0.00676545	0.00676545	0.00676545	0.00676545
no	50	bin.536	Sample27	63	0.08888	0	0.08888	0.08888	0.08888	0.08888	0.08888
no	50	bin.54	Sample23	63	0.709812	0	0.709812	0.709812	0.709812	0.709812	0.709812
no	50	bin.54	Sample26	63	0.926157	0	0.926157	0.926157	0.926157	0.926157	0.926157
no	50	bin.54	Sample27	63	0.0361896	0	0.0361896	0.0361896	0.0361896	0.0361896	0.0361896
no	50	bin.543	Sample23	63	0.292367	0	0.292367	0.292367	0.292367	0.292367	0.292367
no	50	bin.543	Sample26	63	0.201506	0	0.201506	0.201506	0.201506	0.201506	0.201506
no	50	bin.543	Sample27	63	0.150142	0	0.150142	0.150142	0.150142	0.150142	0.150142
no	50	bin.548	Sample23	63	0.0331019	0	0.0331019	0.0331019	0.0331019	0.0331019	0.0331019
no	50	bin.548	Sample26	63	0.0525016	0	0.0525016	0.0525016	0.0525016	0.0525016	0.0525016
no	50	bin.548	Sample27	63	0.00358977	0	0.00358977	0.00358977	0.00358977	0.00358977	0.00358977
no	50	bin.549	Sample23	63	0.073205	0	0.073205	0.073205	0.073205	0.073205	0.073205
no	50	bin.549	Sample26	63	0.00130093	0	0.00130093	0.00130093	0.00130093	0.00130093	0.00130093
no	50	bin.549	Sample27	63	0.0144365	0	0.0144365	0.0144365	0.0144365	0.0144365	0.0144365
no	50	bin.552	Sample23	63	0.0415111	0	0.0415111	0.0415111	0.0415111	0.0415111	0.0415111
no	50	bin.552	Sample26	63	0.0011277	0	0.0011277	0.0011277	0.0011277	0.0011277	0.0011277
no	50	bin.552	Sample27	63	0.0163229	0	0.0163229	0.0163229	0.0163229	0.0163229	0.0163229
no	50	bin.554	Sample23	63	0.00104106	0	0.00104106	0.00104106	0.00104106	0.00104106	0.00104106
no	50	bin.554	Sample26	63	0.000781027	0	0.000781027	0.000781027	0.000781027	0.000781027	0.000781027
no	50	bin.554	Sample27	63	0.00151738	0	0.00151738	0.00151738	0.00151738	0.00151738	0.00151738
no	50	bin.56	Sample23	63	0.487464	0	0.487464	0.487464	0.487464	0.487464	0.487464
no	50	bin.56	Sample26	63	0.637069	0	0.637069	0.637069	0.637069	0.637069	0.637069
no	50	bin.56	Sample27	63	0.410423	0	0.410423	0.410423	0.410423	0.410423	0.410423
no	50	bin.562	Sample23	63	0.0564093	0	0.0564093	0.0564093	0.0564093	0.0564093	0.0564093
no	50	bin.562	Sample26	63	0.0244446	0	0.0244446	0.0244446	0.0244446	0.0244446	0.0244446
no	50	bin.562	Sample27	63	0.106972	0	0.106972	0.106972	0.106972	0.106972	0.106972
no	50	bin.563	Sample23	63	0.0314085	0	0.0314085	0.0314085	0.0314085	0.0314085	0.0314085
no	50	bin.563	Sample26	63	0.018201	0	0.018201	0.018201	0.018201	0.018201	0.018201
no	50	bin.563	Sample27	63	0.182586	0	0.182586	0.182586	0.182586	0.182586	0.182586
no	50	bin.564	Sample23	63	0.0730215	0	0.0730215	0.0730215	0.0730215	0.0730215	0.0730215
no	50	bin.564	Sample26	63	0.0283272	0	0.0283272	0.0283272	0.0283272	0.0283272	0.0283272
no	50	bin.564	Sample27	63	0.229298	0	0.229298	0.229298	0.229298	0.229298	0.229298
no	50	bin.566	Sample23	63	0.0003039	0	0.0003039	0.0003039	0.0003039	0.0003039	0.0003039
no	50	bin.566	Sample26	63	0.000434077	0	0.000434077	0.000434077	0.000434077	0.000434077	0.000434077
no	50	bin.566	Sample27	63	4.34273e-05	0	4.34273e-05	4.34273e-05	4.34273e-05	4.34273e-05	4.34273e-05
no	50	bin.570	Sample23	63	0.0982629	0	0.0982629	0.0982629	0.0982629	0.0982629	0.0982629
no	50	bin.570	Sample26	63	0.137006	0	0.137006	0.137006	0.137006	0.137006	0.137006
no	50	bin.570	Sample27	63	0.139942	0	0.139942	0.139942	0.139942	0.139942	0.139942
no	50	bin.573	Sample23	63	0.144761	0	0.144761	0.144761	0.144761	0.144761	0.144761
no	50	bin.573	Sample26	63	0.030802	0	0.030802	0.030802	0.030802	0.030802	0.030802
no	50	bin.573	Sample27	63	0.0611131	0	0.0611131	0.0611131	0.0611131	0.0611131	0.0611131
no	50	bin.580	Sample23	63	0.00281378	0	0.00281378	0.00281378	0.00281378	0.00281378	0.00281378
no	50	bin.580	Sample26	63	4.34273e-05	0	4.34273e-05	4.34273e-05	4.34273e-05	4.34273e-05	4.34273e-05
no	50	bin.580	Sample27	63	0.000217093	0	0.000217093	0.000217093	0.000217093	0.000217093	0.000217093
no	50	bin.585	Sample23	63	0.059033	0	0.059033	0.059033	0.059033	0.059033	0.059033
no	50	bin.585	Sample26	63	0.0508049	0	0.0508049	0.0508049	0.0508049	0.0508049	0.0508049
no	50	bin.585	Sample27	63	0.11694	0	0.11694	0.11694	0.11694	0.11694	0.11694
no	50	bin.587	Sample23	63	0.170995	0	0.170995	0.170995	0.170995	0.170995	0.170995
no	50	bin.587	Sample26	63	0.0330214	0	0.0330214	0.0330214	0.0330214	0.0330214	0.0330214
no	50	bin.587	Sample27	63	0.292411	0	0.292411	0.292411	0.292411	0.292411	0.292411
no	50	bin.589	Sample23	63	0.0753279	0	0.0753279	0.0753279	0.0753279	0.0753279	0.0753279
no	50	bin.589	Sample26	63	0.0137218	0	0.0137218	0.0137218	0.0137218	0.0137218	0.0137218
no	50	bin.589	Sample27	63	0.101197	0	0.101197	0.101197	0.101197	0.101197	0.101197
no	50	bin.59	Sample23	63	0.215241	0	0.215241	0.215241	0.215241	0.215241	0.215241
no	50	bin.59	Sample26	63	0.0545748	0	0.0545748	0.0545748	0.0545748	0.0545748	0.0545748
no	50	bin.59	Sample27	63	0.378743	0	0.378743	0.378743	0.378743	0.378743	0.378743
no	50	bin.590	Sample23	63	0.0434016	0	0.0434016	0.0434016	0.0434016	0.0434016	0.0434016
no	50	bin.590	Sample26	63	0.0341871	0	0.0341871	0.0341871	0.0341871	0.0341871	0.0341871
no	50	bin.590	Sample27	63	0.0766404	0	0.0766404	0.0766404	0.0766404	0.0766404	0.0766404
no	50	bin.593	Sample23	63	0.260739	0	0.260739	0.260739	0.260739	0.260739	0.260739
no	50	bin.593	Sample26	63	0.213704	0	0.213704	0.213704	0.213704	0.213704	0.213704
no	50	bin.593	Sample27	63	0.333185	0	0.333185	0.333185	0.333185	0.333185	0.333185
no	50	bin.602	Sample23	63	0.0463781	0	0.0463781	0.0463781	0.0463781	0.0463781	0.0463781
no	50	bin.602	Sample26	63	0.0235405	0	0.0235405	0.0235405	0.0235405	0.0235405	0.0235405
no	50	bin.602	Sample27	63	0.109275	0	0.109275	0.109275	0.109275	0.109275	0.109275
no	50	bin.604	Sample23	63	0.161128	0	0.161128	0.161128	0.161128	0.161128	0.161128
no	50	bin.604	Sample26	63	0.0271049	0	0.0271049	0.0271049	0.0271049	0.0271049	0.0271049
no	50	bin.604	Sample27	63	0.262095	0	0.262095	0.262095	0.262095	0.262095	0.262095
no	50	bin.609	Sample23	63	0.0194071	0	0.0194071	0.0194071	0.0194071	0.0194071	0.0194071
no	50	bin.609	Sample26	63	0.00548081	0	0.00548081	0.00548081	0.00548081	0.00548081	0.00548081
no	50	bin.609	Sample27	63	0.0277572	0	0.0277572	0.0277572	0.0277572	0.0277572	0.0277572
no	50	bin.611	Sample23	63	0.0206099	0	0.0206099	0.0206099	0.0206099	0.0206099	0.0206099
no	50	bin.611	Sample26	63	0.0082168	0	0.0082168	0.0082168	0.0082168	0.0082168	0.0082168
no	50	bin.611	Sample27	63	0.0522706	0	0.0522706	0.0522706	0.0522706	0.0522706	0.0522706
no	50	bin.620	Sample23	63	0.0248139	0	0.0248139	0.0248139	0.0248139	0.0248139	0.0248139
no	50	bin.620	Sample26	63	0.0431264	0	0.0431264	0.0431264	0.0431264	0.0431264	0.0431264
no	50	bin.620	Sample27	63	0.00358977	0	0.00358977	0.00358977	0.00358977	0.00358977	0.00358977
no	50	bin.628	Sample23	63	0.689628	0	0.689628	0.689628	0.689628	0.689628	0.689628
no	50	bin.628	Sample26	63	0.899235	0	0.899235	0.899235	0.899235	0.899235	0.899235
no	50	bin.628	Sample27	63	0.442229	0	0.442229	0.442229	0.442229	0.442229	0.442229
no	50	bin.632	Sample23	63	0.0270641	0	0.0270641	0.0270641	0.0270641	0.0270641	0.0270641
no	50	bin.632	Sample26	63	0.00689371	0	0.00689371	0.00689371	0.00689371	0.00689371	0.00689371
no	50	bin.632	Sample27	63	0.0357498	0	0.0357498	0.0357498	0.0357498	0.0357498	0.0357498
no	50	bin.633	Sample23	63	0.725029	0	0.725029	0.725029	0.725029	0.725029	0.725029
no	50	bin.633	Sample26	63	0.918355	0	0.918355	0.918355	0.918355	0.918355	0.918355
no	50	bin.633	Sample27	63	0.282169	0	0.282169	0.282169	0.282169	0.282169	0.282169
no	50	bin.639	Sample23	63	0.103701	0	0.103701	0.103701	0.103701	0.103701	0.103701
no	50	bin.639	Sample26	63	0.0335846	0	0.0335846	0.0335846	0.0335846	0.0335846	0.0335846
no	50	bin.639	Sample27	63	0.0941915	0	0.0941915	0.0941915	0.0941915	0.0941915	0.0941915
no	50	bin.640	Sample23	63	0.156367	0	0.156367	0.156367	0.156367	0.156367	0.156367
no	50	bin.640	Sample26	63	0.00838723	0	0.00838723	0.00838723	0.00838723	0.00838723	0.00838723
no	50	bin.640	Sample27	63	0.0465732	0	0.0465732	0.0465732	0.0465732	0.0465732	0.0465732
no	50	bin.642	Sample23	63	0.065393	0	0.065393	0.065393	0.065393	0.065393	0.065393
no	50	bin.642	Sample26	63	0.0805183	0	0.0805183	0.0805183	0.0805183	0.0805183	0.0805183
no	50	bin.642	Sample27	63	0.0474306	0	0.0474306	0.0474306	0.0474306	0.0474306	0.0474306
no	50	bin.648	Sample23	63	0.228683	0	0.228683	0.228683	0.228683	0.228683	0.228683
no	50	bin.648	Sample26	63	0.0312468	0	0.0312468	0.0312468	0.0312468	0.0312468	0.0312468
no	50	bin.648	Sample27	63	0.16888	0	0.16888	0.16888	0.16888	0.16888	0.16888
no	50	bin.65	Sample23	63	0.41071	0	0.41071	0.41071	0.41071	0.41071	0.41071
no	50	bin.65	Sample26	63	0.57207	0	0.57207	0.57207	0.57207	0.57207	0.57207
no	50	bin.65	Sample27	63	0.0827136	0	0.0827136	0.0827136	0.0827136	0.0827136	0.0827136
no	50	bin.651	Sample23	63	0.033464	0	0.033464	0.033464	0.033464	0.033464	0.033464
no	50	bin.651	Sample26	63	0.0344279	0	0.0344279	0.0344279	0.0344279	0.0344279	0.0344279
no	50	bin.651	Sample27	63	0.0213134	0	0.0213134	0.0213134	0.0213134	0.0213134	0.0213134
no	50	bin.659	Sample23	63	0.250761	0	0.250761	0.250761	0.250761	0.250761	0.250761
no	50	bin.659	Sample26	63	0.36968	0	0.36968	0.36968	0.36968	0.36968	0.36968
no	50	bin.659	Sample27	63	0.0473528	0	0.0473528	0.0473528	0.0473528	0.0473528	0.0473528
no	50	bin.668	Sample23	63	0.268484	0	0.268484	0.268484	0.268484	0.268484	0.268484
no	50	bin.668	Sample26	63	0.0732416	0	0.0732416	0.0732416	0.0732416	0.0732416	0.0732416
no	50	bin.668	Sample27	63	0.731677	0	0.731677	0.731677	0.731677	0.731677	0.731677
no	50	bin.671	Sample23	63	0.12156	0	0.12156	0.12156	0.12156	0.12156	0.12156
no	50	bin.671	Sample26	63	0.0019067	0	0.0019067	0.0019067	0.0019067	0.0019067	0.0019067
no	50	bin.671	Sample27	63	0.200413	0	0.200413	0.200413	0.200413	0.200413	0.200413
no	50	bin.678	Sample23	63	0.00881301	0	0.00881301	0.00881301	0.00881301	0.00881301	0.00881301
no	50	bin.678	Sample26	63	0.00220927	0	0.00220927	0.00220927	0.00220927	0.00220927	0.00220927
no	50	bin.678	Sample27	63	0.0145625	0	0.0145625	0.0145625	0.0145625	0.0145625	0.0145625
no	50	bin.679	Sample23	63	0.0741579	0	0.0741579	0.0741579	0.0741579	0.0741579	0.0741579
no	50	bin.679	Sample26	63	0.0480143	0	0.0480143	0.0480143	0.0480143	0.0480143	0.0480143
no	50	bin.679	Sample27	63	0.0948204	0	0.0948204	0.0948204	0.0948204	0.0948204	0.0948204
no	50	bin.68	Sample23	63	0.0246088	0	0.0246088	0.0246088	0.0246088	0.0246088	0.0246088
no	50	bin.68	Sample26	63	0.00535214	0	0.00535214	0.00535214	0.00535214	0.00535214	0.00535214
no	50	bin.68	Sample27	63	0.0863242	0	0.0863242	0.0863242	0.0863242	0.0863242	0.0863242
no	50	bin.681	Sample23	63	0.0686311	0	0.0686311	0.0686311	0.0686311	0.0686311	0.0686311
no	50	bin.681	Sample26	63	0.0295867	0	0.0295867	0.0295867	0.0295867	0.0295867	0.0295867
no	50	bin.681	Sample27	63	0.149281	0	0.149281	0.149281	0.149281	0.149281	0.149281
no	50	bin.689	Sample23	63	0.117006	0	0.117006	0.117006	0.117006	0.117006	0.117006
no	50	bin.689	Sample26	63	0.0823185	0	0.0823185	0.0823185	0.0823185	0.0823185	0.0823185
no	50	bin.689	Sample27	63	0.222794	0	0.222794	0.222794	0.222794	0.222794	0.222794
no	50	bin.697	Sample23	63	0.0549576	0	0.0549576	0.0549576	0.0549576	0.0549576	0.0549576
no	50	bin.697	Sample26	63	0.084612	0	0.084612	0.084612	0.084612	0.084612	0.084612
no	50	bin.697	Sample27	63	0.0138059	0	0.0138059	0.0138059	0.0138059	0.0138059	0.0138059
no	50	bin.699	Sample23	63	0.000954398	0	0.000954398	0.000954398	0.000954398	0.000954398	0.000954398
no	50	bin.699	Sample26	63	0.000217093	0	0.000217093	0.000217093	0.000217093	0.000217093	0.000217093
no	50	bin.699	Sample27	63	0.000781027	0	0.000781027	0.000781027	0.000781027	0.000781027	0.000781027
no	50	bin.705	Sample23	63	0.237695	0	0.237695	0.237695	0.237695	0.237695	0.237695
no	50	bin.705	Sample26	63	0.354243	0	0.354243	0.354243	0.354243	0.354243	0.354243
no	50	bin.705	Sample27	63	0.0264924	0	0.0264924	0.0264924	0.0264924	0.0264924	0.0264924
no	50	bin.708	Sample23	63	0.0422998	0	0.0422998	0.0422998	0.0422998	0.0422998	0.0422998
no	50	bin.708	Sample26	63	0.00996053	0	0.00996053	0.00996053	0.00996053	0.00996053	0.00996053
no	50	bin.708	Sample27	63	0.115344	0	0.115344	0.115344	0.115344	0.115344	0.115344
no	50	bin.709	Sample23	63	0.040721	0	0.040721	0.040721	0.040721	0.040721	0.040721
no	50	bin.709	Sample26	63	0.00371896	0	0.00371896	0.00371896	0.00371896	0.00371896	0.00371896
no	50	bin.709	Sample27	63	0.114778	0	0.114778	0.114778	0.114778	0.114778	0.114778
no	50	bin.714	Sample23	63	0.0738649	0	0.0738649	0.0738649	0.0738649	0.0738649	0.0738649
no	50	bin.714	Sample26	63	0.0102575	0	0.0102575	0.0102575	0.0102575	0.0102575	0.0102575
no	50	bin.714	Sample27	63	0.0604334	0	0.0604334	0.0604334	0.0604334	0.0604334	0.0604334
no	50	bin.720	Sample23	63	0.116408	0	0.116408	0.116408	0.116408	0.116408	0.116408
no	50	bin.720	Sample26	63	0.187831	0	0.187831	0.187831	0.187831	0.187831	0.187831
no	50	bin.720	Sample27	63	0.00851501	0	0.00851501	0.00851501	0.00851501	0.00851501	0.00851501
no	50	bin.728	Sample23	63	0.281874	0	0.281874	0.281874	0.281874	0.281874	0.281874
no	50	bin.728	Sample26	63	0.415791	0	0.415791	0.415791	0.415791	0.415791	0.415791
no	50	bin.728	Sample27	63	0.13149	0	0.13149	0.13149	0.13149	0.13149	0.13149
no	50	bin.73	Sample23	63	0.0801573	0	0.0801573	0.0801573	0.0801573	0.0801573	0.0801573
no	50	bin.73	Sample26	63	0.0215201	0	0.0215201	0.0215201	0.0215201	0.0215201	0.0215201
no	50	bin.73	Sample27	63	0.0255926	0	0.0255926	0.0255926	0.0255926	0.0255926	0.0255926
no	50	bin.733	Sample23	63	0.11581	0	0.11581	0.11581	0.11581	0.11581	0.11581
no	50	bin.733	Sample26	63	0.0089832	0	0.0089832	0.0089832	0.0089832	0.0089832	0.0089832
no	50	bin.733	Sample27	63	0.065393	0	0.065393	0.065393	0.065393	0.065393	0.065393
no	50	bin.738	Sample23	63	0.0908926	0	0.0908926	0.0908926	0.0908926	0.0908926	0.0908926
no	50	bin.738	Sample26	63	0.0247319	0	0.0247319	0.0247319	0.0247319	0.0247319	0.0247319
no	50	bin.738	Sample27	63	0.13072	0	0.13072	0.13072	0.13072	0.13072	0.13072
no	50	bin.742	Sample23	63	0.275404	0	0.275404	0.275404	0.275404	0.275404	0.275404
no	50	bin.742	Sample26	63	0.400728	0	0.400728	0.400728	0.400728	0.400728	0.400728
no	50	bin.742	Sample27	63	0.181844	0	0.181844	0.181844	0.181844	0.181844	0.181844
no	50	bin.748	Sample23	63	0.131394	0	0.131394	0.131394	0.131394	0.131394	0.131394
no	50	bin.748	Sample26	63	0.022717	0	0.022717	0.022717	0.022717	0.022717	0.022717
no	50	bin.748	Sample27	63	0.1634	0	0.1634	0.1634	0.1634	0.1634	0.1634
no	50	bin.75	Sample23	63	0.000477461	0	0.000477461	0.000477461	0.000477461	0.000477461	0.000477461
no	50	bin.75	Sample26	63	0.000477461	0	0.000477461	0.000477461	0.000477461	0.000477461	0.000477461
no	50	bin.75	Sample27	63	0.000694316	0	0.000694316	0.000694316	0.000694316	0.000694316	0.000694316
no	50	bin.750	Sample23	63	0.00706466	0	0.00706466	0.00706466	0.00706466	0.00706466	0.00706466
no	50	bin.750	Sample26	63	0.00294321	0	0.00294321	0.00294321	0.00294321	0.00294321	0.00294321
no	50	bin.750	Sample27	63	0.0093659	0	0.0093659	0.0093659	0.0093659	0.0093659	0.0093659
no	50	bin.751	Sample23	63	0.0301948	0	0.0301948	0.0301948	0.0301948	0.0301948	0.0301948
no	50	bin.751	Sample26	63	0.0165737	0	0.0165737	0.0165737	0.0165737	0.0165737	0.0165737
no	50	bin.751	Sample27	63	0.21434	0	0.21434	0.21434	0.21434	0.21434	0.21434
no	50	bin.754	Sample23	63	0.174903	0	0.174903	0.174903	0.174903	0.174903	0.174903
no	50	bin.754	Sample26	63	0.0236228	0	0.0236228	0.0236228	0.0236228	0.0236228	0.0236228
no	50	bin.754	Sample27	63	0.0639335	0	0.0639335	0.0639335	0.0639335	0.0639335	0.0639335
no	50	bin.755	Sample23	63	0.0480921	0	0.0480921	0.0480921	0.0480921	0.0480921	0.0480921
no	50	bin.755	Sample26	63	0.0185757	0	0.0185757	0.0185757	0.0185757	0.0185757	0.0185757
no	50	bin.755	Sample27	63	0.124472	0	0.124472	0.124472	0.124472	0.124472	0.124472
no	50	bin.76	Sample23	63	0.0636335	0	0.0636335	0.0636335	0.0636335	0.0636335	0.0636335
no	50	bin.76	Sample26	63	0.0217267	0	0.0217267	0.0217267	0.0217267	0.0217267	0.0217267
no	50	bin.76	Sample27	63	0.408172	0	0.408172	0.408172	0.408172	0.408172	0.408172
no	50	bin.774	Sample23	63	0.0448924	0	0.0448924	0.0448924	0.0448924	0.0448924	0.0448924
no	50	bin.774	Sample26	63	0.0230054	0	0.0230054	0.0230054	0.0230054	0.0230054	0.0230054
no	50	bin.774	Sample27	63	0.25042	0	0.25042	0.25042	0.25042	0.25042	0.25042
no	50	bin.778	Sample23	63	0.0824981	0	0.0824981	0.0824981	0.0824981	0.0824981	0.0824981
no	50	bin.778	Sample26	63	0.161667	0	0.161667	0.161667	0.161667	0.161667	0.161667
no	50	bin.778	Sample27	63	0.00143081	0	0.00143081	0.00143081	0.00143081	0.00143081	0.00143081
no	50	bin.781	Sample23	63	0.186363	0	0.186363	0.186363	0.186363	0.186363	0.186363
no	50	bin.781	Sample26	63	0.0208583	0	0.0208583	0.0208583	0.0208583	0.0208583	0.0208583
no	50	bin.781	Sample27	63	0.183127	0	0.183127	0.183127	0.183127	0.183127	0.183127
no	50	bin.785	Sample23	63	0.0948553	0	0.0948553	0.0948553	0.0948553	0.0948553	0.0948553
no	50	bin.785	Sample26	63	0.0728011	0	0.0728011	0.0728011	0.0728011	0.0728011	0.0728011
no	50	bin.785	Sample27	63	0.183213	0	0.183213	0.183213	0.183213	0.183213	0.183213
no	50	bin.788	Sample23	63	0.0422604	0	0.0422604	0.0422604	0.0422604	0.0422604	0.0422604
no	50	bin.788	Sample26	63	0.0151082	0	0.0151082	0.0151082	0.0151082	0.0151082	0.0151082
no	50	bin.788	Sample27	63	0.00402027	0	0.00402027	0.00402027	0.00402027	0.00402027	0.00402027
no	50	bin.789	Sample23	63	0.600341	0	0.600341	0.600341	0.600341	0.600341	0.600341
no	50	bin.789	Sample26	63	0.803566	0	0.803566	0.803566	0.803566	0.803566	0.803566
no	50	bin.789	Sample27	63	0.668274	0	0.668274	0.668274	0.668274	0.668274	0.668274
no	50	bin.795	Sample23	63	0.0785656	0	0.0785656	0.0785656	0.0785656	0.0785656	0.0785656
no	50	bin.795	Sample26	63	0.08318	0	0.08318	0.08318	0.08318	0.08318	0.08318
no	50	bin.795	Sample27	63	0.069335	0	0.069335	0.069335	0.069335	0.069335	0.069335
no	50	bin.796	Sample23	63	0.127364	0	0.127364	0.127364	0.127364	0.127364	0.127364
no	50	bin.796	Sample26	63	0.194625	0	0.194625	0.194625	0.194625	0.194625	0.194625
no	50	bin.796	Sample27	63	0.0317719	0	0.0317719	0.0317719	0.0317719	0.0317719	0.0317719
no	50	bin.797	Sample23	63	0.0011277	0	0.0011277	0.0011277	0.0011277	0.0011277	0.0011277
no	50	bin.797	Sample26	63	0.00121433	0	0.00121433	0.00121433	0.00121433	0.00121433	0.00121433
no	50	bin.797	Sample27	63	0.000954398	0	0.000954398	0.000954398	0.000954398	0.000954398	0.000954398
no	50	bin.8	Sample23	63	0.339471	0	0.339471	0.339471	0.339471	0.339471	0.339471
no	50	bin.8	Sample26	63	0.161937	0	0.161937	0.161937	0.161937	0.161937	0.161937
no	50	bin.8	Sample27	63	0.361822	0	0.361822	0.361822	0.361822	0.361822	0.361822
no	50	bin.805	Sample23	63	0.142389	0	0.142389	0.142389	0.142389	0.142389	0.142389
no	50	bin.805	Sample26	63	0.0562567	0	0.0562567	0.0562567	0.0562567	0.0562567	0.0562567
no	50	bin.805	Sample27	63	0.280214	0	0.280214	0.280214	0.280214	0.280214	0.280214
no	50	bin.808	Sample23	63	0.216799	0	0.216799	0.216799	0.216799	0.216799	0.216799
no	50	bin.808	Sample26	63	0.247826	0	0.247826	0.247826	0.247826	0.247826	0.247826
no	50	bin.808	Sample27	63	0.215902	0	0.215902	0.215902	0.215902	0.215902	0.215902
no	50	bin.809	Sample23	63	0.0301138	0	0.0301138	0.0301138	0.0301138	0.0301138	0.0301138
no	50	bin.809	Sample26	63	0.0210652	0	0.0210652	0.0210652	0.0210652	0.0210652	0.0210652
no	50	bin.809	Sample27	63	0.329662	0	0.329662	0.329662	0.329662	0.329662	0.329662
no	50	bin.810	Sample23	63	0.011655	0	0.011655	0.011655	0.011655	0.011655	0.011655
no	50	bin.810	Sample26	63	0.0105544	0	0.0105544	0.0105544	0.0105544	0.0105544	0.0105544
no	50	bin.810	Sample27	63	0.0185341	0	0.0185341	0.0185341	0.0185341	0.0185341	0.0185341
no	50	bin.823	Sample23	63	0.179207	0	0.179207	0.179207	0.179207	0.179207	0.179207
no	50	bin.823	Sample26	63	0.284746	0	0.284746	0.284746	0.284746	0.284746	0.284746
no	50	bin.823	Sample27	63	0.0271049	0	0.0271049	0.0271049	0.0271049	0.0271049	0.0271049
no	50	bin.827	Sample23	63	0.0440692	0	0.0440692	0.0440692	0.0440692	0.0440692	0.0440692
no	50	bin.827	Sample26	63	0.078638	0	0.078638	0.078638	0.078638	0.078638	0.078638
no	50	bin.827	Sample27	63	0.00449334	0	0.00449334	0.00449334	0.00449334	0.00449334	0.00449334
no	50	bin.836	Sample23	63	0.000347297	0	0.000347297	0.000347297	0.000347297	0.000347297	0.000347297
no	50	bin.836	Sample26	63	0.000130269	0	0.000130269	0.000130269	0.000130269	0.000130269	0.000130269
no	50	bin.836	Sample27	63	0.000520841	0	0.000520841	0.000520841	0.000520841	0.000520841	0.000520841
no	50	bin.839	Sample23	63	0.0751088	0	0.0751088	0.0751088	0.0751088	0.0751088	0.0751088
no	50	bin.839	Sample26	63	0.0915614	0	0.0915614	0.0915614	0.0915614	0.0915614	0.0915614
no	50	bin.839	Sample27	63	0.167908	0	0.167908	0.167908	0.167908	0.167908	0.167908
no	50	bin.843	Sample23	63	0.0970142	0	0.0970142	0.0970142	0.0970142	0.0970142	0.0970142
no	50	bin.843	Sample26	63	0.0371076	0	0.0371076	0.0371076	0.0371076	0.0371076	0.0371076
no	50	bin.843	Sample27	63	0.153418	0	0.153418	0.153418	0.153418	0.153418	0.153418
no	50	bin.845	Sample23	63	0.161727	0	0.161727	0.161727	0.161727	0.161727	0.161727
no	50	bin.845	Sample26	63	0.0221396	0	0.0221396	0.0221396	0.0221396	0.0221396	0.0221396
no	50	bin.845	Sample27	63	0.170643	0	0.170643	0.170643	0.170643	0.170643	0.170643
no	50	bin.846	Sample23	63	0.394732	0	0.394732	0.394732	0.394732	0.394732	0.394732
no	50	bin.846	Sample26	63	0.0149823	0	0.0149823	0.0149823	0.0149823	0.0149823	0.0149823
no	50	bin.846	Sample27	63	0.066773	0	0.066773	0.066773	0.066773	0.066773	0.066773
no	50	bin.848	Sample23	63	0.0609999	0	0.0609999	0.0609999	0.0609999	0.0609999	0.0609999
no	50	bin.848	Sample26	63	0.00255481	0	0.00255481	0.00255481	0.00255481	0.00255481	0.00255481
no	50	bin.848	Sample27	63	0.0269008	0	0.0269008	0.0269008	0.0269008	0.0269008	0.0269008
no	50	bin.853	Sample23	63	0.059677	0	0.059677	0.059677	0.059677	0.059677	0.059677
no	50	bin.853	Sample26	63	0.00238207	0	0.00238207	0.00238207	0.00238207	0.00238207	0.00238207
no	50	bin.853	Sample27	63	0.0242804	0	0.0242804	0.0242804	0.0242804	0.0242804	0.0242804
no	50	bin.867	Sample23	63	0.0653556	0	0.0653556	0.0653556	0.0653556	0.0653556	0.0653556
no	50	bin.867	Sample26	63	0.085005	0	0.085005	0.085005	0.085005	0.085005	0.085005
no	50	bin.867	Sample27	63	0.0536546	0	0.0536546	0.0536546	0.0536546	0.0536546	0.0536546
no	50	bin.868	Sample23	63	0.0753644	0	0.0753644	0.0753644	0.0753644	0.0753644	0.0753644
no	50	bin.868	Sample26	63	0.120212	0	0.120212	0.120212	0.120212	0.120212	0.120212
no	50	bin.868	Sample27	63	0.0282865	0	0.0282865	0.0282865	0.0282865	0.0282865	0.0282865
[truncated: 2,832 more rows]
