# Supplementary material for: Metagenomic insights into viral and microbial genes of Russian High-Arctic soil microbiomes
Source: Commun Biol. 2026 Apr 15;9:819. doi: 10.1038/s42003-026-10050-0 (PMC13269706; doi:10.1038/s42003-026-10050-0)
Supplement: Supplementary file 10 — Supplementary Data 9 [file 42003_2026_10050_MOESM10_ESM.xlsx]

## Sheet: Supplementary Data 9
Figure 5A,B,D. DeepBGC output
sequence_id	detector	detector_version	detector_label	bgc_candidate_id	nucl_start	nucl_end	nucl_length	num_proteins	num_domains	num_bio_domains	deepbgc_score	product_activity	antibacterial	cytotoxic	inhibitor	antifungal	product_class	Alkaloid	NRP	Other	Polyketide	RiPP	Saccharide	Terpene	protein_ids	bio_pfam_ids	pfam_ids	bin
k141_36258935	deepbgc	0.1.0	deepbgc	k141_36258935_256-15956.1	256	15956	15700	13	33	4	0.85186	antibacterial	0.64	0.05	0.2	0.36	Saccharide	0	0	0.1	0.04	0.06	0.8	0	k141_36258935_k141_36258935_1;k141_36258935_k141_36258935_2;k141_36258935_k141_36258935_3;k141_36258935_k141_36258935_4;k141_36258935_k141_36258935_5;k141_36258935_k141_36258935_6;k141_36258935_k141_36258935_7;k141_36258935_k141_36258935_8;k141_36258935_k141_36258935_9;k141_36258935_k141_36258935_10;k141_36258935_k141_36258935_11;k141_36258935_k141_36258935_12;k141_36258935_k141_36258935_13	PF01943;PF00535;PF00534;PF04932	PF01569;PF14378;PF07690;PF16158;PF00082;PF01943;PF13440;PF14667;PF13439;PF00534;PF13692;PF13524;PF13641;PF00535;PF10111;PF02709;PF13632;PF13439;PF13579;PF00534;PF13692;PF13524;PF04932;PF02659;PF13439;PF07146;PF13579;PF00534;PF13692;PF13524;PF01424;PF13083;PF02096	bin.1
k141_36258935	deepbgc	0.1.0	deepbgc	k141_36258935_79005-79596.1	79005	79596	591	1	18	2	0.56325	cytotoxic	0.34	0.5	0.19	0.03		0.07	0.03	0.39	0.05	0.21	0	0.26	k141_36258935_k141_36258935_76	PF08241;PF08242	PF13489;PF03141;PF13847;PF03848;PF06325;PF08241;PF08242;PF13649;PF05401;PF01209;PF05175;PF09445;PF02353;PF13679;PF12847;PF02390;PF07021;PF05724	bin.1
k141_36258935	deepbgc	0.1.0	deepbgc	k141_36258935_100779-103975.1	100779	103975	3196	4	17	3	0.83794		0.38	0.33	0.18	0.11		0.03	0.01	0.37	0.21	0.15	0	0.24	k141_36258935_k141_36258935_98;k141_36258935_k141_36258935_99;k141_36258935_k141_36258935_100;k141_36258935_k141_36258935_101	PF00891;PF08241;PF08242	PF02353;PF01135;PF00891;PF01728;PF05175;PF06325;PF07021;PF13489;PF13847;PF13649;PF08241;PF08242;PF13624;PF13623;PF13145;PF13616;PF00639	bin.1
k141_46107380	deepbgc	0.1.0	deepbgc	k141_46107380_4197-7633.1	4197	7633	3436	3	12	0	0.56424		0.48	0.24	0.23	0.17	RiPP	0	0.01	0.13	0.13	0.71	0.02	0	k141_46107380_k141_46107380_9;k141_46107380_k141_46107380_10;k141_46107380_k141_46107380_11		PF13476;PF00005;PF13555;PF02702;PF13304;PF13732;PF01061;PF12698;PF12679;PF00083;PF07690;PF03209	bin.1
k141_38974086	deepbgc	0.1.0	deepbgc	k141_38974086_52295-54427.1	52295	54427	2132	2	19	2	0.84635		0.43	0.47	0.2	0.01	RiPP	0.03	0.05	0.23	0.07	0.54	0	0.09	k141_38974086_k141_38974086_48;k141_38974086_k141_38974086_49	PF08241;PF08242	PF05175;PF02353;PF12847;PF13489;PF03848;PF02527;PF06325;PF02475;PF01209;PF10294;PF13847;PF02390;PF13649;PF08241;PF08242;PF01170;PF12848;PF00005;PF13304	bin.1
k141_18875573	deepbgc	0.1.0	deepbgc	k141_18875573_2-239.1	2	239	237	1	1	0	0.50604	antibacterial	0.87	0.06	0.17	0.26		0	0.09	0.07	0.33	0.21	0.03	0.32	k141_18875573_k141_18875573_1		PF01307	bin.1
k141_18875573	deepbgc	0.1.0	deepbgc	k141_18875573_1041-1293.1	1041	1293	252	1	1	0	0.55087	antibacterial	0.56	0.06	0.44	0.14		0	0.19	0.23	0.31	0.12	0.02	0.16	k141_18875573_k141_18875573_3		PF00550	bin.1
k141_42575192	deepbgc	0.1.0	deepbgc	k141_42575192_555-1848.1	555	1848	1293	1	2	0	0.75413	antibacterial	0.76	0.04	0.15	0.43	Polyketide	0.01	0	0.04	0.9	0	0.01	0.05	k141_42575192_k141_42575192_1		PF07690;PF05977	bin.1
k141_42575192	deepbgc	0.1.0	deepbgc	k141_42575192_4341-5310.1	4341	5310	969	1	4	0	0.59115	antibacterial	0.87	0.06	0.17	0.26		0	0.09	0.07	0.33	0.21	0.03	0.32	k141_42575192_k141_42575192_4		PF01087;PF16285;PF16268;PF02744	bin.1
k141_50356989	deepbgc	0.1.0	deepbgc	k141_50356989_2-1193.1	2	1193	1191	1	1	0	0.5906	antibacterial	0.87	0.06	0.17	0.26		0	0.09	0.07	0.33	0.21	0.03	0.32	k141_50356989_k141_50356989_1		PF07944	bin.103
k141_50356989	deepbgc	0.1.0	deepbgc	k141_50356989_2791-4250.1	2791	4250	1459	2	5	0	0.60359	antibacterial	0.78	0.06	0.15	0.21		0	0.06	0.06	0.36	0.27	0.01	0.28	k141_50356989_k141_50356989_4;k141_50356989_k141_50356989_5		PF13490;PF07638;PF08281;PF04545;PF04542	bin.103
k141_21683104	deepbgc	0.1.0	deepbgc	k141_21683104_1-538.1	1	538	537	1	1	0	0.56528	antibacterial	0.86	0.07	0.17	0.26		0	0.09	0.07	0.29	0.3	0.02	0.27	k141_21683104_k141_21683104_1		PF05685	bin.103
k141_43305381	deepbgc	0.1.0	deepbgc	k141_43305381_41-4057.1	41	4057	4016	4	7	0	0.79431	antibacterial	0.78	0.06	0.09	0.29		0	0.12	0.11	0.28	0.26	0.06	0.19	k141_43305381_k141_43305381_1;k141_43305381_k141_43305381_2;k141_43305381_k141_43305381_3;k141_43305381_k141_43305381_4		PF13372;PF00144;PF08281;PF04545;PF00196;PF13384;PF01594	bin.103
k141_43320894	deepbgc	0.1.0	deepbgc	k141_43320894_894-6160.1	894	6160	5266	6	8	0	0.74886	antibacterial	0.75	0.08	0.07	0.17	RiPP	0	0.03	0.1	0.01	0.86	0	0	k141_43320894_k141_43320894_2;k141_43320894_k141_43320894_3;k141_43320894_k141_43320894_4;k141_43320894_k141_43320894_5;k141_43320894_k141_43320894_6;k141_43320894_k141_43320894_7		PF02463;PF00005;PF03193;PF13555;PF13476;PF02687;PF05402;PF03169	bin.103
k141_21838407	deepbgc	0.1.0	deepbgc	k141_21838407_0-3176.1	0	3176	3176	3	4	1	0.73342	antibacterial	0.71	0.11	0.3	0.21		0.06	0.02	0.28	0.22	0.18	0.05	0.25	k141_21838407_k141_21838407_1;k141_21838407_k141_21838407_2;k141_21838407_k141_21838407_3	PF00583	PF13810;PF13424;PF00583;PF13508	bin.103
k141_29021025	deepbgc	0.1.0	deepbgc	k141_29021025_210-2265.1	210	2265	2055	1	1	0	0.50375	antibacterial	0.87	0.06	0.17	0.26		0	0.09	0.07	0.33	0.21	0.03	0.32	k141_29021025_k141_29021025_1		PF04773	bin.103
k141_50552387	deepbgc	0.1.0	deepbgc	k141_50552387_273-2261.1	273	2261	1988	2	12	3	0.51377		0.33	0.45	0.1	0.04	Terpene	0.09	0.02	0.1	0.2	0.04	0.34	0.52	k141_50552387_k141_50552387_1;k141_50552387_k141_50552387_2	PF00171;PF01266;PF01593	PF01593;PF07992;PF06100;PF13450;PF03486;PF12831;PF00070;PF00890;PF01266;PF02558;PF01134;PF00171	bin.103
k141_14758157	deepbgc	0.1.0	deepbgc	k141_14758157_1680-3802.1	1680	3802	2122	2	4	0	0.55832	antibacterial	0.69	0.08	0.16	0.38	Polyketide	0	0.01	0.2	0.74	0.01	0.02	0.04	k141_14758157_k141_14758157_4;k141_14758157_k141_14758157_5		PF10370;PF01557;PF07690;PF13347	bin.103
k141_36298704	deepbgc	0.1.0	deepbgc	k141_36298704_246-2244.1	246	2244	1998	1	2	1	0.58135	antibacterial	0.89	0.06	0.17	0.22		0	0.03	0.37	0.09	0.36	0.01	0.16	k141_36298704_k141_36298704_2	PF04055	PF04055;PF02310	bin.103
k141_50649513	deepbgc	0.1.0	deepbgc	k141_50649513_1-3414.1	1	3414	3413	4	8	0	0.66369	antibacterial	0.71	0.07	0.29	0.25		0.01	0.08	0.21	0.27	0.22	0.02	0.23	k141_50649513_k141_50649513_1;k141_50649513_k141_50649513_2;k141_50649513_k141_50649513_3;k141_50649513_k141_50649513_4		PF05685;PF07593;PF01839;PF13517;PF13531;PF14559;PF03704;PF13432	bin.103
k141_21968961	deepbgc	0.1.0	deepbgc	k141_21968961_761-5812.1	761	5812	5051	7	5	0	0.75409	antibacterial	0.85	0.06	0.19	0.26	RiPP	0	0	0.14	0.07	0.71	0	0.09	k141_21968961_k141_21968961_3;k141_21968961_k141_21968961_4;k141_21968961_k141_21968961_5;k141_21968961_k141_21968961_6;k141_21968961_k141_21968961_7;k141_21968961_k141_21968961_8;k141_21968961_k141_21968961_9		PF01795;PF02381;PF13391;PF01909;PF00264	bin.103
k141_29145119	deepbgc	0.1.0	deepbgc	k141_29145119_684-9807.1	684	9807	9123	9	13	0	0.64112	antibacterial	0.81	0.05	0.15	0.22	RiPP	0	0.04	0.02	0.22	0.62	0.03	0.1	k141_29145119_k141_29145119_2;k141_29145119_k141_29145119_3;k141_29145119_k141_29145119_4;k141_29145119_k141_29145119_5;k141_29145119_k141_29145119_6;k141_29145119_k141_29145119_7;k141_29145119_k141_29145119_8;k141_29145119_k141_29145119_9;k141_29145119_k141_29145119_10		PF00657;PF13472;PF17182;PF01261;PF14403;PF04174;PF04168;PF08379;PF01841;PF13471;PF00543;PF07963;PF07596	bin.103
k141_29145119	deepbgc	0.1.0	deepbgc	k141_29145119_11101-11626.1	11101	11626	525	1	2	0	0.58553	antibacterial	0.87	0.06	0.17	0.26		0.01	0.09	0.06	0.38	0.17	0.03	0.32	k141_29145119_k141_29145119_12		PF13517;PF01839	bin.103
k141_7743561	deepbgc	0.1.0	deepbgc	k141_7743561_858-1989.1	858	1989	1131	1	1	0	0.60123	antibacterial	0.87	0.06	0.17	0.26	RiPP	0	0.01	0.02	0.04	0.89	0.02	0.04	k141_7743561_k141_7743561_3		PF00082	bin.103
k141_43629708	deepbgc	0.1.0	deepbgc	k141_43629708_1-3510.1	1	3510	3509	4	12	1	0.84586	antibacterial	0.52	0.42	0.11	0.13		0.06	0.01	0.23	0.37	0.05	0.12	0.25	k141_43629708_k141_43629708_1;k141_43629708_k141_43629708_2;k141_43629708_k141_43629708_3;k141_43629708_k141_43629708_4	PF01494	PF02836;PF13618;PF01494;PF07992;PF00890;PF03486;PF00070;PF00732;PF02558;PF13450;PF05199;PF02604	bin.103
k141_14972206	deepbgc	0.1.0	deepbgc	k141_14972206_0-1035.1	0	1035	1035	1	2	1	0.58738	antibacterial	0.61	0.03	0.37	0.17		0	0.2	0.43	0.17	0.01	0.02	0.31	k141_14972206_k141_14972206_1	PF00202	PF00202;PF01212	bin.103
k141_29318330	deepbgc	0.1.0	deepbgc	k141_29318330_490-1234.1	490	1234	744	1	4	2	0.60388	antibacterial	0.77	0.03	0.18	0.06		0.02	0.02	0.02	0.08	0.39	0.01	0.47	k141_29318330_k141_29318330_2	PF00106;PF08659	PF00106;PF08659;PF02558;PF13561	bin.103
k141_50857483	deepbgc	0.1.0	deepbgc	k141_50857483_93-5465.1	93	5465	5372	3	6	0	0.54655		0.42	0.03	0.3	0.14		0	0.09	0.07	0.31	0.27	0.03	0.29	k141_50857483_k141_50857483_2;k141_50857483_k141_50857483_3;k141_50857483_k141_50857483_4		PF00069;PF07714;PF00400;PF08531;PF05592;PF17389	bin.103
k141_22272154	deepbgc	0.1.0	deepbgc	k141_22272154_1-1693.1	1	1693	1692	1	1	0	0.55315	antibacterial	0.87	0.06	0.17	0.26		0	0.09	0.07	0.33	0.21	0.03	0.32	k141_22272154_k141_22272154_1		PF07944	bin.103
k141_814064	deepbgc	0.1.0	deepbgc	k141_814064_145-8702.1	145	8702	8557	7	10	0	0.81248	antibacterial	0.84	0.1	0.09	0.12	RiPP	0	0.02	0.13	0.02	0.83	0.01	0	k141_814064_k141_814064_1;k141_814064_k141_814064_2;k141_814064_k141_814064_3;k141_814064_k141_814064_4;k141_814064_k141_814064_5;k141_814064_k141_814064_6;k141_814064_k141_814064_7		PF13229;PF11398;PF02463;PF13175;PF13476;PF13304;PF00005;PF01909;PF11175;PF05988	bin.103
k141_43926480	deepbgc	0.1.0	deepbgc	k141_43926480_2598-6162.1	2598	6162	3564	3	11	3	0.71995		0.46	0.14	0.38	0.03		0.03	0.25	0.24	0.16	0	0.45	0	k141_43926480_k141_43926480_2;k141_43926480_k141_43926480_3;k141_43926480_k141_43926480_4	PF00483;PF01041;PF00155	PF16314;PF00132;PF00483;PF12804;PF01041;PF00155;PF01053;PF00266;PF01212;PF00483;PF12804	bin.103
k141_36758417	deepbgc	0.1.0	deepbgc	k141_36758417_1001-1568.1	1001	1568	567	1	1	0	0.5815	antibacterial	0.86	0.06	0.17	0.25	NRP	0	0.72	0.03	0.1	0.05	0	0.11	k141_36758417_k141_36758417_2		PF04116	bin.103
k141_22424108	deepbgc	0.1.0	deepbgc	k141_22424108_2245-3343.1	2245	3343	1098	1	1	0	0.53883	antibacterial	0.87	0.06	0.17	0.26		0	0.08	0.07	0.33	0.2	0.06	0.31	k141_22424108_k141_22424108_3		PF04230	bin.103
k141_51110652	deepbgc	0.1.0	deepbgc	k141_51110652_48-4338.1	48	4338	4290	4	6	2	0.6253	antibacterial	0.59	0.16	0.31	0.1		0.02	0.44	0.29	0.28	0.03	0.09	0.05	k141_51110652_k141_51110652_1;k141_51110652_k141_51110652_2;k141_51110652_k141_51110652_3;k141_51110652_k141_51110652_4	PF01041;PF00155	PF04250;PF00155;PF00266;PF01041;PF01263;PF01842	bin.103
k141_872088	deepbgc	0.1.0	deepbgc	k141_872088_1-6025.1	1	6025	6024	7	9	0	0.58915	antibacterial	0.75	0.06	0.22	0.22		0	0.09	0.12	0.29	0.2	0.05	0.31	k141_872088_k141_872088_1;k141_872088_k141_872088_2;k141_872088_k141_872088_3;k141_872088_k141_872088_4;k141_872088_k141_872088_5;k141_872088_k141_872088_6;k141_872088_k141_872088_7		PF01120;PF14871;PF00459;PF01261;PF13407;PF00532;PF13458;PF13377;PF02653	bin.103
k141_872088	deepbgc	0.1.0	deepbgc	k141_872088_7911-8652.1	7911	8652	741	1	6	3	0.55223	antibacterial	0.57	0.22	0.29	0.15	Polyketide	0.03	0.12	0.07	0.67	0.01	0.23	0.02	k141_872088_k141_872088_10	PF04321;PF07993;PF01370	PF01370;PF01073;PF13460;PF16363;PF04321;PF07993	bin.103
k141_43990584	deepbgc	0.1.0	deepbgc	k141_43990584_1-9159.1	1	9159	9158	8	23	2	0.71449		0.44	0.26	0.14	0.1		0	0.11	0.04	0.05	0.47	0.33	0	k141_43990584_k141_43990584_1;k141_43990584_k141_43990584_2;k141_43990584_k141_43990584_3;k141_43990584_k141_43990584_4;k141_43990584_k141_43990584_5;k141_43990584_k141_43990584_6;k141_43990584_k141_43990584_7;k141_43990584_k141_43990584_8	PF00561;PF00535	PF02837;PF05048;PF13229;PF00005;PF13555;PF13476;PF02702;PF13304;PF13732;PF12679;PF12698;PF01061;PF12730;PF13632;PF13506;PF13641;PF00535;PF13704;PF14559;PF13424;PF12146;PF00561;PF12697	bin.103
k141_44165077	deepbgc	0.1.0	deepbgc	k141_44165077_1-4546.1	1	4546	4545	2	14	2	0.60925		0.35	0.19	0.39	0.21	Other	0.01	0.02	0.5	0.21	0.1	0.04	0.16	k141_44165077_k141_44165077_1;k141_44165077_k141_44165077_2	PF01488;PF01266	PF00486;PF03704;PF13191;PF00931;PF13401;PF05729;PF13432;PF13374;PF13424;PF01266;PF01946;PF13450;PF07992;PF01488	bin.103
k141_36984516	deepbgc	0.1.0	deepbgc	k141_36984516_0-597.1	0	597	597	1	1	0	0.55635	antibacterial	0.87	0.06	0.17	0.26		0	0.09	0.07	0.33	0.21	0.03	0.32	k141_36984516_k141_36984516_1		PF12345	bin.103
k141_37045457	deepbgc	0.1.0	deepbgc	k141_37045457_7860-11315.1	7860	11315	3455	2	15	0	0.53215		0.41	0.02	0.42	0.06	RiPP	0	0.03	0.07	0	0.88	0.02	0	k141_37045457_k141_37045457_8;k141_37045457_k141_37045457_9		PF06472;PF00664;PF00005;PF13191;PF13604;PF02463;PF06472;PF05992;PF00664;PF03193;PF13555;PF00005;PF13191;PF05729;PF13304	bin.103
k141_37098329	deepbgc	0.1.0	deepbgc	k141_37098329_1068-1899.1	1068	1899	831	1	2	0	0.59077	antibacterial	0.85	0.08	0.17	0.24		0	0.05	0.23	0.28	0.16	0.04	0.29	k141_37098329_k141_37098329_2		PF03807;PF13454	bin.103
k141_22830392	deepbgc	0.1.0	deepbgc	k141_22830392_1933-4346.1	1933	4346	2413	4	16	3	0.77715		0.33	0.38	0.27	0.04		0.12	0.11	0.46	0.11	0.05	0.04	0.18	k141_22830392_k141_22830392_2;k141_22830392_k141_22830392_3;k141_22830392_k141_22830392_4;k141_22830392_k141_22830392_5	PF00583;PF08242;PF08241	PF05401;PF02353;PF13489;PF05175;PF07021;PF13847;PF08241;PF08242;PF13649;PF13527;PF00583;PF13673;PF13508;PF08445;PF02621;PF00266	bin.103
k141_1288137	deepbgc	0.1.0	deepbgc	k141_1288137_77-3540.1	77	3540	3463	2	2	0	0.56881	antibacterial	0.87	0.06	0.17	0.26		0	0.09	0.07	0.33	0.21	0.03	0.32	k141_1288137_k141_1288137_1;k141_1288137_k141_1288137_2		PF12600;PF01935	bin.103
k141_37244576	deepbgc	0.1.0	deepbgc	k141_37244576_830-2258.1	830	2258	1428	1	1	0	0.54231	antibacterial	0.87	0.06	0.17	0.26		0	0.09	0.07	0.33	0.21	0.03	0.32	k141_37244576_k141_37244576_2		PF03747	bin.103
k141_8537829	deepbgc	0.1.0	deepbgc	k141_8537829_1-352.1	1	352	351	1	1	0	0.5779	antibacterial	0.87	0.06	0.17	0.26		0	0.09	0.07	0.33	0.21	0.03	0.32	k141_8537829_k141_8537829_1		PF14261	bin.103
k141_30111060	deepbgc	0.1.0	deepbgc	k141_30111060_0-3808.1	0	3808	3808	6	17	2	0.79396		0.41	0.44	0.2	0.03		0.06	0.04	0.43	0.05	0.2	0.01	0.21	k141_30111060_k141_30111060_1;k141_30111060_k141_30111060_2;k141_30111060_k141_30111060_3;k141_30111060_k141_30111060_4;k141_30111060_k141_30111060_5;k141_30111060_k141_30111060_6	PF08242;PF08241	PF05168;PF12840;PF13489;PF01135;PF06325;PF01209;PF13847;PF05175;PF13649;PF08241;PF08242;PF01170;PF05148;PF03141;PF01451;PF13593;PF01758	bin.103
k141_51664888	deepbgc	0.1.0	deepbgc	k141_51664888_0-1431.1	0	1431	1431	1	2	0	0.63338	antibacterial	0.87	0.06	0.17	0.26		0	0.08	0.04	0.28	0.19	0.18	0.28	k141_51664888_k141_51664888_1		PF13229;PF05048	bin.103
k141_37389942	deepbgc	0.1.0	deepbgc	k141_37389942_955-2245.1	955	2245	1290	1	2	0	0.51385	antibacterial	0.87	0.06	0.17	0.26		0	0.09	0.07	0.33	0.22	0.03	0.31	k141_37389942_k141_37389942_2		PF00675;PF05193	bin.103
k141_37389942	deepbgc	0.1.0	deepbgc	k141_37389942_3736-3994.1	3736	3994	258	1	1	0	0.7007	antibacterial	0.87	0.06	0.17	0.26		0	0.09	0.08	0.33	0.21	0.03	0.31	k141_37389942_k141_37389942_4		PF00685	bin.103
k141_23165042	deepbgc	0.1.0	deepbgc	k141_23165042_97-6745.1	97	6745	6648	5	9	0	0.78667	antibacterial	0.65	0.07	0.15	0.43	Polyketide	0.02	0.01	0.33	0.61	0.02	0.01	0	k141_23165042_k141_23165042_1;k141_23165042_k141_23165042_2;k141_23165042_k141_23165042_3;k141_23165042_k141_23165042_4;k141_23165042_k141_23165042_5		PF13347;PF07690;PF00083;PF12832;PF01306;PF01261;PF04185;PF06283;PF01522	bin.103
k141_37561772	deepbgc	0.1.0	deepbgc	k141_37561772_3049-3433.1	3049	3433	384	1	1	0	0.52866	antibacterial	0.87	0.06	0.17	0.26		0	0.09	0.07	0.33	0.21	0.03	0.32	k141_37561772_k141_37561772_3		PF06873	bin.103
k141_1749553	deepbgc	0.1.0	deepbgc	k141_1749553_601-2104.1	601	2104	1503	2	8	0	0.59279	antibacterial	0.79	0.08	0.09	0.28		0	0.09	0.11	0.29	0.35	0.01	0.19	k141_1749553_k141_1749553_2;k141_1749553_k141_1749553_3		PF00072;PF08281;PF04545;PF00196;PF13384;PF14493;PF13936;PF13354	bin.103
k141_16197126	deepbgc	0.1.0	deepbgc	k141_16197126_908-15653.1	908	15653	14745	14	31	3	0.91107	antibacterial	0.63	0.11	0.11	0.1	Saccharide	0	0.04	0.1	0	0.13	0.68	0.06	k141_16197126_k141_16197126_2;k141_16197126_k141_16197126_3;k141_16197126_k141_16197126_4;k141_16197126_k141_16197126_5;k141_16197126_k141_16197126_6;k141_16197126_k141_16197126_7;k141_16197126_k141_16197126_8;k141_16197126_k141_16197126_9;k141_16197126_k141_16197126_10;k141_16197126_k141_16197126_11;k141_16197126_k141_16197126_12;k141_16197126_k141_16197126_13;k141_16197126_k141_16197126_14;k141…	PF00534;PF01593;PF00535	PF13450;PF01593;PF04616;PF00251;PF04041;PF00534;PF13692;PF00005;PF13476;PF13555;PF13304;PF08323;PF13439;PF13579;PF13477;PF00534;PF13692;PF13524;PF13641;PF00535;PF10111;PF13506;PF05721;PF14885;PF08281;PF04542;PF06964;PF04199;PF14261;PF09811;PF17191	bin.103
k141_23483117	deepbgc	0.1.0	deepbgc	k141_23483117_1325-1673.1	1325	1673	348	1	1	0	0.51567	antibacterial	0.87	0.06	0.17	0.26		0	0.09	0.07	0.33	0.21	0.03	0.32	k141_23483117_k141_23483117_2		PF13630	bin.103
k141_1877884	deepbgc	0.1.0	deepbgc	k141_1877884_116-1721.1	116	1721	1605	1	4	0	0.56707	antibacterial	0.91	0.02	0.05	0.13	RiPP	0	0.04	0.03	0.05	0.83	0.03	0.04	k141_1877884_k141_1877884_1		PF13514;PF00005;PF13555;PF13304	bin.103
k141_9155787	deepbgc	0.1.0	deepbgc	k141_9155787_205-757.1	205	757	552	1	1	1	0.58293	antibacterial	0.86	0.06	0.18	0.25		0	0.09	0.12	0.33	0.2	0.03	0.29	k141_9155787_k141_9155787_2	PF00903	PF00903	bin.103
k141_37909417	deepbgc	0.1.0	deepbgc	k141_37909417_761-5072.1	761	5072	4311	6	3	0	0.55732	antibacterial	0.87	0.06	0.17	0.26		0	0.09	0.07	0.33	0.21	0.03	0.32	k141_37909417_k141_37909417_2;k141_37909417_k141_37909417_3;k141_37909417_k141_37909417_4;k141_37909417_k141_37909417_5;k141_37909417_k141_37909417_6;k141_37909417_k141_37909417_7		PF03822;PF03935;PF00722	bin.103
k141_2024669	deepbgc	0.1.0	deepbgc	k141_2024669_236-4782.1	236	4782	4546	3	11	0	0.67742	antibacterial	0.85	0.06	0.19	0.26		0	0.09	0.07	0.33	0.21	0.03	0.32	k141_2024669_k141_2024669_1;k141_2024669_k141_2024669_2;k141_2024669_k141_2024669_3		PF13469;PF08305;PF10632;PF05345;PF16499;PF17450;PF16338;PF13802;PF07691;PF10528;PF01055	bin.103
k141_52351308	deepbgc	0.1.0	deepbgc	k141_52351308_152-2145.1	152	2145	1993	2	6	4	0.62709	antibacterial	0.85	0.22	0.12	0.28	Polyketide	0	0	0.01	0.82	0.01	0.03	0.16	k141_52351308_k141_52351308_2;k141_52351308_k141_52351308_3	PF01408;PF00106;PF08659;PF01370	PF01408;PF00106;PF08659;PF01370;PF13561;PF13460	bin.103
k141_9324409	deepbgc	0.1.0	deepbgc	k141_9324409_1-7984.1	1	7984	7983	7	21	3	0.97585	antibacterial	0.7	0.06	0.13	0.25	Saccharide	0	0	0.11	0.02	0	0.84	0.03	k141_9324409_k141_9324409_1;k141_9324409_k141_9324409_2;k141_9324409_k141_9324409_3;k141_9324409_k141_9324409_4;k141_9324409_k141_9324409_5;k141_9324409_k141_9324409_6;k141_9324409_k141_9324409_7	PF01757;PF00534;PF04932	PF01757;PF13439;PF00534;PF13692;PF13524;PF00132;PF14602;PF04932;PF10129;PF07786;PF01757;PF13524;PF00534;PF13692;PF13439;PF13579;PF13524;PF00534;PF13692;PF13439;PF13579	bin.103
k141_38087748	deepbgc	0.1.0	deepbgc	k141_38087748_177-4258.1	177	4258	4081	3	2	1	0.67973	antibacterial	0.55	0.03	0.46	0.13	Polyketide-Terpene	0	0.02	0	0.78	0	0.02	0.91	k141_38087748_k141_38087748_1;k141_38087748_k141_38087748_2;k141_38087748_k141_38087748_3	PF00348	PF02900;PF00348	bin.103
k141_16592561	deepbgc	0.1.0	deepbgc	k141_16592561_0-4607.1	0	4607	4607	4	16	5	0.67484		0.42	0.21	0.34	0.09		0.02	0.14	0.3	0.36	0.02	0.28	0.01	k141_16592561_k141_16592561_1;k141_16592561_k141_16592561_2;k141_16592561_k141_16592561_3;k141_16592561_k141_16592561_4	PF02719;PF00583;PF04321;PF07993;PF01370	PF05721;PF13673;PF00583;PF13508;PF14542;PF00326;PF01738;PF10503;PF00756;PF01370;PF07993;PF13460;PF01073;PF16363;PF04321;PF02719	bin.103
k141_16660026	deepbgc	0.1.0	deepbgc	k141_16660026_148-1869.1	148	1869	1721	2	2	0	0.51983	antibacterial	0.83	0.14	0.12	0.3		0.01	0.1	0.07	0.33	0.2	0.03	0.31	k141_16660026_k141_16660026_1;k141_16660026_k141_16660026_2		PF00300;PF02687	bin.103
k141_30977461	deepbgc	0.1.0	deepbgc	k141_30977461_4353-6198.1	4353	6198	1845	1	3	0	0.56248		0.42	0.03	0.28	0.16		0	0.09	0.07	0.31	0.27	0.03	0.29	k141_30977461_k141_30977461_5		PF14531;PF00069;PF07714	bin.103
k141_9557703	deepbgc	0.1.0	deepbgc	k141_9557703_48-3998.1	48	3998	3950	4	15	1	0.83125	antibacterial	0.74	0.06	0.13	0.25	Saccharide	0	0	0.05	0.04	0.03	0.86	0.03	k141_9557703_k141_9557703_1;k141_9557703_k141_9557703_2;k141_9557703_k141_9557703_3;k141_9557703_k141_9557703_4	PF00534	PF00571;PF01380;PF00793;PF13524;PF00534;PF13692;PF13579;PF13439;PF13477;PF13524;PF00534;PF13692;PF13439;PF13579;PF13477	bin.103
k141_16748776	deepbgc	0.1.0	deepbgc	k141_16748776_350-8135.1	350	8135	7785	10	27	3	0.89102	antibacterial	0.5	0.33	0.16	0.05		0.02	0.07	0.13	0.19	0.49	0.01	0.19	k141_16748776_k141_16748776_1;k141_16748776_k141_16748776_2;k141_16748776_k141_16748776_3;k141_16748776_k141_16748776_4;k141_16748776_k141_16748776_5;k141_16748776_k141_16748776_6;k141_16748776_k141_16748776_7;k141_16748776_k141_16748776_8;k141_16748776_k141_16748776_9;k141_16748776_k141_16748776_10	PF08242;PF08241;PF00348	PF01209;PF13489;PF01728;PF13847;PF08241;PF08242;PF13649;PF00348;PF13463;PF12802;PF01047;PF04542;PF07638;PF08281;PF13518;PF00196;PF13384;PF04545;PF13556;PF00072;PF06182;PF06182;PF01061;PF13304;PF00005;PF13555;PF00596	bin.103
k141_23981211	deepbgc	0.1.0	deepbgc	k141_23981211_955-2721.1	955	2721	1766	2	2	0	0.6984	antibacterial	0.87	0.06	0.17	0.26		0	0.09	0.07	0.33	0.21	0.03	0.32	k141_23981211_k141_23981211_2;k141_23981211_k141_23981211_3		PF12867;PF01566	bin.103
k141_16808615	deepbgc	0.1.0	deepbgc	k141_16808615_0-6176.1	0	6176	6176	7	12	3	0.73513	antibacterial	0.74	0.21	0.12	0.38	Polyketide	0	0.03	0.31	0.59	0.01	0.07	0.05	k141_16808615_k141_16808615_1;k141_16808615_k141_16808615_2;k141_16808615_k141_16808615_3;k141_16808615_k141_16808615_4;k141_16808615_k141_16808615_5;k141_16808615_k141_16808615_6;k141_16808615_k141_16808615_7	PF01408;PF00953;PF02894	PF00293;PF13347;PF07690;PF06779;PF00083;PF09865;PF03548;PF00953;PF05721;PF01408;PF02894;PF06559	bin.103
k141_24023531	deepbgc	0.1.0	deepbgc	k141_24023531_2-1194.1	2	1194	1192	2	9	2	0.69783		0.44	0.32	0.15	0.05		0.04	0.02	0.2	0.03	0.39	0	0.32	k141_24023531_k141_24023531_1;k141_24023531_k141_24023531_2	PF08242;PF08241	PF00472;PF12847;PF05175;PF06325;PF04816;PF13847;PF13649;PF08241;PF08242	bin.103
k141_9742479	deepbgc	0.1.0	deepbgc	k141_9742479_3118-10966.1	3118	10966	7848	5	7	0	0.58087	antibacterial	0.86	0.06	0.18	0.26		0	0.08	0.14	0.32	0.18	0.03	0.29	k141_9742479_k141_9742479_4;k141_9742479_k141_9742479_5;k141_9742479_k141_9742479_6;k141_9742479_k141_9742479_7;k141_9742479_k141_9742479_8		PF04151;PF09098;PF00400;PF07394;PF07587;PF07583;PF01425	bin.103
k141_24143562	deepbgc	0.1.0	deepbgc	k141_24143562_2-347.1	2	347	345	1	1	0	0.50428	antibacterial	0.87	0.06	0.17	0.26		0	0.09	0.07	0.32	0.22	0.03	0.32	k141_24143562_k141_24143562_1		PF00873	bin.103
k141_52831990	deepbgc	0.1.0	deepbgc	k141_52831990_118-4781.1	118	4781	4663	5	5	0	0.64897	antibacterial	0.89	0.05	0.06	0.08	Terpene	0.08	0.05	0.05	0.1	0.15	0.01	0.58	k141_52831990_k141_52831990_1;k141_52831990_k141_52831990_2;k141_52831990_k141_52831990_3;k141_52831990_k141_52831990_4;k141_52831990_k141_52831990_5		PF01977;PF00293;PF02441;PF01040;PF04389	bin.103
k141_52893454	deepbgc	0.1.0	deepbgc	k141_52893454_1280-4087.1	1280	4087	2807	2	3	0	0.67084	antibacterial	0.78	0.06	0.26	0.23		0	0.09	0.05	0.35	0.19	0.03	0.34	k141_52893454_k141_52893454_2;k141_52893454_k141_52893454_3		PF13517;PF07593;PF03116	bin.103
k141_9853312	deepbgc	0.1.0	deepbgc	k141_9853312_0-3442.1	0	3442	3442	3	3	0	0.72292	antibacterial	0.87	0.06	0.17	0.26		0	0.09	0.07	0.33	0.21	0.03	0.32	k141_9853312_k141_9853312_1;k141_9853312_k141_9853312_2;k141_9853312_k141_9853312_3		PF11175;PF08811;PF07394	bin.103
k141_52943173	deepbgc	0.1.0	deepbgc	k141_52943173_528-4425.1	528	4425	3897	3	5	2	0.63151	antibacterial	0.58	0.09	0.37	0.17	Other	0.01	0.06	0.66	0.03	0.01	0.02	0.21	k141_52943173_k141_52943173_2;k141_52943173_k141_52943173_3;k141_52943173_k141_52943173_4	PF00202;PF00155	PF01968;PF05378;PF00999;PF00155;PF00202	bin.103
k141_38683830	deepbgc	0.1.0	deepbgc	k141_38683830_143-383.1	143	383	240	1	3	0	0.5828	antibacterial	0.78	0.06	0.1	0.28		0	0.1	0.1	0.3	0.28	0.03	0.23	k141_38683830_k141_38683830_1		PF00196;PF08281;PF13384	bin.103
k141_24342383	deepbgc	0.1.0	deepbgc	k141_24342383_0-1818.1	0	1818	1818	1	2	0	0.55645	antibacterial	0.87	0.06	0.17	0.26		0	0.09	0.07	0.33	0.21	0.03	0.32	k141_24342383_k141_24342383_1		PF16949;PF13346	bin.103
k141_17149805	deepbgc	0.1.0	deepbgc	k141_17149805_3939-4437.1	3939	4437	498	1	1	0	0.58219	antibacterial	0.87	0.06	0.17	0.26		0	0.09	0.07	0.33	0.21	0.03	0.32	k141_17149805_k141_17149805_6		PF03551	bin.103
k141_24495337	deepbgc	0.1.0	deepbgc	k141_24495337_0-3419.1	0	3419	3419	5	4	0	0.6072	antibacterial	0.87	0.06	0.17	0.26		0	0.09	0.07	0.33	0.21	0.03	0.32	k141_24495337_k141_24495337_1;k141_24495337_k141_24495337_2;k141_24495337_k141_24495337_3;k141_24495337_k141_24495337_4;k141_24495337_k141_24495337_5		PF13385;PF02861;PF01402;PF04029	bin.103
k141_24554036	deepbgc	0.1.0	deepbgc	k141_24554036_441-2535.1	441	2535	2094	1	1	0	0.54493	antibacterial	0.87	0.06	0.17	0.26		0	0.09	0.07	0.33	0.21	0.03	0.32	k141_24554036_k141_24554036_3		PF07971	bin.103
k141_24587981	deepbgc	0.1.0	deepbgc	k141_24587981_5127-6756.1	5127	6756	1629	1	3	0	0.51096	antibacterial	0.69	0.1	0.23	0.36		0	0.09	0.18	0.31	0.2	0.02	0.24	k141_24587981_k141_24587981_6		PF02776;PF00205;PF02775	bin.103
k141_17501717	deepbgc	0.1.0	deepbgc	k141_17501717_2-3150.1	2	3150	3148	3	4	1	0.61415	antibacterial	0.66	0.1	0.33	0.21		0.04	0.04	0.2	0.41	0.11	0.02	0.24	k141_17501717_k141_17501717_1;k141_17501717_k141_17501717_2;k141_17501717_k141_17501717_3	PF01266	PF02245;PF01699;PF01266;PF13450	bin.103
k141_39222463	deepbgc	0.1.0	deepbgc	k141_39222463_2372-6485.1	2372	6485	4113	4	8	4	0.62929	antibacterial	0.52	0.16	0.33	0.11		0.02	0.17	0.1	0.47	0.04	0.26	0.04	k141_39222463_k141_39222463_3;k141_39222463_k141_39222463_4;k141_39222463_k141_39222463_5;k141_39222463_k141_39222463_6	PF02719;PF04321;PF07993;PF01370	PF06439;PF14315;PF16363;PF01370;PF07993;PF01073;PF04321;PF02719	bin.103
k141_24849361	deepbgc	0.1.0	deepbgc	k141_24849361_1-4493.1	1	4493	4492	3	2	0	0.56942	antibacterial	0.87	0.06	0.17	0.26		0	0.09	0.07	0.33	0.21	0.03	0.32	k141_24849361_k141_24849361_1;k141_24849361_k141_24849361_2;k141_24849361_k141_24849361_3		PF14498;PF00361	bin.103
k141_24855683	deepbgc	0.1.0	deepbgc	k141_24855683_2-1394.1	2	1394	1392	1	1	0	0.51138	antibacterial	0.87	0.06	0.17	0.26		0	0.09	0.07	0.33	0.21	0.03	0.32	k141_24855683_k141_24855683_1		PF00474	bin.103
k141_17724606	deepbgc	0.1.0	deepbgc	k141_17724606_149-4436.1	149	4436	4287	5	13	3	0.65073		0.39	0.35	0.26	0.12		0	0.01	0.48	0.19	0.18	0	0.14	k141_17724606_k141_17724606_1;k141_17724606_k141_17724606_2;k141_17724606_k141_17724606_3;k141_17724606_k141_17724606_4;k141_17724606_k141_17724606_5	PF08242;PF00891;PF08241	PF01197;PF07136;PF00694;PF00330;PF13489;PF00891;PF13847;PF01209;PF01135;PF06325;PF08241;PF08242;PF13649	bin.103
k141_32047100	deepbgc	0.1.0	deepbgc	k141_32047100_330-1719.1	330	1719	1389	1	2	1	0.58564	antibacterial	0.89	0.06	0.16	0.23		0	0.03	0.29	0.12	0.39	0.01	0.18	k141_32047100_k141_32047100_1	PF04055	PF00919;PF04055	bin.103
k141_32047100	deepbgc	0.1.0	deepbgc	k141_32047100_5204-7736.1	5204	7736	2532	3	4	0	0.59561	antibacterial	0.98	0.11	0.04	0.17	Terpene	0	0.1	0.04	0.15	0.06	0.02	0.65	k141_32047100_k141_32047100_4;k141_32047100_k141_32047100_5;k141_32047100_k141_32047100_6		PF04909;PF04909;PF00150;PF13204	bin.103
k141_39366189	deepbgc	0.1.0	deepbgc	k141_39366189_736-2694.1	736	2694	1958	2	3	0	0.58849	antibacterial	0.76	0.06	0.17	0.24		0	0.08	0.23	0.2	0.2	0	0.31	k141_39366189_k141_39366189_2;k141_39366189_k141_39366189_3		PF10923;PF10923;PF13191	bin.103
k141_39410531	deepbgc	0.1.0	deepbgc	k141_39410531_100-6263.1	100	6263	6163	5	10	2	0.55007	antibacterial	0.79	0.04	0.2	0.15		0	0.18	0.22	0.28	0.09	0.02	0.23	k141_39410531_k141_39410531_1;k141_39410531_k141_39410531_2;k141_39410531_k141_39410531_3;k141_39410531_k141_39410531_4;k141_39410531_k141_39410531_5	PF00501;PF00494	PF14261;PF09811;PF14242;PF13364;PF02837;PF01301;PF02449;PF00494;PF16177;PF00501	bin.103
k141_46618210	deepbgc	0.1.0	deepbgc	k141_46618210_359-1430.1	359	1430	1071	1	1	0	0.57771	antibacterial	0.87	0.06	0.17	0.26		0	0.09	0.07	0.33	0.21	0.03	0.32	k141_46618210_k141_46618210_2		PF07949	bin.103
k141_46618210	deepbgc	0.1.0	deepbgc	k141_46618210_2288-4351.1	2288	4351	2063	2	5	0	0.57044	inhibitor	0.21	0.03	0.75	0.14		0	0.28	0	0.39	0.31	0	0.03	k141_46618210_k141_46618210_4;k141_46618210_k141_46618210_5		PF09137;PF00083;PF07690;PF06609;PF11154	bin.103
k141_53760178	deepbgc	0.1.0	deepbgc	k141_53760178_898-3312.1	898	3312	2414	3	7	2	0.58891	inhibitor	0.27	0.05	0.65	0.06	Polyketide	0	0.21	0.08	0.75	0.01	0.02	0.02	k141_53760178_k141_53760178_2;k141_53760178_k141_53760178_3;k141_53760178_k141_53760178_4	PF08240;PF00107	PF08240;PF01262;PF16912;PF00107;PF13602;PF07238;PF00334	bin.103
k141_3421451	deepbgc	0.1.0	deepbgc	k141_3421451_0-1769.1	0	1769	1769	2	4	2	0.6297	antibacterial	0.81	0.01	0.18	0.07		0.01	0.01	0.02	0.06	0.41	0	0.49	k141_3421451_k141_3421451_1;k141_3421451_k141_3421451_2	PF00106;PF08659	PF00120;PF00106;PF08659;PF13561	bin.103
k141_3421451	deepbgc	0.1.0	deepbgc	k141_3421451_3484-5197.1	3484	5197	1713	1	1	0	0.51011	antibacterial	0.86	0.06	0.17	0.26		0	0.12	0.07	0.31	0.21	0.03	0.3	k141_3421451_k141_3421451_5		PF02321	bin.103
k141_39569631	deepbgc	0.1.0	deepbgc	k141_39569631_3945-6778.1	3945	6778	2833	2	3	0	0.53068		0.42	0.03	0.3	0.14		0	0.08	0.17	0.27	0.23	0.03	0.27	k141_39569631_k141_39569631_5;k141_39569631_k141_39569631_6		PF00490;PF00069;PF07714	bin.103
k141_46810416	deepbgc	0.1.0	deepbgc	k141_46810416_970-1834.1	970	1834	864	1	1	0	0.76329	antibacterial	0.86	0.06	0.17	0.24		0	0.09	0.08	0.34	0.2	0.03	0.32	k141_46810416_k141_46810416_2		PF05721	bin.103
k141_39700821	deepbgc	0.1.0	deepbgc	k141_39700821_103-697.1	103	697	594	1	1	0	0.50825	antibacterial	0.87	0.06	0.17	0.26		0	0.09	0.07	0.33	0.21	0.03	0.32	k141_39700821_k141_39700821_1		PF00475	bin.103
k141_25314670	deepbgc	0.1.0	deepbgc	k141_25314670_38-1640.1	38	1640	1602	1	2	0	0.59967	antibacterial	0.87	0.06	0.17	0.26		0	0.09	0.07	0.32	0.22	0.03	0.31	k141_25314670_k141_25314670_1		PF01808;PF02142	bin.103
k141_25314670	deepbgc	0.1.0	deepbgc	k141_25314670_3594-4962.1	3594	4962	1368	1	1	0	0.52249	antibacterial	0.87	0.06	0.17	0.26		0	0.09	0.07	0.33	0.21	0.03	0.32	k141_25314670_k141_25314670_4		PF04185	bin.103
k141_25314670	deepbgc	0.1.0	deepbgc	k141_25314670_6343-7150.1	6343	7150	807	1	1	0	0.68232	antibacterial	0.86	0.06	0.17	0.24		0	0.09	0.08	0.34	0.2	0.03	0.32	k141_25314670_k141_25314670_6		PF05721	bin.103
k141_25553323	deepbgc	0.1.0	deepbgc	k141_25553323_826-3445.1	826	3445	2619	2	5	0	0.60689	antibacterial	0.83	0.05	0.18	0.25		0	0.09	0.19	0.28	0.17	0.03	0.28	k141_25553323_k141_25553323_2;k141_25553323_k141_25553323_3		PF03704;PF13360;PF01436;PF08450;PF10282	bin.103
k141_32684287	deepbgc	0.1.0	deepbgc	k141_32684287_0-3145.1	0	3145	3145	2	2	0	0.72232	antibacterial	0.8	0.06	0.16	0.27		0	0.09	0.06	0.36	0.21	0.04	0.3	k141_32684287_k141_32684287_1;k141_32684287_k141_32684287_2		PF12831;PF00331	bin.103
k141_25616967	deepbgc	0.1.0	deepbgc	k141_25616967_0-6039.1	0	6039	6039	6	7	0	0.59745	antibacterial	0.85	0.08	0.19	0.27		0	0.09	0.07	0.33	0.21	0.03	0.32	k141_25616967_k141_25616967_1;k141_25616967_k141_25616967_2;k141_25616967_k141_25616967_3;k141_25616967_k141_25616967_4;k141_25616967_k141_25616967_5;k141_25616967_k141_25616967_6		PF00754;PF05572;PF00413;PF04362;PF03747;PF02653;PF02653	bin.103
k141_32747479	deepbgc	0.1.0	deepbgc	k141_32747479_695-1811.1	695	1811	1116	1	1	0	0.55712	antibacterial	0.86	0.06	0.17	0.27		0	0.09	0.07	0.33	0.21	0.03	0.32	k141_32747479_k141_32747479_2		PF09346	bin.103
k141_11295996	deepbgc	0.1.0	deepbgc	k141_11295996_0-3418.1	0	3418	3418	4	8	1	0.77622	antibacterial	0.57	0.09	0.37	0.15	Other	0	0.16	0.53	0.14	0.05	0.01	0.14	k141_11295996_k141_11295996_1;k141_11295996_k141_11295996_2;k141_11295996_k141_11295996_3;k141_11295996_k141_11295996_4	PF00155	PF00703;PF02837;PF13364;PF05721;PF13759;PF03808;PF13941;PF00155	bin.103
k141_4054226	deepbgc	0.1.0	deepbgc	k141_4054226_1711-2791.1	1711	2791	1080	1	4	0	0.50455	antibacterial	0.84	0.06	0.2	0.25		0	0.09	0.07	0.33	0.21	0.03	0.32	k141_4054226_k141_4054226_2		PF13360;PF16529;PF00400;PF12894	bin.103
k141_33069564	deepbgc	0.1.0	deepbgc	k141_33069564_1-2096.1	1	2096	2095	3	2	0	0.63461	antibacterial	0.87	0.06	0.17	0.25		0	0.09	0.07	0.33	0.21	0.03	0.32	k141_33069564_k141_33069564_1;k141_33069564_k141_33069564_2;k141_33069564_k141_33069564_3		PF01427;PF13557	bin.103
k141_26064962	deepbgc	0.1.0	deepbgc	k141_26064962_4986-5232.1	4986	5232	246	1	1	0	0.52493	antibacterial	0.87	0.06	0.17	0.26		0	0.09	0.07	0.33	0.21	0.03	0.32	k141_26064962_k141_26064962_5		PF05593	bin.103
k141_19012212	deepbgc	0.1.0	deepbgc	k141_19012212_1-1402.1	1	1402	1401	1	3	0	0.66189	antibacterial	0.78	0.06	0.26	0.23		0.01	0.09	0.05	0.37	0.17	0.03	0.34	k141_19012212_k141_19012212_1		PF01839;PF13517;PF07593	bin.103
k141_33378147	deepbgc	0.1.0	deepbgc	k141_33378147_871-3389.1	871	3389	2518	2	2	1	0.52858	antibacterial	0.86	0.06	0.18	0.25		0	0.09	0.12	0.33	0.2	0.03	0.29	k141_33378147_k141_33378147_2;k141_33378147_k141_33378147_3	PF00903	PF00903;PF07944	bin.103
k141_11885711	deepbgc	0.1.0	deepbgc	k141_11885711_2-2998.1	2	2998	2996	3	2	0	0.56294	antibacterial	0.87	0.06	0.17	0.26		0	0.09	0.07	0.33	0.21	0.03	0.32	k141_11885711_k141_11885711_1;k141_11885711_k141_11885711_2;k141_11885711_k141_11885711_3		PF07394;PF00246	bin.103
k141_19177373	deepbgc	0.1.0	deepbgc	k141_19177373_3716-4016.1	3716	4016	300	1	1	0	0.59054	antibacterial	0.83	0.09	0.18	0.25		0	0.09	0.07	0.33	0.21	0.03	0.32	k141_19177373_k141_19177373_6		PF13810	bin.103
k141_4857865	deepbgc	0.1.0	deepbgc	k141_4857865_1-2952.1	1	2952	2951	2	2	1	0.61419	antibacterial	0.84	0.05	0.17	0.25		0	0.09	0.08	0.33	0.21	0.03	0.31	k141_4857865_k141_4857865_1;k141_4857865_k141_4857865_2	PF01596	PF17132;PF01596	bin.103
k141_19452582	deepbgc	0.1.0	deepbgc	k141_19452582_1-835.1	1	835	834	1	1	1	0.62707	antibacterial	0.83	0.06	0.17	0.3		0	0.11	0.08	0.32	0.2	0.03	0.31	k141_19452582_k141_19452582_1	PF00171	PF00171	bin.103
k141_12221008	deepbgc	0.1.0	deepbgc	k141_12221008_2-7010.1	2	7010	7008	7	26	8	0.98129	antibacterial	0.54	0.13	0.26	0.1	Saccharide	0.03	0.03	0.06	0.06	0	0.84	0.01	k141_12221008_k141_12221008_1;k141_12221008_k141_12221008_2;k141_12221008_k141_12221008_3;k141_12221008_k141_12221008_4;k141_12221008_k141_12221008_5;k141_12221008_k141_12221008_6;k141_12221008_k141_12221008_7	PF02719;PF00106;PF00534;PF04321;PF07993;PF00535;PF01370;PF08659	PF02811;PF13641;PF10111;PF00535;PF13506;PF13632;PF13439;PF13579;PF00534;PF13692;PF13524;PF02719;PF04321;PF01370;PF00106;PF08659;PF16363;PF01073;PF07993;PF13460;PF13561;PF04321;PF01370;PF16363;PF13704;PF03352	bin.103
k141_41133416	deepbgc	0.1.0	deepbgc	k141_41133416_1-1935.1	1	1935	1934	3	3	0	0.79229	antibacterial	0.85	0.07	0.17	0.24		0	0.09	0.08	0.33	0.21	0.03	0.32	k141_41133416_k141_41133416_1;k141_41133416_k141_41133416_2;k141_41133416_k141_41133416_3		PF05721;PF13646;PF13646	bin.103
k141_19483298	deepbgc	0.1.0	deepbgc	k141_19483298_2637-8546.1	2637	8546	5909	4	2	1	0.61316	antibacterial	0.84	0.06	0.17	0.26		0	0.08	0.05	0.32	0.21	0.07	0.32	k141_19483298_k141_19483298_3;k141_19483298_k141_19483298_4;k141_19483298_k141_19483298_5;k141_19483298_k141_19483298_6	PF01757	PF13229;PF01757	bin.103
k141_33817067	deepbgc	0.1.0	deepbgc	k141_33817067_109-3688.1	109	3688	3579	4	15	2	0.55879		0.34	0.46	0.2	0.04		0.01	0.03	0.32	0.03	0.19	0.18	0.24	k141_33817067_k141_33817067_1;k141_33817067_k141_33817067_2;k141_33817067_k141_33817067_3;k141_33817067_k141_33817067_4	PF08242;PF08241	PF02656;PF13489;PF13847;PF05401;PF08241;PF08242;PF13649;PF01209;PF05724;PF05175;PF14559;PF13432;PF13632;PF13641;PF13506	bin.103
k141_12312730	deepbgc	0.1.0	deepbgc	k141_12312730_1903-2437.1	1903	2437	534	1	1	0	0.54212	antibacterial	0.87	0.06	0.17	0.26		0	0.09	0.07	0.33	0.21	0.03	0.32	k141_12312730_k141_12312730_4		PF08909	bin.103
k141_55432057	deepbgc	0.1.0	deepbgc	k141_55432057_1-6855.1	1	6855	6854	7	20	5	0.79533		0.31	0.47	0.2	0.05	Saccharide	0.03	0.03	0.14	0.03	0.06	0.6	0.12	k141_55432057_k141_55432057_1;k141_55432057_k141_55432057_2;k141_55432057_k141_55432057_3;k141_55432057_k141_55432057_4;k141_55432057_k141_55432057_5;k141_55432057_k141_55432057_6;k141_55432057_k141_55432057_7	PF02894;PF01408;PF08241;PF00535;PF08242	PF02661;PF04014;PF06210;PF02894;PF01408;PF03447;PF13489;PF13847;PF02353;PF03141;PF01209;PF08241;PF05148;PF08242;PF13649;PF05175;PF00535;PF10111;PF13641;PF13704	bin.103
k141_5049966	deepbgc	0.1.0	deepbgc	k141_5049966_0-7210.1	0	7210	7210	5	4	1	0.69068	antibacterial	0.57	0.11	0.3	0.17		0	0.16	0.45	0.16	0.08	0.04	0.16	k141_5049966_k141_5049966_1;k141_5049966_k141_5049966_2;k141_5049966_k141_5049966_3;k141_5049966_k141_5049966_4;k141_5049966_k141_5049966_5	PF00155	PF00155;PF00293;PF12831;PF00275	bin.103
k141_5066247	deepbgc	0.1.0	deepbgc	k141_5066247_5421-10008.1	5421	10008	4587	4	16	1	0.66954	antibacterial	0.82	0.06	0.3	0.19	Saccharide	0	0.02	0.05	0.06	0.09	0.74	0.04	k141_5066247_k141_5066247_6;k141_5066247_k141_5066247_7;k141_5066247_k141_5066247_8;k141_5066247_k141_5066247_9	PF00535	PF13185;PF01590;PF13492;PF07536;PF07568;PF13581;PF02518;PF01973;PF04263;PF12555;PF11382;PF13641;PF00535;PF10111;PF12804;PF13506	bin.103
k141_26848606	deepbgc	0.1.0	deepbgc	k141_26848606_0-7192.1	0	7192	7192	6	8	3	0.75259	antibacterial	0.67	0.07	0.28	0.21		0.01	0.04	0.46	0.09	0.07	0.29	0.07	k141_26848606_k141_26848606_1;k141_26848606_k141_26848606_2;k141_26848606_k141_26848606_3;k141_26848606_k141_26848606_4;k141_26848606_k141_26848606_5;k141_26848606_k141_26848606_6	PF00583;PF00534;PF01075	PF04413;PF00534;PF02606;PF03279;PF01075;PF01609;PF00583;PF13444	bin.103
k141_19727229	deepbgc	0.1.0	deepbgc	k141_19727229_1-5619.1	1	5619	5618	6	14	3	0.6292	antibacterial	0.64	0.15	0.1	0.11	Polyketide	0	0.2	0.1	0.52	0.3	0.01	0.02	k141_19727229_k141_19727229_1;k141_19727229_k141_19727229_2;k141_19727229_k141_19727229_3;k141_19727229_k141_19727229_4;k141_19727229_k141_19727229_5;k141_19727229_k141_19727229_6	PF02801;PF00109;PF00108	PF00899;PF00581;PF01078;PF00005;PF13555;PF02463;PF13304;PF13476;PF01850;PF02801;PF00109;PF00108;PF14573;PF00550	bin.103
k141_41411533	deepbgc	0.1.0	deepbgc	k141_41411533_1960-2299.1	1960	2299	339	1	1	0	0.50097	antibacterial	0.87	0.06	0.17	0.26		0	0.09	0.07	0.33	0.21	0.03	0.32	k141_41411533_k141_41411533_3		PF00543	bin.103
k141_5224581	deepbgc	0.1.0	deepbgc	k141_5224581_1-541.1	1	541	540	1	1	0	0.66648	antibacterial	0.85	0.08	0.17	0.26		0.03	0.1	0.06	0.36	0.17	0.02	0.3	k141_5224581_k141_5224581_1		PF07859	bin.103
k141_34154279	deepbgc	0.1.0	deepbgc	k141_34154279_3005-3701.1	3005	3701	696	1	1	0	0.51234	antibacterial	0.86	0.07	0.17	0.26		0	0.09	0.07	0.32	0.22	0.03	0.32	k141_34154279_k141_34154279_4		PF13646	bin.103
k141_5326767	deepbgc	0.1.0	deepbgc	k141_5326767_1-5228.1	1	5228	5227	5	8	1	0.65647	antibacterial	0.8	0.06	0.24	0.27		0	0.03	0.35	0.25	0.15	0.03	0.23	k141_5326767_k141_5326767_1;k141_5326767_k141_5326767_2;k141_5326767_k141_5326767_3;k141_5326767_k141_5326767_4;k141_5326767_k141_5326767_5	PF01118	PF03704;PF00486;PF04616;PF01960;PF02774;PF01118;PF00657;PF13472	bin.103
k141_34317935	deepbgc	0.1.0	deepbgc	k141_34317935_2133-2685.1	2133	2685	552	1	1	0	0.54338	antibacterial	0.86	0.07	0.17	0.25		0	0.08	0.15	0.28	0.2	0.03	0.31	k141_34317935_k141_34317935_3		PF00198	bin.103
k141_56023958	deepbgc	0.1.0	deepbgc	k141_56023958_5396-7557.1	5396	7557	2161	3	7	0	0.60416	antibacterial	0.82	0.01	0.04	0.06		0	0.03	0.19	0.04	0.4	0.02	0.35	k141_56023958_k141_56023958_4;k141_56023958_k141_56023958_5;k141_56023958_k141_56023958_6		PF12833;PF00165;PF02311;PF14525;PF07883;PF05721;PF00211	bin.103
k141_34637572	deepbgc	0.1.0	deepbgc	k141_34637572_529-3350.1	529	3350	2821	4	7	0	0.6082	antibacterial	0.85	0.07	0.16	0.25		0.11	0.07	0.1	0.32	0.16	0.02	0.27	k141_34637572_k141_34637572_2;k141_34637572_k141_34637572_3;k141_34637572_k141_34637572_4;k141_34637572_k141_34637572_5		PF02744;PF16268;PF01087;PF01207;PF00977;PF05690;PF00685	bin.103
k141_34658230	deepbgc	0.1.0	deepbgc	k141_34658230_2-3398.1	2	3398	3396	5	9	0	0.76122	antibacterial	0.73	0.08	0.14	0.23		0	0.07	0.11	0.3	0.27	0.01	0.27	k141_34658230_k141_34658230_1;k141_34658230_k141_34658230_2;k141_34658230_k141_34658230_3;k141_34658230_k141_34658230_4;k141_34658230_k141_34658230_5		PF01261;PF12867;PF01909;PF08780;PF00326;PF00756;PF02129;PF12146;PF02897	bin.103
k141_5912194	deepbgc	0.1.0	deepbgc	k141_5912194_989-2036.1	989	2036	1047	1	4	2	0.56281	inhibitor	0.29	0.05	0.66	0.06	Polyketide	0	0.21	0.06	0.77	0.01	0.01	0.01	k141_5912194_k141_5912194_2	PF08240;PF00107	PF08240;PF16912;PF00107;PF13602	bin.103
k141_5912194	deepbgc	0.1.0	deepbgc	k141_5912194_3280-4498.1	3280	4498	1218	1	3	0	0.56397	antibacterial-antifungal	0.71	0.05	0.16	0.51	Polyketide	0	0.01	0.23	0.73	0.02	0.01	0.01	k141_5912194_k141_5912194_4		PF07690;PF00083;PF13347	bin.103
k141_34850867	deepbgc	0.1.0	deepbgc	k141_34850867_3725-4187.1	3725	4187	462	1	1	0	0.50484	antibacterial	0.87	0.06	0.17	0.26		0	0.09	0.07	0.33	0.21	0.03	0.32	k141_34850867_k141_34850867_6		PF12158	bin.103
k141_34871328	deepbgc	0.1.0	deepbgc	k141_34871328_1-142.1	1	142	141	1	1	0	0.6393	antibacterial	0.87	0.06	0.17	0.26		0	0.09	0.07	0.33	0.21	0.03	0.32	k141_34871328_k141_34871328_1		PF05593	bin.103
k141_13364433	deepbgc	0.1.0	deepbgc	k141_13364433_2-3486.1	2	3486	3484	3	5	0	0.54414	antibacterial	0.87	0.06	0.17	0.26		0	0.11	0.06	0.32	0.21	0.03	0.31	k141_13364433_k141_13364433_1;k141_13364433_k141_13364433_2;k141_13364433_k141_13364433_3		PF07394;PF07587;PF07583;PF07635;PF00144	bin.103
k141_6179949	deepbgc	0.1.0	deepbgc	k141_6179949_0-282.1	0	282	282	1	1	0	0.5712	antibacterial	0.8	0.04	0.16	0.46	Polyketide	0	0	0.01	0.92	0.01	0.01	0.05	k141_6179949_k141_6179949_1		PF07690	bin.103
k141_35150360	deepbgc	0.1.0	deepbgc	k141_35150360_0-4199.1	0	4199	4199	5	5	0	0.80422	antibacterial	0.93	0.05	0.05	0.11		0	0	0.04	0.44	0.04	0.01	0.48	k141_35150360_k141_35150360_1;k141_35150360_k141_35150360_2;k141_35150360_k141_35150360_3;k141_35150360_k141_35150360_4;k141_35150360_k141_35150360_5		PF05593;PF00920;PF01565;PF02156;PF00528	bin.103
k141_6409305	deepbgc	0.1.0	deepbgc	k141_6409305_0-7074.1	0	7074	7074	7	17	1	0.75514	antibacterial	0.67	0.08	0.15	0.22	Saccharide	0.02	0.01	0.05	0.03	0.03	0.83	0.04	k141_6409305_k141_6409305_1;k141_6409305_k141_6409305_2;k141_6409305_k141_6409305_3;k141_6409305_k141_6409305_4;k141_6409305_k141_6409305_5;k141_6409305_k141_6409305_6;k141_6409305_k141_6409305_7	PF00534	PF00294;PF13579;PF13439;PF00534;PF13692;PF13579;PF13439;PF00534;PF13692;PF13524;PF01220;PF13407;PF00117;PF00532;PF13650;PF13975;PF09286	bin.103
k141_35275838	deepbgc	0.1.0	deepbgc	k141_35275838_1-2341.1	1	2341	2340	2	4	0	0.66321	antibacterial	0.89	0.08	0.15	0.25		0	0.08	0.07	0.34	0.22	0.03	0.31	k141_35275838_k141_35275838_1;k141_35275838_k141_35275838_2		PF02449;PF08532;PF08533;PF04072	bin.103
k141_35275838	deepbgc	0.1.0	deepbgc	k141_35275838_5044-5860.1	5044	5860	816	1	1	0	0.68094	antibacterial	0.87	0.06	0.17	0.26		0	0.09	0.07	0.33	0.21	0.04	0.31	k141_35275838_k141_35275838_7		PF07091	bin.103
k141_6534175	deepbgc	0.1.0	deepbgc	k141_6534175_2-326.1	2	326	324	1	1	0	0.60788	antibacterial	0.86	0.07	0.17	0.26		0	0.09	0.07	0.29	0.3	0.02	0.27	k141_6534175_k141_6534175_1		PF05685	bin.103
k141_6534175	deepbgc	0.1.0	deepbgc	k141_6534175_1406-3641.1	1406	3641	2235	1	1	0	0.50206	antibacterial	0.87	0.07	0.17	0.26		0	0.09	0.07	0.33	0.21	0.03	0.32	k141_6534175_k141_6534175_3		PF08532	bin.103
k141_13869906	deepbgc	0.1.0	deepbgc	k141_13869906_0-3619.1	0	3619	3619	3	4	0	0.84991	antibacterial	0.74	0.06	0.15	0.37		0	0.11	0.08	0.33	0.19	0.03	0.3	k141_13869906_k141_13869906_1;k141_13869906_k141_13869906_2;k141_13869906_k141_13869906_3		PF02366;PF13231;PF06439;PF05721	bin.103
k141_42888126	deepbgc	0.1.0	deepbgc	k141_42888126_1-3025.1	1	3025	3024	3	3	0	0.55094	antibacterial	0.72	0.14	0.16	0.2	RiPP	0.01	0.04	0.07	0.25	0.54	0.02	0.09	k141_42888126_k141_42888126_1;k141_42888126_k141_42888126_2;k141_42888126_k141_42888126_3		PF02896;PF00398;PF13649	bin.103
k141_56993656	deepbgc	0.1.0	deepbgc	k141_56993656_765-2127.1	765	2127	1362	1	1	0	0.55033	antibacterial	0.87	0.06	0.17	0.26		0	0.09	0.07	0.33	0.21	0.03	0.32	k141_56993656_k141_56993656_2		PF08811	bin.103
k141_13957367	deepbgc	0.1.0	deepbgc	k141_13957367_0-5016.1	0	5016	5016	5	8	0	0.83348	antibacterial	0.77	0.09	0.26	0.24		0.03	0.08	0.11	0.34	0.15	0.07	0.27	k141_13957367_k141_13957367_1;k141_13957367_k141_13957367_2;k141_13957367_k141_13957367_3;k141_13957367_k141_13957367_4;k141_13957367_k141_13957367_5		PF01839;PF13517;PF03102;PF00793;PF01872;PF07593;PF01839;PF13517	bin.103
k141_14049180	deepbgc	0.1.0	deepbgc	k141_14049180_0-4292.1	0	4292	4292	5	10	0	0.69993	antibacterial	0.76	0.06	0.13	0.27		0	0.09	0.1	0.31	0.26	0.02	0.25	k141_14049180_k141_14049180_1;k141_14049180_k141_14049180_2;k141_14049180_k141_14049180_3;k141_14049180_k141_14049180_4;k141_14049180_k141_14049180_5		PF00144;PF04794;PF12645;PF07638;PF04542;PF08281;PF04545;PF13384;PF13490;PF03888	bin.103
k141_21354881	deepbgc	0.1.0	deepbgc	k141_21354881_288-3741.1	288	3741	3453	3	5	0	0.56564	antibacterial	0.83	0.05	0.16	0.28		0	0.09	0.07	0.33	0.21	0.03	0.32	k141_21354881_k141_21354881_2;k141_21354881_k141_21354881_3;k141_21354881_k141_21354881_4		PF13519;PF00092;PF13672;PF16697;PF13367	bin.103
k141_57313634	deepbgc	0.1.0	deepbgc	k141_57313634_651-1800.1	651	1800	1149	1	2	1	0.56846	antibacterial	0.84	0.06	0.17	0.26		0	0.09	0.07	0.33	0.21	0.03	0.32	k141_57313634_k141_57313634_2	PF01757	PF07786;PF01757	bin.103
k141_57318621	deepbgc	0.1.0	deepbgc	k141_57318621_1-463.1	1	463	462	1	1	0	0.5872	antibacterial	0.86	0.06	0.18	0.26		0	0.09	0.07	0.33	0.21	0.03	0.32	k141_57318621_k141_57318621_1		PF04299	bin.103
k141_57323260	deepbgc	0.1.0	deepbgc	k141_57323260_0-10855.1	0	10855	10855	8	16	2	0.75049		0.44	0.35	0.23	0.04	RiPP	0	0	0.28	0.03	0.53	0	0.16	k141_57323260_k141_57323260_1;k141_57323260_k141_57323260_2;k141_57323260_k141_57323260_3;k141_57323260_k141_57323260_4;k141_57323260_k141_57323260_5;k141_57323260_k141_57323260_6;k141_57323260_k141_57323260_7;k141_57323260_k141_57323260_8	PF08242;PF08241	PF07944;PF16375;PF02638;PF00082;PF09286;PF01209;PF13489;PF13847;PF08241;PF08242;PF13649;PF12215;PF04685;PF09360;PF01336;PF00152	bin.103
k141_57330536	deepbgc	0.1.0	deepbgc	k141_57330536_3017-3428.1	3017	3428	411	1	1	0	0.5825	antibacterial	0.87	0.06	0.17	0.26		0	0.09	0.07	0.33	0.21	0.03	0.32	k141_57330536_k141_57330536_3		PF05593	bin.103
k141_50209852	deepbgc	0.1.0	deepbgc	k141_50209852_0-2903.1	0	2903	2903	3	11	1	0.66646	antibacterial	0.72	0.06	0.14	0.25	Saccharide	0	0.09	0.04	0.15	0.12	0.51	0.11	k141_50209852_k141_50209852_1;k141_50209852_k141_50209852_2;k141_50209852_k141_50209852_3	PF00535	PF03552;PF13632;PF13641;PF13506;PF00535;PF04886;PF07638;PF04545;PF00196;PF08281;PF13384	bin.110
k141_7190475	deepbgc	0.1.0	deepbgc	k141_7190475_1-4641.1	1	4641	4640	5	7	1	0.82164	antibacterial	0.84	0.07	0.17	0.28		0	0.09	0.13	0.29	0.19	0.03	0.34	k141_7190475_k141_7190475_1;k141_7190475_k141_7190475_2;k141_7190475_k141_7190475_3;k141_7190475_k141_7190475_4;k141_7190475_k141_7190475_5	PF01243	PF01321;PF04978;PF12867;PF12900;PF01243;PF02129;PF08530	bin.110
k141_21535627	deepbgc	0.1.0	deepbgc	k141_21535627_394-4802.1	394	4802	4408	5	8	1	0.61029	antibacterial	0.73	0.05	0.2	0.33	Polyketide	0	0.06	0.09	0.72	0.05	0.03	0.07	k141_21535627_k141_21535627_2;k141_21535627_k141_21535627_3;k141_21535627_k141_21535627_4;k141_21535627_k141_21535627_5;k141_21535627_k141_21535627_6	PF00378	PF13432;PF13428;PF13414;PF02515;PF02310;PF01642;PF00378;PF16113	bin.110
k141_21452	deepbgc	0.1.0	deepbgc	k141_21452_820-1378.1	820	1378	558	1	1	0	0.50882	antibacterial	0.83	0.06	0.21	0.26		0	0.05	0.19	0.28	0.2	0.03	0.3	k141_21452_k141_21452_2		PF00486	bin.110
k141_35948333	deepbgc	0.1.0	deepbgc	k141_35948333_2-5047.1	2	5047	5045	5	11	5	0.72469	antibacterial	0.68	0.1	0.2	0.03		0.01	0.24	0.2	0.23	0.13	0.14	0.14	k141_35948333_k141_35948333_1;k141_35948333_k141_35948333_2;k141_35948333_k141_35948333_3;k141_35948333_k141_35948333_4;k141_35948333_k141_35948333_5	PF00501;PF00155;PF00106;PF01041;PF08659	PF13193;PF00501;PF16177;PF00155;PF01053;PF00266;PF01041;PF13561;PF00106;PF08659;PF00496	bin.110
k141_35960727	deepbgc	0.1.0	deepbgc	k141_35960727_2-1750.1	2	1750	1748	2	8	0	0.6226	antibacterial	0.56	0.24	0.19	0.06	RiPP	0	0	0.06	0.01	0.89	0.03	0.02	k141_35960727_k141_35960727_1;k141_35960727_k141_35960727_2		PF12698;PF12679;PF01061;PF12730;PF13304;PF00005;PF13555;PF13476	bin.110
k141_14466981	deepbgc	0.1.0	deepbgc	k141_14466981_1-535.1	1	535	534	1	1	0	0.53323	antibacterial	0.87	0.06	0.17	0.26		0	0.08	0.17	0.29	0.18	0.03	0.3	k141_14466981_k141_14466981_1		PF00490	bin.110
k141_14466981	deepbgc	0.1.0	deepbgc	k141_14466981_1187-2432.1	1187	2432	1245	1	1	1	0.54188	antibacterial	0.85	0.06	0.2	0.27		0	0.01	0.5	0.02	0.02	0	0.45	k141_14466981_k141_14466981_3	PF00202	PF00202	bin.110
k141_43170056	deepbgc	0.1.0	deepbgc	k141_43170056_517-1204.1	517	1204	687	1	2	0	0.50989	antibacterial	0.84	0.06	0.18	0.25		0	0.05	0.19	0.24	0.28	0.03	0.26	k141_43170056_k141_43170056_2		PF00072;PF00486	bin.110
k141_43170056	deepbgc	0.1.0	deepbgc	k141_43170056_2231-2753.1	2231	2753	522	1	1	1	0.50445	antibacterial	0.55	0.03	0.46	0.13	Polyketide-Terpene	0	0.02	0	0.8	0	0.02	0.91	k141_43170056_k141_43170056_4	PF00348	PF00348	bin.110
k141_14504769	deepbgc	0.1.0	deepbgc	k141_14504769_2-2613.1	2	2613	2611	2	12	0	0.74253	antibacterial	0.8	0.07	0.07	0.26		0.01	0.09	0.09	0.32	0.33	0.02	0.18	k141_14504769_k141_14504769_1;k141_14504769_k141_14504769_2		PF08281;PF00196;PF13936;PF13551;PF04545;PF13384;PF13518;PF16968;PF00072;PF02518;PF07730;PF13185	bin.110
k141_43201623	deepbgc	0.1.0	deepbgc	k141_43201623_2-3062.1	2	3062	3060	4	3	0	0.60378	antibacterial	0.61	0.05	0.12	0.17		0	0.05	0.39	0.19	0.17	0.02	0.21	k141_43201623_k141_43201623_1;k141_43201623_k141_43201623_2;k141_43201623_k141_43201623_3;k141_43201623_k141_43201623_4		PF00230;PF00440;PF14301	bin.110
k141_7379041	deepbgc	0.1.0	deepbgc	k141_7379041_301-1428.1	301	1428	1127	2	9	0	0.6587	antibacterial	0.82	0.09	0.15	0.34		0.01	0.1	0.11	0.29	0.22	0.04	0.29	k141_7379041_k141_7379041_2;k141_7379041_k141_7379041_3		PF13384;PF13936;PF13518;PF13551;PF06056;PF13011;PF13565;PF13592;PF13358	bin.110
k141_7407018	deepbgc	0.1.0	deepbgc	k141_7407018_0-7654.1	0	7654	7654	10	21	10	0.95622	antibacterial	0.61	0.28	0.16	0.16	Polyketide	0	0.16	0.07	0.83	0	0.06	0.01	k141_7407018_k141_7407018_1;k141_7407018_k141_7407018_2;k141_7407018_k141_7407018_3;k141_7407018_k141_7407018_4;k141_7407018_k141_7407018_5;k141_7407018_k141_7407018_6;k141_7407018_k141_7407018_7;k141_7407018_k141_7407018_8;k141_7407018_k141_7407018_9;k141_7407018_k141_7407018_10	PF08541;PF01039;PF00109;PF00698;PF00106;PF08545;PF02801;PF01370;PF08659;PF00108	PF00512;PF01590;PF14417;PF01039;PF03255;PF01039;PF13561;PF13460;PF00106;PF08659;PF03435;PF01370;PF00698;PF08541;PF08545;PF00108;PF00550;PF02801;PF00109;PF13556;PF00126	bin.110
k141_43287038	deepbgc	0.1.0	deepbgc	k141_43287038_0-1669.1	0	1669	1669	2	6	4	0.58904	antibacterial	0.84	0.06	0.07	0.22		0.01	0.18	0.14	0.45	0.14	0.02	0.1	k141_43287038_k141_43287038_1;k141_43287038_k141_43287038_2	PF08028;PF00441;PF02771;PF02770	PF12146;PF12697;PF02771;PF02770;PF00441;PF08028	bin.110
k141_7440311	deepbgc	0.1.0	deepbgc	k141_7440311_0-3076.1	0	3076	3076	5	4	0	0.63609	antibacterial	0.87	0.08	0.17	0.24		0	0.08	0.12	0.35	0.19	0.04	0.28	k141_7440311_k141_7440311_1;k141_7440311_k141_7440311_2;k141_7440311_k141_7440311_3;k141_7440311_k141_7440311_4;k141_7440311_k141_7440311_5		PF01658;PF12840;PF01022;PF02604	bin.110
k141_14617628	deepbgc	0.1.0	deepbgc	k141_14617628_0-5694.1	0	5694	5694	7	8	4	0.95951	antibacterial	0.67	0.12	0.18	0.1		0.14	0.09	0.1	0.25	0.11	0.01	0.42	k141_14617628_k141_14617628_1;k141_14617628_k141_14617628_2;k141_14617628_k141_14617628_3;k141_14617628_k141_14617628_4;k141_14617628_k141_14617628_5;k141_14617628_k141_14617628_6;k141_14617628_k141_14617628_7	PF00106;PF00067;PF00108;PF08659	PF00108;PF00296;PF00067;PF00291;PF00106;PF08659;PF13561;PF03737	bin.110
k141_50493986	deepbgc	0.1.0	deepbgc	k141_50493986_2-5286.1	2	5286	5284	5	6	1	0.7322	antibacterial	0.69	0.04	0.12	0.18	RiPP	0	0.03	0.19	0.1	0.59	0.02	0.09	k141_50493986_k141_50493986_1;k141_50493986_k141_50493986_2;k141_50493986_k141_50493986_3;k141_50493986_k141_50493986_4;k141_50493986_k141_50493986_5	PF01039	PF05378;PF01039;PF00005;PF03193;PF02653;PF02653	bin.110
k141_29020452	deepbgc	0.1.0	deepbgc	k141_29020452_0-1286.1	0	1286	1286	2	3	1	0.55285	antibacterial	0.82	0.12	0.17	0.25		0.11	0.04	0.14	0.29	0.16	0.03	0.28	k141_29020452_k141_29020452_1;k141_29020452_k141_29020452_2	PF00355	PF13442;PF00034;PF00355	bin.110
k141_21907152	deepbgc	0.1.0	deepbgc	k141_21907152_2056-3469.1	2056	3469	1413	1	2	1	0.52281	antibacterial	0.85	0.05	0.16	0.25	Saccharide	0	0.03	0.03	0.22	0.09	0.5	0.18	k141_21907152_k141_21907152_3	PF02397	PF13727;PF02397	bin.110
k141_50633163	deepbgc	0.1.0	deepbgc	k141_50633163_2-2122.1	2	2122	2120	3	5	0	0.58951	antibacterial	0.86	0.07	0.17	0.26		0	0.07	0.15	0.3	0.2	0.03	0.3	k141_50633163_k141_50633163_1;k141_50633163_k141_50633163_2;k141_50633163_k141_50633163_3		PF08245;PF00448;PF01225;PF00809;PF01288	bin.110
k141_43513007	deepbgc	0.1.0	deepbgc	k141_43513007_1703-2507.1	1703	2507	804	1	1	0	0.53304	antibacterial	0.86	0.07	0.17	0.26		0	0.08	0.13	0.32	0.2	0.03	0.28	k141_43513007_k141_43513007_3		PF01872	bin.110
k141_14817099	deepbgc	0.1.0	deepbgc	k141_14817099_0-351.1	0	351	351	1	2	0	0.52786	antibacterial	0.87	0.07	0.16	0.26		0	0.09	0.07	0.34	0.2	0.03	0.32	k141_14817099_k141_14817099_1		PF02308;PF08592	bin.110
k141_7648969	deepbgc	0.1.0	deepbgc	k141_7648969_180-1824.1	180	1824	1644	1	2	1	0.62922	antibacterial	0.92	0.01	0.04	0.07	Polyketide	0	0.23	0.23	0.54	0	0	0	k141_7648969_k141_7648969_1	PF00501	PF13193;PF00501	bin.110
k141_7668535	deepbgc	0.1.0	deepbgc	k141_7668535_0-3292.1	0	3292	3292	4	3	0	0.66556	antibacterial	0.86	0.06	0.17	0.26		0	0.09	0.07	0.33	0.21	0.03	0.32	k141_7668535_k141_7668535_1;k141_7668535_k141_7668535_2;k141_7668535_k141_7668535_3;k141_7668535_k141_7668535_4		PF04041;PF01734;PF03007	bin.110
k141_29203970	deepbgc	0.1.0	deepbgc	k141_29203970_917-1319.1	917	1319	402	1	1	0	0.52548	antibacterial	0.55	0.05	0.11	0.2		0	0.07	0.05	0.28	0.16	0.03	0.44	k141_29203970_k141_29203970_2		PF00027	bin.110
k141_43591904	deepbgc	0.1.0	deepbgc	k141_43591904_325-1555.1	325	1555	1230	1	3	0	0.59286	antibacterial	0.67	0.05	0.15	0.36	Polyketide	0.01	0.01	0.21	0.73	0	0.02	0.04	k141_43591904_k141_43591904_2		PF05977;PF13347;PF07690	bin.110
k141_43600443	deepbgc	0.1.0	deepbgc	k141_43600443_2-2135.1	2	2135	2133	1	1	0	0.64653	antibacterial	0.86	0.06	0.16	0.26		0	0.09	0.07	0.34	0.21	0.05	0.31	k141_43600443_k141_43600443_1		PF01804	bin.110
k141_43612916	deepbgc	0.1.0	deepbgc	k141_43612916_2-4429.1	2	4429	4427	5	12	0	0.5919	antibacterial	0.75	0.05	0.16	0.14		0	0.1	0.21	0.09	0.4	0.03	0.17	k141_43612916_k141_43612916_1;k141_43612916_k141_43612916_2;k141_43612916_k141_43612916_3;k141_43612916_k141_43612916_4;k141_43612916_k141_43612916_5		PF03734;PF02310;PF01642;PF03308;PF02492;PF01656;PF13191;PF03029;PF13604;PF13521;PF13555;PF13399	bin.110
k141_7731405	deepbgc	0.1.0	deepbgc	k141_7731405_1125-3817.1	1125	3817	2692	2	3	3	0.56106	antibacterial	0.66	0.1	0.23	0.35	Polyketide	0.01	0.02	0.03	0.57	0.3	0	0.08	k141_7731405_k141_7731405_2;k141_7731405_k141_7731405_3	PF01494;PF01266;PF00128	PF00128;PF01266;PF01494	bin.110
k141_7756284	deepbgc	0.1.0	deepbgc	k141_7756284_1-3458.1	1	3458	3457	3	7	1	0.59887	antibacterial	0.8	0.05	0.1	0.23	Polyketide	0	0.25	0.16	0.6	0	0	0	k141_7756284_k141_7756284_1;k141_7756284_k141_7756284_2;k141_7756284_k141_7756284_3	PF00501	PF13604;PF00580;PF13245;PF07690;PF13193;PF00501;PF16177	bin.110
k141_50819092	deepbgc	0.1.0	deepbgc	k141_50819092_0-6417.1	0	6417	6417	7	10	0	0.709	antibacterial	0.52	0.11	0.14	0.21		0	0.06	0.31	0.19	0.19	0.01	0.25	k141_50819092_k141_50819092_1;k141_50819092_k141_50819092_2;k141_50819092_k141_50819092_3;k141_50819092_k141_50819092_4;k141_50819092_k141_50819092_5;k141_50819092_k141_50819092_6;k141_50819092_k141_50819092_7		PF02812;PF00027;PF00196;PF13191;PF13401;PF13424;PF13374;PF13432;PF03545;PF01699	bin.110
k141_36481578	deepbgc	0.1.0	deepbgc	k141_36481578_0-1341.1	0	1341	1341	1	2	1	0.54989	antibacterial	0.83	0.06	0.17	0.3		0	0.12	0.08	0.31	0.19	0.03	0.33	k141_36481578_k141_36481578_1	PF00171	PF00171;PF05893	bin.110
k141_36481578	deepbgc	0.1.0	deepbgc	k141_36481578_3289-4171.1	3289	4171	882	1	6	2	0.52558	antibacterial	0.67	0.21	0.19	0.3	Polyketide	0.01	0.11	0.07	0.68	0.01	0.27	0.04	k141_36481578_k141_36481578_3	PF01370;PF04321	PF05368;PF01370;PF13460;PF01073;PF04321;PF16363	bin.110
k141_7781680	deepbgc	0.1.0	deepbgc	k141_7781680_0-4303.1	0	4303	4303	5	8	0	0.58189	antibacterial	0.7	0.04	0.14	0.2	RiPP	0	0.04	0.2	0.08	0.59	0	0.1	k141_7781680_k141_7781680_1;k141_7781680_k141_7781680_2;k141_7781680_k141_7781680_3;k141_7781680_k141_7781680_4;k141_7781680_k141_7781680_5		PF00437;PF13191;PF00005;PF09548;PF00482;PF00482;PF04239;PF08386	bin.110
k141_43671051	deepbgc	0.1.0	deepbgc	k141_43671051_1-2506.1	1	2506	2505	2	5	1	0.60273	antibacterial	0.7	0.05	0.12	0.34	NRP	0	0.52	0.11	0.21	0.07	0.02	0.08	k141_43671051_k141_43671051_1;k141_43671051_k141_43671051_2	PF00561	PF12697;PF12146;PF00561;PF08530;PF02129	bin.110
k141_14959882	deepbgc	0.1.0	deepbgc	k141_14959882_2-1771.1	2	1771	1769	2	2	1	0.62163	antibacterial	0.83	0.06	0.17	0.3		0	0.11	0.08	0.32	0.2	0.03	0.31	k141_14959882_k141_14959882_1;k141_14959882_k141_14959882_2	PF00171	PF00171;PF06210	bin.110
k141_14959882	deepbgc	0.1.0	deepbgc	k141_14959882_7205-9435.1	7205	9435	2230	3	8	0	0.53695	antibacterial	0.78	0.05	0.12	0.14	RiPP	0	0.03	0.16	0.04	0.75	0.01	0.01	k141_14959882_k141_14959882_8;k141_14959882_k141_14959882_9;k141_14959882_k141_14959882_10		PF00005;PF02463;PF13304;PF08352;PF00005;PF13191;PF08352;PF01329	bin.110
k141_15065286	deepbgc	0.1.0	deepbgc	k141_15065286_1-4110.1	1	4110	4109	4	8	1	0.61989	antibacterial	0.67	0.04	0.1	0.44		0	0.36	0.09	0.48	0.06	0.01	0	k141_15065286_k141_15065286_1;k141_15065286_k141_15065286_2;k141_15065286_k141_15065286_3;k141_15065286_k141_15065286_4	PF00561	PF07690;PF00561;PF12146;PF12697;PF03096;PF13458;PF13433;PF01094	bin.110
k141_714240	deepbgc	0.1.0	deepbgc	k141_714240_1875-2847.1	1875	2847	972	2	8	4	0.56766	antibacterial	0.67	0.23	0.14	0.22	Polyketide	0	0.06	0.04	0.76	0.11	0.04	0.03	k141_714240_k141_714240_4;k141_714240_k141_714240_5	PF08659;PF02719;PF00106;PF01370	PF10294;PF13649;PF06325;PF05175;PF00106;PF08659;PF01370;PF02719	bin.110
k141_43805196	deepbgc	0.1.0	deepbgc	k141_43805196_1-2782.1	1	2782	2781	3	3	0	0.52758	antibacterial	0.86	0.06	0.18	0.26		0	0.08	0.18	0.29	0.19	0.03	0.28	k141_43805196_k141_43805196_1;k141_43805196_k141_43805196_2;k141_43805196_k141_43805196_3		PF00496;PF00528;PF00528	bin.110
k141_43831582	deepbgc	0.1.0	deepbgc	k141_43831582_1-14911.1	1	14911	14910	10	30	2	0.92763	antibacterial	0.59	0.1	0.21	0.11	Saccharide	0	0.03	0.04	0	0.17	0.77	0	k141_43831582_k141_43831582_1;k141_43831582_k141_43831582_2;k141_43831582_k141_43831582_3;k141_43831582_k141_43831582_4;k141_43831582_k141_43831582_5;k141_43831582_k141_43831582_6;k141_43831582_k141_43831582_7;k141_43831582_k141_43831582_8;k141_43831582_k141_43831582_9;k141_43831582_k141_43831582_10	PF00534;PF00535	PF13231;PF00534;PF13692;PF13579;PF13439;PF13579;PF00534;PF13692;PF13524;PF01061;PF03215;PF00005;PF13555;PF13401;PF00004;PF13304;PF14524;PF00535;PF13641;PF10111;PF13506;PF13632;PF00534;PF13692;PF13524;PF03734;PF00041;PF00704;PF13439;PF13579	bin.110
k141_43852894	deepbgc	0.1.0	deepbgc	k141_43852894_840-3201.1	840	3201	2361	3	15	6	0.965		0.45	0.29	0.23	0.06		0.01	0.03	0.33	0.3	0.24	0.01	0.21	k141_43852894_k141_43852894_2;k141_43852894_k141_43852894_3;k141_43852894_k141_43852894_4	PF08028;PF02771;PF08241;PF02770;PF00441;PF08242	PF05148;PF13489;PF01209;PF13847;PF08241;PF08242;PF13649;PF07021;PF13460;PF00440;PF00441;PF08028;PF11794;PF02770;PF02771	bin.110
k141_7962220	deepbgc	0.1.0	deepbgc	k141_7962220_245-1019.1	245	1019	774	1	5	0	0.53987	antibacterial	0.78	0.06	0.15	0.21		0	0.06	0.06	0.36	0.27	0.01	0.28	k141_7962220_k141_7962220_2		PF13490;PF07638;PF08281;PF04545;PF04542	bin.110
k141_7962220	deepbgc	0.1.0	deepbgc	k141_7962220_2760-3252.1	2760	3252	492	1	1	0	0.51214	antibacterial	0.87	0.06	0.17	0.26		0	0.09	0.07	0.33	0.21	0.03	0.32	k141_7962220_k141_7962220_5		PF04461	bin.110
k141_15136021	deepbgc	0.1.0	deepbgc	k141_15136021_1816-13815.1	1816	13815	11999	12	30	2	0.69734	antibacterial	0.75	0.07	0.2	0.2	Saccharide	0	0	0.06	0	0.01	0.93	0	k141_15136021_k141_15136021_2;k141_15136021_k141_15136021_3;k141_15136021_k141_15136021_4;k141_15136021_k141_15136021_5;k141_15136021_k141_15136021_6;k141_15136021_k141_15136021_7;k141_15136021_k141_15136021_8;k141_15136021_k141_15136021_9;k141_15136021_k141_15136021_10;k141_15136021_k141_15136021_11;k141_15136021_k141_15136021_12;k141_15136021_k141_15136021_13	PF00535;PF00534	PF16976;PF13144;PF08666;PF04964;PF12089;PF02518;PF13581;PF07730;PF00535;PF13641;PF00535;PF13641;PF10111;PF03808;PF13579;PF13439;PF00534;PF13692;PF13524;PF01522;PF13439;PF13579;PF00534;PF13692;PF13524;PF13524;PF00534;PF13692;PF13439;PF13579	bin.110
k141_22328477	deepbgc	0.1.0	deepbgc	k141_22328477_248-5532.1	248	5532	5284	6	8	0	0.91132	antibacterial	0.84	0.08	0.17	0.27		0	0.11	0.07	0.38	0.18	0.03	0.29	k141_22328477_k141_22328477_2;k141_22328477_k141_22328477_3;k141_22328477_k141_22328477_4;k141_22328477_k141_22328477_5;k141_22328477_k141_22328477_6;k141_22328477_k141_22328477_7		PF01012;PF01012;PF00766;PF06778;PF00296;PF00296;PF17479;PF11258	bin.110
k141_22360934	deepbgc	0.1.0	deepbgc	k141_22360934_1385-2207.1	1385	2207	822	1	11	2	0.50761	antibacterial	0.52	0.24	0.21	0.04		0	0.02	0.46	0.04	0.12	0.01	0.35	k141_22360934_k141_22360934_4	PF08242;PF08241	PF14801;PF08704;PF00398;PF01135;PF13489;PF13847;PF05175;PF13649;PF08241;PF13578;PF08242	bin.110
k141_8005979	deepbgc	0.1.0	deepbgc	k141_8005979_1-784.1	1	784	783	1	1	0	0.52193	antibacterial	0.87	0.06	0.17	0.26		0	0.09	0.07	0.33	0.21	0.03	0.32	k141_8005979_k141_8005979_1		PF10633	bin.110
k141_22379220	deepbgc	0.1.0	deepbgc	k141_22379220_2-2699.1	2	2699	2697	3	12	7	0.83828	antibacterial	0.55	0.21	0.25	0.16	Saccharide	0	0.05	0.07	0.16	0.03	0.73	0.01	k141_22379220_k141_22379220_1;k141_22379220_k141_22379220_2;k141_22379220_k141_22379220_3	PF03721;PF04321;PF02737;PF00535;PF03720;PF00984;PF01370	PF00535;PF13641;PF13704;PF03721;PF02737;PF02558;PF00984;PF03720;PF04321;PF01370;PF01073;PF16363	bin.110
k141_43912959	deepbgc	0.1.0	deepbgc	k141_43912959_0-3463.1	0	3463	3463	4	3	0	0.67778	antibacterial	0.85	0.08	0.17	0.27		0	0.11	0.07	0.34	0.2	0.03	0.31	k141_43912959_k141_43912959_1;k141_43912959_k141_43912959_2;k141_43912959_k141_43912959_3;k141_43912959_k141_43912959_4		PF00296;PF02720;PF01844	bin.110
k141_22421706	deepbgc	0.1.0	deepbgc	k141_22421706_0-3654.1	0	3654	3654	3	4	0	0.64669	antibacterial	0.85	0.07	0.18	0.25		0	0.09	0.07	0.33	0.21	0.03	0.32	k141_22421706_k141_22421706_1;k141_22421706_k141_22421706_2;k141_22421706_k141_22421706_3		PF02720;PF13563;PF09137;PF00723	bin.110
k141_51195003	deepbgc	0.1.0	deepbgc	k141_51195003_1159-4370.1	1159	4370	3211	4	5	0	0.52283	antibacterial	0.87	0.06	0.17	0.26		0	0.09	0.07	0.33	0.22	0.03	0.31	k141_51195003_k141_51195003_2;k141_51195003_k141_51195003_3;k141_51195003_k141_51195003_4;k141_51195003_k141_51195003_5		PF02163;PF01197;PF07136;PF03462;PF00472	bin.110
k141_29655175	deepbgc	0.1.0	deepbgc	k141_29655175_2-2725.1	2	2725	2723	2	4	0	0.6101	antibacterial	0.63	0.1	0.23	0.35		0	0.09	0.21	0.28	0.2	0.02	0.24	k141_29655175_k141_29655175_1;k141_29655175_k141_29655175_2		PF01261;PF02776;PF00205;PF02775	bin.110
k141_36860832	deepbgc	0.1.0	deepbgc	k141_36860832_0-2000.1	0	2000	2000	2	2	0	0.59349	antibacterial	0.86	0.06	0.18	0.26		0	0.09	0.13	0.31	0.19	0.03	0.3	k141_36860832_k141_36860832_1;k141_36860832_k141_36860832_2		PF00496;PF11253	bin.110
k141_22517717	deepbgc	0.1.0	deepbgc	k141_22517717_302-3488.1	302	3488	3186	3	7	0	0.62437	antibacterial	0.77	0.06	0.15	0.21		0	0.06	0.07	0.36	0.26	0.01	0.28	k141_22517717_k141_22517717_2;k141_22517717_k141_22517717_3;k141_22517717_k141_22517717_4		PF09594;PF14264;PF07638;PF04545;PF08281;PF00148;PF04542	bin.110
k141_44069697	deepbgc	0.1.0	deepbgc	k141_44069697_2542-2875.1	2542	2875	333	1	1	0	0.57294	antibacterial	0.86	0.07	0.17	0.26		0	0.08	0.13	0.32	0.2	0.03	0.28	k141_44069697_k141_44069697_2		PF01872	bin.110
k141_44115772	deepbgc	0.1.0	deepbgc	k141_44115772_175-1819.1	175	1819	1644	2	3	0	0.73687	antibacterial-antifungal	0.76	0.02	0.24	0.52	Polyketide	0	0.01	0.09	0.63	0.27	0	0.01	k141_44115772_k141_44115772_2;k141_44115772_k141_44115772_3		PF00083;PF07690;PF00664	bin.110
k141_22600533	deepbgc	0.1.0	deepbgc	k141_22600533_1-1946.1	1	1946	1945	2	4	1	0.89888	antibacterial	0.92	0.01	0.04	0.07	Polyketide	0	0.23	0.23	0.54	0	0	0	k141_22600533_k141_22600533_1;k141_22600533_k141_22600533_2	PF00501	PF00501;PF13193;PF00501;PF13193	bin.110
k141_29784171	deepbgc	0.1.0	deepbgc	k141_29784171_2-3241.1	2	3241	3239	4	7	4	0.87121	antibacterial	0.76	0.03	0.2	0.06	Polyketide	0	0.22	0.2	0.55	0.04	0	0.02	k141_29784171_k141_29784171_1;k141_29784171_k141_29784171_2;k141_29784171_k141_29784171_3;k141_29784171_k141_29784171_4	PF02771;PF00501;PF00441;PF02770	PF13193;PF00501;PF01575;PF13452;PF00441;PF02770;PF02771	bin.110
k141_1105122	deepbgc	0.1.0	deepbgc	k141_1105122_1937-2072.1	1937	2072	135	1	1	0	0.62857	antibacterial	0.86	0.05	0.16	0.26		0	0.09	0.07	0.33	0.21	0.03	0.32	k141_1105122_k141_1105122_2		PF02776	bin.110
k141_44244576	deepbgc	0.1.0	deepbgc	k141_44244576_166-2849.1	166	2849	2683	2	4	0	0.52387	antibacterial	0.76	0.04	0.15	0.38	Polyketide	0.01	0	0.07	0.85	0	0.02	0.05	k141_44244576_k141_44244576_1;k141_44244576_k141_44244576_2		PF03446;PF00393;PF05977;PF07690	bin.110
k141_29854530	deepbgc	0.1.0	deepbgc	k141_29854530_2-791.1	2	791	789	1	1	0	0.50826	antibacterial	0.87	0.07	0.15	0.23		0	0.08	0.09	0.33	0.21	0.04	0.32	k141_29854530_k141_29854530_1		PF00293	bin.110
k141_22725101	deepbgc	0.1.0	deepbgc	k141_22725101_180-3088.1	180	3088	2908	3	12	5	0.83827	antibacterial	0.58	0.19	0.26	0.21	Polyketide	0.03	0.13	0.15	0.54	0.01	0.27	0	k141_22725101_k141_22725101_2;k141_22725101_k141_22725101_3;k141_22725101_k141_22725101_4	PF02719;PF07993;PF04321;PF01370;PF00908	PF00908;PF04321;PF02719;PF16363;PF01370;PF01073;PF07993;PF13460;PF09913;PF09594;PF02366;PF13231	bin.110
k141_29872211	deepbgc	0.1.0	deepbgc	k141_29872211_2483-11226.1	2483	11226	8743	7	15	0	0.60131	antibacterial	0.82	0.04	0.15	0.23		0	0.07	0.19	0.26	0.21	0.05	0.25	k141_29872211_k141_29872211_3;k141_29872211_k141_29872211_4;k141_29872211_k141_29872211_5;k141_29872211_k141_29872211_6;k141_29872211_k141_29872211_7;k141_29872211_k141_29872211_8;k141_29872211_k141_29872211_9		PF07991;PF02826;PF00670;PF03446;PF03807;PF01450;PF00800;PF13529;PF02233;PF12769;PF01262;PF05222;PF01558;PF01855;PF02776	bin.110
k141_1166244	deepbgc	0.1.0	deepbgc	k141_1166244_163-1294.1	163	1294	1131	1	1	0	0.61743	antibacterial	0.85	0.06	0.19	0.25		0	0.1	0.07	0.32	0.21	0.03	0.32	k141_1166244_k141_1166244_1		PF02515	bin.110
k141_15571400	deepbgc	0.1.0	deepbgc	k141_15571400_31-1755.1	31	1755	1724	2	3	0	0.63685	antibacterial	0.65	0.04	0.31	0.36	Polyketide	0	0.16	0.07	0.73	0.01	0.01	0.03	k141_15571400_k141_15571400_1;k141_15571400_k141_15571400_2		PF07690;PF13452;PF01575	bin.110
k141_22765616	deepbgc	0.1.0	deepbgc	k141_22765616_4411-5942.1	4411	5942	1531	2	4	0	0.5306	antibacterial	0.62	0.05	0.11	0.25		0	0.04	0.41	0.17	0.21	0.03	0.18	k141_22765616_k141_22765616_6;k141_22765616_k141_22765616_7		PF00268;PF13560;PF00440;PF13384	bin.110
k141_44350363	deepbgc	0.1.0	deepbgc	k141_44350363_2-6451.1	2	6451	6449	10	9	3	0.86449	antibacterial	0.59	0.05	0.37	0.2		0.04	0.11	0.11	0.4	0.09	0.19	0.29	k141_44350363_k141_44350363_1;k141_44350363_k141_44350363_2;k141_44350363_k141_44350363_3;k141_44350363_k141_44350363_4;k141_44350363_k141_44350363_5;k141_44350363_k141_44350363_6;k141_44350363_k141_44350363_7;k141_44350363_k141_44350363_8;k141_44350363_k141_44350363_9;k141_44350363_k141_44350363_10	PF00106;PF01243;PF00107	PF00106;PF00107;PF13602;PF07681;PF01243;PF04248;PF00487;PF03631;PF04203	bin.110
k141_15623934	deepbgc	0.1.0	deepbgc	k141_15623934_0-2553.1	0	2553	2553	3	4	1	0.56348	antibacterial	0.86	0.06	0.18	0.26		0	0.09	0.07	0.33	0.22	0.03	0.32	k141_15623934_k141_15623934_1;k141_15623934_k141_15623934_2;k141_15623934_k141_15623934_3	PF01039	PF13549;PF08442;PF01039;PF01642	bin.110
k141_22872734	deepbgc	0.1.0	deepbgc	k141_22872734_0-909.1	0	909	909	2	2	0	0.50866	antibacterial	0.88	0.06	0.16	0.25		0	0.08	0.07	0.35	0.23	0.03	0.3	k141_22872734_k141_22872734_1;k141_22872734_k141_22872734_2		PF02518;PF04226	bin.110
k141_44437020	deepbgc	0.1.0	deepbgc	k141_44437020_29-2399.1	29	2399	2370	4	5	0	0.75715	antibacterial	0.84	0.08	0.18	0.26		0.05	0.05	0.23	0.39	0.12	0.01	0.18	k141_44437020_k141_44437020_1;k141_44437020_k141_44437020_2;k141_44437020_k141_44437020_3;k141_44437020_k141_44437020_4		PF00892;PF07336;PF11706;PF00135;PF07859	bin.110
k141_22916395	deepbgc	0.1.0	deepbgc	k141_22916395_287-1232.1	287	1232	945	1	1	0	0.68525	antibacterial	0.85	0.08	0.17	0.27		0	0.11	0.07	0.34	0.2	0.03	0.31	k141_22916395_k141_22916395_2		PF00296	bin.110
k141_8549431	deepbgc	0.1.0	deepbgc	k141_8549431_0-2592.1	0	2592	2592	2	7	1	0.59401		0.19	0.02	0.3	0.19		0	0.07	0.32	0.11	0.37	0	0.16	k141_8549431_k141_8549431_1;k141_8549431_k141_8549431_2	PF01636	PF05729;PF13401;PF13191;PF07714;PF00069;PF01636;PF06293	bin.110
k141_8549431	deepbgc	0.1.0	deepbgc	k141_8549431_4208-7174.1	4208	7174	2966	4	4	1	0.5432	antibacterial	0.85	0.08	0.17	0.22	Polyketide	0	0.05	0.02	0.78	0.06	0.02	0.09	k141_8549431_k141_8549431_4;k141_8549431_k141_8549431_5;k141_8549431_k141_8549431_6;k141_8549431_k141_8549431_7	PF00378	PF00293;PF02515;PF16113;PF00378	bin.110
k141_30082920	deepbgc	0.1.0	deepbgc	k141_30082920_2-1387.1	2	1387	1385	2	3	1	0.6137	antibacterial	0.85	0.06	0.18	0.24	Polyketide	0	0.06	0	0.8	0.06	0.01	0.08	k141_30082920_k141_30082920_1;k141_30082920_k141_30082920_2	PF00378	PF00378;PF16113;PF02515	bin.110
k141_30120614	deepbgc	0.1.0	deepbgc	k141_30120614_1-1504.1	1	1504	1503	1	1	0	0.5746	antibacterial	0.87	0.06	0.17	0.26		0	0.09	0.07	0.33	0.21	0.03	0.32	k141_30120614_k141_30120614_1		PF02538	bin.110
k141_51708156	deepbgc	0.1.0	deepbgc	k141_51708156_535-2176.1	535	2176	1641	2	2	0	0.66407	antibacterial	0.89	0.01	0.03	0.09		0	0.01	0.05	0.02	0.46	0.01	0.46	k141_51708156_k141_51708156_2;k141_51708156_k141_51708156_3		PF07883;PF03459	bin.110
k141_23067033	deepbgc	0.1.0	deepbgc	k141_23067033_292-4377.1	292	4377	4085	5	11	3	0.72674		0.36	0.3	0.29	0.03		0.07	0	0.22	0.27	0.2	0	0.44	k141_23067033_k141_23067033_2;k141_23067033_k141_23067033_3;k141_23067033_k141_23067033_4;k141_23067033_k141_23067033_5;k141_23067033_k141_23067033_6	PF08242;PF00348;PF08241	PF01209;PF13489;PF13847;PF08241;PF08242;PF13649;PF07690;PF00348;PF01894;PF13977;PF00440	bin.110
k141_23076750	deepbgc	0.1.0	deepbgc	k141_23076750_0-3897.1	0	3897	3897	4	17	7	0.7734	antibacterial	0.6	0.13	0.15	0.31	Polyketide	0	0.27	0.17	0.5	0.02	0.03	0.04	k141_23076750_k141_23076750_1;k141_23076750_k141_23076750_2;k141_23076750_k141_23076750_3;k141_23076750_k141_23076750_4	PF00501;PF04321;PF02737;PF00106;PF00561;PF01370;PF08659	PF00106;PF13561;PF13460;PF08659;PF04321;PF03435;PF01370;PF02882;PF02737;PF12697;PF12146;PF00561;PF08386;PF03096;PF13193;PF00501;PF02738	bin.110
k141_1480979	deepbgc	0.1.0	deepbgc	k141_1480979_0-1079.1	0	1079	1079	2	4	1	0.58606	antibacterial	0.79	0.09	0.16	0.23		0.11	0.05	0.09	0.32	0.21	0.01	0.25	k141_1480979_k141_1480979_1;k141_1480979_k141_1480979_2	PF00355	PF07638;PF08281;PF04545;PF00355	bin.110
k141_23146180	deepbgc	0.1.0	deepbgc	k141_23146180_2-734.1	2	734	732	1	1	1	0.75866	antibacterial	0.78	0.03	0.21	0.14		0	0.22	0.24	0.32	0.1	0.01	0.11	k141_23146180_k141_23146180_1	PF00501	PF00501	bin.110
k141_37516290	deepbgc	0.1.0	deepbgc	k141_37516290_1-946.1	1	946	945	2	8	0	0.63806	antibacterial	0.75	0.09	0.12	0.2		0	0.05	0.17	0.35	0.28	0.01	0.19	k141_37516290_k141_37516290_1;k141_37516290_k141_37516290_2		PF00196;PF08281;PF13936;PF13412;PF04542;PF07638;PF08281;PF04545	bin.110
k141_37543069	deepbgc	0.1.0	deepbgc	k141_37543069_2253-2874.1	2253	2874	621	1	1	0	0.50441	antibacterial	0.87	0.07	0.15	0.23		0	0.08	0.09	0.33	0.21	0.04	0.32	k141_37543069_k141_37543069_3		PF00293	bin.110
k141_37543069	deepbgc	0.1.0	deepbgc	k141_37543069_3363-3849.1	3363	3849	486	1	2	0	0.57887	antibacterial	0.87	0.07	0.17	0.26		0	0.1	0.07	0.33	0.21	0.03	0.31	k141_37543069_k141_37543069_5		PF12867;PF11716	bin.110
k141_16036705	deepbgc	0.1.0	deepbgc	k141_16036705_2-836.1	2	836	834	1	4	1	0.54303	antibacterial	0.57	0.08	0.38	0.14	Polyketide	0	0.16	0.17	0.58	0.05	0.02	0.07	k141_16036705_k141_16036705_1	PF00107	PF16912;PF02254;PF00107;PF13602	bin.110
k141_16050256	deepbgc	0.1.0	deepbgc	k141_16050256_222-2065.1	222	2065	1843	2	3	0	0.64902	antibacterial	0.86	0.09	0.2	0.23		0	0.09	0.07	0.33	0.22	0.03	0.31	k141_16050256_k141_16050256_2;k141_16050256_k141_16050256_3		PF02627;PF03441;PF00875	bin.110
k141_51976758	deepbgc	0.1.0	deepbgc	k141_51976758_0-225.1	0	225	225	1	1	0	0.60965	antibacterial	0.87	0.06	0.17	0.26		0	0.09	0.07	0.33	0.21	0.03	0.32	k141_51976758_k141_51976758_1		PF03551	bin.110
k141_44913539	deepbgc	0.1.0	deepbgc	k141_44913539_2-1388.1	2	1388	1386	1	1	0	0.51021	antibacterial	0.87	0.06	0.17	0.26		0	0.09	0.07	0.33	0.21	0.03	0.32	k141_44913539_k141_44913539_1		PF00115	bin.110
k141_23364372	deepbgc	0.1.0	deepbgc	k141_23364372_5533-5929.1	5533	5929	396	1	1	0	0.50013	antibacterial	0.76	0.06	0.28	0.24		0	0.21	0.08	0.28	0.2	0.03	0.26	k141_23364372_k141_23364372_5		PF13452	bin.110
k141_52041098	deepbgc	0.1.0	deepbgc	k141_52041098_2-2395.1	2	2395	2393	2	8	2	0.62339		0.48	0.12	0.08	0.46		0	0.34	0.26	0.34	0.05	0.01	0.01	k141_52041098_k141_52041098_1;k141_52041098_k141_52041098_2	PF00975;PF00561	PF00561;PF12146;PF12697;PF00975;PF00756;PF02776;PF16582;PF02775	bin.110
k141_44967010	deepbgc	0.1.0	deepbgc	k141_44967010_2-2260.1	2	2260	2258	2	10	2	0.63243	antibacterial	0.58	0.05	0.31	0.06	RiPP	0.01	0.12	0.08	0.15	0.51	0.04	0.16	k141_44967010_k141_44967010_1;k141_44967010_k141_44967010_2	PF08659;PF00106	PF00106;PF13561;PF08659;PF02463;PF13401;PF13191;PF00005;PF06414;PF00664;PF06472	bin.110
k141_1786581	deepbgc	0.1.0	deepbgc	k141_1786581_288-3629.1	288	3629	3341	5	4	0	0.52249	antibacterial	0.86	0.09	0.2	0.23		0	0.09	0.07	0.33	0.21	0.03	0.32	k141_1786581_k141_1786581_2;k141_1786581_k141_1786581_3;k141_1786581_k141_1786581_4;k141_1786581_k141_1786581_5;k141_1786581_k141_1786581_6		PF10110;PF15902;PF04636;PF02627	bin.110
k141_1855998	deepbgc	0.1.0	deepbgc	k141_1855998_90-732.1	90	732	642	1	3	2	0.56781	antibacterial	0.58	0.21	0.16	0.11		0.04	0.04	0.27	0.12	0.29	0	0.24	k141_1855998_k141_1855998_1	PF08242;PF08241	PF08241;PF08242;PF13649	bin.110
k141_45062331	deepbgc	0.1.0	deepbgc	k141_45062331_3133-3877.1	3133	3877	744	2	6	0	0.5432	antibacterial	0.78	0.06	0.15	0.21		0	0.06	0.06	0.36	0.27	0.01	0.28	k141_45062331_k141_45062331_4;k141_45062331_k141_45062331_5		PF13490;PF07638;PF02001;PF04545;PF08281;PF04542	bin.110
k141_30655620	deepbgc	0.1.0	deepbgc	k141_30655620_0-3632.1	0	3632	3632	5	9	2	0.56595	antibacterial	0.56	0.01	0.28	0.06		0.01	0.01	0.05	0.07	0.42	0	0.44	k141_30655620_k141_30655620_1;k141_30655620_k141_30655620_2;k141_30655620_k141_30655620_3;k141_30655620_k141_30655620_4;k141_30655620_k141_30655620_5	PF08659;PF00106	PF01230;PF11969;PF07714;PF00069;PF00291;PF02597;PF13561;PF00106;PF08659	bin.110
k141_30673835	deepbgc	0.1.0	deepbgc	k141_30673835_0-2180.1	0	2180	2180	3	3	1	0.68761	antibacterial	0.83	0.06	0.17	0.3		0	0.11	0.08	0.32	0.2	0.03	0.31	k141_30673835_k141_30673835_1;k141_30673835_k141_30673835_2;k141_30673835_k141_30673835_3	PF00171	PF01176;PF00171;PF00171	bin.110
k141_9183427	deepbgc	0.1.0	deepbgc	k141_9183427_0-2533.1	0	2533	2533	3	6	4	0.60922	antibacterial	0.59	0.1	0.16	0.25	NRP-Polyketide	0	0.55	0.03	0.95	0	0	0.03	k141_9183427_k141_9183427_1;k141_9183427_k141_9183427_2;k141_9183427_k141_9183427_3	PF02801;PF00108;PF00109;PF02803	PF02504;PF00109;PF00108;PF02801;PF02803;PF00521	bin.110
k141_30689324	deepbgc	0.1.0	deepbgc	k141_30689324_484-1249.1	484	1249	765	1	3	2	0.54389	antibacterial	0.81	0.01	0.18	0.07		0.01	0.01	0.02	0.06	0.41	0	0.49	k141_30689324_k141_30689324_1	PF08659;PF00106	PF13561;PF00106;PF08659	bin.110
k141_2004281	deepbgc	0.1.0	deepbgc	k141_2004281_2-3183.1	2	3183	3181	3	4	0	0.54157	antibacterial	0.85	0.09	0.16	0.28		0	0.09	0.07	0.32	0.21	0.03	0.33	k141_2004281_k141_2004281_1;k141_2004281_k141_2004281_2;k141_2004281_k141_2004281_3		PF13088;PF01794;PF08022;PF00175	bin.110
k141_52449481	deepbgc	0.1.0	deepbgc	k141_52449481_497-6038.1	497	6038	5541	5	10	7	0.77942	antibacterial	0.81	0.07	0.16	0.08		0.01	0.01	0.13	0.15	0.28	0.01	0.43	k141_52449481_k141_52449481_2;k141_52449481_k141_52449481_3;k141_52449481_k141_52449481_4;k141_52449481_k141_52449481_5;k141_52449481_k141_52449481_6	PF08028;PF00202;PF02771;PF00106;PF02770;PF08659;PF00441	PF00202;PF00441;PF08028;PF02770;PF02771;PF13561;PF00106;PF08659;PF00990;PF00296	bin.110
k141_52463975	deepbgc	0.1.0	deepbgc	k141_52463975_2-137.1	2	137	135	1	1	0	0.56776	antibacterial	0.87	0.06	0.17	0.26		0	0.09	0.07	0.33	0.21	0.03	0.32	k141_52463975_k141_52463975_1		PF09851	bin.110
k141_52463975	deepbgc	0.1.0	deepbgc	k141_52463975_2055-2268.1	2055	2268	213	1	2	0	0.53526	antibacterial	0.71	0.04	0.13	0.2	RiPP	0	0.04	0.2	0.08	0.59	0	0.1	k141_52463975_k141_52463975_3		PF00005;PF13191	bin.110
k141_16695563	deepbgc	0.1.0	deepbgc	k141_16695563_1-706.1	1	706	705	1	2	0	0.69192	antibacterial	0.9	0.06	0.24	0.24		0	0.07	0.06	0.28	0.31	0.02	0.29	k141_16695563_k141_16695563_1		PF12385;PF13529	bin.110
k141_31019347	deepbgc	0.1.0	deepbgc	k141_31019347_2-389.1	2	389	387	1	1	0	0.51204	antibacterial	0.86	0.06	0.17	0.26		0	0.09	0.07	0.33	0.21	0.03	0.32	k141_31019347_k141_31019347_1		PF01144	bin.110
k141_31031650	deepbgc	0.1.0	deepbgc	k141_31031650_0-4191.1	0	4191	4191	5	12	1	0.61351	antibacterial	0.77	0.08	0.12	0.24	Saccharide	0	0	0.1	0.05	0.03	0.79	0.04	k141_31031650_k141_31031650_1;k141_31031650_k141_31031650_2;k141_31031650_k141_31031650_3;k141_31031650_k141_31031650_4;k141_31031650_k141_31031650_5	PF00534	PF01066;PF13524;PF00534;PF13692;PF13439;PF13579;PF13477;PF08323;PF03279;PF01658;PF12840;PF01022	bin.110
k141_23984366	deepbgc	0.1.0	deepbgc	k141_23984366_1589-2492.1	1589	2492	903	1	1	0	0.55622	antibacterial	0.86	0.07	0.17	0.26		0	0.08	0.13	0.32	0.2	0.03	0.28	k141_23984366_k141_23984366_3		PF01872	bin.110
k141_9596996	deepbgc	0.1.0	deepbgc	k141_9596996_1172-2207.1	1172	2207	1035	1	1	1	0.6625	antibacterial	0.85	0.06	0.2	0.27		0	0.01	0.5	0.02	0.02	0	0.45	k141_9596996_k141_9596996_3	PF00202	PF00202	bin.110
k141_2343015	deepbgc	0.1.0	deepbgc	k141_2343015_71-5311.1	71	5311	5240	6	12	2	0.94755	antibacterial	0.8	0.09	0.02	0.06		0.02	0.14	0.4	0.39	0.01	0	0.08	k141_2343015_k141_2343015_2;k141_2343015_k141_2343015_3;k141_2343015_k141_2343015_4;k141_2343015_k141_2343015_5;k141_2343015_k141_2343015_6;k141_2343015_k141_2343015_7	PF00501;PF00378	PF13378;PF01040;PF00378;PF16113;PF00501;PF13193;PF12680;PF07366;PF14534;PF07080;PF13474;PF00296	bin.110
k141_9613441	deepbgc	0.1.0	deepbgc	k141_9613441_1289-2276.1	1289	2276	987	1	4	2	0.50014	inhibitor	0.3	0.02	0.67	0.08	NRP	0	0.69	0.03	0.21	0.04	0.02	0.05	k141_9613441_k141_9613441_2	PF08240;PF00107	PF08240;PF16912;PF02254;PF00107	bin.110
k141_31116987	deepbgc	0.1.0	deepbgc	k141_31116987_913-2441.1	913	2441	1528	2	4	2	0.51218		0.46	0.1	0.44	0.13		0.12	0.39	0.29	0.15	0.04	0.02	0.06	k141_31116987_k141_31116987_4;k141_31116987_k141_31116987_5	PF00355;PF00155	PF00266;PF00155;PF13806;PF00355	bin.110
k141_31116987	deepbgc	0.1.0	deepbgc	k141_31116987_5882-8498.1	5882	8498	2616	4	21	2	0.66093		0.41	0.46	0.17	0.03		0.04	0.03	0.46	0.2	0.16	0.01	0.13	k141_31116987_k141_31116987_9;k141_31116987_k141_31116987_10;k141_31116987_k141_31116987_11;k141_31116987_k141_31116987_12	PF08242;PF08241	PF13463;PF13551;PF08279;PF12840;PF12802;PF01047;PF08220;PF13412;PF01022;PF09339;PF13404;PF04972;PF13489;PF07021;PF05401;PF13847;PF03141;PF13649;PF08241;PF08242;PF01209	bin.110
k141_38518106	deepbgc	0.1.0	deepbgc	k141_38518106_447-1691.1	447	1691	1244	2	2	0	0.55606	antibacterial	0.87	0.06	0.17	0.26		0	0.09	0.07	0.33	0.21	0.03	0.32	k141_38518106_k141_38518106_3;k141_38518106_k141_38518106_4		PF09604;PF03814	bin.110
k141_31281303	deepbgc	0.1.0	deepbgc	k141_31281303_28-3758.1	28	3758	3730	6	10	1	0.67717	antibacterial	0.57	0.15	0.15	0.05	RiPP	0	0.08	0.09	0.05	0.75	0.02	0.03	k141_31281303_k141_31281303_1;k141_31281303_k141_31281303_2;k141_31281303_k141_31281303_3;k141_31281303_k141_31281303_4;k141_31281303_k141_31281303_5;k141_31281303_k141_31281303_6	PF03061	PF00294;PF03061;PF12698;PF01061;PF13304;PF00005;PF00190;PF07883;PF03079;PF04199	bin.110
k141_31281303	deepbgc	0.1.0	deepbgc	k141_31281303_5401-5965.1	5401	5965	564	1	1	0	0.68778	antibacterial	0.87	0.06	0.17	0.26		0	0.09	0.07	0.33	0.21	0.03	0.32	k141_31281303_k141_31281303_9		PF12867	bin.110
k141_31325633	deepbgc	0.1.0	deepbgc	k141_31325633_0-129.1	0	129	129	1	1	0	0.50881	antibacterial	0.82	0.04	0.13	0.22	RiPP	0	0.05	0.19	0.11	0.52	0.03	0.13	k141_31325633_k141_31325633_1		PF00005	bin.110
k141_2575182	deepbgc	0.1.0	deepbgc	k141_2575182_1-9287.1	1	9287	9286	10	15	3	0.90645	antibacterial	0.65	0.07	0.11	0.16		0	0.16	0.37	0.29	0.03	0.04	0.12	k141_2575182_k141_2575182_1;k141_2575182_k141_2575182_2;k141_2575182_k141_2575182_3;k141_2575182_k141_2575182_4;k141_2575182_k141_2575182_5;k141_2575182_k141_2575182_6;k141_2575182_k141_2575182_7;k141_2575182_k141_2575182_8;k141_2575182_k141_2575182_9;k141_2575182_k141_2575182_10	PF00202;PF00501;PF00378	PF00676;PF02900;PF00364;PF01597;PF13437;PF13533;PF00198;PF01565;PF02913;PF16113;PF00378;PF00501;PF14535;PF00501;PF00202	bin.110
k141_45833437	deepbgc	0.1.0	deepbgc	k141_45833437_0-300.1	0	300	300	1	1	0	0.55584	antibacterial	0.87	0.06	0.17	0.26		0	0.09	0.07	0.33	0.21	0.03	0.32	k141_45833437_k141_45833437_1		PF01208	bin.110
k141_45833437	deepbgc	0.1.0	deepbgc	k141_45833437_4788-8636.1	4788	8636	3848	4	5	0	0.5537	antibacterial	0.81	0.04	0.17	0.15	RiPP	0	0.04	0.41	0.03	0.52	0	0	k141_45833437_k141_45833437_6;k141_45833437_k141_45833437_7;k141_45833437_k141_45833437_8;k141_45833437_k141_45833437_9		PF00528;PF00528;PF02463;PF00005;PF00664	bin.110
k141_45833437	deepbgc	0.1.0	deepbgc	k141_45833437_12643-13219.1	12643	13219	576	1	4	0	0.50185	antibacterial	0.87	0.07	0.17	0.26		0	0.1	0.07	0.33	0.21	0.03	0.31	k141_45833437_k141_45833437_14		PF04978;PF12867;PF05163;PF11716	bin.110
k141_45914459	deepbgc	0.1.0	deepbgc	k141_45914459_801-9998.1	801	9998	9197	7	9	0	0.54379	antibacterial	0.72	0.06	0.16	0.4		0	0.14	0.08	0.33	0.19	0.02	0.29	k141_45914459_k141_45914459_2;k141_45914459_k141_45914459_3;k141_45914459_k141_45914459_4;k141_45914459_k141_45914459_5;k141_45914459_k141_45914459_6;k141_45914459_k141_45914459_7;k141_45914459_k141_45914459_8		PF01008;PF01048;PF00370;PF01869;PF02782;PF02366;PF13231;PF16192;PF13231	bin.110
k141_24365873	deepbgc	0.1.0	deepbgc	k141_24365873_0-2284.1	0	2284	2284	3	6	3	0.61064	antibacterial	0.63	0.04	0.12	0.22	Polyketide	0	0.32	0.14	0.57	0.14	0	0.11	k141_24365873_k141_24365873_1;k141_24365873_k141_24365873_2;k141_24365873_k141_24365873_3	PF00108;PF00109;PF02803	PF00990;PF07883;PF02311;PF02803;PF00108;PF00109	bin.110
k141_24470172	deepbgc	0.1.0	deepbgc	k141_24470172_0-3796.1	0	3796	3796	5	13	6	0.55719		0.49	0.44	0.14	0.13		0.03	0.03	0.28	0.44	0.1	0.05	0.14	k141_24470172_k141_24470172_1;k141_24470172_k141_24470172_2;k141_24470172_k141_24470172_3;k141_24470172_k141_24470172_4;k141_24470172_k141_24470172_5	PF08028;PF02771;PF01636;PF01266;PF02770;PF00441	PF00300;PF01636;PF02958;PF02771;PF02770;PF11794;PF00441;PF08028;PF00890;PF01266;PF07992;PF01134;PF03486	bin.110
k141_46084257	deepbgc	0.1.0	deepbgc	k141_46084257_0-7262.1	0	7262	7262	7	14	3	0.87677		0.27	0.46	0.17	0.01		0.03	0.33	0.31	0.17	0.04	0.01	0.12	k141_46084257_k141_46084257_1;k141_46084257_k141_46084257_2;k141_46084257_k141_46084257_3;k141_46084257_k141_46084257_4;k141_46084257_k141_46084257_5;k141_46084257_k141_46084257_6;k141_46084257_k141_46084257_7	PF08242;PF00501;PF08241	PF02653;PF02653;PF04519;PF03320;PF13193;PF00501;PF13489;PF02353;PF13847;PF01209;PF08241;PF08242;PF13649;PF01170	bin.110
k141_31666742	deepbgc	0.1.0	deepbgc	k141_31666742_1-2967.1	1	2967	2966	4	8	1	0.78606	antibacterial	0.51	0.05	0.13	0.15	Saccharide	0	0.02	0.14	0.05	0.03	0.74	0.02	k141_31666742_k141_31666742_1;k141_31666742_k141_31666742_2;k141_31666742_k141_31666742_3;k141_31666742_k141_31666742_4	PF00534	PF13439;PF00534;PF13692;PF13524;PF10722;PF11583;PF13977;PF00440	bin.110
k141_31716007	deepbgc	0.1.0	deepbgc	k141_31716007_216-1903.1	216	1903	1687	2	7	0	0.59091	antibacterial	0.61	0.11	0.29	0.15		0	0.05	0.1	0.23	0.43	0.02	0.22	k141_31716007_k141_31716007_2;k141_31716007_k141_31716007_3		PF01061;PF12730;PF12698;PF12679;PF13346;PF00800;PF01842	bin.110
k141_31716007	deepbgc	0.1.0	deepbgc	k141_31716007_6074-6641.1	6074	6641	567	1	1	1	0.54965	antibacterial	0.79	0.07	0.15	0.29	Polyketide	0	0.25	0.06	0.57	0.11	0.03	0.22	k141_31716007_k141_31716007_9	PF00108	PF00108	bin.110
k141_17430073	deepbgc	0.1.0	deepbgc	k141_17430073_0-756.1	0	756	756	1	3	1	0.56672	antibacterial	0.77	0.05	0.15	0.29		0	0.39	0.08	0.21	0.16	0.03	0.18	k141_17430073_k141_17430073_1	PF00561	PF00561;PF08386;PF00211	bin.110
k141_17444428	deepbgc	0.1.0	deepbgc	k141_17444428_1-481.1	1	481	480	1	1	0	0.54508	antibacterial	0.87	0.06	0.17	0.26		0	0.09	0.07	0.33	0.21	0.03	0.32	k141_17444428_k141_17444428_1		PF02424	bin.110
k141_17444428	deepbgc	0.1.0	deepbgc	k141_17444428_1031-1811.1	1031	1811	780	1	1	0	0.52371	antibacterial	0.87	0.06	0.17	0.26		0	0.09	0.07	0.33	0.21	0.03	0.32	k141_17444428_k141_17444428_3		PF13367	bin.110
k141_3236516	deepbgc	0.1.0	deepbgc	k141_3236516_2-2632.1	2	2632	2630	3	7	5	0.65915	antibacterial	0.91	0.05	0.09	0.2		0.01	0.08	0.07	0.38	0.19	0.1	0.26	k141_3236516_k141_3236516_1;k141_3236516_k141_3236516_2;k141_3236516_k141_3236516_3	PF08028;PF04932;PF02771;PF02770;PF00441	PF02770;PF02771;PF04932;PF00441;PF08028;PF02770;PF02771	bin.110
k141_17730246	deepbgc	0.1.0	deepbgc	k141_17730246_1017-2166.1	1017	2166	1149	1	1	1	0.50042	antibacterial	0.8	0.06	0.16	0.32		0	0.09	0.08	0.33	0.2	0.03	0.32	k141_17730246_k141_17730246_3	PF02803	PF02803	bin.110
k141_24997884	deepbgc	0.1.0	deepbgc	k141_24997884_175-2559.1	175	2559	2384	2	2	0	0.65586	antibacterial	0.97	0.03	0.05	0.12	Other	0	0.02	0.72	0.09	0.04	0.02	0.13	k141_24997884_k141_24997884_1;k141_24997884_k141_24997884_2		PF00221;PF02423	bin.110
k141_3297732	deepbgc	0.1.0	deepbgc	k141_3297732_1793-3032.1	1793	3032	1239	1	1	0	0.58153	antibacterial	0.87	0.06	0.17	0.26		0	0.09	0.07	0.33	0.21	0.03	0.32	k141_3297732_k141_3297732_5		PF00211	bin.110
k141_39425388	deepbgc	0.1.0	deepbgc	k141_39425388_1-6868.1	1	6868	6867	10	11	1	0.72122	antibacterial	0.68	0.12	0.18	0.35	Polyketide	0.04	0.01	0.07	0.72	0.1	0.02	0.05	k141_39425388_k141_39425388_1;k141_39425388_k141_39425388_2;k141_39425388_k141_39425388_3;k141_39425388_k141_39425388_4;k141_39425388_k141_39425388_5;k141_39425388_k141_39425388_6;k141_39425388_k141_39425388_7;k141_39425388_k141_39425388_8;k141_39425388_k141_39425388_9;k141_39425388_k141_39425388_10	PF01266	PF01266;PF03703;PF03703;PF05977;PF07690;PF00724;PF00072;PF00291;PF00585;PF02627;PF02627	bin.110
k141_10617697	deepbgc	0.1.0	deepbgc	k141_10617697_0-4739.1	0	4739	4739	5	7	0	0.8033	antibacterial	0.83	0.07	0.11	0.15	RiPP	0.01	0.05	0.12	0.04	0.76	0	0.02	k141_10617697_k141_10617697_1;k141_10617697_k141_10617697_2;k141_10617697_k141_10617697_3;k141_10617697_k141_10617697_4;k141_10617697_k141_10617697_5		PF00890;PF13304;PF00005;PF00664;PF11345;PF11345;PF04203	bin.110
k141_3383487	deepbgc	0.1.0	deepbgc	k141_3383487_566-5715.1	566	5715	5149	4	12	2	0.8644		0.47	0.25	0.21	0.06		0.01	0.14	0.33	0.1	0.11	0.32	0.01	k141_3383487_k141_3383487_2;k141_3383487_k141_3383487_3;k141_3383487_k141_3383487_4;k141_3383487_k141_3383487_5	PF00501;PF00483	PF01135;PF13649;PF13847;PF01209;PF08704;PF00483;PF12804;PF01128;PF01261;PF01128;PF12804;PF00501	bin.110
k141_17883135	deepbgc	0.1.0	deepbgc	k141_17883135_1-2094.1	1	2094	2093	3	12	0	0.59252	antibacterial	0.58	0.25	0.14	0.07	RiPP	0	0	0.04	0.01	0.92	0.03	0.01	k141_17883135_k141_17883135_1;k141_17883135_k141_17883135_2;k141_17883135_k141_17883135_3		PF00005;PF13555;PF13476;PF00448;PF02702;PF13304;PF13732;PF01061;PF12730;PF12698;PF12051;PF10905	bin.110
k141_39635988	deepbgc	0.1.0	deepbgc	k141_39635988_161-1136.1	161	1136	975	1	1	1	0.54352	antibacterial	0.75	0.07	0.29	0.22		0.03	0.03	0.19	0.26	0.21	0.05	0.31	k141_39635988_k141_39635988_2	PF00583	PF00583	bin.110
k141_39635988	deepbgc	0.1.0	deepbgc	k141_39635988_2842-3415.1	2842	3415	573	1	1	0	0.5354	antibacterial	0.87	0.06	0.17	0.26		0	0.09	0.07	0.33	0.21	0.03	0.32	k141_39635988_k141_39635988_7		PF13367	bin.110
k141_54025869	deepbgc	0.1.0	deepbgc	k141_54025869_485-1929.1	485	1929	1444	2	4	2	0.5695	antibacterial	0.81	0.02	0.18	0.08		0.01	0.01	0.02	0.06	0.41	0	0.49	k141_54025869_k141_54025869_2;k141_54025869_k141_54025869_3	PF08659;PF00106	PF06262;PF13561;PF00106;PF08659	bin.110
k141_18265388	deepbgc	0.1.0	deepbgc	k141_18265388_6064-6472.1	6064	6472	408	1	1	0	0.53849	antibacterial	0.87	0.06	0.17	0.26		0	0.09	0.07	0.33	0.21	0.03	0.32	k141_18265388_k141_18265388_7		PF04075	bin.110
k141_25525258	deepbgc	0.1.0	deepbgc	k141_25525258_895-4064.1	895	4064	3169	4	14	3	0.60906	antibacterial	0.54	0.1	0.05	0.45	Polyketide	0	0.26	0.17	0.52	0.04	0.01	0.01	k141_25525258_k141_25525258_2;k141_25525258_k141_25525258_3;k141_25525258_k141_25525258_4;k141_25525258_k141_25525258_5	PF00975;PF00561;PF00378	PF12146;PF00561;PF12697;PF00975;PF12695;PF00378;PF16113;PF01042;PF12697;PF12695;PF07819;PF12146;PF00756;PF00561	bin.110
k141_39968402	deepbgc	0.1.0	deepbgc	k141_39968402_2-575.1	2	575	573	1	1	0	0.56355	antibacterial	0.82	0.06	0.17	0.25		0	0.09	0.06	0.35	0.2	0.03	0.32	k141_39968402_k141_39968402_1		PF00282	bin.110
k141_39968402	deepbgc	0.1.0	deepbgc	k141_39968402_2617-3769.1	2617	3769	1152	1	1	0	0.55059	antibacterial	0.86	0.06	0.17	0.26		0	0.09	0.07	0.33	0.21	0.03	0.32	k141_39968402_k141_39968402_3		PF09594	bin.110
k141_18368974	deepbgc	0.1.0	deepbgc	k141_18368974_4-5785.1	4	5785	5781	6	8	1	0.58189	antibacterial	0.84	0.09	0.2	0.22		0	0.03	0.24	0.08	0.25	0.29	0.12	k141_18368974_k141_18368974_1;k141_18368974_k141_18368974_2;k141_18368974_k141_18368974_3;k141_18368974_k141_18368974_4;k141_18368974_k141_18368974_5;k141_18368974_k141_18368974_6	PF04055	PF04055;PF01933;PF01996;PF01983;PF12804;PF01012;PF00296;PF14093	bin.110
k141_3952533	deepbgc	0.1.0	deepbgc	k141_3952533_736-2211.1	736	2211	1475	3	7	0	0.74168	antibacterial	0.87	0.06	0.17	0.26		0	0.09	0.07	0.33	0.21	0.03	0.32	k141_3952533_k141_3952533_3;k141_3952533_k141_3952533_4;k141_3952533_k141_3952533_5		PF02308;PF04978;PF02720;PF12867;PF07609;PF05163;PF04657	bin.110
k141_11258367	deepbgc	0.1.0	deepbgc	k141_11258367_1-4863.1	1	4863	4862	6	12	2	0.60679	antibacterial	0.68	0.05	0.21	0.06		0	0.1	0.1	0.13	0.47	0.03	0.21	k141_11258367_k141_11258367_1;k141_11258367_k141_11258367_2;k141_11258367_k141_11258367_3;k141_11258367_k141_11258367_4;k141_11258367_k141_11258367_5;k141_11258367_k141_11258367_6	PF08659;PF00106	PF00254;PF00106;PF08659;PF13561;PF04199;PF00528;PF00528;PF00005;PF13191;PF02463;PF13304;PF08352	bin.110
k141_40217385	deepbgc	0.1.0	deepbgc	k141_40217385_0-3049.1	0	3049	3049	3	6	4	0.7	inhibitor	0.28	0.08	0.55	0.12		0.01	0.48	0.18	0.35	0.03	0.01	0.1	k141_40217385_k141_40217385_1;k141_40217385_k141_40217385_2;k141_40217385_k141_40217385_3	PF00106;PF00108;PF00109;PF02803	PF13561;PF00106;PF01019;PF02803;PF00108;PF00109	bin.110
k141_47447085	deepbgc	0.1.0	deepbgc	k141_47447085_9165-9591.1	9165	9591	426	1	1	0	0.54133	antibacterial	0.87	0.06	0.17	0.26		0	0.09	0.07	0.33	0.21	0.03	0.32	k141_47447085_k141_47447085_15		PF14087	bin.110
k141_54523071	deepbgc	0.1.0	deepbgc	k141_54523071_1-8142.1	1	8142	8141	9	15	0	0.66053	antibacterial	0.69	0.14	0.17	0.35		0.03	0.09	0.25	0.23	0.2	0.02	0.23	k141_54523071_k141_54523071_1;k141_54523071_k141_54523071_2;k141_54523071_k141_54523071_3;k141_54523071_k141_54523071_4;k141_54523071_k141_54523071_5;k141_54523071_k141_54523071_6;k141_54523071_k141_54523071_7;k141_54523071_k141_54523071_8;k141_54523071_k141_54523071_9		PF00296;PF01070;PF00478;PF00486;PF12802;PF00694;PF06434;PF00330;PF00285;PF01717;PF08267;PF02211;PF02979;PF14407;PF02211	bin.110
k141_4272299	deepbgc	0.1.0	deepbgc	k141_4272299_1-1943.1	1	1943	1942	2	3	0	0.71282	antibacterial	0.87	0.06	0.17	0.26		0	0.09	0.07	0.33	0.21	0.03	0.32	k141_4272299_k141_4272299_1;k141_4272299_k141_4272299_2		PF05378;PF01968;PF02538	bin.110
k141_47653835	deepbgc	0.1.0	deepbgc	k141_47653835_2-116.1	2	116	114	1	1	1	0.59591	antibacterial	0.88	0.06	0.17	0.26	Polyketide	0	0.07	0.04	0.58	0.13	0.01	0.2	k141_47653835_k141_47653835_1	PF00378	PF00378	bin.110
k141_47690090	deepbgc	0.1.0	deepbgc	k141_47690090_2-5222.1	2	5222	5220	8	15	3	0.72366	inhibitor	0.33	0.08	0.58	0.08	Polyketide	0.01	0.03	0.13	0.61	0.09	0.03	0.14	k141_47690090_k141_47690090_1;k141_47690090_k141_47690090_2;k141_47690090_k141_47690090_3;k141_47690090_k141_47690090_4;k141_47690090_k141_47690090_5;k141_47690090_k141_47690090_6;k141_47690090_k141_47690090_7;k141_47690090_k141_47690090_8	PF08659;PF00106;PF01266	PF00732;PF00890;PF05834;PF01266;PF13450;PF01946;PF13622;PF13561;PF00106;PF08659;PF00072;PF00528;PF01145;PF01957;PF08530	bin.110
k141_26178185	deepbgc	0.1.0	deepbgc	k141_26178185_5633-7211.1	5633	7211	1578	1	2	1	0.54254	antibacterial	0.92	0.01	0.04	0.07	Polyketide	0	0.23	0.23	0.54	0	0	0	k141_26178185_k141_26178185_7	PF00501	PF13193;PF00501	bin.110
k141_55053542	deepbgc	0.1.0	deepbgc	k141_55053542_2-1573.1	2	1573	1571	3	4	1	0.63186	antibacterial	0.64	0.14	0.11	0.14		0	0.04	0.21	0.18	0.35	0	0.22	k141_55053542_k141_55053542_1;k141_55053542_k141_55053542_2;k141_55053542_k141_55053542_3	PF08241	PF01227;PF01242;PF13649;PF08241	bin.110
k141_55053542	deepbgc	0.1.0	deepbgc	k141_55053542_2579-3488.1	2579	3488	909	1	1	0	0.57041	antibacterial	0.85	0.08	0.17	0.27		0	0.11	0.07	0.34	0.2	0.03	0.31	k141_55053542_k141_55053542_5		PF00296	bin.110
k141_12049216	deepbgc	0.1.0	deepbgc	k141_12049216_0-1617.1	0	1617	1617	2	2	0	0.65288	antibacterial	0.85	0.07	0.17	0.25		0.01	0.09	0.06	0.35	0.21	0.03	0.3	k141_12049216_k141_12049216_1;k141_12049216_k141_12049216_2		PF00999;PF09594	bin.110
k141_12049216	deepbgc	0.1.0	deepbgc	k141_12049216_2745-3210.1	2745	3210	465	1	1	0	0.63458	antibacterial	0.74	0.05	0.26	0.21		0.02	0.45	0.09	0.44	0.11	0.02	0.16	k141_12049216_k141_12049216_5		PF00266	bin.110
k141_55294043	deepbgc	0.1.0	deepbgc	k141_55294043_0-944.1	0	944	944	2	4	0	0.58427	antibacterial	0.87	0.06	0.17	0.26		0	0.09	0.07	0.33	0.21	0.03	0.32	k141_55294043_k141_55294043_1;k141_55294043_k141_55294043_2		PF01230;PF11969;PF04978;PF12867	bin.110
k141_12269779	deepbgc	0.1.0	deepbgc	k141_12269779_157-4726.1	157	4726	4569	6	9	4	0.71504	antibacterial	0.64	0.06	0.16	0.26		0.04	0.08	0.28	0.28	0.07	0.06	0.25	k141_12269779_k141_12269779_1;k141_12269779_k141_12269779_2;k141_12269779_k141_12269779_3;k141_12269779_k141_12269779_4;k141_12269779_k141_12269779_5;k141_12269779_k141_12269779_6	PF00248;PF00725;PF02737;PF01266	PF03405;PF00248;PF00725;PF02737;PF01266;PF06262;PF01613;PF00364;PF02817	bin.110
k141_55477391	deepbgc	0.1.0	deepbgc	k141_55477391_2-4896.1	2	4896	4894	8	6	1	0.68858	antibacterial	0.81	0.08	0.23	0.24	Saccharide	0.01	0.02	0.04	0.06	0.04	0.74	0.11	k141_55477391_k141_55477391_1;k141_55477391_k141_55477391_2;k141_55477391_k141_55477391_3;k141_55477391_k141_55477391_4;k141_55477391_k141_55477391_5;k141_55477391_k141_55477391_6;k141_55477391_k141_55477391_7;k141_55477391_k141_55477391_8	PF00483	PF01121;PF06108;PF02515;PF00483;PF12804;PF00291	bin.110
k141_12834812	deepbgc	0.1.0	deepbgc	k141_12834812_2-2271.1	2	2271	2269	4	12	3	0.9469		0.3	0.41	0.19	0.03		0.05	0.01	0.26	0.06	0.07	0.34	0.22	k141_12834812_k141_12834812_1;k141_12834812_k141_12834812_2;k141_12834812_k141_12834812_3;k141_12834812_k141_12834812_4	PF00534;PF08242;PF08241	PF00534;PF13524;PF02353;PF07021;PF01209;PF13489;PF13847;PF03141;PF13649;PF08241;PF08242;PF13578	bin.110
k141_41951706	deepbgc	0.1.0	deepbgc	k141_41951706_0-2574.1	0	2574	2574	3	3	0	0.5334	inhibitor	0.23	0.01	0.77	0.11	NRP	0	0.73	0.03	0.15	0.04	0.01	0.09	k141_41951706_k141_41951706_1;k141_41951706_k141_41951706_2;k141_41951706_k141_41951706_3		PF02595;PF01063;PF01293	bin.110
k141_27659282	deepbgc	0.1.0	deepbgc	k141_27659282_2-2636.1	2	2636	2634	3	8	6	0.55031	antibacterial	0.6	0.13	0.19	0.31	Polyketide	0.02	0.29	0.07	0.77	0.03	0.01	0.02	k141_27659282_k141_27659282_1;k141_27659282_k141_27659282_2;k141_27659282_k141_27659282_3	PF07993;PF00109;PF00378;PF02803;PF01370;PF00108	PF07993;PF13460;PF01370;PF02803;PF00108;PF00109;PF00378;PF16113	bin.110
k141_13178644	deepbgc	0.1.0	deepbgc	k141_13178644_2-3630.1	2	3630	3628	4	8	5	0.75804	antibacterial	0.76	0.09	0.18	0.17	Polyketide	0.01	0.01	0.04	0.84	0.03	0.05	0.04	k141_13178644_k141_13178644_1;k141_13178644_k141_13178644_2;k141_13178644_k141_13178644_3;k141_13178644_k141_13178644_4	PF04321;PF00106;PF01370;PF08659;PF00128	PF00128;PF13561;PF00106;PF08659;PF01370;PF04321;PF00072;PF12867	bin.110
k141_5928064	deepbgc	0.1.0	deepbgc	k141_5928064_537-3926.1	537	3926	3389	6	12	0	0.92867	antibacterial	0.8	0.09	0.12	0.3		0	0.13	0.11	0.3	0.22	0.04	0.25	k141_5928064_k141_5928064_2;k141_5928064_k141_5928064_3;k141_5928064_k141_5928064_4;k141_5928064_k141_5928064_5;k141_5928064_k141_5928064_6;k141_5928064_k141_5928064_7		PF01361;PF12867;PF11716;PF12867;PF04978;PF11716;PF08020;PF12867;PF11716;PF00196;PF13936;PF13384	bin.110
k141_34936043	deepbgc	0.1.0	deepbgc	k141_34936043_2-695.1	2	695	693	1	1	0	0.57339	antibacterial	0.87	0.06	0.17	0.26		0	0.09	0.07	0.33	0.21	0.03	0.32	k141_34936043_k141_34936043_1		PF03699	bin.110
k141_34936043	deepbgc	0.1.0	deepbgc	k141_34936043_1453-2179.1	1453	2179	726	1	3	1	0.54395	antibacterial	0.82	0.12	0.17	0.24		0.11	0.05	0.09	0.3	0.17	0.03	0.3	k141_34936043_k141_34936043_3	PF00355	PF13806;PF00355;PF09990	bin.110
k141_34942387	deepbgc	0.1.0	deepbgc	k141_34942387_301-2917.1	301	2917	2616	1	3	0	0.55253	antibacterial	0.87	0.06	0.17	0.26		0	0.09	0.07	0.33	0.21	0.03	0.32	k141_34942387_k141_34942387_2		PF02836;PF00703;PF13364	bin.110
k141_49658867	deepbgc	0.1.0	deepbgc	k141_49658867_2-560.1	2	560	558	1	1	1	0.55032	antibacterial	0.72	0.09	0.23	0.25		0.01	0.08	0.1	0.38	0.16	0.04	0.3	k141_49658867_k141_49658867_1	PF01266	PF01266	bin.110
k141_21529351	deepbgc	0.1.0	deepbgc	k141_21529351_1600-2971.1	1600	2971	1371	2	3	0	0.63105	antibacterial	0.87	0.07	0.17	0.26		0	0.1	0.07	0.33	0.21	0.03	0.31	k141_21529351_k141_21529351_3;k141_21529351_k141_21529351_4		PF12867;PF11716;PF09995	bin.112
k141_43080999	deepbgc	0.1.0	deepbgc	k141_43080999_8526-10723.1	8526	10723	2197	2	5	2	0.53191	antibacterial	0.67	0.05	0.09	0.4	NRP	0	0.54	0.12	0.2	0.07	0.02	0.06	k141_43080999_k141_43080999_8;k141_43080999_k141_43080999_9	PF00171;PF00561	PF12695;PF12697;PF12146;PF00561;PF00171	bin.112
k141_50280974	deepbgc	0.1.0	deepbgc	k141_50280974_22-3048.1	22	3048	3026	3	5	0	0.52971	antibacterial	0.79	0.05	0.15	0.25		0	0.07	0.16	0.2	0.22	0.17	0.19	k141_50280974_k141_50280974_1;k141_50280974_k141_50280974_2;k141_50280974_k141_50280974_3		PF00465;PF13685;PF02595;PF07729;PF00392	bin.112
k141_50280974	deepbgc	0.1.0	deepbgc	k141_50280974_6811-7684.1	6811	7684	873	1	1	0	0.53591	antibacterial	0.87	0.06	0.17	0.26		0	0.08	0.12	0.31	0.21	0.03	0.3	k141_50280974_k141_50280974_7		PF00528	bin.112
k141_36273054	deepbgc	0.1.0	deepbgc	k141_36273054_40-8501.1	40	8501	8461	9	18	4	0.66545	antibacterial	0.6	0.04	0.07	0.23	Saccharide	0.01	0.21	0.12	0.07	0.06	0.51	0.02	k141_36273054_k141_36273054_1;k141_36273054_k141_36273054_2;k141_36273054_k141_36273054_3;k141_36273054_k141_36273054_4;k141_36273054_k141_36273054_5;k141_36273054_k141_36273054_6;k141_36273054_k141_36273054_7;k141_36273054_k141_36273054_8;k141_36273054_k141_36273054_9	PF00501;PF00534;PF01553;PF00561	PF01810;PF12705;PF01553;PF04028;PF12146;PF12697;PF00561;PF12695;PF07859;PF00480;PF00501;PF07730;PF00072;PF00196;PF13524;PF00534;PF13692;PF13439	bin.112
k141_22005655	deepbgc	0.1.0	deepbgc	k141_22005655_0-4310.1	0	4310	4310	6	6	1	0.6604	antibacterial	0.85	0.05	0.12	0.22	RiPP	0	0.05	0.19	0.11	0.52	0.03	0.13	k141_22005655_k141_22005655_1;k141_22005655_k141_22005655_2;k141_22005655_k141_22005655_3;k141_22005655_k141_22005655_4;k141_22005655_k141_22005655_5;k141_22005655_k141_22005655_6	PF03992	PF00005;PF02653;PF03992;PF00894;PF05025;PF12389	bin.112
k141_603770	deepbgc	0.1.0	deepbgc	k141_603770_982-2140.1	982	2140	1158	1	4	1	0.55546	antibacterial	0.76	0.06	0.15	0.27	Other	0	0.03	0.67	0.07	0.14	0.02	0.08	k141_603770_k141_603770_2	PF01636	PF01636;PF02958;PF04655;PF01633	bin.112
k141_43789585	deepbgc	0.1.0	deepbgc	k141_43789585_1682-2099.1	1682	2099	417	1	3	0	0.53968	antibacterial	0.87	0.09	0.17	0.23		0	0.08	0.18	0.3	0.2	0.04	0.26	k141_43789585_k141_43789585_3		PF01475;PF12840;PF09339	bin.112
k141_43789585	deepbgc	0.1.0	deepbgc	k141_43789585_4296-4584.1	4296	4584	288	1	1	1	0.50473	antibacterial	0.83	0.05	0.16	0.29		0.05	0.08	0.07	0.3	0.21	0.03	0.31	k141_43789585_k141_43789585_7	PF00248	PF00248	bin.112
k141_29469635	deepbgc	0.1.0	deepbgc	k141_29469635_0-2725.1	0	2725	2725	2	3	0	0.50749	antibacterial-antifungal	0.78	0.02	0.2	0.63	Polyketide	0	0.01	0.02	0.94	0.03	0	0.01	k141_29469635_k141_29469635_1;k141_29469635_k141_29469635_2		PF03824;PF07690;PF00083	bin.112
k141_29676680	deepbgc	0.1.0	deepbgc	k141_29676680_192-4170.1	192	4170	3978	3	3	0	0.57897	antibacterial	0.86	0.09	0.16	0.26		0	0.09	0.07	0.33	0.22	0.03	0.32	k141_29676680_k141_29676680_1;k141_29676680_k141_29676680_2;k141_29676680_k141_29676680_3		PF03176;PF04227;PF00294	bin.112
k141_22685342	deepbgc	0.1.0	deepbgc	k141_22685342_0-7923.1	0	7923	7923	8	10	1	0.88004	antibacterial	0.55	0.03	0.17	0.35		0.03	0.42	0.25	0.36	0.08	0	0.08	k141_22685342_k141_22685342_1;k141_22685342_k141_22685342_2;k141_22685342_k141_22685342_3;k141_22685342_k141_22685342_4;k141_22685342_k141_22685342_5;k141_22685342_k141_22685342_6;k141_22685342_k141_22685342_7;k141_22685342_k141_22685342_8	PF00857	PF00857;PF00266;PF07884;PF00291;PF01425;PF04264;PF03069;PF13520;PF00324;PF03845	bin.112
k141_51550111	deepbgc	0.1.0	deepbgc	k141_51550111_596-2586.1	596	2586	1990	2	2	1	0.53625	antibacterial	0.83	0.06	0.17	0.3		0	0.11	0.08	0.32	0.19	0.04	0.31	k141_51550111_k141_51550111_1;k141_51550111_k141_51550111_2	PF00171	PF00582;PF00171	bin.112
k141_37667478	deepbgc	0.1.0	deepbgc	k141_37667478_2-3229.1	2	3229	3227	4	9	0	0.63275	antibacterial	0.79	0.06	0.17	0.44	Polyketide	0.01	0.01	0.1	0.8	0.04	0.01	0.04	k141_37667478_k141_37667478_1;k141_37667478_k141_37667478_2;k141_37667478_k141_37667478_3;k141_37667478_k141_37667478_4		PF07690;PF00208;PF05088;PF02826;PF02812;PF05163;PF11716;PF12189;PF00041	bin.112
k141_1896223	deepbgc	0.1.0	deepbgc	k141_1896223_1-12283.1	1	12283	12282	13	41	9	0.89721		0.25	0.32	0.08	0.06		0.07	0.12	0.07	0.14	0.05	0.33	0.49	k141_1896223_k141_1896223_1;k141_1896223_k141_1896223_2;k141_1896223_k141_1896223_3;k141_1896223_k141_1896223_4;k141_1896223_k141_1896223_5;k141_1896223_k141_1896223_6;k141_1896223_k141_1896223_7;k141_1896223_k141_1896223_8;k141_1896223_k141_1896223_9;k141_1896223_k141_1896223_10;k141_1896223_k141_1896223_11;k141_1896223_k141_1896223_12;k141_1896223_k141_1896223_13	PF00128;PF00975;PF00535;PF02922;PF00348;PF01266;PF01593;PF00561;PF01494	PF01593;PF01266;PF03486;PF13450;PF01946;PF07992;PF00890;PF12831;PF00070;PF01494;PF01134;PF00348;PF02219;PF14209;PF01066;PF01266;PF01593;PF13450;PF12831;PF03486;PF07992;PF00890;PF13641;PF13506;PF00535;PF10111;PF04240;PF11695;PF12697;PF00561;PF00975;PF12146;PF00440;PF12680;PF07366;PF07366;PF12680;PF03714;PF02922;PF00128;PF11852	bin.112
k141_30710615	deepbgc	0.1.0	deepbgc	k141_30710615_162-789.1	162	789	627	1	3	2	0.59716	antibacterial	0.58	0.21	0.16	0.11		0.04	0.04	0.27	0.12	0.29	0	0.24	k141_30710615_k141_30710615_1	PF08241;PF08242	PF13649;PF08242;PF08241	bin.112
k141_45271838	deepbgc	0.1.0	deepbgc	k141_45271838_0-3799.1	0	3799	3799	6	12	3	0.61315	inhibitor	0.22	0.09	0.57	0.04		0.01	0.35	0.3	0.4	0	0.05	0.01	k141_45271838_k141_45271838_1;k141_45271838_k141_45271838_2;k141_45271838_k141_45271838_3;k141_45271838_k141_45271838_4;k141_45271838_k141_45271838_5;k141_45271838_k141_45271838_6	PF00155;PF00107;PF08240	PF01451;PF00230;PF12840;PF01022;PF08240;PF16912;PF01262;PF00107;PF13602;PF00155;PF00266;PF00464	bin.112
k141_31030237	deepbgc	0.1.0	deepbgc	k141_31030237_441-4368.1	441	4368	3927	3	6	1	0.63685	antibacterial	0.68	0.05	0.16	0.47	Polyketide	0.02	0.01	0.3	0.64	0.02	0.01	0	k141_31030237_k141_31030237_2;k141_31030237_k141_31030237_3;k141_31030237_k141_31030237_4	PF01757	PF09084;PF01757;PF12832;PF07690;PF13347;PF00083	bin.112
k141_2301074	deepbgc	0.1.0	deepbgc	k141_2301074_26511-27414.1	26511	27414	903	1	3	1	0.52678	antibacterial	0.7	0.05	0.11	0.35	NRP	0	0.54	0.11	0.2	0.07	0.02	0.07	k141_2301074_k141_2301074_20	PF00561	PF12697;PF00561;PF12146	bin.112
k141_53332000	deepbgc	0.1.0	deepbgc	k141_53332000_1-373.1	1	373	372	1	2	0	0.63508	antibacterial	0.87	0.06	0.17	0.26		0	0.03	0.44	0.2	0.12	0.05	0.21	k141_53332000_k141_53332000_1		PF00132;PF14602	bin.112
k141_53332000	deepbgc	0.1.0	deepbgc	k141_53332000_3903-10030.1	3903	10030	6127	8	9	1	0.68932	antibacterial	0.72	0.05	0.13	0.22	Saccharide	0	0.01	0.07	0.06	0.07	0.75	0.05	k141_53332000_k141_53332000_5;k141_53332000_k141_53332000_6;k141_53332000_k141_53332000_7;k141_53332000_k141_53332000_8;k141_53332000_k141_53332000_9;k141_53332000_k141_53332000_10;k141_53332000_k141_53332000_11;k141_53332000_k141_53332000_12	PF00534	PF00534;PF13692;PF13579;PF13439;PF01053;PF03741;PF00730;PF01625;PF02467	bin.112
k141_10809820	deepbgc	0.1.0	deepbgc	k141_10809820_2-4415.1	2	4415	4413	6	9	1	0.70707	antibacterial	0.61	0.29	0.15	0.23		0.04	0.05	0.26	0.42	0.12	0.08	0.11	k141_10809820_k141_10809820_1;k141_10809820_k141_10809820_2;k141_10809820_k141_10809820_3;k141_10809820_k141_10809820_4;k141_10809820_k141_10809820_5;k141_10809820_k141_10809820_6	PF02737	PF07992;PF00070;PF02737;PF03486;PF02852;PF00083;PF12867;PF05163;PF01914	bin.112
k141_18248429	deepbgc	0.1.0	deepbgc	k141_18248429_276-4765.1	276	4765	4489	4	5	1	0.63379	inhibitor	0.38	0.01	0.54	0.06		0	0.45	0.09	0.01	0.15	0.08	0.22	k141_18248429_k141_18248429_1;k141_18248429_k141_18248429_2;k141_18248429_k141_18248429_3;k141_18248429_k141_18248429_4	PF01050	PF01050;PF07883;PF00480;PF00425;PF01063	bin.112
k141_32626015	deepbgc	0.1.0	deepbgc	k141_32626015_3200-4007.1	3200	4007	807	1	2	0	0.52111	antibacterial	0.86	0.06	0.17	0.26		0	0.09	0.07	0.33	0.21	0.03	0.32	k141_32626015_k141_32626015_4		PF09594;PF05007	bin.112
k141_54550567	deepbgc	0.1.0	deepbgc	k141_54550567_79-1276.1	79	1276	1197	1	1	0	0.57506	antibacterial	0.85	0.06	0.19	0.25		0	0.1	0.07	0.32	0.21	0.03	0.32	k141_54550567_k141_54550567_1		PF02515	bin.112
k141_26141090	deepbgc	0.1.0	deepbgc	k141_26141090_367-1399.1	367	1399	1032	1	1	1	0.54299	antibacterial	0.83	0.05	0.16	0.29		0.05	0.08	0.07	0.3	0.21	0.03	0.31	k141_26141090_k141_26141090_1	PF00248	PF00248	bin.112
k141_26178402	deepbgc	0.1.0	deepbgc	k141_26178402_352-3511.1	352	3511	3159	4	3	0	0.79523	antibacterial	0.57	0.13	0.1	0.18		0.01	0.05	0.39	0.19	0.17	0.02	0.2	k141_26178402_k141_26178402_2;k141_26178402_k141_26178402_3;k141_26178402_k141_26178402_4;k141_26178402_k141_26178402_5		PF00300;PF00274;PF00440	bin.112
k141_4455847	deepbgc	0.1.0	deepbgc	k141_4455847_0-20421.1	0	20421	20421	20	35	6	0.86259	antibacterial	0.61	0.32	0.27	0.13	Polyketide	0.04	0.06	0.22	0.53	0.02	0.06	0.12	k141_4455847_k141_4455847_1;k141_4455847_k141_4455847_2;k141_4455847_k141_4455847_3;k141_4455847_k141_4455847_4;k141_4455847_k141_4455847_5;k141_4455847_k141_4455847_6;k141_4455847_k141_4455847_7;k141_4455847_k141_4455847_8;k141_4455847_k141_4455847_9;k141_4455847_k141_4455847_10;k141_4455847_k141_4455847_11;k141_4455847_k141_4455847_12;k141_4455847_k141_4455847_13;k141_4455847_k141_4455847_14;k1…	PF00248;PF01370;PF08659;PF00583;PF00106;PF01408	PF01183;PF13673;PF00583;PF13508;PF17013;PF08445;PF07690;PF07992;PF13454;PF13561;PF00106;PF08659;PF01370;PF13561;PF01370;PF00106;PF08659;PF03435;PF01408;PF10727;PF13452;PF01575;PF02515;PF05336;PF04909;PF03737;PF13452;PF01575;PF00326;PF07859;PF00248;PF02896;PF00391;PF01326;PF00528	bin.112
k141_33365470	deepbgc	0.1.0	deepbgc	k141_33365470_1-5610.1	1	5610	5609	6	13	2	0.80902		0.33	0.42	0.18	0.03		0.02	0.04	0.29	0.07	0.17	0.01	0.41	k141_33365470_k141_33365470_1;k141_33365470_k141_33365470_2;k141_33365470_k141_33365470_3;k141_33365470_k141_33365470_4;k141_33365470_k141_33365470_5;k141_33365470_k141_33365470_6	PF08241;PF08242	PF00027;PF01565;PF08031;PF13489;PF13847;PF01209;PF05175;PF08241;PF08242;PF13649;PF00120;PF03951;PF02653	bin.112
k141_11956170	deepbgc	0.1.0	deepbgc	k141_11956170_129-5162.1	129	5162	5033	6	8	0	0.60984	antibacterial	0.85	0.05	0.16	0.24		0	0.09	0.13	0.28	0.23	0.04	0.28	k141_11956170_k141_11956170_1;k141_11956170_k141_11956170_2;k141_11956170_k141_11956170_3;k141_11956170_k141_11956170_4;k141_11956170_k141_11956170_5;k141_11956170_k141_11956170_6		PF05726;PF02678;PF04073;PF04299;PF02826;PF14437;PF00383;PF02133	bin.112
k141_48140314	deepbgc	0.1.0	deepbgc	k141_48140314_1-11176.1	1	11176	11175	12	23	7	0.8782	antibacterial	0.54	0.12	0.19	0.2	Polyketide	0	0.13	0.15	0.51	0.01	0.23	0.1	k141_48140314_k141_48140314_1;k141_48140314_k141_48140314_2;k141_48140314_k141_48140314_3;k141_48140314_k141_48140314_4;k141_48140314_k141_48140314_5;k141_48140314_k141_48140314_6;k141_48140314_k141_48140314_7;k141_48140314_k141_48140314_8;k141_48140314_k141_48140314_9;k141_48140314_k141_48140314_10;k141_48140314_k141_48140314_11;k141_48140314_k141_48140314_12	PF00108;PF08545;PF02801;PF08541;PF00109;PF00534;PF00698	PF01653;PF03054;PF02568;PF00266;PF01212;PF00698;PF00108;PF00195;PF08392;PF08545;PF08541;PF00550;PF14573;PF00109;PF00108;PF02801;PF00313;PF08206;PF01551;PF00534;PF13692;PF13439;PF04041	bin.112
k141_48231211	deepbgc	0.1.0	deepbgc	k141_48231211_1067-2628.1	1067	2628	1561	2	10	5	0.54835	antibacterial	0.63	0.09	0.2	0.23	Polyketide	0	0.13	0.13	0.67	0.03	0.03	0.02	k141_48231211_k141_48231211_2;k141_48231211_k141_48231211_3	PF01370;PF08659;PF04321;PF00106;PF00561	PF13561;PF00106;PF08659;PF01370;PF04321;PF08386;PF12697;PF00326;PF00561;PF12146	bin.112
k141_55795575	deepbgc	0.1.0	deepbgc	k141_55795575_732-5188.1	732	5188	4456	4	13	2	0.73772	antibacterial	0.63	0.04	0.2	0.19	Saccharide	0.01	0.07	0.15	0.04	0	0.71	0.06	k141_55795575_k141_55795575_2;k141_55795575_k141_55795575_3;k141_55795575_k141_55795575_4;k141_55795575_k141_55795575_5	PF00534;PF00202	PF07382;PF00202;PF01276;PF01053;PF00266;PF03711;PF13524;PF00534;PF13692;PF13439;PF13579;PF08323;PF13477	bin.112
k141_55795575	deepbgc	0.1.0	deepbgc	k141_55795575_6508-14121.1	6508	14121	7613	5	9	4	0.67286	antibacterial	0.83	0.06	0.17	0.3		0	0.11	0.09	0.31	0.2	0.03	0.31	k141_55795575_k141_55795575_7;k141_55795575_k141_55795575_8;k141_55795575_k141_55795575_9;k141_55795575_k141_55795575_10;k141_55795575_k141_55795575_11	PF00128;PF00171;PF02922;PF02806	PF00128;PF02922;PF02806;PF00128;PF02922;PF00128;PF11896;PF00171;PF14340	bin.112
k141_34628442	deepbgc	0.1.0	deepbgc	k141_34628442_1-11317.1	1	11317	11316	13	22	5	0.9095		0.39	0.42	0.22	0.03		0.08	0.14	0.29	0.27	0.06	0	0.31	k141_34628442_k141_34628442_1;k141_34628442_k141_34628442_2;k141_34628442_k141_34628442_3;k141_34628442_k141_34628442_4;k141_34628442_k141_34628442_5;k141_34628442_k141_34628442_6;k141_34628442_k141_34628442_7;k141_34628442_k141_34628442_8;k141_34628442_k141_34628442_9;k141_34628442_k141_34628442_10;k141_34628442_k141_34628442_11;k141_34628442_k141_34628442_12;k141_34628442_k141_34628442_13	PF08241;PF00348;PF08242;PF00378;PF00501	PF04461;PF00892;PF02659;PF00348;PF01209;PF13489;PF13847;PF08241;PF08242;PF13649;PF02632;PF00425;PF02775;PF16582;PF02776;PF13378;PF00378;PF16113;PF00501;PF01040;PF13396;PF01578	bin.112
k141_42402768	deepbgc	0.1.0	deepbgc	k141_42402768_1-11136.1	1	11136	11135	12	29	6	0.87384		0.19	0.41	0.26	0.08		0.07	0.05	0.4	0.15	0.02	0.18	0.24	k141_42402768_k141_42402768_1;k141_42402768_k141_42402768_2;k141_42402768_k141_42402768_3;k141_42402768_k141_42402768_4;k141_42402768_k141_42402768_5;k141_42402768_k141_42402768_6;k141_42402768_k141_42402768_7;k141_42402768_k141_42402768_8;k141_42402768_k141_42402768_9;k141_42402768_k141_42402768_10;k141_42402768_k141_42402768_11;k141_42402768_k141_42402768_12	PF00202;PF00583;PF00155;PF01266;PF01593;PF01488	PF07690;PF06779;PF06609;PF12832;PF00083;PF13347;PF00762;PF06778;PF01593;PF01266;PF13450;PF07992;PF00890;PF12831;PF03486;PF01134;PF01208;PF05201;PF01488;PF00745;PF01379;PF03900;PF02602;PF00490;PF00202;PF00155;PF02566;PF00583;PF13302	bin.112
k141_28260521	deepbgc	0.1.0	deepbgc	k141_28260521_1-6621.1	1	6621	6620	6	8	2	0.69532	antibacterial	0.7	0.05	0.21	0.22	Saccharide	0	0.05	0.01	0.08	0.05	0.75	0.06	k141_28260521_k141_28260521_1;k141_28260521_k141_28260521_2;k141_28260521_k141_28260521_3;k141_28260521_k141_28260521_4;k141_28260521_k141_28260521_5;k141_28260521_k141_28260521_6	PF01757;PF00535	PF07382;PF01757;PF13632;PF13641;PF13506;PF00535;PF13704;PF01261	bin.112
k141_57315406	deepbgc	0.1.0	deepbgc	k141_57315406_2-572.1	2	572	570	1	1	0	0.56411	antibacterial	0.9	0.01	0.04	0.09	Terpene	0.09	0.05	0.03	0.1	0.08	0	0.67	k141_57315406_k141_57315406_1		PF01040	bin.112
k141_57315406	deepbgc	0.1.0	deepbgc	k141_57315406_3070-4615.1	3070	4615	1545	1	6	0	0.50879	inhibitor	0.18	0.01	0.75	0.13		0.02	0.23	0.11	0.34	0.28	0	0.02	k141_57315406_k141_57315406_5		PF07690;PF06609;PF00083;PF01027;PF03203;PF12832	bin.112
k141_57315406	deepbgc	0.1.0	deepbgc	k141_57315406_5677-10242.1	5677	10242	4565	4	10	5	0.55178	antibacterial	0.5	0.11	0.39	0.1		0.05	0.18	0.07	0.27	0.15	0.03	0.31	k141_57315406_k141_57315406_7;k141_57315406_k141_57315406_8;k141_57315406_k141_57315406_9;k141_57315406_k141_57315406_10	PF08240;PF08659;PF00106;PF01488;PF00107	PF13561;PF00106;PF08659;PF00107;PF16912;PF01488;PF01262;PF08240;PF00920;PF01565	bin.112
k141_50240091	deepbgc	0.1.0	deepbgc	k141_50240091_510-2014.1	510	2014	1504	2	6	1	0.65516	antibacterial	0.58	0.05	0.09	0.3		0	0.47	0.27	0.14	0.06	0.01	0.05	k141_50240091_k141_50240091_2;k141_50240091_k141_50240091_3	PF00561	PF10025;PF12697;PF00561;PF12146;PF00440;PF13305	bin.122
k141_21562083	deepbgc	0.1.0	deepbgc	k141_21562083_1-5387.1	1	5387	5386	6	9	1	0.63846	antibacterial	0.54	0.03	0.26	0.28	Polyketide	0.07	0.22	0.25	0.59	0	0.04	0	k141_21562083_k141_21562083_1;k141_21562083_k141_21562083_2;k141_21562083_k141_21562083_3;k141_21562083_k141_21562083_4;k141_21562083_k141_21562083_5;k141_21562083_k141_21562083_6	PF01075	PF13400;PF07811;PF01075;PF00266;PF05977;PF13347;PF07690;PF14351;PF06779	bin.122
k141_50269039	deepbgc	0.1.0	deepbgc	k141_50269039_2-3856.1	2	3856	3854	3	3	0	0.59314	antibacterial	0.87	0.06	0.17	0.26		0	0.09	0.07	0.33	0.21	0.03	0.32	k141_50269039_k141_50269039_1;k141_50269039_k141_50269039_2;k141_50269039_k141_50269039_3		PF04188;PF03155;PF01035	bin.122
k141_50293868	deepbgc	0.1.0	deepbgc	k141_50293868_1-1000.1	1	1000	999	2	8	0	0.55106	antibacterial	0.82	0.11	0.17	0.33		0.01	0.1	0.14	0.28	0.22	0.02	0.27	k141_50293868_k141_50293868_1;k141_50293868_k141_50293868_2		PF00208;PF00670;PF13384;PF13936;PF13551;PF13518;PF13011;PF13565	bin.122
k141_50323951	deepbgc	0.1.0	deepbgc	k141_50323951_0-2296.1	0	2296	2296	2	3	0	0.59519	antibacterial	0.87	0.06	0.17	0.26		0	0.09	0.07	0.33	0.21	0.03	0.32	k141_50323951_k141_50323951_1;k141_50323951_k141_50323951_2		PF11762;PF02952;PF08531	bin.122
k141_156119	deepbgc	0.1.0	deepbgc	k141_156119_110-3026.1	110	3026	2916	1	5	0	0.54299	antibacterial	0.67	0.03	0.1	0.13	RiPP	0	0.02	0.13	0.05	0.78	0	0.02	k141_156119_k141_156119_1		PF03193;PF13401;PF13191;PF00005;PF13304	bin.122
k141_14528828	deepbgc	0.1.0	deepbgc	k141_14528828_2-1612.1	2	1612	1610	2	5	0	0.56159	antibacterial	0.81	0.05	0.15	0.23		0	0.08	0.17	0.26	0.19	0.08	0.26	k141_14528828_k141_14528828_1;k141_14528828_k141_14528828_2		PF10082;PF01656;PF13614;PF03796;PF10609	bin.122
k141_50439428	deepbgc	0.1.0	deepbgc	k141_50439428_0-16756.1	0	16756	16756	19	21	5	0.76873	antibacterial	0.71	0.11	0.09	0.06		0.03	0.23	0.29	0.27	0	0.16	0.05	k141_50439428_k141_50439428_1;k141_50439428_k141_50439428_2;k141_50439428_k141_50439428_3;k141_50439428_k141_50439428_4;k141_50439428_k141_50439428_5;k141_50439428_k141_50439428_6;k141_50439428_k141_50439428_7;k141_50439428_k141_50439428_8;k141_50439428_k141_50439428_9;k141_50439428_k141_50439428_10;k141_50439428_k141_50439428_11;k141_50439428_k141_50439428_12;k141_50439428_k141_50439428_13;k141_…	PF00248;PF00857;PF00535;PF00501;PF00903	PF00248;PF08495;PF01184;PF16177;PF00501;PF13193;PF00535;PF13641;PF01329;PF00892;PF00903;PF07992;PF00070;PF00857;PF01902;PF04191;PF04140;PF13328;PF01966;PF05013;PF03747	bin.122
k141_21762569	deepbgc	0.1.0	deepbgc	k141_21762569_1211-1478.1	1211	1478	267	1	2	0	0.5336	antibacterial	0.86	0.06	0.15	0.24		0	0.08	0.15	0.33	0.2	0.03	0.27	k141_21762569_k141_21762569_4		PF07366;PF12680	bin.122
k141_14615415	deepbgc	0.1.0	deepbgc	k141_14615415_161-1232.1	161	1232	1071	1	6	0	0.57338	antibacterial	0.82	0.09	0.15	0.34		0.01	0.1	0.11	0.29	0.22	0.04	0.29	k141_14615415_k141_14615415_2		PF13358;PF13565;PF13011;PF13551;PF13518;PF13384	bin.122
k141_14615415	deepbgc	0.1.0	deepbgc	k141_14615415_3410-3953.1	3410	3953	543	1	1	0	0.51934	antibacterial	0.87	0.06	0.17	0.26		0	0.09	0.07	0.33	0.21	0.03	0.32	k141_14615415_k141_14615415_5		PF06496	bin.122
k141_36176290	deepbgc	0.1.0	deepbgc	k141_36176290_2-455.1	2	455	453	2	2	1	0.52085	antibacterial	0.81	0.08	0.18	0.29		0	0.16	0.05	0.38	0.2	0.03	0.22	k141_36176290_k141_36176290_1;k141_36176290_k141_36176290_2	PF01370	PF06724;PF01370	bin.122
k141_36242905	deepbgc	0.1.0	deepbgc	k141_36242905_0-1973.1	0	1973	1973	3	4	0	0.69629	antibacterial	0.76	0.06	0.17	0.24		0	0.08	0.23	0.2	0.2	0	0.31	k141_36242905_k141_36242905_1;k141_36242905_k141_36242905_2;k141_36242905_k141_36242905_3		PF13191;PF13191;PF00211;PF00211	bin.122
k141_36242905	deepbgc	0.1.0	deepbgc	k141_36242905_3356-3845.1	3356	3845	489	1	1	0	0.51602	antibacterial	0.87	0.06	0.17	0.26		0	0.09	0.07	0.33	0.21	0.03	0.32	k141_36242905_k141_36242905_8		PF06707	bin.122
k141_36242905	deepbgc	0.1.0	deepbgc	k141_36242905_7171-8512.1	7171	8512	1341	1	4	0	0.50784	antibacterial	0.72	0.05	0.16	0.49	Polyketide	0	0.02	0.24	0.71	0.02	0.01	0.01	k141_36242905_k141_36242905_12		PF13347;PF03209;PF00083;PF07690	bin.122
k141_29067065	deepbgc	0.1.0	deepbgc	k141_29067065_0-4050.1	0	4050	4050	4	6	0	0.64895	antibacterial	0.55	0.04	0.1	0.19		0	0.08	0.08	0.27	0.18	0.02	0.41	k141_29067065_k141_29067065_1;k141_29067065_k141_29067065_2;k141_29067065_k141_29067065_3;k141_29067065_k141_29067065_4		PF00027;PF02148;PF05221;PF00670;PF07991;PF02826	bin.122
k141_29075300	deepbgc	0.1.0	deepbgc	k141_29075300_33-3053.1	33	3053	3020	3	7	0	0.73883	antibacterial	0.55	0.1	0.21	0.08	RiPP	0.03	0.02	0.11	0.03	0.74	0	0.07	k141_29075300_k141_29075300_1;k141_29075300_k141_29075300_2;k141_29075300_k141_29075300_3		PF12679;PF12698;PF01061;PF12730;PF13304;PF00005;PF01040	bin.122
k141_36277086	deepbgc	0.1.0	deepbgc	k141_36277086_151-1611.1	151	1611	1460	2	6	0	0.56278	antibacterial	0.81	0.07	0.03	0.08		0	0.02	0.17	0.11	0.36	0.02	0.34	k141_36277086_k141_36277086_2;k141_36277086_k141_36277086_3		PF02311;PF07883;PF12833;PF00165;PF10604;PF08327	bin.122
k141_14771098	deepbgc	0.1.0	deepbgc	k141_14771098_189-6681.1	189	6681	6492	10	5	0	0.58939	antibacterial	0.87	0.06	0.17	0.26		0	0.09	0.07	0.33	0.21	0.03	0.32	k141_14771098_k141_14771098_2;k141_14771098_k141_14771098_3;k141_14771098_k141_14771098_4;k141_14771098_k141_14771098_5;k141_14771098_k141_14771098_6;k141_14771098_k141_14771098_7;k141_14771098_k141_14771098_8;k141_14771098_k141_14771098_9;k141_14771098_k141_14771098_10;k141_14771098_k141_14771098_11		PF07811;PF13400;PF07811;PF13400;PF13400	bin.122
k141_14771098	deepbgc	0.1.0	deepbgc	k141_14771098_19172-21537.1	19172	21537	2365	2	4	0	0.54461	antibacterial	0.83	0.07	0.18	0.25		0.01	0.1	0.07	0.31	0.19	0.03	0.34	k141_14771098_k141_14771098_26;k141_14771098_k141_14771098_27		PF04185;PF13671;PF00004;PF13238	bin.122
k141_50688866	deepbgc	0.1.0	deepbgc	k141_50688866_1-3973.1	1	3973	3972	5	11	0	0.62343	antibacterial	0.85	0.1	0.05	0.12	RiPP	0	0.04	0.02	0.04	0.85	0.03	0.04	k141_50688866_k141_50688866_1;k141_50688866_k141_50688866_2;k141_50688866_k141_50688866_3;k141_50688866_k141_50688866_4;k141_50688866_k141_50688866_5		PF04299;PF00005;PF13304;PF04310;PF13555;PF13604;PF12399;PF00005;PF13304;PF13476;PF02653	bin.122
k141_50688866	deepbgc	0.1.0	deepbgc	k141_50688866_5102-5438.1	5102	5438	336	1	1	0	0.50344	antibacterial	0.87	0.06	0.17	0.26		0	0.09	0.07	0.33	0.21	0.03	0.32	k141_50688866_k141_50688866_7		PF01094	bin.122
k141_50692358	deepbgc	0.1.0	deepbgc	k141_50692358_57954-59067.1	57954	59067	1113	1	5	1	0.52754	antibacterial	0.74	0.06	0.13	0.25	Saccharide	0	0.01	0.05	0.04	0.03	0.84	0.04	k141_50692358_k141_50692358_54	PF00534	PF13524;PF00534;PF13692;PF13439;PF13579	bin.122
k141_50692358	deepbgc	0.1.0	deepbgc	k141_50692358_59402-60443.1	59402	60443	1041	1	3	2	0.51411	inhibitor	0.3	0.01	0.68	0.08	NRP	0	0.69	0.03	0.21	0.04	0.02	0.05	k141_50692358_k141_50692358_56	PF00107;PF08240	PF16912;PF00107;PF08240	bin.122
k141_50692358	deepbgc	0.1.0	deepbgc	k141_50692358_66506-67166.1	66506	67166	660	1	1	0	0.6274	antibacterial	0.85	0.06	0.19	0.25		0	0.09	0.07	0.33	0.21	0.03	0.32	k141_50692358_k141_50692358_62		PF13469	bin.122
k141_43535569	deepbgc	0.1.0	deepbgc	k141_43535569_3863-5807.1	3863	5807	1944	1	5	0	0.54269	antibacterial	0.72	0.11	0.17	0.24		0	0.06	0.34	0.17	0.22	0	0.23	k141_43535569_k141_43535569_4		PF00931;PF13401;PF00437;PF13191;PF00211	bin.122
k141_43618482	deepbgc	0.1.0	deepbgc	k141_43618482_1310-10362.1	1310	10362	9052	9	25	6	0.67092		0.45	0.42	0.18	0.09		0	0.11	0.14	0.31	0.27	0.04	0.21	k141_43618482_k141_43618482_3;k141_43618482_k141_43618482_4;k141_43618482_k141_43618482_5;k141_43618482_k141_43618482_6;k141_43618482_k141_43618482_7;k141_43618482_k141_43618482_8;k141_43618482_k141_43618482_9;k141_43618482_k141_43618482_10;k141_43618482_k141_43618482_11	PF08242;PF08659;PF00106;PF08241;PF00378;PF04055	PF05175;PF01209;PF13489;PF13847;PF13679;PF13649;PF08241;PF08242;PF00271;PF00270;PF04851;PF04055;PF13353;PF02628;PF13561;PF00106;PF08659;PF13561;PF00106;PF08659;PF01144;PF01144;PF12773;PF00378;PF16113	bin.122
k141_43618482	deepbgc	0.1.0	deepbgc	k141_43618482_12155-16628.1	12155	16628	4473	4	4	0	0.60786	antibacterial	0.86	0.06	0.18	0.26		0	0.09	0.08	0.33	0.21	0.03	0.31	k141_43618482_k141_43618482_14;k141_43618482_k141_43618482_15;k141_43618482_k141_43618482_16;k141_43618482_k141_43618482_17		PF06050;PF06050;PF02082;PF04299	bin.122
k141_7739314	deepbgc	0.1.0	deepbgc	k141_7739314_46-1810.1	46	1810	1764	1	1	0	0.56723	antibacterial	0.84	0.06	0.17	0.26		0	0.11	0.07	0.32	0.2	0.03	0.32	k141_7739314_k141_7739314_1		PF01609	bin.122
k141_7745416	deepbgc	0.1.0	deepbgc	k141_7745416_292-6294.1	292	6294	6002	6	15	3	0.92756	antibacterial	0.65	0.04	0.15	0.2	Saccharide	0	0.01	0.07	0.02	0.01	0.89	0.01	k141_7745416_k141_7745416_2;k141_7745416_k141_7745416_3;k141_7745416_k141_7745416_4;k141_7745416_k141_7745416_5;k141_7745416_k141_7745416_6;k141_7745416_k141_7745416_7	PF00534;PF01943;PF00535	PF00534;PF13692;PF13439;PF13579;PF13641;PF13632;PF00535;PF13704;PF00535;PF13704;PF01943;PF13440;PF03023;PF01554;PF14667	bin.122
k141_29288981	deepbgc	0.1.0	deepbgc	k141_29288981_336-3068.1	336	3068	2732	4	20	4	0.84119		0.39	0.36	0.21	0.18		0.02	0.16	0.29	0.27	0.17	0.01	0.12	k141_29288981_k141_29288981_2;k141_29288981_k141_29288981_3;k141_29288981_k141_29288981_4;k141_29288981_k141_29288981_5	PF08242;PF00891;PF00561;PF08241	PF12697;PF00561;PF12146;PF00196;PF08281;PF13384;PF13518;PF13489;PF01209;PF13847;PF05175;PF00891;PF08241;PF08242;PF13649;PF02041;PF07883;PF00190;PF02311;PF00795	bin.122
k141_29302044	deepbgc	0.1.0	deepbgc	k141_29302044_1981-3715.1	1981	3715	1734	2	9	2	0.94266		0.32	0.39	0.21	0.04		0.03	0	0.41	0.07	0.14	0	0.35	k141_29302044_k141_29302044_2;k141_29302044_k141_29302044_3	PF08242;PF08241	PF08327;PF02353;PF13489;PF01209;PF13847;PF08241;PF08242;PF13649;PF00848	bin.122
k141_7825205	deepbgc	0.1.0	deepbgc	k141_7825205_1-253.1	1	253	252	1	1	0	0.53853	antibacterial	0.84	0.05	0.16	0.24		0	0.09	0.08	0.31	0.22	0.04	0.3	k141_7825205_k141_7825205_1		PF10609	bin.122
k141_29481183	deepbgc	0.1.0	deepbgc	k141_29481183_4197-14783.1	4197	14783	10586	9	34	10	0.74613	cytotoxic	0.24	0.67	0.19	0.13	Polyketide	0.03	0.03	0.02	0.79	0	0.04	0.18	k141_29481183_k141_29481183_4;k141_29481183_k141_29481183_5;k141_29481183_k141_29481183_6;k141_29481183_k141_29481183_7;k141_29481183_k141_29481183_8;k141_29481183_k141_29481183_9;k141_29481183_k141_29481183_10;k141_29481183_k141_29481183_11;k141_29481183_k141_29481183_12	PF02801;PF04820;PF08242;PF01494;PF02737;PF00108;PF01266;PF00109;PF03364;PF08241	PF02527;PF15131;PF13847;PF13649;PF00892;PF09594;PF13231;PF02366;PF08267;PF01717;PF01040;PF02801;PF00109;PF00108;PF10604;PF03364;PF01494;PF00890;PF01134;PF07992;PF04820;PF01946;PF01266;PF03486;PF02737;PF12831;PF13450;PF05834;PF13489;PF13847;PF01209;PF08241;PF13649;PF08242	bin.122
k141_859630	deepbgc	0.1.0	deepbgc	k141_859630_14523-27716.1	14523	27716	13193	17	37	2	0.80714		0.34	0.43	0.14	0.02	Other	0.01	0.03	0.52	0.06	0.15	0	0.24	k141_859630_k141_859630_15;k141_859630_k141_859630_16;k141_859630_k141_859630_17;k141_859630_k141_859630_18;k141_859630_k141_859630_19;k141_859630_k141_859630_20;k141_859630_k141_859630_21;k141_859630_k141_859630_22;k141_859630_k141_859630_23;k141_859630_k141_859630_24;k141_859630_k141_859630_25;k141_859630_k141_859630_26;k141_859630_k141_859630_27;k141_859630_k141_859630_28;k141_859630_k141_8596…	PF08242;PF08241	PF01555;PF01135;PF12847;PF05175;PF02475;PF13489;PF06325;PF03602;PF13847;PF02005;PF09445;PF13649;PF08241;PF08242;PF01170;PF02583;PF05573;PF04945;PF03773;PF00144;PF08840;PF13489;PF02353;PF07021;PF01135;PF13847;PF13649;PF08241;PF04237;PF02592;PF01872;PF00186;PF01996;PF01545;PF00144;PF01068;PF04679	bin.122
k141_859630	deepbgc	0.1.0	deepbgc	k141_859630_30268-41164.1	30268	41164	10896	6	32	2	0.66359		0.39	0.47	0.23	0.09	Other	0.03	0.02	0.52	0.1	0.16	0	0.22	k141_859630_k141_859630_36;k141_859630_k141_859630_37;k141_859630_k141_859630_38;k141_859630_k141_859630_39;k141_859630_k141_859630_40;k141_859630_k141_859630_41	PF08242;PF08241	PF01209;PF13847;PF13489;PF08003;PF08241;PF08242;PF13649;PF05401;PF02390;PF05175;PF06325;PF01135;PF07021;PF02353;PF13679;PF01728;PF13231;PF06728;PF13360;PF13964;PF01344;PF04909;PF13302;PF00211;PF13191;PF01637;PF00931;PF13401;PF02562;PF05729;PF00004;PF13424	bin.122
k141_51135386	deepbgc	0.1.0	deepbgc	k141_51135386_4653-6622.1	4653	6622	1969	2	2	0	0.5331	antibacterial	0.87	0.06	0.17	0.25		0	0.09	0.07	0.33	0.21	0.03	0.32	k141_51135386_k141_51135386_7;k141_51135386_k141_51135386_8		PF03069;PF02293	bin.122
k141_29647147	deepbgc	0.1.0	deepbgc	k141_29647147_2010-2214.1	2010	2214	204	1	1	0	0.55263	antibacterial	0.87	0.06	0.17	0.26		0	0.09	0.07	0.33	0.21	0.03	0.32	k141_29647147_k141_29647147_4		PF04978	bin.122
k141_8189012	deepbgc	0.1.0	deepbgc	k141_8189012_338-2912.1	338	2912	2574	3	4	0	0.74087	antibacterial	0.83	0.06	0.16	0.31		0	0.1	0.07	0.33	0.21	0.03	0.31	k141_8189012_k141_8189012_1;k141_8189012_k141_8189012_2;k141_8189012_k141_8189012_3		PF00557;PF04978;PF12867;PF04951	bin.122
k141_44162922	deepbgc	0.1.0	deepbgc	k141_44162922_201-420.1	201	420	219	1	1	0	0.63345	antibacterial	0.87	0.06	0.17	0.26		0	0.09	0.07	0.33	0.21	0.03	0.32	k141_44162922_k141_44162922_1		PF14938	bin.122
k141_44162922	deepbgc	0.1.0	deepbgc	k141_44162922_3034-5053.1	3034	5053	2019	2	5	1	0.55181	antibacterial	0.84	0.07	0.21	0.27	Other	0	0	0.59	0.05	0.04	0	0.32	k141_44162922_k141_44162922_5;k141_44162922_k141_44162922_6	PF00202	PF00202;PF13412;PF13404;PF04545;PF01037	bin.122
k141_22650224	deepbgc	0.1.0	deepbgc	k141_22650224_3135-5880.1	3135	5880	2745	3	8	5	0.58469	antibacterial	0.62	0.09	0.08	0.16	Polyketide	0	0.44	0.15	0.83	0.01	0	0	k141_22650224_k141_22650224_5;k141_22650224_k141_22650224_6;k141_22650224_k141_22650224_7	PF02801;PF00108;PF00109;PF08545;PF08541	PF08541;PF08545;PF00109;PF00108;PF00364;PF13533;PF02801;PF00109	bin.122
k141_15463839	deepbgc	0.1.0	deepbgc	k141_15463839_2-362.1	2	362	360	1	1	0	0.51484	antibacterial	0.85	0.08	0.16	0.27		0	0.09	0.07	0.33	0.21	0.03	0.32	k141_15463839_k141_15463839_1		PF00665	bin.122
k141_8290746	deepbgc	0.1.0	deepbgc	k141_8290746_332-4814.1	332	4814	4482	8	22	3	0.9469		0.4	0.35	0.16	0		0.01	0.05	0.4	0.11	0.13	0.01	0.31	k141_8290746_k141_8290746_2;k141_8290746_k141_8290746_3;k141_8290746_k141_8290746_4;k141_8290746_k141_8290746_5;k141_8290746_k141_8290746_6;k141_8290746_k141_8290746_7;k141_8290746_k141_8290746_8;k141_8290746_k141_8290746_9	PF08242;PF03992;PF08241	PF00398;PF05401;PF13489;PF05175;PF13847;PF02353;PF01135;PF13649;PF08241;PF08242;PF10027;PF13664;PF05425;PF03988;PF12698;PF03988;PF07883;PF05899;PF03992;PF07366;PF12680;PF04978	bin.122
k141_8320099	deepbgc	0.1.0	deepbgc	k141_8320099_194-18599.1	194	18599	18405	18	36	7	0.9147	cytotoxic	0.25	0.66	0.08	0.05		0.02	0.05	0.06	0.07	0.18	0.26	0.4	k141_8320099_k141_8320099_2;k141_8320099_k141_8320099_3;k141_8320099_k141_8320099_4;k141_8320099_k141_8320099_5;k141_8320099_k141_8320099_6;k141_8320099_k141_8320099_7;k141_8320099_k141_8320099_8;k141_8320099_k141_8320099_9;k141_8320099_k141_8320099_10;k141_8320099_k141_8320099_11;k141_8320099_k141_8320099_12;k141_8320099_k141_8320099_13;k141_8320099_k141_8320099_14;k141_8320099_k141_8320099_15;k…	PF08242;PF00494;PF01266;PF01553;PF00535;PF01593;PF08241	PF00116;PF09678;PF00115;PF09990;PF13489;PF07021;PF03141;PF13847;PF05401;PF02353;PF08241;PF01209;PF08242;PF13649;PF01553;PF13641;PF13506;PF00535;PF10111;PF13704;PF00174;PF01266;PF06100;PF13450;PF07992;PF00890;PF03486;PF01593;PF00494;PF06182;PF13664;PF06182;PF13304;PF00005;PF13555;PF04185	bin.122
k141_22716453	deepbgc	0.1.0	deepbgc	k141_22716453_709-2473.1	709	2473	1764	2	13	2	0.73774		0.47	0.3	0.2	0.05		0.01	0.02	0.2	0.07	0.21	0	0.49	k141_22716453_k141_22716453_2;k141_22716453_k141_22716453_3	PF08242;PF08241	PF05175;PF13489;PF06325;PF13847;PF08241;PF08242;PF13649;PF13649;PF08241;PF08242;PF13847;PF08003;PF13489	bin.122
k141_8349600	deepbgc	0.1.0	deepbgc	k141_8349600_344-2009.1	344	2009	1665	1	3	0	0.55344	antibacterial	0.87	0.06	0.17	0.26		0	0.09	0.07	0.33	0.21	0.03	0.32	k141_8349600_k141_8349600_2		PF07745;PF01229;PF11790	bin.122
k141_15637732	deepbgc	0.1.0	deepbgc	k141_15637732_4088-4976.1	4088	4976	888	1	1	0	0.63027	antibacterial	0.87	0.06	0.17	0.26		0	0.09	0.08	0.33	0.21	0.03	0.31	k141_15637732_k141_15637732_8		PF00685	bin.122
k141_44426496	deepbgc	0.1.0	deepbgc	k141_44426496_2-7812.1	2	7812	7810	9	14	1	0.80129	antibacterial	0.64	0.09	0.14	0.12	RiPP	0.05	0.14	0.15	0.12	0.59	0.01	0.01	k141_44426496_k141_44426496_1;k141_44426496_k141_44426496_2;k141_44426496_k141_44426496_3;k141_44426496_k141_44426496_4;k141_44426496_k141_44426496_5;k141_44426496_k141_44426496_6;k141_44426496_k141_44426496_7;k141_44426496_k141_44426496_8;k141_44426496_k141_44426496_9	PF00355	PF00266;PF01458;PF01458;PF00005;PF13671;PF03193;PF13481;PF13555;PF02082;PF03069;PF01592;PF13806;PF00355;PF01883	bin.122
k141_37241866	deepbgc	0.1.0	deepbgc	k141_37241866_449-2171.1	449	2171	1722	2	2	1	0.63266	antibacterial	0.86	0.06	0.18	0.25		0	0.09	0.12	0.33	0.2	0.03	0.29	k141_37241866_k141_37241866_2;k141_37241866_k141_37241866_3	PF00903	PF04185;PF00903	bin.122
k141_1320068	deepbgc	0.1.0	deepbgc	k141_1320068_6550-11056.1	6550	11056	4506	4	20	2	0.61178	antibacterial	0.63	0.28	0.16	0.03	RiPP	0	0.07	0.15	0.07	0.66	0	0.08	k141_1320068_k141_1320068_8;k141_1320068_k141_1320068_9;k141_1320068_k141_1320068_10;k141_1320068_k141_1320068_11	PF08242;PF08241	PF02574;PF05175;PF13489;PF06325;PF12847;PF13847;PF13679;PF03848;PF08241;PF13649;PF08242;PF01418;PF01380;PF13191;PF00005;PF13555;PF13604;PF13401;PF13304;PF00528	bin.122
k141_8563624	deepbgc	0.1.0	deepbgc	k141_8563624_500-7560.1	500	7560	7060	6	17	1	0.78202	antibacterial	0.78	0.09	0.08	0.07	RiPP	0	0.01	0.07	0.01	0.91	0	0	k141_8563624_k141_8563624_1;k141_8563624_k141_8563624_2;k141_8563624_k141_8563624_3;k141_8563624_k141_8563624_4;k141_8563624_k141_8563624_5;k141_8563624_k141_8563624_6	PF01243	PF12900;PF16242;PF01243;PF04185;PF01243;PF00664;PF00005;PF13555;PF13476;PF13191;PF13304;PF02463;PF00664;PF00005;PF13191;PF13401;PF03266	bin.122
k141_44545146	deepbgc	0.1.0	deepbgc	k141_44545146_4957-10013.1	4957	10013	5056	3	5	0	0.54988	antibacterial	0.75	0.06	0.15	0.39		0	0.11	0.07	0.33	0.2	0.02	0.31	k141_44545146_k141_44545146_6;k141_44545146_k141_44545146_7;k141_44545146_k141_44545146_8		PF13231;PF02366;PF13231;PF02366;PF13231	bin.122
k141_8664594	deepbgc	0.1.0	deepbgc	k141_8664594_0-2286.1	0	2286	2286	4	3	0	0.72971	antibacterial	0.84	0.13	0.15	0.26		0	0.08	0.09	0.39	0.19	0.03	0.26	k141_8664594_k141_8664594_1;k141_8664594_k141_8664594_2;k141_8664594_k141_8664594_3;k141_8664594_k141_8664594_4		PF08327;PF10604;PF01872	bin.122
k141_15892554	deepbgc	0.1.0	deepbgc	k141_15892554_170-680.1	170	680	510	1	4	0	0.52059	antibacterial	0.87	0.07	0.17	0.26		0	0.1	0.07	0.33	0.21	0.03	0.31	k141_15892554_k141_15892554_1		PF04978;PF05163;PF12867;PF11716	bin.122
k141_51920096	deepbgc	0.1.0	deepbgc	k141_51920096_351-735.1	351	735	384	1	5	0	0.56235	antibacterial	0.82	0.06	0.13	0.25		0	0.07	0.17	0.32	0.2	0.03	0.27	k141_51920096_k141_51920096_2		PF07858;PF14534;PF13474;PF07366;PF12680	bin.122
k141_16071929	deepbgc	0.1.0	deepbgc	k141_16071929_1-9259.1	1	9259	9258	14	23	4	0.83011		0.36	0.19	0.23	0.12		0.06	0.24	0.32	0.12	0.16	0.05	0.08	k141_16071929_k141_16071929_1;k141_16071929_k141_16071929_2;k141_16071929_k141_16071929_3;k141_16071929_k141_16071929_4;k141_16071929_k141_16071929_5;k141_16071929_k141_16071929_6;k141_16071929_k141_16071929_7;k141_16071929_k141_16071929_8;k141_16071929_k141_16071929_9;k141_16071929_k141_16071929_10;k141_16071929_k141_16071929_11;k141_16071929_k141_16071929_12;k141_16071929_k141_16071929_13;k141_…	PF08242;PF00583;PF00561;PF08241	PF07995;PF01436;PF00389;PF02826;PF00670;PF14333;PF12697;PF00561;PF12146;PF03096;PF00211;PF00296;PF00296;PF13673;PF14542;PF13420;PF13508;PF00583;PF08242;PF13649;PF08241;PF13847;PF01850	bin.122
k141_37691538	deepbgc	0.1.0	deepbgc	k141_37691538_460-865.1	460	865	405	1	4	0	0.64704	antibacterial	0.82	0.06	0.13	0.26		0	0.07	0.2	0.31	0.18	0.04	0.26	k141_37691538_k141_37691538_1		PF13577;PF14534;PF07366;PF12680	bin.122
k141_16174795	deepbgc	0.1.0	deepbgc	k141_16174795_772-3392.1	772	3392	2620	3	7	0	0.63858	antibacterial	0.75	0.15	0.06	0.03		0	0	0.26	0.19	0.17	0.03	0.38	k141_16174795_k141_16174795_2;k141_16174795_k141_16174795_3;k141_16174795_k141_16174795_4		PF08031;PF01565;PF02311;PF12852;PF07883;PF00190;PF01638	bin.122
k141_1937765	deepbgc	0.1.0	deepbgc	k141_1937765_34692-66131.1	34692	66131	31439	37	71	13	0.82278		0.48	0.42	0.19	0.09		0.09	0.06	0.07	0.18	0.01	0.34	0.34	k141_1937765_k141_1937765_35;k141_1937765_k141_1937765_36;k141_1937765_k141_1937765_37;k141_1937765_k141_1937765_38;k141_1937765_k141_1937765_39;k141_1937765_k141_1937765_40;k141_1937765_k141_1937765_41;k141_1937765_k141_1937765_42;k141_1937765_k141_1937765_43;k141_1937765_k141_1937765_44;k141_1937765_k141_1937765_45;k141_1937765_k141_1937765_46;k141_1937765_k141_1937765_47;k141_1937765_k141_1937…	PF00432;PF08659;PF00106;PF00494;PF02719;PF01266;PF01370;PF00535;PF01075;PF01593;PF07993;PF04321;PF04055	PF02156;PF04312;PF00106;PF08659;PF13561;PF07992;PF07992;PF13632;PF00535;PF13641;PF10111;PF10096;PF01048;PF01370;PF13460;PF01073;PF04321;PF07993;PF16363;PF02719;PF05368;PF11946;PF04055;PF13394;PF13353;PF01070;PF01645;PF01894;PF00494;PF00494;PF01262;PF01266;PF03486;PF00070;PF07992;PF12831;PF00890;PF01134;PF13450;PF01593;PF13249;PF13243;PF00432;PF07681;PF12773;PF13248;PF13240;PF00902;PF00106;PF08659…	bin.122
k141_1937768	deepbgc	0.1.0	deepbgc	k141_1937768_1093-6695.1	1093	6695	5602	9	13	1	0.70103	antibacterial	0.69	0.28	0.19	0.18		0	0.06	0.41	0.31	0.15	0.02	0.09	k141_1937768_k141_1937768_4;k141_1937768_k141_1937768_5;k141_1937768_k141_1937768_6;k141_1937768_k141_1937768_7;k141_1937768_k141_1937768_8;k141_1937768_k141_1937768_9;k141_1937768_k141_1937768_10;k141_1937768_k141_1937768_11;k141_1937768_k141_1937768_12	PF03364	PF07398;PF11716;PF12867;PF13463;PF01047;PF12802;PF09339;PF13412;PF04964;PF04964;PF10604;PF03364;PF08327	bin.122
k141_9232188	deepbgc	0.1.0	deepbgc	k141_9232188_1959-24853.1	1959	24853	22894	31	48	9	0.92829		0.39	0.35	0.3	0.09		0.03	0.09	0.23	0.44	0.08	0.04	0.13	k141_9232188_k141_9232188_3;k141_9232188_k141_9232188_4;k141_9232188_k141_9232188_5;k141_9232188_k141_9232188_6;k141_9232188_k141_9232188_7;k141_9232188_k141_9232188_8;k141_9232188_k141_9232188_9;k141_9232188_k141_9232188_10;k141_9232188_k141_9232188_11;k141_9232188_k141_9232188_12;k141_9232188_k141_9232188_13;k141_9232188_k141_9232188_14;k141_9232188_k141_9232188_15;k141_9232188_k141_9232188_16;…	PF08242;PF00583;PF00248;PF08659;PF01243;PF00106;PF01370;PF03992;PF08241	PF01243;PF08818;PF07978;PF03824;PF03824;PF07690;PF13347;PF01850;PF13470;PF00248;PF04205;PF00175;PF08022;PF01794;PF02424;PF01425;PF02148;PF04978;PF12867;PF03992;PF14257;PF07690;PF05977;PF05724;PF13489;PF13679;PF01209;PF05175;PF02353;PF06325;PF13847;PF05401;PF13649;PF08241;PF08242;PF02254;PF04993;PF13561;PF00106;PF08659;PF01370;PF13460;PF13177;PF13673;PF08445;PF13508;PF00583;PF12746	bin.122
k141_16454919	deepbgc	0.1.0	deepbgc	k141_16454919_857-21108.1	857	21108	20251	24	34	1	0.81324	antibacterial	0.51	0.14	0.18	0.11	RiPP	0.01	0.03	0.13	0.02	0.8	0.01	0.02	k141_16454919_k141_16454919_2;k141_16454919_k141_16454919_3;k141_16454919_k141_16454919_4;k141_16454919_k141_16454919_5;k141_16454919_k141_16454919_6;k141_16454919_k141_16454919_7;k141_16454919_k141_16454919_8;k141_16454919_k141_16454919_9;k141_16454919_k141_16454919_10;k141_16454919_k141_16454919_11;k141_16454919_k141_16454919_12;k141_16454919_k141_16454919_13;k141_16454919_k141_16454919_14;k141…	PF04055	PF04185;PF02543;PF02543;PF16861;PF01300;PF07077;PF00072;PF00486;PF00672;PF00512;PF02518;PF07080;PF14534;PF13474;PF07366;PF12680;PF00557;PF01321;PF02390;PF04055;PF00730;PF12698;PF12679;PF01061;PF12730;PF13732;PF02463;PF13304;PF00005;PF13476;PF00069;PF13672;PF13519;PF12762	bin.122
k141_2069642	deepbgc	0.1.0	deepbgc	k141_2069642_843-7440.1	843	7440	6597	6	6	0	0.80339	antibacterial	0.69	0.08	0.13	0.36		0	0.13	0.12	0.29	0.2	0.03	0.29	k141_2069642_k141_2069642_1;k141_2069642_k141_2069642_2;k141_2069642_k141_2069642_3;k141_2069642_k141_2069642_4;k141_2069642_k141_2069642_5;k141_2069642_k141_2069642_6		PF00180;PF00296;PF01261;PF00557;PF13540;PF03640	bin.122
k141_38114416	deepbgc	0.1.0	deepbgc	k141_38114416_484-9899.1	484	9899	9415	10	36	6	0.91021		0.22	0.41	0.19	0.14		0.04	0.12	0.34	0.3	0.13	0	0.08	k141_38114416_k141_38114416_3;k141_38114416_k141_38114416_4;k141_38114416_k141_38114416_5;k141_38114416_k141_38114416_6;k141_38114416_k141_38114416_7;k141_38114416_k141_38114416_8;k141_38114416_k141_38114416_9;k141_38114416_k141_38114416_10;k141_38114416_k141_38114416_11;k141_38114416_k141_38114416_12	PF08242;PF00561;PF00891;PF03992;PF01636;PF08241	PF10604;PF08327;PF07366;PF12680;PF14534;PF13474;PF12697;PF00561;PF12146;PF08386;PF00211;PF00196;PF08281;PF13489;PF06325;PF12847;PF00891;PF01135;PF02353;PF13847;PF01209;PF05175;PF02390;PF13649;PF08241;PF08242;PF13360;PF13964;PF01344;PF13854;PF03992;PF00069;PF07714;PF01636;PF01163;PF14531	bin.122
k141_45319408	deepbgc	0.1.0	deepbgc	k141_45319408_12-3107.1	12	3107	3095	5	7	0	0.63961	antibacterial	0.86	0.08	0.16	0.22		0	0.1	0.23	0.33	0.13	0.03	0.24	k141_45319408_k141_45319408_1;k141_45319408_k141_45319408_2;k141_45319408_k141_45319408_3;k141_45319408_k141_45319408_4;k141_45319408_k141_45319408_5		PF14026;PF00211;PF02566;PF13669;PF12840;PF12802;PF01022	bin.122
k141_31133196	deepbgc	0.1.0	deepbgc	k141_31133196_1597-5137.1	1597	5137	3540	5	6	0	0.53529		0.47	0.01	0.4	0.09	NRP	0.05	0.52	0.3	0.35	0.02	0.03	0	k141_31133196_k141_31133196_3;k141_31133196_k141_31133196_4;k141_31133196_k141_31133196_5;k141_31133196_k141_31133196_6;k141_31133196_k141_31133196_7		PF00266;PF01212;PF01053;PF07927;PF15919;PF01425	bin.122
k141_2454507	deepbgc	0.1.0	deepbgc	k141_2454507_235-5599.1	235	5599	5364	5	8	1	0.54934	antibacterial	0.51	0.06	0.16	0.2		0	0.09	0.2	0.2	0.32	0.03	0.21	k141_2454507_k141_2454507_2;k141_2454507_k141_2454507_3;k141_2454507_k141_2454507_4;k141_2454507_k141_2454507_5;k141_2454507_k141_2454507_6	PF01636	PF03747;PF00069;PF01163;PF06293;PF01636;PF10101;PF03176;PF08521	bin.122
k141_2454507	deepbgc	0.1.0	deepbgc	k141_2454507_7258-12897.1	7258	12897	5639	5	6	3	0.56307	antibacterial	0.69	0.06	0.15	0.37	Polyketide	0	0.2	0.14	0.53	0.1	0.03	0.19	k141_2454507_k141_2454507_10;k141_2454507_k141_2454507_11;k141_2454507_k141_2454507_12;k141_2454507_k141_2454507_13;k141_2454507_k141_2454507_14	PF00108;PF02803;PF00171	PF07136;PF00753;PF12706;PF02803;PF00108;PF00171	bin.122
k141_2454507	deepbgc	0.1.0	deepbgc	k141_2454507_60138-62129.1	60138	62129	1991	2	2	1	0.56651	antibacterial	0.87	0.06	0.17	0.26		0	0.08	0.06	0.32	0.18	0.1	0.31	k141_2454507_k141_2454507_55;k141_2454507_k141_2454507_56	PF04932	PF04932;PF00334	bin.122
k141_2454507	deepbgc	0.1.0	deepbgc	k141_2454507_77476-78793.1	77476	78793	1317	1	1	1	0.51036	antibacterial	0.85	0.06	0.2	0.27		0	0.01	0.5	0.02	0.02	0	0.45	k141_2454507_k141_2454507_77	PF00202	PF00202	bin.122
k141_2476149	deepbgc	0.1.0	deepbgc	k141_2476149_625-1681.1	625	1681	1056	3	3	1	0.57242	antibacterial	0.86	0.06	0.18	0.25		0	0.09	0.12	0.33	0.2	0.03	0.29	k141_2476149_k141_2476149_2;k141_2476149_k141_2476149_3;k141_2476149_k141_2476149_4	PF00903	PF03352;PF00903;PF00903	bin.122
k141_2476149	deepbgc	0.1.0	deepbgc	k141_2476149_5486-7006.1	5486	7006	1520	2	9	2	0.60513	antibacterial	0.5	0.31	0.2	0.05		0.02	0	0.29	0.06	0.4	0.01	0.22	k141_2476149_k141_2476149_9;k141_2476149_k141_2476149_10	PF08242;PF08241	PF00881;PF13489;PF00398;PF01209;PF13847;PF05219;PF13649;PF08241;PF08242	bin.122
k141_24154574	deepbgc	0.1.0	deepbgc	k141_24154574_4115-6406.1	4115	6406	2291	2	2	0	0.50531	antibacterial	0.86	0.06	0.17	0.26		0	0.1	0.08	0.32	0.21	0.03	0.31	k141_24154574_k141_24154574_3;k141_24154574_k141_24154574_4		PF13367;PF01497	bin.122
k141_52958134	deepbgc	0.1.0	deepbgc	k141_52958134_0-4253.1	0	4253	4253	5	9	4	0.95855	antibacterial	0.79	0.04	0.23	0.17	Saccharide	0	0.04	0.04	0.01	0.01	0.85	0.05	k141_52958134_k141_52958134_1;k141_52958134_k141_52958134_2;k141_52958134_k141_52958134_3;k141_52958134_k141_52958134_4;k141_52958134_k141_52958134_5	PF01943;PF02350;PF00535;PF08241	PF01943;PF02350;PF13641;PF00535;PF10111;PF13704;PF08241;PF03269;PF13578	bin.122
k141_31399569	deepbgc	0.1.0	deepbgc	k141_31399569_0-3881.1	0	3881	3881	3	7	0	0.55994	antibacterial	0.87	0.06	0.17	0.26		0	0.08	0.12	0.33	0.2	0.03	0.29	k141_31399569_k141_31399569_1;k141_31399569_k141_31399569_2;k141_31399569_k141_31399569_3		PF00990;PF13492;PF13185;PF01590;PF02597;PF03931;PF15902	bin.122
k141_31399569	deepbgc	0.1.0	deepbgc	k141_31399569_6764-8279.1	6764	8279	1515	2	3	0	0.5544	antibacterial	0.84	0.06	0.18	0.26		0	0.09	0.09	0.32	0.2	0.04	0.32	k141_31399569_k141_31399569_7;k141_31399569_k141_31399569_8		PF12769;PF01262;PF05222	bin.122
k141_2865959	deepbgc	0.1.0	deepbgc	k141_2865959_215-2997.1	215	2997	2782	4	19	3	0.83112		0.37	0.44	0.19	0.08		0.02	0.02	0.41	0.17	0.21	0.01	0.16	k141_2865959_k141_2865959_2;k141_2865959_k141_2865959_3;k141_2865959_k141_2865959_4;k141_2865959_k141_2865959_5	PF08242;PF00891;PF08241	PF00891;PF13489;PF13847;PF06325;PF05148;PF01209;PF05175;PF08241;PF08242;PF13649;PF02527;PF01170;PF01135;PF08704;PF01451;PF00230;PF09278;PF13411;PF00376	bin.122
k141_53238638	deepbgc	0.1.0	deepbgc	k141_53238638_1285-3859.1	1285	3859	2574	3	3	0	0.58511	antibacterial	0.87	0.06	0.17	0.26		0	0.09	0.07	0.32	0.17	0.03	0.38	k141_53238638_k141_53238638_3;k141_53238638_k141_53238638_4;k141_53238638_k141_53238638_5		PF01068;PF09335;PF04264	bin.122
k141_31733000	deepbgc	0.1.0	deepbgc	k141_31733000_0-9719.1	0	9719	9719	10	19	1	0.7443	antibacterial	0.56	0.06	0.22	0.21	RiPP	0	0.13	0.13	0.05	0.69	0.01	0	k141_31733000_k141_31733000_1;k141_31733000_k141_31733000_2;k141_31733000_k141_31733000_3;k141_31733000_k141_31733000_4;k141_31733000_k141_31733000_5;k141_31733000_k141_31733000_6;k141_31733000_k141_31733000_7;k141_31733000_k141_31733000_8;k141_31733000_k141_31733000_9;k141_31733000_k141_31733000_10	PF00903	PF04978;PF12867;PF05163;PF03372;PF14529;PF01896;PF00664;PF00005;PF00664;PF00005;PF13555;PF13191;PF05729;PF02463;PF03668;PF12681;PF00903;PF13669;PF12697	bin.122
k141_17540410	deepbgc	0.1.0	deepbgc	k141_17540410_1-364.1	1	364	363	1	1	1	0.53439	antibacterial	0.87	0.06	0.16	0.26		0	0.07	0.07	0.31	0.2	0.12	0.29	k141_17540410_k141_17540410_1	PF03720	PF03720	bin.122
k141_17540410	deepbgc	0.1.0	deepbgc	k141_17540410_2132-4697.1	2132	4697	2565	3	9	1	0.60714	antibacterial	0.81	0.1	0.13	0.27		0	0.03	0.17	0.21	0.27	0.2	0.16	k141_17540410_k141_17540410_3;k141_17540410_k141_17540410_4;k141_17540410_k141_17540410_5	PF02397	PF13443;PF12844;PF01381;PF13560;PF13744;PF13413;PF13412;PF10722;PF02397	bin.122
k141_24911622	deepbgc	0.1.0	deepbgc	k141_24911622_2-3709.1	2	3709	3707	6	5	1	0.66737	antibacterial	0.9	0.07	0.15	0.26		0	0.09	0.07	0.33	0.21	0.03	0.32	k141_24911622_k141_24911622_1;k141_24911622_k141_24911622_2;k141_24911622_k141_24911622_3;k141_24911622_k141_24911622_4;k141_24911622_k141_24911622_5;k141_24911622_k141_24911622_6	PF03992	PF00909;PF07876;PF03992;PF09948;PF07040	bin.122
k141_25024547	deepbgc	0.1.0	deepbgc	k141_25024547_0-3939.1	0	3939	3939	6	6	0	0.75402	antibacterial	0.87	0.06	0.17	0.25		0	0.09	0.07	0.33	0.2	0.04	0.32	k141_25024547_k141_25024547_1;k141_25024547_k141_25024547_2;k141_25024547_k141_25024547_3;k141_25024547_k141_25024547_4;k141_25024547_k141_25024547_5;k141_25024547_k141_25024547_6		PF14236;PF03069;PF03069;PF02293;PF00582;PF02537	bin.122
k141_25027251	deepbgc	0.1.0	deepbgc	k141_25027251_66-5359.1	66	5359	5293	5	12	0	0.61631		0.45	0.28	0.23	0.1	RiPP	0	0.02	0.05	0.02	0.89	0.02	0	k141_25027251_k141_25027251_1;k141_25027251_k141_25027251_2;k141_25027251_k141_25027251_3;k141_25027251_k141_25027251_4;k141_25027251_k141_25027251_5		PF00296;PF13191;PF00005;PF13555;PF13476;PF13304;PF01061;PF12698;PF13346;PF12679;PF13336;PF01144	bin.122
k141_11040862	deepbgc	0.1.0	deepbgc	k141_11040862_2340-8563.1	2340	8563	6223	10	6	1	0.66241	antibacterial	0.76	0.06	0.14	0.28		0	0.07	0.25	0.24	0.2	0.04	0.25	k141_11040862_k141_11040862_5;k141_11040862_k141_11040862_6;k141_11040862_k141_11040862_7;k141_11040862_k141_11040862_8;k141_11040862_k141_11040862_9;k141_11040862_k141_11040862_10;k141_11040862_k141_11040862_11;k141_11040862_k141_11040862_12;k141_11040862_k141_11040862_13;k141_11040862_k141_11040862_14	PF01636	PF04978;PF12867;PF00571;PF04655;PF03881;PF01636	bin.122
k141_11235017	deepbgc	0.1.0	deepbgc	k141_11235017_2-3495.1	2	3495	3493	5	2	0	0.53206	antibacterial	0.87	0.06	0.17	0.26		0	0.09	0.07	0.33	0.21	0.03	0.32	k141_11235017_k141_11235017_1;k141_11235017_k141_11235017_2;k141_11235017_k141_11235017_3;k141_11235017_k141_11235017_4;k141_11235017_k141_11235017_5		PF00239;PF01794	bin.122
k141_54345268	deepbgc	0.1.0	deepbgc	k141_54345268_0-14652.1	0	14652	14652	14	36	14	0.98678	antibacterial	0.52	0.28	0.25	0.02	Saccharide	0	0.05	0.09	0.12	0.03	0.73	0.03	k141_54345268_k141_54345268_1;k141_54345268_k141_54345268_2;k141_54345268_k141_54345268_3;k141_54345268_k141_54345268_4;k141_54345268_k141_54345268_5;k141_54345268_k141_54345268_6;k141_54345268_k141_54345268_7;k141_54345268_k141_54345268_8;k141_54345268_k141_54345268_9;k141_54345268_k141_54345268_10;k141_54345268_k141_54345268_11;k141_54345268_k141_54345268_12;k141_54345268_k141_54345268_13;k141_…	PF08242;PF08241;PF08484;PF02397;PF01041;PF00908;PF02719;PF01370;PF00535;PF00534;PF00483;PF07993;PF04321;PF08421	PF00534;PF13692;PF13439;PF00534;PF13692;PF13439;PF00132;PF14602;PF04989;PF13578;PF01041;PF00483;PF12804;PF04321;PF01370;PF16363;PF02719;PF01073;PF07993;PF08421;PF13489;PF13847;PF13649;PF08241;PF08242;PF08484;PF00908;PF00535;PF00005;PF13191;PF01078;PF13555;PF00664;PF13727;PF02397;PF05221	bin.122
k141_4976338	deepbgc	0.1.0	deepbgc	k141_4976338_0-4507.1	0	4507	4507	5	9	4	0.67866	inhibitor	0.36	0.24	0.5	0.11	Polyketide	0	0.18	0.1	0.71	0.01	0.05	0.03	k141_4976338_k141_4976338_1;k141_4976338_k141_4976338_2;k141_4976338_k141_4976338_3;k141_4976338_k141_4976338_4;k141_4976338_k141_4976338_5	PF01408;PF00107;PF08240;PF01488	PF08240;PF00107;PF13602;PF00296;PF01791;PF02423;PF01488;PF01408;PF03807	bin.122
k141_42019340	deepbgc	0.1.0	deepbgc	k141_42019340_1057-3139.1	1057	3139	2082	2	11	2	0.77365		0.48	0.32	0.18	0.03	Other	0	0	0.53	0.05	0.16	0	0.26	k141_42019340_k141_42019340_4;k141_42019340_k141_42019340_5	PF08242;PF08241	PF01565;PF08031;PF01135;PF13489;PF06325;PF13847;PF01209;PF13679;PF13649;PF08241;PF08242	bin.122
k141_20346688	deepbgc	0.1.0	deepbgc	k141_20346688_0-4657.1	0	4657	4657	8	7	0	0.60832	antibacterial	0.56	0.05	0.11	0.2	RiPP	0	0.01	0.02	0.04	0.83	0.02	0.09	k141_20346688_k141_20346688_1;k141_20346688_k141_20346688_2;k141_20346688_k141_20346688_3;k141_20346688_k141_20346688_4;k141_20346688_k141_20346688_5;k141_20346688_k141_20346688_6;k141_20346688_k141_20346688_7;k141_20346688_k141_20346688_8		PF00211;PF13185;PF01590;PF13492;PF00082;PF13545;PF00027	bin.122
k141_35200545	deepbgc	0.1.0	deepbgc	k141_35200545_0-4269.1	0	4269	4269	5	5	1	0.81354	antibacterial	0.61	0.02	0.37	0.2		0.07	0.13	0.07	0.28	0.14	0	0.31	k141_35200545_k141_35200545_1;k141_35200545_k141_35200545_2;k141_35200545_k141_35200545_3;k141_35200545_k141_35200545_4;k141_35200545_k141_35200545_5	PF00106	PF04978;PF07690;PF09828;PF13561;PF00106	bin.122
k141_14017239	deepbgc	0.1.0	deepbgc	k141_14017239_1-5130.1	1	5130	5129	5	11	1	0.56981	antibacterial	0.76	0.06	0.13	0.25	Saccharide	0	0	0.12	0.03	0.04	0.77	0.05	k141_14017239_k141_14017239_1;k141_14017239_k141_14017239_2;k141_14017239_k141_14017239_3;k141_14017239_k141_14017239_4;k141_14017239_k141_14017239_5	PF00534	PF13540;PF00132;PF14602;PF00534;PF13692;PF13439;PF13579;PF13477;PF04685;PF06202;PF03747	bin.122
k141_43158248	deepbgc	0.1.0	deepbgc	k141_43158248_164-4803.1	164	4803	4639	4	6	0	0.92794	antibacterial	0.58	0.08	0.29	0.23		0	0.24	0.36	0.3	0.09	0	0.03	k141_43158248_k141_43158248_1;k141_43158248_k141_43158248_2;k141_43158248_k141_43158248_3;k141_43158248_k141_43158248_4		PF13535;PF02655;PF00296;PF12697;PF12146;PF00550	bin.123
k141_43191928	deepbgc	0.1.0	deepbgc	k141_43191928_0-30440.1	0	30440	30440	31	50	7	0.98245	antibacterial	0.56	0.23	0.23	0.27		0.03	0.09	0.19	0.38	0.12	0.01	0.2	k141_43191928_k141_43191928_1;k141_43191928_k141_43191928_2;k141_43191928_k141_43191928_3;k141_43191928_k141_43191928_4;k141_43191928_k141_43191928_5;k141_43191928_k141_43191928_6;k141_43191928_k141_43191928_7;k141_43191928_k141_43191928_8;k141_43191928_k141_43191928_9;k141_43191928_k141_43191928_10;k141_43191928_k141_43191928_11;k141_43191928_k141_43191928_12;k141_43191928_k141_43191928_13;k141_…	PF00067;PF01370;PF08659;PF00561;PF00106;PF00975;PF03061	PF13458;PF01094;PF00067;PF01565;PF02913;PF06314;PF01370;PF00106;PF08659;PF13561;PF02515;PF02515;PF00440;PF04909;PF00296;PF12680;PF07366;PF12697;PF00975;PF12146;PF00561;PF08450;PF01731;PF00106;PF08659;PF13561;PF13460;PF07969;PF01979;PF02627;PF13577;PF14534;PF12680;PF04909;PF01261;PF00106;PF08659;PF13561;PF00296;PF00106;PF08659;PF13561;PF03061;PF13622;PF00440;PF02796;PF12697;PF12146;PF00582;PF10011	bin.123
k141_14502550	deepbgc	0.1.0	deepbgc	k141_14502550_413-1379.1	413	1379	966	1	1	0	0.50411	antibacterial	0.87	0.06	0.17	0.26		0	0.07	0.32	0.25	0.15	0.03	0.23	k141_14502550_k141_14502550_2		PF00892	bin.123
k141_14502550	deepbgc	0.1.0	deepbgc	k141_14502550_3665-7701.1	3665	7701	4036	3	6	0	0.54576	antibacterial	0.86	0.03	0.1	0.18	RiPP	0	0.03	0.13	0.06	0.72	0.04	0.05	k141_14502550_k141_14502550_4;k141_14502550_k141_14502550_5;k141_14502550_k141_14502550_6		PF00528;PF12911;PF00528;PF13304;PF00005;PF08352	bin.123
k141_14502550	deepbgc	0.1.0	deepbgc	k141_14502550_8752-10584.1	8752	10584	1832	2	3	1	0.63447	antibacterial	0.92	0.01	0.04	0.07	Polyketide	0	0.23	0.23	0.54	0	0	0	k141_14502550_k141_14502550_8;k141_14502550_k141_14502550_9	PF00501	PF08734;PF13193;PF00501	bin.123
k141_255424	deepbgc	0.1.0	deepbgc	k141_255424_2536-6392.1	2536	6392	3856	4	15	5	0.61691		0.42	0.25	0.23	0.07		0	0	0.22	0.32	0.23	0.02	0.3	k141_255424_k141_255424_3;k141_255424_k141_255424_4;k141_255424_k141_255424_5;k141_255424_k141_255424_6	PF02770;PF02771;PF00441;PF08241;PF08242	PF02771;PF02770;PF00441;PF13489;PF13847;PF08241;PF08242;PF13649;PF07021;PF05977;PF07690;PF13463;PF12802;PF01047;PF09339	bin.123
k141_255424	deepbgc	0.1.0	deepbgc	k141_255424_6906-7845.1	6906	7845	939	1	1	0	0.5549	antibacterial	0.86	0.07	0.17	0.26		0	0.09	0.07	0.33	0.21	0.03	0.32	k141_255424_k141_255424_8		PF01557	bin.123
k141_50507198	deepbgc	0.1.0	deepbgc	k141_50507198_1-4440.1	1	4440	4439	5	12	3	0.85046	antibacterial	0.78	0.08	0.11	0.27		0.02	0.17	0.3	0.45	0.06	0	0.02	k141_50507198_k141_50507198_1;k141_50507198_k141_50507198_2;k141_50507198_k141_50507198_3;k141_50507198_k141_50507198_4;k141_50507198_k141_50507198_5	PF02770;PF02771;PF00501	PF07690;PF13404;PF13412;PF13384;PF09339;PF01037;PF12900;PF04299;PF13193;PF00501;PF02771;PF02770	bin.123
k141_50576886	deepbgc	0.1.0	deepbgc	k141_50576886_222-1089.1	222	1089	867	1	1	1	0.56044	antibacterial	0.87	0.08	0.17	0.27		0	0.08	0.07	0.31	0.21	0.06	0.32	k141_50576886_k141_50576886_2	PF02585	PF02585	bin.123
k141_21897790	deepbgc	0.1.0	deepbgc	k141_21897790_141-8967.1	141	8967	8826	11	26	3	0.83973	antibacterial	0.76	0.08	0.15	0.09		0.01	0.13	0.09	0.45	0.21	0.11	0.04	k141_21897790_k141_21897790_1;k141_21897790_k141_21897790_2;k141_21897790_k141_21897790_3;k141_21897790_k141_21897790_4;k141_21897790_k141_21897790_5;k141_21897790_k141_21897790_6;k141_21897790_k141_21897790_7;k141_21897790_k141_21897790_8;k141_21897790_k141_21897790_9;k141_21897790_k141_21897790_10;k141_21897790_k141_21897790_11	PF01370;PF08659;PF00106	PF00389;PF02826;PF02311;PF07883;PF00190;PF03079;PF05899;PF04115;PF00106;PF01370;PF08659;PF02254;PF13561;PF13561;PF00106;PF00440;PF13458;PF13433;PF02653;PF00005;PF13476;PF13304;PF12399;PF00005;PF13555;PF12823	bin.123
k141_43443078	deepbgc	0.1.0	deepbgc	k141_43443078_173-704.1	173	704	531	1	1	0	0.68331	antibacterial	0.87	0.07	0.16	0.26		0	0.09	0.07	0.33	0.21	0.03	0.32	k141_43443078_k141_43443078_2		PF03640	bin.123
k141_21929406	deepbgc	0.1.0	deepbgc	k141_21929406_144-10079.1	144	10079	9935	11	23	5	0.73272	antibacterial	0.5	0.11	0.1	0.44	Polyketide	0.03	0.2	0.35	0.53	0.01	0	0.02	k141_21929406_k141_21929406_1;k141_21929406_k141_21929406_2;k141_21929406_k141_21929406_3;k141_21929406_k141_21929406_4;k141_21929406_k141_21929406_5;k141_21929406_k141_21929406_6;k141_21929406_k141_21929406_7;k141_21929406_k141_21929406_8;k141_21929406_k141_21929406_9;k141_21929406_k141_21929406_10;k141_21929406_k141_21929406_11	PF00109;PF00108;PF02803;PF00702;PF08545	PF00211;PF07690;PF05977;PF06224;PF00296;PF10094;PF01070;PF01645;PF00478;PF00977;PF00296;PF14534;PF12680;PF02136;PF12172;PF01796;PF00108;PF00109;PF08545;PF02803;PF13419;PF13242;PF00702	bin.123
k141_21929406	deepbgc	0.1.0	deepbgc	k141_21929406_15604-29168.1	15604	29168	13564	12	23	3	0.64392	antibacterial	0.62	0.14	0.17	0.17		0.01	0.31	0.36	0.28	0.02	0.06	0.03	k141_21929406_k141_21929406_16;k141_21929406_k141_21929406_17;k141_21929406_k141_21929406_18;k141_21929406_k141_21929406_19;k141_21929406_k141_21929406_20;k141_21929406_k141_21929406_21;k141_21929406_k141_21929406_22;k141_21929406_k141_21929406_23;k141_21929406_k141_21929406_24;k141_21929406_k141_21929406_25;k141_21929406_k141_21929406_26;k141_21929406_k141_21929406_27	PF00903;PF00171;PF00501	PF13463;PF01047;PF12802;PF09339;PF13412;PF04264;PF00370;PF02782;PF05050;PF01135;PF05575;PF00903;PF13669;PF00120;PF07722;PF00117;PF00205;PF02146;PF00501;PF13193;PF00171;PF05893;PF00266	bin.123
k141_29105858	deepbgc	0.1.0	deepbgc	k141_29105858_445-5954.1	445	5954	5509	5	12	0	0.60948		0.49	0.18	0.27	0.18	RiPP	0.01	0.02	0.2	0.02	0.7	0.02	0.05	k141_29105858_k141_29105858_2;k141_29105858_k141_29105858_3;k141_29105858_k141_29105858_4;k141_29105858_k141_29105858_5;k141_29105858_k141_29105858_6		PF00478;PF03060;PF01070;PF05690;PF03551;PF00005;PF02463;PF13304;PF13732;PF01061;PF12698;PF13231	bin.123
k141_29105858	deepbgc	0.1.0	deepbgc	k141_29105858_8366-9338.1	8366	9338	972	1	1	0	0.54487	antibacterial	0.87	0.06	0.17	0.26		0.02	0.11	0.07	0.32	0.19	0.03	0.32	k141_29105858_k141_29105858_9		PF10017	bin.123
k141_465640	deepbgc	0.1.0	deepbgc	k141_465640_1462-2206.1	1462	2206	744	1	2	1	0.50608	antibacterial	0.58	0.03	0.42	0.11		0.08	0.2	0.03	0.07	0.19	0	0.43	k141_465640_k141_465640_3	PF00106	PF00106;PF13561	bin.123
k141_14833349	deepbgc	0.1.0	deepbgc	k141_14833349_345-11696.1	345	11696	11351	12	19	6	0.70552		0.43	0.15	0.34	0.15	Polyketide	0.01	0.36	0.18	0.57	0.01	0.01	0.03	k141_14833349_k141_14833349_2;k141_14833349_k141_14833349_3;k141_14833349_k141_14833349_4;k141_14833349_k141_14833349_5;k141_14833349_k141_14833349_6;k141_14833349_k141_14833349_7;k141_14833349_k141_14833349_8;k141_14833349_k141_14833349_9;k141_14833349_k141_14833349_10;k141_14833349_k141_14833349_11;k141_14833349_k141_14833349_12;k141_14833349_k141_14833349_13	PF00108;PF02803;PF08240;PF00171;PF00107;PF00501	PF00108;PF00108;PF02803;PF08240;PF16912;PF00890;PF00107;PF13602;PF00171;PF01144;PF13407;PF01590;PF00158;PF14532;PF02954;PF00753;PF12706;PF00501;PF13193	bin.123
k141_36365529	deepbgc	0.1.0	deepbgc	k141_36365529_5980-6775.1	5980	6775	795	1	13	2	0.61183		0.24	0.47	0.23	0.02		0.1	0.02	0.45	0.06	0.11	0	0.27	k141_36365529_k141_36365529_9	PF08242;PF08241	PF08003;PF05175;PF13489;PF01135;PF02353;PF01209;PF07021;PF13847;PF02390;PF08241;PF08242;PF13649;PF03141	bin.123
k141_43583071	deepbgc	0.1.0	deepbgc	k141_43583071_722-3048.1	722	3048	2326	4	6	3	0.60308	antibacterial	0.78	0.04	0.2	0.21	Polyketide	0	0	0	0.94	0.02	0	0.04	k141_43583071_k141_43583071_2;k141_43583071_k141_43583071_3;k141_43583071_k141_43583071_4;k141_43583071_k141_43583071_5	PF01370;PF08659;PF00106	PF00106;PF13561;PF08659;PF01370;PF16955;PF08402	bin.123
k141_43733352	deepbgc	0.1.0	deepbgc	k141_43733352_415-2563.1	415	2563	2148	2	3	0	0.60435	antibacterial	0.87	0.06	0.17	0.26		0	0.09	0.07	0.33	0.21	0.03	0.32	k141_43733352_k141_43733352_1;k141_43733352_k141_43733352_2		PF02245;PF06974;PF03007	bin.123
k141_36572008	deepbgc	0.1.0	deepbgc	k141_36572008_2999-38860.1	2999	38860	35861	31	73	11	0.92996	antibacterial	0.51	0.31	0.13	0.22	Saccharide	0.01	0.13	0.1	0.15	0.03	0.63	0	k141_36572008_k141_36572008_3;k141_36572008_k141_36572008_4;k141_36572008_k141_36572008_5;k141_36572008_k141_36572008_6;k141_36572008_k141_36572008_7;k141_36572008_k141_36572008_8;k141_36572008_k141_36572008_9;k141_36572008_k141_36572008_10;k141_36572008_k141_36572008_11;k141_36572008_k141_36572008_12;k141_36572008_k141_36572008_13;k141_36572008_k141_36572008_14;k141_36572008_k141_36572008_15;k14…	PF01370;PF08659;PF02719;PF00534;PF00561;PF04321;PF00171;PF00106;PF07993;PF00483;PF00535	PF04542;PF08281;PF04545;PF14257;PF02050;PF13632;PF13641;PF00535;PF16363;PF01370;PF01073;PF07993;PF04321;PF02719;PF13524;PF00534;PF13692;PF13439;PF13579;PF13524;PF00534;PF13692;PF13439;PF13579;PF13524;PF00534;PF13692;PF13439;PF13579;PF13561;PF00106;PF08659;PF01370;PF01933;PF01996;PF16363;PF01370;PF01073;PF04321;PF02719;PF00483;PF12804;PF03704;PF13463;PF12802;PF09339;PF13601;PF01047;PF00561;PF12697…	bin.123
k141_36582456	deepbgc	0.1.0	deepbgc	k141_36582456_0-225.1	0	225	225	1	1	1	0.52849	antibacterial	0.86	0.07	0.17	0.27		0	0.07	0.13	0.31	0.2	0.03	0.32	k141_36582456_k141_36582456_1	PF01243	PF01243	bin.123
k141_36582456	deepbgc	0.1.0	deepbgc	k141_36582456_6080-6944.1	6080	6944	864	1	1	1	0.50565	antibacterial	0.87	0.08	0.17	0.27		0	0.08	0.07	0.31	0.21	0.06	0.32	k141_36582456_k141_36582456_9	PF02585	PF02585	bin.123
k141_36582456	deepbgc	0.1.0	deepbgc	k141_36582456_9975-10899.1	9975	10899	924	1	1	0	0.56604	antibacterial	0.85	0.08	0.17	0.27		0	0.11	0.07	0.34	0.2	0.03	0.31	k141_36582456_k141_36582456_14		PF00296	bin.123
k141_36582456	deepbgc	0.1.0	deepbgc	k141_36582456_13316-14465.1	13316	14465	1149	1	4	4	0.51579	antibacterial	0.91	0.05	0.09	0.2		0.01	0.09	0.08	0.4	0.22	0.03	0.27	k141_36582456_k141_36582456_19	PF00441;PF02770;PF02771;PF08028	PF00441;PF08028;PF02770;PF02771	bin.123
k141_36582456	deepbgc	0.1.0	deepbgc	k141_36582456_18859-22145.1	18859	22145	3286	2	2	1	0.60914	antibacterial	0.94	0	0.04	0.01	Polyketide-Terpene	0	0	0.07	0.62	0	0	0.75	k141_36582456_k141_36582456_23;k141_36582456_k141_36582456_24	PF00067	PF07287;PF00067	bin.123
k141_36631148	deepbgc	0.1.0	deepbgc	k141_36631148_98-4809.1	98	4809	4711	4	8	6	0.97304	antibacterial	0.85	0.05	0.12	0.22		0.01	0.08	0.26	0.31	0.17	0.02	0.23	k141_36631148_k141_36631148_2;k141_36631148_k141_36631148_3;k141_36631148_k141_36631148_4;k141_36631148_k141_36631148_5	PF02770;PF02771;PF00441;PF00171;PF08028;PF02668	PF02771;PF02770;PF00441;PF08028;PF00685;PF13469;PF02668;PF00171	bin.123
k141_7949195	deepbgc	0.1.0	deepbgc	k141_7949195_2-3653.1	2	3653	3651	4	2	0	0.62198	antibacterial	0.87	0.06	0.17	0.26		0	0.09	0.07	0.33	0.21	0.03	0.32	k141_7949195_k141_7949195_1;k141_7949195_k141_7949195_2;k141_7949195_k141_7949195_3;k141_7949195_k141_7949195_4		PF04185;PF04185	bin.123
k141_915506	deepbgc	0.1.0	deepbgc	k141_915506_9098-14568.1	9098	14568	5470	5	6	2	0.54175	antibacterial	0.83	0.04	0.09	0.21		0	0.05	0.24	0.3	0.13	0.02	0.29	k141_915506_k141_915506_10;k141_915506_k141_915506_11;k141_915506_k141_915506_12;k141_915506_k141_915506_13;k141_915506_k141_915506_14	PF08541;PF08545	PF13360;PF01011;PF13185;PF03861;PF08545;PF08541	bin.123
k141_15413497	deepbgc	0.1.0	deepbgc	k141_15413497_1461-6991.1	1461	6991	5530	5	7	1	0.6349	antibacterial-antifungal	0.67	0.04	0.18	0.58	Polyketide	0	0.02	0.17	0.75	0.05	0.03	0.01	k141_15413497_k141_15413497_2;k141_15413497_k141_15413497_3;k141_15413497_k141_15413497_4;k141_15413497_k141_15413497_5;k141_15413497_k141_15413497_6	PF01636	PF01636;PF06293;PF07690;PF00083;PF01638;PF01425;PF05995	bin.123
k141_15413497	deepbgc	0.1.0	deepbgc	k141_15413497_7385-8918.1	7385	8918	1533	1	4	0	0.57945	inhibitor	0.25	0.03	0.7	0.14		0.02	0.26	0.02	0.38	0.29	0	0.03	k141_15413497_k141_15413497_8		PF07690;PF06609;PF00083;PF05977	bin.123
k141_51316159	deepbgc	0.1.0	deepbgc	k141_51316159_11134-13126.1	11134	13126	1992	2	5	1	0.56563	antibacterial	0.75	0.1	0.14	0.23	Saccharide	0	0.03	0.04	0.13	0.03	0.74	0.04	k141_51316159_k141_51316159_14;k141_51316159_k141_51316159_15	PF00534	PF10604;PF13439;PF00534;PF13692;PF13524	bin.123
k141_51316159	deepbgc	0.1.0	deepbgc	k141_51316159_13762-14895.1	13762	14895	1133	2	3	0	0.5947	antibacterial	0.68	0.06	0.36	0.21		0	0.25	0.12	0.24	0.19	0.03	0.22	k141_51316159_k141_51316159_17;k141_51316159_k141_51316159_18		PF13452;PF13452;PF01575	bin.123
k141_51316159	deepbgc	0.1.0	deepbgc	k141_51316159_15701-16916.1	15701	16916	1215	1	1	1	0.74363	antibacterial	0.94	0	0.04	0.01	Polyketide-Terpene	0	0	0.07	0.62	0	0	0.75	k141_51316159_k141_51316159_21	PF00067	PF00067	bin.123
k141_1088179	deepbgc	0.1.0	deepbgc	k141_1088179_343-22964.1	343	22964	22621	18	41	6	0.95484	inhibitor	0.37	0.11	0.53	0.07		0.01	0.12	0.1	0.4	0.21	0.08	0.13	k141_1088179_k141_1088179_2;k141_1088179_k141_1088179_3;k141_1088179_k141_1088179_4;k141_1088179_k141_1088179_5;k141_1088179_k141_1088179_6;k141_1088179_k141_1088179_7;k141_1088179_k141_1088179_8;k141_1088179_k141_1088179_9;k141_1088179_k141_1088179_10;k141_1088179_k141_1088179_11;k141_1088179_k141_1088179_12;k141_1088179_k141_1088179_13;k141_1088179_k141_1088179_14;k141_1088179_k141_1088179_15;k…	PF00067;PF01370;PF01266;PF08659;PF00171;PF00106	PF02653;PF14340;PF00005;PF13555;PF13304;PF13476;PF00005;PF13555;PF13304;PF12399;PF00067;PF00067;PF04147;PF13577;PF13474;PF14534;PF07366;PF12680;PF00866;PF01261;PF00106;PF01370;PF08659;PF13561;PF13561;PF00106;PF08659;PF01946;PF00732;PF01266;PF05834;PF13450;PF05199;PF00171;PF01968;PF05378;PF02538;PF04909;PF14535;PF04909;PF00067	bin.123
k141_29970244	deepbgc	0.1.0	deepbgc	k141_29970244_165-1626.1	165	1626	1461	1	3	2	0.53009	antibacterial	0.65	0.1	0.28	0.2		0.02	0.04	0.17	0.3	0.07	0.07	0.42	k141_29970244_k141_29970244_2	PF01593;PF01266	PF01593;PF01266;PF13450	bin.123
k141_22874565	deepbgc	0.1.0	deepbgc	k141_22874565_626-44784.1	626	44784	44158	42	102	14	0.95436		0.46	0.2	0.26	0.26	Polyketide	0.02	0.28	0.16	0.54	0.07	0	0.06	k141_22874565_k141_22874565_2;k141_22874565_k141_22874565_3;k141_22874565_k141_22874565_4;k141_22874565_k141_22874565_5;k141_22874565_k141_22874565_6;k141_22874565_k141_22874565_7;k141_22874565_k141_22874565_8;k141_22874565_k141_22874565_9;k141_22874565_k141_22874565_10;k141_22874565_k141_22874565_11;k141_22874565_k141_22874565_12;k141_22874565_k141_22874565_13;k141_22874565_k141_22874565_14;k141…	PF01370;PF02770;PF02771;PF08659;PF00378;PF00441;PF08240;PF00107;PF08028;PF00106;PF01243;PF00702;PF00501;PF00857	PF09604;PF03814;PF00122;PF00702;PF08282;PF02669;PF12900;PF01243;PF00378;PF16113;PF00378;PF16113;PF07702;PF00392;PF14502;PF13551;PF13545;PF13561;PF00106;PF01370;PF08659;PF13602;PF00107;PF13460;PF08240;PF13193;PF00501;PF00441;PF08028;PF02770;PF02771;PF00378;PF16113;PF02515;PF13714;PF00463;PF00106;PF08659;PF13561;PF16242;PF12900;PF01243;PF00440;PF00501;PF13193;PF00857;PF02771;PF00441;PF08028;PF02771…	bin.123
k141_15726484	deepbgc	0.1.0	deepbgc	k141_15726484_1-5269.1	1	5269	5268	6	7	3	0.78808	antibacterial	0.77	0.04	0.2	0.06	Terpene	0.14	0.02	0.02	0.15	0.14	0	0.58	k141_15726484_k141_15726484_1;k141_15726484_k141_15726484_2;k141_15726484_k141_15726484_3;k141_15726484_k141_15726484_4;k141_15726484_k141_15726484_5;k141_15726484_k141_15726484_6	PF00067;PF08659;PF00106	PF00067;PF00106;PF08659;PF13561;PF13622;PF02551;PF01170	bin.123
k141_51602454	deepbgc	0.1.0	deepbgc	k141_51602454_1157-9214.1	1157	9214	8057	10	19	2	0.67625		0.42	0.22	0.22	0.08	Saccharide	0	0.01	0.08	0.06	0.27	0.58	0.01	k141_51602454_k141_51602454_2;k141_51602454_k141_51602454_3;k141_51602454_k141_51602454_4;k141_51602454_k141_51602454_5;k141_51602454_k141_51602454_6;k141_51602454_k141_51602454_7;k141_51602454_k141_51602454_8;k141_51602454_k141_51602454_9;k141_51602454_k141_51602454_10;k141_51602454_k141_51602454_11	PF03364;PF00534	PF00589;PF13102;PF12698;PF12679;PF01061;PF12730;PF13732;PF13304;PF00005;PF00581;PF03703;PF09851;PF13439;PF13579;PF00534;PF13692;PF13524;PF10604;PF03364	bin.123
k141_15762007	deepbgc	0.1.0	deepbgc	k141_15762007_1529-8468.1	1529	8468	6939	8	26	6	0.72255		0.4	0.48	0.26	0.1		0.07	0.08	0.23	0.22	0.18	0.05	0.21	k141_15762007_k141_15762007_2;k141_15762007_k141_15762007_3;k141_15762007_k141_15762007_4;k141_15762007_k141_15762007_5;k141_15762007_k141_15762007_6;k141_15762007_k141_15762007_7;k141_15762007_k141_15762007_8;k141_15762007_k141_15762007_9	PF01266;PF08659;PF08241;PF00106;PF00702;PF08242	PF01327;PF00551;PF02911;PF13489;PF05175;PF01209;PF07021;PF01728;PF12847;PF13847;PF13679;PF13649;PF08241;PF08242;PF00834;PF00106;PF08659;PF13561;PF01266;PF00702;PF12710;PF13419;PF13242;PF00383;PF14437;PF01872	bin.123
k141_15762007	deepbgc	0.1.0	deepbgc	k141_15762007_9869-10406.1	9869	10406	537	1	1	0	0.5488	antibacterial	0.87	0.06	0.17	0.26		0	0.06	0.18	0.3	0.18	0.03	0.3	k141_15762007_k141_15762007_11		PF00885	bin.123
k141_44709546	deepbgc	0.1.0	deepbgc	k141_44709546_361-25203.1	361	25203	24842	20	65	7	0.73833		0.4	0.38	0.12	0.06	Saccharide	0.07	0.04	0.16	0.1	0	0.53	0.25	k141_44709546_k141_44709546_2;k141_44709546_k141_44709546_3;k141_44709546_k141_44709546_4;k141_44709546_k141_44709546_5;k141_44709546_k141_44709546_6;k141_44709546_k141_44709546_7;k141_44709546_k141_44709546_8;k141_44709546_k141_44709546_9;k141_44709546_k141_44709546_10;k141_44709546_k141_44709546_11;k141_44709546_k141_44709546_12;k141_44709546_k141_44709546_13;k141_44709546_k141_44709546_14;k141…	PF02737;PF01494;PF01266;PF01636;PF03364;PF01593;PF00534	PF13439;PF13477;PF13579;PF00534;PF13692;PF13524;PF13439;PF13579;PF13477;PF00534;PF13692;PF13524;PF14885;PF01544;PF01734;PF02597;PF01266;PF01391;PF13241;PF00890;PF13450;PF01134;PF07992;PF00070;PF02558;PF04909;PF03060;PF01070;PF05690;PF00478;PF00596;PF10604;PF03364;PF08327;PF12840;PF01022;PF12802;PF01978;PF10604;PF08327;PF00296;PF00310;PF04898;PF01645;PF01493;PF14691;PF13241;PF07992;PF00070;PF01946…	bin.123
k141_44709546	deepbgc	0.1.0	deepbgc	k141_44709546_34851-35553.1	34851	35553	702	1	1	1	0.52307	antibacterial	0.78	0.03	0.21	0.14		0	0.22	0.24	0.32	0.1	0.01	0.11	k141_44709546_k141_44709546_31	PF00501	PF00501	bin.123
k141_44727269	deepbgc	0.1.0	deepbgc	k141_44727269_412-15152.1	412	15152	14740	11	23	8	0.80666	antibacterial	0.7	0.24	0.2	0.08		0.01	0.3	0.25	0.28	0.11	0.02	0.12	k141_44727269_k141_44727269_1;k141_44727269_k141_44727269_2;k141_44727269_k141_44727269_3;k141_44727269_k141_44727269_4;k141_44727269_k141_44727269_5;k141_44727269_k141_44727269_6;k141_44727269_k141_44727269_7;k141_44727269_k141_44727269_8;k141_44727269_k141_44727269_9;k141_44727269_k141_44727269_10;k141_44727269_k141_44727269_11	PF02770;PF02771;PF08659;PF00441;PF00583;PF01408;PF00106;PF00501	PF00126;PF03466;PF13673;PF13527;PF13508;PF00583;PF00282;PF01408;PF01523;PF01523;PF02720;PF01844;PF02771;PF02770;PF00441;PF00501;PF13193;PF00106;PF08659;PF13561;PF11583;PF04305;PF11266	bin.123
k141_16020569	deepbgc	0.1.0	deepbgc	k141_16020569_2-13676.1	2	13676	13674	17	33	7	0.78703	antibacterial	0.55	0.21	0.32	0.06		0.02	0.17	0.18	0.22	0.39	0.05	0.05	k141_16020569_k141_16020569_1;k141_16020569_k141_16020569_2;k141_16020569_k141_16020569_3;k141_16020569_k141_16020569_4;k141_16020569_k141_16020569_5;k141_16020569_k141_16020569_6;k141_16020569_k141_16020569_7;k141_16020569_k141_16020569_8;k141_16020569_k141_16020569_9;k141_16020569_k141_16020569_10;k141_16020569_k141_16020569_11;k141_16020569_k141_16020569_12;k141_16020569_k141_16020569_13;k141_…	PF02770;PF02771;PF00441;PF08241;PF00561;PF08028;PF08242	PF03816;PF05776;PF13489;PF13847;PF05148;PF01209;PF08241;PF08242;PF13649;PF04072;PF00440;PF05368;PF13460;PF01592;PF00266;PF01212;PF01053;PF02463;PF00005;PF13514;PF13555;PF00753;PF02771;PF02770;PF00441;PF08028;PF00561;PF12146;PF12697;PF00326;PF02581;PF00730;PF00239	bin.123
k141_16021581	deepbgc	0.1.0	deepbgc	k141_16021581_0-1287.1	0	1287	1287	2	4	2	0.68815	antibacterial	0.86	0.09	0.17	0.28		0	0.06	0.13	0.29	0.2	0.06	0.31	k141_16021581_k141_16021581_1;k141_16021581_k141_16021581_2	PF01243;PF02585	PF02585;PF12900;PF01243;PF16242	bin.123
k141_23399398	deepbgc	0.1.0	deepbgc	k141_23399398_195-4238.1	195	4238	4043	6	6	0	0.87968	antibacterial	0.86	0.06	0.15	0.24		0	0.08	0.15	0.33	0.2	0.03	0.27	k141_23399398_k141_23399398_1;k141_23399398_k141_23399398_2;k141_23399398_k141_23399398_3;k141_23399398_k141_23399398_4;k141_23399398_k141_23399398_5;k141_23399398_k141_23399398_6		PF04075;PF01906;PF01906;PF01906;PF12680;PF07366	bin.123
k141_30546630	deepbgc	0.1.0	deepbgc	k141_30546630_75-9445.1	75	9445	9370	8	20	4	0.98056	cytotoxic	0.22	0.56	0.17	0.09		0.03	0.3	0.23	0.26	0.08	0	0.1	k141_30546630_k141_30546630_1;k141_30546630_k141_30546630_2;k141_30546630_k141_30546630_3;k141_30546630_k141_30546630_4;k141_30546630_k141_30546630_5;k141_30546630_k141_30546630_6;k141_30546630_k141_30546630_7;k141_30546630_k141_30546630_8	PF08242;PF08241;PF00891;PF00501	PF01012;PF00766;PF16177;PF00501;PF13193;PF01796;PF12172;PF00501;PF13193;PF00296;PF13622;PF05175;PF02353;PF13489;PF01209;PF13847;PF13649;PF08241;PF08242;PF00891	bin.123
k141_45032110	deepbgc	0.1.0	deepbgc	k141_45032110_787-1708.1	787	1708	921	1	2	0	0.62397	antibacterial	0.76	0.04	0.15	0.43	Polyketide	0.01	0	0.04	0.9	0	0.01	0.05	k141_45032110_k141_45032110_2		PF05977;PF07690	bin.123
k141_9286974	deepbgc	0.1.0	deepbgc	k141_9286974_206-1235.1	206	1235	1029	1	3	1	0.50187	antibacterial	0.89	0.06	0.16	0.23	RiPP	0	0.02	0.31	0.11	0.51	0	0.07	k141_9286974_k141_9286974_1	PF04055	PF13353;PF04055;PF13394	bin.123
k141_9286974	deepbgc	0.1.0	deepbgc	k141_9286974_3715-13129.1	3715	13129	9414	10	22	9	0.83827		0.48	0.09	0.47	0.04		0.16	0.16	0.08	0.35	0.04	0.03	0.26	k141_9286974_k141_9286974_5;k141_9286974_k141_9286974_6;k141_9286974_k141_9286974_7;k141_9286974_k141_9286974_8;k141_9286974_k141_9286974_9;k141_9286974_k141_9286974_10;k141_9286974_k141_9286974_11;k141_9286974_k141_9286974_12;k141_9286974_k141_9286974_13;k141_9286974_k141_9286974_14	PF00067;PF02770;PF02771;PF00441;PF08240;PF00171;PF00107;PF08028;PF00106	PF15731;PF13744;PF13560;PF00157;PF12844;PF01381;PF00574;PF02627;PF00106;PF13561;PF08240;PF00107;PF00440;PF00067;PF06902;PF13459;PF13370;PF02771;PF00441;PF08028;PF02770;PF00171	bin.123
k141_30850324	deepbgc	0.1.0	deepbgc	k141_30850324_47-1894.1	47	1894	1847	2	6	2	0.71481	antibacterial	0.74	0.06	0.13	0.25	Saccharide	0	0.01	0.04	0.04	0.03	0.85	0.04	k141_30850324_k141_30850324_1;k141_30850324_k141_30850324_2	PF02350;PF00534	PF13524;PF00534;PF13692;PF13439;PF13579;PF02350	bin.123
k141_45319533	deepbgc	0.1.0	deepbgc	k141_45319533_0-4462.1	0	4462	4462	3	5	0	0.60277	inhibitor	0.22	0.04	0.74	0.16		0	0.28	0	0.39	0.3	0	0.03	k141_45319533_k141_45319533_1;k141_45319533_k141_45319533_2;k141_45319533_k141_45319533_3		PF07690;PF06609;PF00083;PF00296;PF11203	bin.123
k141_23798457	deepbgc	0.1.0	deepbgc	k141_23798457_0-1524.1	0	1524	1524	1	5	0	0.58309	inhibitor	0.28	0.07	0.67	0.13		0.02	0.25	0.02	0.4	0.28	0.03	0.03	k141_23798457_k141_23798457_1		PF07690;PF05977;PF00083;PF06609;PF10060	bin.123
k141_45376166	deepbgc	0.1.0	deepbgc	k141_45376166_2-938.1	2	938	936	1	3	3	0.5675	antibacterial	0.87	0.06	0.13	0.21		0.01	0.09	0.09	0.38	0.23	0.03	0.27	k141_45376166_k141_45376166_1	PF00441;PF02770;PF02771	PF00441;PF02770;PF02771	bin.123
k141_45489536	deepbgc	0.1.0	deepbgc	k141_45489536_0-2824.1	0	2824	2824	4	4	0	0.66638	antibacterial	0.86	0.06	0.17	0.25		0.04	0.09	0.09	0.32	0.19	0.02	0.31	k141_45489536_k141_45489536_1;k141_45489536_k141_45489536_2;k141_45489536_k141_45489536_3;k141_45489536_k141_45489536_4		PF00291;PF00697;PF00218;PF04075	bin.123
k141_16824337	deepbgc	0.1.0	deepbgc	k141_16824337_96-7011.1	96	7011	6915	8	13	4	0.72052		0.49	0.21	0.28	0.16	Saccharide	0	0.08	0.09	0.07	0	0.75	0.01	k141_16824337_k141_16824337_1;k141_16824337_k141_16824337_2;k141_16824337_k141_16824337_3;k141_16824337_k141_16824337_4;k141_16824337_k141_16824337_5;k141_16824337_k141_16824337_6;k141_16824337_k141_16824337_7;k141_16824337_k141_16824337_8	PF01553;PF03364;PF00155;PF00534	PF13439;PF13579;PF00534;PF13692;PF13524;PF10604;PF03364;PF00480;PF00296;PF09661;PF00155;PF08450;PF01553	bin.123
k141_31208290	deepbgc	0.1.0	deepbgc	k141_31208290_9045-23079.1	9045	23079	14034	14	27	3	0.75315		0.41	0.1	0.31	0.19		0	0.33	0.29	0.3	0.07	0	0.02	k141_31208290_k141_31208290_13;k141_31208290_k141_31208290_14;k141_31208290_k141_31208290_15;k141_31208290_k141_31208290_16;k141_31208290_k141_31208290_17;k141_31208290_k141_31208290_18;k141_31208290_k141_31208290_19;k141_31208290_k141_31208290_20;k141_31208290_k141_31208290_21;k141_31208290_k141_31208290_22;k141_31208290_k141_31208290_23;k141_31208290_k141_31208290_24;k141_31208290_k141_31208290…	PF00378;PF00561;PF00501	PF04454;PF07969;PF02515;PF16113;PF00378;PF02515;PF13193;PF00501;PF04954;PF00970;PF08021;PF07690;PF12832;PF06609;PF00083;PF07398;PF11716;PF12867;PF04978;PF00440;PF14246;PF04978;PF12867;PF11716;PF12697;PF00561;PF12146	bin.123
k141_31208290	deepbgc	0.1.0	deepbgc	k141_31208290_39465-48211.1	39465	48211	8746	9	5	0	0.60288	antibacterial	0.85	0.08	0.17	0.27		0	0.11	0.07	0.34	0.2	0.03	0.31	k141_31208290_k141_31208290_38;k141_31208290_k141_31208290_39;k141_31208290_k141_31208290_40;k141_31208290_k141_31208290_41;k141_31208290_k141_31208290_42;k141_31208290_k141_31208290_43;k141_31208290_k141_31208290_44;k141_31208290_k141_31208290_45;k141_31208290_k141_31208290_46		PF14224;PF13369;PF02566;PF00296;PF00296	bin.123
k141_31208290	deepbgc	0.1.0	deepbgc	k141_31208290_50163-50574.1	50163	50574	411	1	1	0	0.59287	antibacterial	0.86	0.06	0.15	0.24		0	0.08	0.13	0.32	0.2	0.03	0.29	k141_31208290_k141_31208290_49		PF12680	bin.123
k141_31208290	deepbgc	0.1.0	deepbgc	k141_31208290_53068-55465.1	53068	55465	2397	3	4	0	0.56356	antibacterial	0.76	0.14	0.05	0.22		0	0.07	0.32	0.1	0.1	0.02	0.4	k141_31208290_k141_31208290_51;k141_31208290_k141_31208290_52;k141_31208290_k141_31208290_53		PF04909;PF00440;PF13384;PF02909	bin.123
k141_45747865	deepbgc	0.1.0	deepbgc	k141_45747865_1-8635.1	1	8635	8634	8	19	7	0.95883	antibacterial	0.66	0.11	0.19	0.08		0.03	0.18	0.17	0.29	0.06	0.12	0.21	k141_45747865_k141_45747865_1;k141_45747865_k141_45747865_2;k141_45747865_k141_45747865_3;k141_45747865_k141_45747865_4;k141_45747865_k141_45747865_5;k141_45747865_k141_45747865_6;k141_45747865_k141_45747865_7;k141_45747865_k141_45747865_8	PF00067;PF08659;PF00483;PF00441;PF00106;PF02348;PF00501	PF00441;PF00106;PF08659;PF13561;PF00501;PF13193;PF00106;PF08659;PF13561;PF07883;PF12973;PF00067;PF00483;PF12804;PF02348;PF02780;PF02779;PF13292;PF02775	bin.123
k141_45762678	deepbgc	0.1.0	deepbgc	k141_45762678_299-1868.1	299	1868	1569	1	2	0	0.50697	antibacterial	0.93	0.05	0.05	0.11	Terpene	0	0	0.03	0.42	0.04	0.01	0.51	k141_45762678_k141_45762678_2		PF02913;PF01565	bin.123
k141_45762678	deepbgc	0.1.0	deepbgc	k141_45762678_3195-4494.1	3195	4494	1299	1	1	0	0.51029	antibacterial	0.87	0.06	0.17	0.26		0	0.09	0.07	0.33	0.21	0.03	0.32	k141_45762678_k141_45762678_5		PF04185	bin.123
k141_9931653	deepbgc	0.1.0	deepbgc	k141_9931653_12483-29603.1	12483	29603	17120	16	26	5	0.74785	antibacterial	0.5	0.2	0.06	0.22		0.01	0.41	0.19	0.18	0.16	0.03	0.04	k141_9931653_k141_9931653_10;k141_9931653_k141_9931653_11;k141_9931653_k141_9931653_12;k141_9931653_k141_9931653_13;k141_9931653_k141_9931653_14;k141_9931653_k141_9931653_15;k141_9931653_k141_9931653_16;k141_9931653_k141_9931653_17;k141_9931653_k141_9931653_18;k141_9931653_k141_9931653_19;k141_9931653_k141_9931653_20;k141_9931653_k141_9931653_21;k141_9931653_k141_9931653_22;k141_9931653_k141_9931…	PF00903;PF00128;PF00561;PF01757;PF00501	PF00440;PF00970;PF00175;PF00111;PF00487;PF11941;PF00128;PF05721;PF13458;PF13433;PF00487;PF12848;PF13304;PF00005;PF01757;PF13193;PF00501;PF00903;PF02679;PF00300;PF08281;PF04542;PF03795;PF01738;PF12697;PF00561	bin.123
k141_24349779	deepbgc	0.1.0	deepbgc	k141_24349779_2390-3428.1	2390	3428	1038	1	4	2	0.52906	inhibitor	0.29	0.05	0.66	0.06	Polyketide	0	0.21	0.06	0.77	0.01	0.01	0.01	k141_24349779_k141_24349779_3	PF00107;PF08240	PF08240;PF16912;PF00107;PF13602	bin.123
k141_24407857	deepbgc	0.1.0	deepbgc	k141_24407857_0-1413.1	0	1413	1413	1	1	0	0.66849	antibacterial	0.87	0.06	0.17	0.26	RiPP	0	0.01	0.02	0.04	0.89	0.02	0.04	k141_24407857_k141_24407857_1		PF00082	bin.123
k141_10006409	deepbgc	0.1.0	deepbgc	k141_10006409_79-48902.1	79	48902	48823	45	104	17	0.97429		0.49	0.27	0.18	0.22		0.01	0.27	0.15	0.48	0.08	0.01	0.11	k141_10006409_k141_10006409_1;k141_10006409_k141_10006409_2;k141_10006409_k141_10006409_3;k141_10006409_k141_10006409_4;k141_10006409_k141_10006409_5;k141_10006409_k141_10006409_6;k141_10006409_k141_10006409_7;k141_10006409_k141_10006409_8;k141_10006409_k141_10006409_9;k141_10006409_k141_10006409_10;k141_10006409_k141_10006409_11;k141_10006409_k141_10006409_12;k141_10006409_k141_10006409_13;k141_…	PF00067;PF02737;PF01370;PF02770;PF02771;PF08659;PF00109;PF01636;PF00108;PF00378;PF00441;PF02803;PF04321;PF08028;PF00106;PF00501;PF00857	PF07969;PF01979;PF00449;PF04909;PF00501;PF13193;PF02515;PF02515;PF00106;PF08659;PF13561;PF02737;PF00108;PF00109;PF02803;PF00441;PF08028;PF02770;PF11794;PF02771;PF00501;PF13193;PF00378;PF16113;PF00296;PF01636;PF02958;PF13561;PF00106;PF08659;PF13561;PF00106;PF08659;PF00441;PF08028;PF02770;PF02771;PF00392;PF14502;PF07702;PF00501;PF13193;PF02771;PF02770;PF11794;PF00441;PF00857;PF00106;PF08659;PF13561…	bin.123
k141_10033091	deepbgc	0.1.0	deepbgc	k141_10033091_612-6416.1	612	6416	5804	6	12	4	0.84311	antibacterial	0.56	0.06	0.11	0.46	Polyketide	0	0.28	0.07	0.72	0.01	0.01	0.05	k141_10033091_k141_10033091_2;k141_10033091_k141_10033091_3;k141_10033091_k141_10033091_4;k141_10033091_k141_10033091_5;k141_10033091_k141_10033091_6;k141_10033091_k141_10033091_7	PF00108;PF00378;PF00561;PF02803	PF06902;PF13459;PF13370;PF13237;PF00108;PF02803;PF01796;PF12172;PF06441;PF00561;PF00378;PF16113	bin.123
k141_38842523	deepbgc	0.1.0	deepbgc	k141_38842523_2-7362.1	2	7362	7360	8	14	4	0.63802		0.48	0.06	0.34	0.06		0.08	0.32	0.21	0.27	0.09	0	0.07	k141_38842523_k141_38842523_1;k141_38842523_k141_38842523_2;k141_38842523_k141_38842523_3;k141_38842523_k141_38842523_4;k141_38842523_k141_38842523_5;k141_38842523_k141_38842523_6;k141_38842523_k141_38842523_7;k141_38842523_k141_38842523_8	PF00248;PF00583;PF00501;PF00106	PF00501;PF13193;PF13302;PF00583;PF03352;PF15902;PF13088;PF14870;PF04545;PF08281;PF04542;PF00106;PF13561;PF00248	bin.123
k141_53157676	deepbgc	0.1.0	deepbgc	k141_53157676_254-1721.1	254	1721	1467	1	1	0	0.50159	antibacterial	0.85	0.08	0.16	0.27		0	0.09	0.07	0.33	0.21	0.03	0.32	k141_53157676_k141_53157676_2		PF00665	bin.123
k141_17527644	deepbgc	0.1.0	deepbgc	k141_17527644_0-12240.1	0	12240	12240	13	16	2	0.67961	antibacterial	0.58	0.08	0.38	0.2	Other	0	0.05	0.73	0.01	0	0.02	0.19	k141_17527644_k141_17527644_1;k141_17527644_k141_17527644_2;k141_17527644_k141_17527644_3;k141_17527644_k141_17527644_4;k141_17527644_k141_17527644_5;k141_17527644_k141_17527644_6;k141_17527644_k141_17527644_7;k141_17527644_k141_17527644_8;k141_17527644_k141_17527644_9;k141_17527644_k141_17527644_10;k141_17527644_k141_17527644_11;k141_17527644_k141_17527644_12;k141_17527644_k141_17527644_13	PF00202;PF00155	PF02774;PF01960;PF00696;PF00202;PF00155;PF02729;PF00185;PF01316;PF02863;PF00764;PF00206;PF14698;PF09347;PF03007;PF06974;PF16640	bin.123
k141_10363496	deepbgc	0.1.0	deepbgc	k141_10363496_16-799.1	16	799	783	1	1	1	0.52466	antibacterial	0.87	0.08	0.17	0.27		0	0.08	0.07	0.31	0.21	0.06	0.32	k141_10363496_k141_10363496_1	PF02585	PF02585	bin.123
k141_10426606	deepbgc	0.1.0	deepbgc	k141_10426606_317-17191.1	317	17191	16874	16	34	14	0.9011	antibacterial	0.53	0.27	0.17	0.17	Polyketide	0	0.21	0.21	0.59	0	0.14	0.05	k141_10426606_k141_10426606_2;k141_10426606_k141_10426606_3;k141_10426606_k141_10426606_4;k141_10426606_k141_10426606_5;k141_10426606_k141_10426606_6;k141_10426606_k141_10426606_7;k141_10426606_k141_10426606_8;k141_10426606_k141_10426606_9;k141_10426606_k141_10426606_10;k141_10426606_k141_10426606_11;k141_10426606_k141_10426606_12;k141_10426606_k141_10426606_13;k141_10426606_k141_10426606_14;k141…	PF01370;PF08659;PF02585;PF00108;PF00106;PF02803;PF08541;PF01488;PF01041;PF00171;PF03061;PF08545;PF00483;PF00501	PF13399;PF03816;PF05221;PF00670;PF02826;PF01488;PF07991;PF02254;PF10099;PF13490;PF04545;PF08281;PF04542;PF02585;PF00296;PF01212;PF01041;PF14539;PF13622;PF03061;PF00296;PF00108;PF02803;PF00108;PF08545;PF08541;PF12804;PF00483;PF13561;PF00106;PF08659;PF01370;PF00171;PF00501	bin.123
k141_10490385	deepbgc	0.1.0	deepbgc	k141_10490385_5-18831.1	5	18831	18826	20	48	12	0.7799	cytotoxic	0.27	0.5	0.23	0.26	Polyketide	0.03	0.08	0.12	0.72	0	0.05	0.12	k141_10490385_k141_10490385_1;k141_10490385_k141_10490385_2;k141_10490385_k141_10490385_3;k141_10490385_k141_10490385_4;k141_10490385_k141_10490385_5;k141_10490385_k141_10490385_6;k141_10490385_k141_10490385_7;k141_10490385_k141_10490385_8;k141_10490385_k141_10490385_9;k141_10490385_k141_10490385_10;k141_10490385_k141_10490385_11;k141_10490385_k141_10490385_12;k141_10490385_k141_10490385_13;k141_…	PF01370;PF01266;PF04820;PF01494;PF01636;PF00108;PF00109;PF08241;PF08659;PF02803;PF00106;PF08242	PF01520;PF10604;PF00960;PF01209;PF13489;PF13847;PF08241;PF08242;PF13649;PF09445;PF01494;PF01266;PF07992;PF12831;PF03486;PF00890;PF01134;PF13450;PF04820;PF12706;PF00753;PF04542;PF08281;PF04545;PF12401;PF16697;PF00498;PF16697;PF00498;PF00481;PF13672;PF07228;PF00069;PF07714;PF01636;PF03793;PF00117;PF07722;PF06781;PF02803;PF00108;PF00109;PF00106;PF01370;PF13561;PF13460;PF08659;PF05726	bin.123
k141_46498269	deepbgc	0.1.0	deepbgc	k141_46498269_3978-5927.1	3978	5927	1949	2	10	2	0.80495		0.29	0.46	0.17	0.06		0.05	0	0.45	0.05	0.13	0	0.33	k141_46498269_k141_46498269_7;k141_46498269_k141_46498269_8	PF08242;PF08241	PF01209;PF13489;PF02353;PF07021;PF05148;PF13847;PF13649;PF08241;PF08242;PF00425	bin.123
k141_46498269	deepbgc	0.1.0	deepbgc	k141_46498269_7412-8120.1	7412	8120	708	1	2	0	0.54961	antibacterial	0.84	0.06	0.18	0.25		0	0.05	0.19	0.24	0.28	0.03	0.26	k141_46498269_k141_46498269_10		PF00486;PF00072	bin.123
k141_17730551	deepbgc	0.1.0	deepbgc	k141_17730551_380-28837.1	380	28837	28457	29	57	12	0.88851		0.4	0.27	0.32	0.09		0	0.33	0.24	0.28	0.17	0.03	0.05	k141_17730551_k141_17730551_1;k141_17730551_k141_17730551_2;k141_17730551_k141_17730551_3;k141_17730551_k141_17730551_4;k141_17730551_k141_17730551_5;k141_17730551_k141_17730551_6;k141_17730551_k141_17730551_7;k141_17730551_k141_17730551_8;k141_17730551_k141_17730551_9;k141_17730551_k141_17730551_10;k141_17730551_k141_17730551_11;k141_17730551_k141_17730551_12;k141_17730551_k141_17730551_13;k141_…	PF02770;PF02771;PF00378;PF00441;PF00561;PF08241;PF00908;PF00355;PF08028;PF03061;PF08242;PF00501	PF02463;PF00005;PF13191;PF13671;PF13514;PF13555;PF13806;PF00355;PF01458;PF00378;PF16113;PF01458;PF02897;PF00326;PF13464;PF00908;PF00190;PF01613;PF12706;PF00753;PF12697;PF00561;PF12146;PF00730;PF00633;PF01575;PF13489;PF01269;PF01135;PF01209;PF13847;PF08241;PF08242;PF13649;PF02771;PF02770;PF00441;PF08028;PF03328;PF00877;PF01790;PF00501;PF13193;PF08768;PF04978;PF05163;PF12867;PF03061;PF00378;PF16113…	bin.123
k141_39385148	deepbgc	0.1.0	deepbgc	k141_39385148_349-4843.1	349	4843	4494	7	8	1	0.80993	antibacterial	0.72	0.08	0.14	0.24		0	0.07	0.06	0.35	0.26	0.04	0.27	k141_39385148_k141_39385148_2;k141_39385148_k141_39385148_3;k141_39385148_k141_39385148_4;k141_39385148_k141_39385148_5;k141_39385148_k141_39385148_6;k141_39385148_k141_39385148_7;k141_39385148_k141_39385148_8	PF02585	PF13586;PF10099;PF13490;PF04545;PF08281;PF04542;PF02585;PF00296	bin.123
k141_32187553	deepbgc	0.1.0	deepbgc	k141_32187553_21642-22572.1	21642	22572	930	1	1	1	0.61215	antibacterial	0.87	0.06	0.18	0.25		0	0.07	0.27	0.23	0.17	0.02	0.27	k141_32187553_k141_32187553_24	PF02668	PF02668	bin.123
k141_32187553	deepbgc	0.1.0	deepbgc	k141_32187553_25545-26172.1	25545	26172	627	1	3	0	0.50042	antibacterial	0.78	0.06	0.15	0.21		0	0.06	0.06	0.34	0.26	0.02	0.3	k141_32187553_k141_32187553_27		PF04542;PF07638;PF08281	bin.123
k141_32187553	deepbgc	0.1.0	deepbgc	k141_32187553_28940-33093.1	28940	33093	4153	5	8	2	0.72181	antibacterial	0.75	0.04	0.2	0.07		0	0.02	0.03	0.05	0.45	0	0.45	k141_32187553_k141_32187553_32;k141_32187553_k141_32187553_33;k141_32187553_k141_32187553_34;k141_32187553_k141_32187553_35;k141_32187553_k141_32187553_36	PF08659;PF00106	PF12679;PF12730;PF12679;PF01152;PF13561;PF00106;PF08659;PF02633	bin.123
k141_3429828	deepbgc	0.1.0	deepbgc	k141_3429828_1-2625.1	1	2625	2624	2	7	2	0.55461	antibacterial	0.8	0.02	0.19	0.07		0.01	0.01	0.02	0.06	0.42	0	0.48	k141_3429828_k141_3429828_1;k141_3429828_k141_3429828_2	PF08659;PF00106	PF13185;PF01590;PF07228;PF13581;PF00106;PF08659;PF13561	bin.123
k141_32465176	deepbgc	0.1.0	deepbgc	k141_32465176_2087-13397.1	2087	13397	11310	10	15	4	0.68588		0.37	0.06	0.38	0.35		0	0.39	0.17	0.33	0.1	0.04	0	k141_32465176_k141_32465176_3;k141_32465176_k141_32465176_4;k141_32465176_k141_32465176_5;k141_32465176_k141_32465176_6;k141_32465176_k141_32465176_7;k141_32465176_k141_32465176_8;k141_32465176_k141_32465176_9;k141_32465176_k141_32465176_10;k141_32465176_k141_32465176_11;k141_32465176_k141_32465176_12	PF01636;PF00561;PF00107;PF08240	PF00156;PF02653;PF06267;PF12697;PF00561;PF12146;PF00296;PF00107;PF08240;PF01636;PF06293;PF07690;PF00083;PF01638;PF01425	bin.123
k141_32465258	deepbgc	0.1.0	deepbgc	k141_32465258_48-6175.1	48	6175	6127	6	15	10	0.83865	antibacterial	0.61	0.04	0.33	0.05		0.01	0.29	0.13	0.36	0.1	0.14	0.09	k141_32465258_k141_32465258_1;k141_32465258_k141_32465258_2;k141_32465258_k141_32465258_3;k141_32465258_k141_32465258_4;k141_32465258_k141_32465258_5;k141_32465258_k141_32465258_6	PF02770;PF02771;PF08659;PF00483;PF00441;PF08240;PF00107;PF00106;PF02348;PF00501	PF02780;PF00483;PF12804;PF02348;PF00107;PF08240;PF13193;PF00501;PF13561;PF00106;PF08659;PF00291;PF00441;PF02770;PF02771	bin.123
k141_39824315	deepbgc	0.1.0	deepbgc	k141_39824315_538-52263.1	538	52263	51725	48	103	18	0.95805		0.43	0.33	0.18	0.24		0.01	0.26	0.23	0.49	0.06	0.01	0.13	k141_39824315_k141_39824315_2;k141_39824315_k141_39824315_3;k141_39824315_k141_39824315_4;k141_39824315_k141_39824315_5;k141_39824315_k141_39824315_6;k141_39824315_k141_39824315_7;k141_39824315_k141_39824315_8;k141_39824315_k141_39824315_9;k141_39824315_k141_39824315_10;k141_39824315_k141_39824315_11;k141_39824315_k141_39824315_12;k141_39824315_k141_39824315_13;k141_39824315_k141_39824315_14;k141…	PF00067;PF02770;PF02771;PF08659;PF00109;PF00106;PF00378;PF00441;PF00561;PF02894;PF08240;PF02803;PF01408;PF00108;PF00107;PF08028;PF03061;PF00501	PF00255;PF08534;PF13577;PF13604;PF13245;PF00580;PF13087;PF13361;PF13538;PF00570;PF00441;PF02770;PF02771;PF14749;PF13193;PF00501;PF00296;PF00441;PF02770;PF02771;PF00441;PF08028;PF02771;PF13193;PF00501;PF00378;PF16113;PF13193;PF00501;PF13577;PF14534;PF12680;PF00866;PF00378;PF16113;PF00561;PF12697;PF12146;PF08386;PF13622;PF03061;PF00557;PF01321;PF00557;PF00067;PF13561;PF00106;PF01408;PF02894;PF13458…	bin.123
k141_25550983	deepbgc	0.1.0	deepbgc	k141_25550983_2-21691.1	2	21691	21689	22	45	10	0.7443	antibacterial	0.52	0.21	0.35	0.14	Polyketide	0.08	0.14	0.09	0.64	0.01	0.04	0.12	k141_25550983_k141_25550983_1;k141_25550983_k141_25550983_2;k141_25550983_k141_25550983_3;k141_25550983_k141_25550983_4;k141_25550983_k141_25550983_5;k141_25550983_k141_25550983_6;k141_25550983_k141_25550983_7;k141_25550983_k141_25550983_8;k141_25550983_k141_25550983_9;k141_25550983_k141_25550983_10;k141_25550983_k141_25550983_11;k141_25550983_k141_25550983_12;k141_25550983_k141_25550983_13;k141_…	PF00067;PF01370;PF08659;PF00903;PF00378;PF01039;PF08240;PF00583;PF00107;PF00106	PF00563;PF00990;PF13492;PF01590;PF13185;PF12840;PF01022;PF12802;PF13601;PF13412;PF09339;PF08327;PF01022;PF00067;PF08240;PF00106;PF00107;PF13602;PF08240;PF00107;PF13602;PF00903;PF13669;PF00106;PF13561;PF00067;PF00106;PF13561;PF01039;PF00378;PF09286;PF13563;PF02834;PF04909;PF00701;PF00106;PF01370;PF08659;PF13561;PF02040;PF03600;PF13673;PF13527;PF00583;PF13508	bin.123
k141_25748610	deepbgc	0.1.0	deepbgc	k141_25748610_101-2440.1	101	2440	2339	2	2	0	0.6496	antibacterial	0.87	0.06	0.17	0.26		0	0.09	0.07	0.33	0.21	0.03	0.32	k141_25748610_k141_25748610_1;k141_25748610_k141_25748610_2		PF03814;PF02702	bin.123
k141_40239307	deepbgc	0.1.0	deepbgc	k141_40239307_13158-15276.1	13158	15276	2118	1	5	1	0.53465	antibacterial	0.85	0.05	0.27	0.22	Saccharide	0	0.04	0.05	0.07	0.04	0.72	0.09	k141_40239307_k141_40239307_12	PF00535	PF13641;PF10111;PF00535;PF13712;PF13632	bin.123
k141_40239307	deepbgc	0.1.0	deepbgc	k141_40239307_16728-23897.1	16728	23897	7169	7	14	3	0.78091		0.49	0.06	0.36	0.13		0	0.18	0.27	0.23	0.01	0.37	0.02	k141_40239307_k141_40239307_15;k141_40239307_k141_40239307_16;k141_40239307_k141_40239307_17;k141_40239307_k141_40239307_18;k141_40239307_k141_40239307_19;k141_40239307_k141_40239307_20;k141_40239307_k141_40239307_21	PF01553;PF01370;PF00535	PF13632;PF13641;PF13712;PF00535;PF00266;PF13302;PF13420;PF01370;PF16363;PF01073;PF01553;PF13641;PF00535;PF00877	bin.123
k141_25852217	deepbgc	0.1.0	deepbgc	k141_25852217_2-9357.1	2	9357	9355	9	14	4	0.96408	antibacterial	0.73	0.04	0.22	0.23	Polyketide	0	0.04	0.01	0.9	0.03	0	0.03	k141_25852217_k141_25852217_1;k141_25852217_k141_25852217_2;k141_25852217_k141_25852217_3;k141_25852217_k141_25852217_4;k141_25852217_k141_25852217_5;k141_25852217_k141_25852217_6;k141_25852217_k141_25852217_7;k141_25852217_k141_25852217_8;k141_25852217_k141_25852217_9	PF01370;PF00171;PF08659;PF00106	PF02615;PF07978;PF00106;PF08659;PF01370;PF13561;PF02515;PF02515;PF13561;PF00106;PF08659;PF03435;PF00171;PF04199	bin.123
k141_54537213	deepbgc	0.1.0	deepbgc	k141_54537213_669-7255.1	669	7255	6586	7	14	6	0.74725	antibacterial	0.8	0.06	0.16	0.08		0.01	0.01	0.04	0.17	0.36	0	0.43	k141_54537213_k141_54537213_2;k141_54537213_k141_54537213_3;k141_54537213_k141_54537213_4;k141_54537213_k141_54537213_5;k141_54537213_k141_54537213_6;k141_54537213_k141_54537213_7;k141_54537213_k141_54537213_8	PF02770;PF02771;PF08659;PF00441;PF08028;PF00106	PF13561;PF00106;PF08659;PF01546;PF07687;PF00441;PF08028;PF02770;PF02771;PF08768;PF14219;PF10708;PF00296;PF00296	bin.123
k141_25913357	deepbgc	0.1.0	deepbgc	k141_25913357_1-940.1	1	940	939	1	1	1	0.52904	antibacterial	0.85	0.06	0.2	0.27		0	0.01	0.5	0.02	0.02	0	0.45	k141_25913357_k141_25913357_1	PF00202	PF00202	bin.123
k141_25913357	deepbgc	0.1.0	deepbgc	k141_25913357_4926-6273.1	4926	6273	1347	2	3	1	0.61736	antibacterial	0.86	0.03	0.1	0.18	RiPP	0	0.04	0.13	0.07	0.7	0.05	0.04	k141_25913357_k141_25913357_6;k141_25913357_k141_25913357_7	PF00903	PF00903;PF00005;PF13304	bin.123
k141_18740860	deepbgc	0.1.0	deepbgc	k141_18740860_1-1231.1	1	1231	1230	1	2	0	0.75874	antibacterial	0.76	0.07	0.25	0.22		0	0.07	0.15	0.35	0.17	0.03	0.27	k141_18740860_k141_18740860_1		PF00732;PF05199	bin.123
k141_11613544	deepbgc	0.1.0	deepbgc	k141_11613544_2846-54925.1	2846	54925	52079	50	112	12	0.96942		0.46	0.34	0.21	0.23		0.01	0.35	0.14	0.3	0.16	0.1	0.08	k141_11613544_k141_11613544_4;k141_11613544_k141_11613544_5;k141_11613544_k141_11613544_6;k141_11613544_k141_11613544_7;k141_11613544_k141_11613544_8;k141_11613544_k141_11613544_9;k141_11613544_k141_11613544_10;k141_11613544_k141_11613544_11;k141_11613544_k141_11613544_12;k141_11613544_k141_11613544_13;k141_11613544_k141_11613544_14;k141_11613544_k141_11613544_15;k141_11613544_k141_11613544_16;k1…	PF00067;PF02668;PF01370;PF08659;PF08241;PF02803;PF04321;PF00171;PF00106;PF07993;PF08242;PF00501	PF02687;PF12704;PF00005;PF13191;PF13555;PF01471;PF00072;PF00486;PF00672;PF00512;PF02518;PF14501;PF12710;PF13419;PF13242;PF01209;PF13489;PF08241;PF13847;PF08242;PF13649;PF13577;PF04075;PF00296;PF13458;PF01796;PF12172;PF00171;PF00067;PF04075;PF13561;PF00106;PF08659;PF02515;PF04909;PF12802;PF01726;PF09339;PF13412;PF00067;PF00135;PF00326;PF07859;PF00501;PF13193;PF10340;PF12697;PF07859;PF12146;PF00296…	bin.123
k141_11707657	deepbgc	0.1.0	deepbgc	k141_11707657_227-10979.1	227	10979	10752	10	22	5	0.77426		0.38	0.25	0.35	0.2	Polyketide	0.02	0.08	0.13	0.52	0.08	0.06	0.16	k141_11707657_k141_11707657_2;k141_11707657_k141_11707657_3;k141_11707657_k141_11707657_4;k141_11707657_k141_11707657_5;k141_11707657_k141_11707657_6;k141_11707657_k141_11707657_7;k141_11707657_k141_11707657_8;k141_11707657_k141_11707657_9;k141_11707657_k141_11707657_10;k141_11707657_k141_11707657_11	PF08659;PF01494;PF08240;PF00107;PF00106	PF13618;PF01494;PF07992;PF00890;PF13450;PF00732;PF05199;PF01796;PF12172;PF00296;PF03575;PF00389;PF02826;PF00370;PF01869;PF02782;PF13602;PF00107;PF08240;PF13561;PF00106;PF08659	bin.123
k141_33256296	deepbgc	0.1.0	deepbgc	k141_33256296_2181-3042.1	2181	3042	861	1	1	0	0.50258	antibacterial	0.85	0.08	0.17	0.27		0	0.11	0.07	0.34	0.2	0.03	0.31	k141_33256296_k141_33256296_3		PF00296	bin.123
k141_40658212	deepbgc	0.1.0	deepbgc	k141_40658212_1883-3643.1	1883	3643	1760	2	2	0	0.80973	antibacterial	0.85	0.08	0.17	0.27		0	0.11	0.07	0.34	0.2	0.03	0.31	k141_40658212_k141_40658212_3;k141_40658212_k141_40658212_4		PF00296;PF00296	bin.123
k141_4488980	deepbgc	0.1.0	deepbgc	k141_4488980_427-2034.1	427	2034	1607	3	7	0	0.54859	antibacterial	0.61	0.08	0.11	0.25		0.01	0.05	0.4	0.18	0.18	0.03	0.19	k141_4488980_k141_4488980_2;k141_4488980_k141_4488980_3;k141_4488980_k141_4488980_4		PF13384;PF13551;PF13518;PF13565;PF13592;PF13358;PF00440	bin.123
k141_33362356	deepbgc	0.1.0	deepbgc	k141_33362356_1939-20346.1	1939	20346	18407	17	32	2	0.84781	antibacterial	0.61	0.23	0.13	0.09		0	0.05	0.09	0.06	0.31	0.46	0.04	k141_33362356_k141_33362356_3;k141_33362356_k141_33362356_4;k141_33362356_k141_33362356_5;k141_33362356_k141_33362356_6;k141_33362356_k141_33362356_7;k141_33362356_k141_33362356_8;k141_33362356_k141_33362356_9;k141_33362356_k141_33362356_10;k141_33362356_k141_33362356_11;k141_33362356_k141_33362356_12;k141_33362356_k141_33362356_13;k141_33362356_k141_33362356_14;k141_33362356_k141_33362356_15;k14…	PF00378;PF00534	PF08003;PF13489;PF07021;PF02452;PF00574;PF01061;PF00005;PF13555;PF13476;PF13304;PF14524;PF00534;PF13692;PF13524;PF00534;PF13692;PF13524;PF13360;PF01011;PF00534;PF13692;PF13524;PF13524;PF00534;PF13692;PF08486;PF12710;PF00378;PF16113;PF08534;PF00578;PF10417	bin.123
k141_48102102	deepbgc	0.1.0	deepbgc	k141_48102102_2-452.1	2	452	450	1	6	2	0.56701		0.47	0.26	0.18	0.05		0.01	0	0.24	0.06	0.25	0	0.44	k141_48102102_k141_48102102_1	PF08242;PF08241	PF13489;PF13847;PF13649;PF08241;PF08242;PF08003	bin.123
k141_55153179	deepbgc	0.1.0	deepbgc	k141_55153179_89-12540.1	89	12540	12451	13	24	9	0.97986	antibacterial	0.75	0.24	0.12	0.08		0	0.21	0.15	0.47	0.12	0.01	0.16	k141_55153179_k141_55153179_2;k141_55153179_k141_55153179_3;k141_55153179_k141_55153179_4;k141_55153179_k141_55153179_5;k141_55153179_k141_55153179_6;k141_55153179_k141_55153179_7;k141_55153179_k141_55153179_8;k141_55153179_k141_55153179_9;k141_55153179_k141_55153179_10;k141_55153179_k141_55153179_11;k141_55153179_k141_55153179_12;k141_55153179_k141_55153179_13;k141_55153179_k141_55153179_14	PF02770;PF02771;PF08659;PF00378;PF00441;PF01408;PF08028;PF00106;PF00501	PF01408;PF13577;PF12680;PF02515;PF00378;PF16113;PF00441;PF02770;PF02771;PF02771;PF00441;PF08028;PF00501;PF13193;PF00106;PF08659;PF03435;PF13561;PF00296;PF00106;PF13561;PF08659;PF04909;PF07969	bin.123
k141_4872217	deepbgc	0.1.0	deepbgc	k141_4872217_16765-18061.1	16765	18061	1296	1	2	1	0.56042	antibacterial	0.92	0.01	0.04	0.07	Polyketide	0	0.23	0.23	0.54	0	0	0	k141_4872217_k141_4872217_18	PF00501	PF13193;PF00501	bin.123
k141_4872217	deepbgc	0.1.0	deepbgc	k141_4872217_36862-42570.1	36862	42570	5708	7	12	3	0.70022	antibacterial	0.75	0.05	0.2	0.07	Terpene	0.13	0.02	0.06	0.12	0.15	0	0.59	k141_4872217_k141_4872217_38;k141_4872217_k141_4872217_39;k141_4872217_k141_4872217_40;k141_4872217_k141_4872217_41;k141_4872217_k141_4872217_42;k141_4872217_k141_4872217_43;k141_4872217_k141_4872217_44	PF00067;PF08659;PF00106	PF08207;PF01132;PF09285;PF01029;PF13561;PF00106;PF08659;PF00296;PF00067;PF00296;PF00156;PF14681	bin.123
k141_12279349	deepbgc	0.1.0	deepbgc	k141_12279349_76-592.1	76	592	516	1	1	1	0.71126	antibacterial	0.94	0	0.04	0.01	Polyketide-Terpene	0	0	0.07	0.62	0	0	0.75	k141_12279349_k141_12279349_2	PF00067	PF00067	bin.123
k141_12279349	deepbgc	0.1.0	deepbgc	k141_12279349_5956-6637.1	5956	6637	681	1	1	1	0.53825	antibacterial	0.78	0.03	0.21	0.14		0	0.22	0.24	0.32	0.1	0.01	0.11	k141_12279349_k141_12279349_11	PF00501	PF00501	bin.123
k141_33931877	deepbgc	0.1.0	deepbgc	k141_33931877_296-7324.1	296	7324	7028	6	11	0	0.57627	antibacterial	0.74	0.05	0.16	0.48	Polyketide	0	0.01	0.01	0.9	0.01	0.02	0.06	k141_33931877_k141_33931877_2;k141_33931877_k141_33931877_3;k141_33931877_k141_33931877_4;k141_33931877_k141_33931877_5;k141_33931877_k141_33931877_6;k141_33931877_k141_33931877_7		PF09594;PF13231;PF09278;PF13411;PF00376;PF07690;PF01734;PF03007;PF07247;PF06974;PF10698	bin.123
k141_41392419	deepbgc	0.1.0	deepbgc	k141_41392419_5085-5784.1	5085	5784	699	1	8	0	0.52697	antibacterial	0.64	0.04	0.12	0.09	RiPP	0	0.03	0.16	0.02	0.76	0.01	0.02	k141_41392419_k141_41392419_5		PF02463;PF13604;PF00005;PF13191;PF03193;PF13401;PF13481;PF13555	bin.123
k141_41392419	deepbgc	0.1.0	deepbgc	k141_41392419_7298-8318.1	7298	8318	1020	1	1	0	0.51707	antibacterial	0.55	0.05	0.11	0.2		0	0.07	0.05	0.28	0.16	0.03	0.44	k141_41392419_k141_41392419_7		PF00027	bin.123
k141_34008388	deepbgc	0.1.0	deepbgc	k141_34008388_8134-15122.1	8134	15122	6988	7	9	2	0.8433	antibacterial	0.57	0.1	0.15	0.19	Polyketide	0	0.22	0.07	0.62	0.03	0	0.45	k141_34008388_k141_34008388_9;k141_34008388_k141_34008388_10;k141_34008388_k141_34008388_11;k141_34008388_k141_34008388_12;k141_34008388_k141_34008388_13;k141_34008388_k141_34008388_14;k141_34008388_k141_34008388_15	PF00067;PF00108	PF00108;PF01575;PF01796;PF12172;PF13452;PF00067;PF00296;PF00296;PF02517	bin.123
k141_34008388	deepbgc	0.1.0	deepbgc	k141_34008388_16858-18621.1	16858	18621	1763	2	4	3	0.544	antibacterial	0.78	0.01	0.19	0.1		0.09	0.02	0.03	0.05	0.36	0	0.45	k141_34008388_k141_34008388_17;k141_34008388_k141_34008388_18	PF08659;PF00248;PF00106	PF00248;PF13561;PF00106;PF08659	bin.123
k141_27184331	deepbgc	0.1.0	deepbgc	k141_27184331_3357-7442.1	3357	7442	4085	4	5	1	0.55335	antibacterial	0.83	0.06	0.16	0.29		0.05	0.08	0.07	0.28	0.23	0.03	0.31	k141_27184331_k141_27184331_5;k141_27184331_k141_27184331_6;k141_27184331_k141_27184331_7;k141_27184331_k141_27184331_8	PF00248	PF04024;PF08044;PF03176;PF00873;PF00248	bin.123
k141_27184331	deepbgc	0.1.0	deepbgc	k141_27184331_9178-10992.1	9178	10992	1814	2	6	2	0.52984	inhibitor	0.27	0.05	0.65	0.06	Polyketide	0	0.21	0.08	0.75	0.01	0.02	0.02	k141_27184331_k141_27184331_11;k141_27184331_k141_27184331_12	PF00107;PF08240	PF08240;PF01262;PF16912;PF00107;PF13602;PF07681	bin.123
k141_20025651	deepbgc	0.1.0	deepbgc	k141_20025651_117-5528.1	117	5528	5411	4	10	4	0.69561	antibacterial	0.59	0.05	0.41	0.15	Terpene	0.04	0.04	0.1	0.25	0.13	0	0.7	k141_20025651_k141_20025651_2;k141_20025651_k141_20025651_3;k141_20025651_k141_20025651_4;k141_20025651_k141_20025651_5	PF00432;PF04055;PF02401;PF00348	PF00348;PF13249;PF13243;PF00432;PF01048;PF02401;PF04055;PF13394;PF13353;PF11946	bin.123
k141_34323765	deepbgc	0.1.0	deepbgc	k141_34323765_208-17952.1	208	17952	17744	20	42	10	0.87795	antibacterial	0.62	0.23	0.14	0.11		0.04	0.09	0.19	0.39	0.2	0.07	0.12	k141_34323765_k141_34323765_1;k141_34323765_k141_34323765_2;k141_34323765_k141_34323765_3;k141_34323765_k141_34323765_4;k141_34323765_k141_34323765_5;k141_34323765_k141_34323765_6;k141_34323765_k141_34323765_7;k141_34323765_k141_34323765_8;k141_34323765_k141_34323765_9;k141_34323765_k141_34323765_10;k141_34323765_k141_34323765_11;k141_34323765_k141_34323765_12;k141_34323765_k141_34323765_13;k141_…	PF00067;PF01370;PF02770;PF02771;PF08659;PF00903;PF00108;PF00441;PF00171;PF00106	PF00701;PF00903;PF13669;PF13468;PF00106;PF01370;PF08659;PF13561;PF00067;PF06902;PF13459;PF13370;PF00171;PF13577;PF13577;PF12680;PF00528;PF00528;PF12849;PF01547;PF12727;PF02463;PF13304;PF00005;PF13191;PF13401;PF13238;PF13476;PF13555;PF02771;PF02770;PF00441;PF04909;PF13577;PF14534;PF12680;PF12172;PF01796;PF00108;PF07690;PF00083;PF00440	bin.123
k141_20104291	deepbgc	0.1.0	deepbgc	k141_20104291_0-16212.1	0	16212	16212	21	35	7	0.91464	antibacterial	0.71	0.29	0.09	0.12	Polyketide	0.06	0.12	0.02	0.82	0.01	0.15	0.03	k141_20104291_k141_20104291_1;k141_20104291_k141_20104291_2;k141_20104291_k141_20104291_3;k141_20104291_k141_20104291_4;k141_20104291_k141_20104291_5;k141_20104291_k141_20104291_6;k141_20104291_k141_20104291_7;k141_20104291_k141_20104291_8;k141_20104291_k141_20104291_9;k141_20104291_k141_20104291_10;k141_20104291_k141_20104291_11;k141_20104291_k141_20104291_12;k141_20104291_k141_20104291_13;k141_…	PF01370;PF08659;PF00109;PF00108;PF04321;PF02801;PF00106	PF00364;PF08659;PF00106;PF01370;PF13460;PF13561;PF00550;PF14573;PF00109;PF00108;PF02801;PF05239;PF13460;PF00106;PF13561;PF08659;PF01370;PF00290;PF00977;PF03437;PF05690;PF00291;PF00697;PF00218;PF04321;PF01370;PF16363;PF01531;PF04075;PF14016;PF08669;PF01571;PF00425;PF04715;PF01502	bin.123
k141_20104291	deepbgc	0.1.0	deepbgc	k141_20104291_16709-18555.1	16709	18555	1846	3	6	0	0.58997	antibacterial	0.82	0.1	0.14	0.25		0.18	0.06	0.16	0.24	0.14	0.02	0.24	k141_20104291_k141_20104291_23;k141_20104291_k141_20104291_24;k141_20104291_k141_20104291_25		PF05690;PF00977;PF01207;PF01884;PF00977;PF00117	bin.123
k141_41797436	deepbgc	0.1.0	deepbgc	k141_41797436_452-3705.1	452	3705	3253	4	13	3	0.74338	antibacterial	0.58	0.09	0.07	0.28		0.01	0.18	0.22	0.45	0.09	0.01	0.14	k141_41797436_k141_41797436_2;k141_41797436_k141_41797436_3;k141_41797436_k141_41797436_4;k141_41797436_k141_41797436_5	PF00067;PF00975;PF00561	PF12697;PF12146;PF00561;PF07819;PF00975;PF06821;PF00756;PF13459;PF13370;PF06902;PF00067;PF04402;PF10099	bin.123
k141_27387522	deepbgc	0.1.0	deepbgc	k141_27387522_1517-2772.1	1517	2772	1255	2	2	0	0.65876	antibacterial	0.82	0.14	0.15	0.27		0.01	0.09	0.07	0.33	0.21	0.03	0.31	k141_27387522_k141_27387522_3;k141_27387522_k141_27387522_4		PF11136;PF00300	bin.123
k141_27387522	deepbgc	0.1.0	deepbgc	k141_27387522_3507-4874.1	3507	4874	1367	2	2	0	0.68456	antibacterial	0.85	0.09	0.14	0.23		0	0.08	0.13	0.31	0.2	0.04	0.3	k141_27387522_k141_27387522_6;k141_27387522_k141_27387522_7		PF00293;PF02567	bin.123
k141_49339903	deepbgc	0.1.0	deepbgc	k141_49339903_224-3777.1	224	3777	3553	3	3	1	0.64267	antibacterial	0.82	0.08	0.17	0.27		0	0.11	0.07	0.34	0.2	0.03	0.31	k141_49339903_k141_49339903_2;k141_49339903_k141_49339903_3;k141_49339903_k141_49339903_4	PF01757	PF01757;PF00296;PF02481	bin.123
k141_56435913	deepbgc	0.1.0	deepbgc	k141_56435913_6738-8286.1	6738	8286	1548	1	2	1	0.51019	antibacterial	0.92	0.01	0.04	0.07	Polyketide	0	0.23	0.23	0.54	0	0	0	k141_56435913_k141_56435913_7	PF00501	PF00501;PF13193	bin.123
k141_42319257	deepbgc	0.1.0	deepbgc	k141_42319257_230-896.1	230	896	666	1	1	0	0.56934	antibacterial	0.61	0.05	0.12	0.17		0	0.05	0.39	0.19	0.17	0.02	0.21	k141_42319257_k141_42319257_1		PF00440	bin.123
k141_27938330	deepbgc	0.1.0	deepbgc	k141_27938330_2-8427.1	2	8427	8425	9	11	1	0.83838	antibacterial	0.8	0.03	0.05	0.09	Polyketide-Terpene	0	0.01	0.06	0.58	0.05	0	0.69	k141_27938330_k141_27938330_1;k141_27938330_k141_27938330_2;k141_27938330_k141_27938330_3;k141_27938330_k141_27938330_4;k141_27938330_k141_27938330_5;k141_27938330_k141_27938330_6;k141_27938330_k141_27938330_7;k141_27938330_k141_27938330_8;k141_27938330_k141_27938330_9	PF00067	PF10103;PF13490;PF04545;PF08281;PF04542;PF00067;PF05534;PF01555;PF04632;PF03901;PF13231	bin.123
k141_35074762	deepbgc	0.1.0	deepbgc	k141_35074762_5222-7516.1	5222	7516	2294	2	4	1	0.61118	antibacterial	0.92	0.01	0.04	0.07	Polyketide	0	0.23	0.23	0.54	0	0	0	k141_35074762_k141_35074762_7;k141_35074762_k141_35074762_8	PF00501	PF11239;PF12553;PF00501;PF13193	bin.123
k141_42536856	deepbgc	0.1.0	deepbgc	k141_42536856_779-1268.1	779	1268	489	1	1	0	0.51081	antibacterial	0.87	0.06	0.17	0.26		0	0.09	0.09	0.31	0.21	0.03	0.32	k141_42536856_k141_42536856_3		PF01967	bin.123
k141_49810685	deepbgc	0.1.0	deepbgc	k141_49810685_2-542.1	2	542	540	1	1	0	0.55613	antibacterial	0.87	0.07	0.16	0.26		0	0.09	0.07	0.33	0.21	0.03	0.32	k141_49810685_k141_49810685_1		PF03640	bin.123
k141_49810685	deepbgc	0.1.0	deepbgc	k141_49810685_8794-12641.1	8794	12641	3847	3	7	4	0.56304	antibacterial	0.89	0.06	0.08	0.21		0.01	0.09	0.15	0.39	0.2	0.03	0.25	k141_49810685_k141_49810685_10;k141_49810685_k141_49810685_11;k141_49810685_k141_49810685_12	PF00441;PF02770;PF02771;PF08028	PF00296;PF01425;PF00441;PF08028;PF11794;PF02770;PF02771	bin.123
k141_6287070	deepbgc	0.1.0	deepbgc	k141_6287070_2-7332.1	2	7332	7330	5	9	3	0.67586		0.42	0.38	0.2	0.05		0.01	0	0.38	0.05	0.24	0.03	0.29	k141_6287070_k141_6287070_1;k141_6287070_k141_6287070_2;k141_6287070_k141_6287070_3;k141_6287070_k141_6287070_4;k141_6287070_k141_6287070_5	PF04932;PF08242;PF08241	PF10101;PF04932;PF04616;PF01209;PF08241;PF13649;PF08242;PF13847;PF13489	bin.123
k141_6287070	deepbgc	0.1.0	deepbgc	k141_6287070_8909-12095.1	8909	12095	3186	3	2	0	0.55267	antibacterial	0.88	0.08	0.16	0.26		0	0.09	0.07	0.33	0.21	0.03	0.32	k141_6287070_k141_6287070_7;k141_6287070_k141_6287070_8;k141_6287070_k141_6287070_9		PF13490;PF04434	bin.123
k141_6287070	deepbgc	0.1.0	deepbgc	k141_6287070_15317-16919.1	15317	16919	1602	2	2	0	0.57072	antibacterial	0.86	0.07	0.16	0.25	NRP	0	0.72	0.03	0.1	0.05	0	0.11	k141_6287070_k141_6287070_11;k141_6287070_k141_6287070_12		PF04116;PF03640	bin.123
k141_6287070	deepbgc	0.1.0	deepbgc	k141_6287070_21979-23233.1	21979	23233	1254	1	1	1	0.55216	antibacterial	0.85	0.06	0.2	0.27		0	0.01	0.5	0.02	0.02	0	0.45	k141_6287070_k141_6287070_18	PF00202	PF00202	bin.123
k141_50080144	deepbgc	0.1.0	deepbgc	k141_50080144_0-9738.1	0	9738	9738	11	14	4	0.98509	antibacterial	0.79	0.1	0.02	0.09		0	0.12	0.27	0.47	0.07	0	0.12	k141_50080144_k141_50080144_1;k141_50080144_k141_50080144_2;k141_50080144_k141_50080144_3;k141_50080144_k141_50080144_4;k141_50080144_k141_50080144_5;k141_50080144_k141_50080144_6;k141_50080144_k141_50080144_7;k141_50080144_k141_50080144_8;k141_50080144_k141_50080144_9;k141_50080144_k141_50080144_10;k141_50080144_k141_50080144_11	PF00378;PF02770;PF02771;PF00501	PF02770;PF02771;PF14749;PF07287;PF14330;PF12680;PF00378;PF16113;PF01796;PF00501;PF13193;PF04909;PF07883;PF00501	bin.123
k141_42948173	deepbgc	0.1.0	deepbgc	k141_42948173_64-31213.1	64	31213	31149	30	67	13	0.98528	antibacterial	0.61	0.22	0.2	0.13		0.08	0.3	0.14	0.35	0.07	0.06	0.15	k141_42948173_k141_42948173_1;k141_42948173_k141_42948173_2;k141_42948173_k141_42948173_3;k141_42948173_k141_42948173_4;k141_42948173_k141_42948173_5;k141_42948173_k141_42948173_6;k141_42948173_k141_42948173_7;k141_42948173_k141_42948173_8;k141_42948173_k141_42948173_9;k141_42948173_k141_42948173_10;k141_42948173_k141_42948173_11;k141_42948173_k141_42948173_12;k141_42948173_k141_42948173_13;k141_…	PF00067;PF01370;PF02737;PF02770;PF02771;PF08659;PF02719;PF00378;PF00441;PF00106;PF00501;PF02668;PF00857	PF13458;PF00881;PF00389;PF02826;PF02668;PF00106;PF08659;PF13561;PF00441;PF02771;PF00441;PF02770;PF02771;PF00106;PF08659;PF01370;PF02719;PF16363;PF13561;PF03435;PF00857;PF00106;PF01370;PF08659;PF02719;PF03435;PF13460;PF13561;PF00067;PF02515;PF04909;PF04909;PF00501;PF13193;PF02771;PF02770;PF00441;PF00440;PF13022;PF05853;PF04909;PF04909;PF00106;PF08659;PF02737;PF13561;PF00378;PF16113;PF00296;PF04248…	bin.123
k141_35630558	deepbgc	0.1.0	deepbgc	k141_35630558_0-24221.1	0	24221	24221	24	52	14	0.91742		0.41	0.23	0.32	0.14	Polyketide	0.06	0.15	0.2	0.51	0.03	0.12	0.03	k141_35630558_k141_35630558_1;k141_35630558_k141_35630558_2;k141_35630558_k141_35630558_3;k141_35630558_k141_35630558_4;k141_35630558_k141_35630558_5;k141_35630558_k141_35630558_6;k141_35630558_k141_35630558_7;k141_35630558_k141_35630558_8;k141_35630558_k141_35630558_9;k141_35630558_k141_35630558_10;k141_35630558_k141_35630558_11;k141_35630558_k141_35630558_12;k141_35630558_k141_35630558_13;k141_…	PF00067;PF01370;PF02770;PF02771;PF08659;PF01636;PF00378;PF00441;PF08240;PF00355;PF00107;PF08028;PF00106;PF07993	PF13458;PF00107;PF01262;PF00291;PF08240;PF07969;PF01979;PF00378;PF16113;PF00296;PF00848;PF00355;PF07969;PF01979;PF09182;PF09339;PF12802;PF01978;PF07969;PF01979;PF05853;PF04909;PF00296;PF01738;PF02230;PF08840;PF05448;PF02129;PF00326;PF03583;PF13602;PF16912;PF00107;PF08240;PF13561;PF00106;PF08659;PF02826;PF01370;PF07993;PF16363;PF00296;PF01636;PF00441;PF08028;PF02770;PF02771;PF12802;PF01047;PF13601…	bin.123
k141_28608620	deepbgc	0.1.0	deepbgc	k141_28608620_97-2112.1	97	2112	2015	2	3	0	0.60457	antibacterial	0.76	0.14	0.05	0.17		0	0.07	0.29	0.11	0.06	0.01	0.47	k141_28608620_k141_28608620_1;k141_28608620_k141_28608620_2		PF02909;PF00440;PF04909	bin.123
k141_7007872	deepbgc	0.1.0	deepbgc	k141_7007872_231-5701.1	231	5701	5470	6	10	3	0.69902	antibacterial	0.69	0.16	0.17	0.25		0.04	0.05	0.23	0.39	0.13	0.01	0.19	k141_7007872_k141_7007872_1;k141_7007872_k141_7007872_2;k141_7007872_k141_7007872_3;k141_7007872_k141_7007872_4;k141_7007872_k141_7007872_5;k141_7007872_k141_7007872_6	PF01636;PF03364;PF00248	PF02698;PF00749;PF06902;PF13459;PF13370;PF01636;PF03109;PF10604;PF03364;PF00248	bin.123
k141_28709299	deepbgc	0.1.0	deepbgc	k141_28709299_2-710.1	2	710	708	1	1	0	0.50972	antibacterial	0.87	0.06	0.17	0.26		0	0.09	0.07	0.33	0.21	0.03	0.32	k141_28709299_k141_28709299_1		PF13645	bin.132
k141_28709299	deepbgc	0.1.0	deepbgc	k141_28709299_3508-5127.1	3508	5127	1619	2	3	1	0.63417	antibacterial	0.87	0.06	0.16	0.25	Polyketide	0	0.05	0	0.81	0.06	0.01	0.08	k141_28709299_k141_28709299_4;k141_28709299_k141_28709299_5	PF00378	PF04439;PF00378;PF16113	bin.132
k141_43099434	deepbgc	0.1.0	deepbgc	k141_43099434_2-2082.1	2	2082	2080	2	7	3	0.70532	antibacterial	0.51	0.22	0.31	0.26	Polyketide	0.03	0.1	0.06	0.7	0.03	0.24	0.03	k141_43099434_k141_43099434_1;k141_43099434_k141_43099434_2	PF07993;PF04321;PF01370	PF00205;PF02776;PF04321;PF16363;PF01370;PF13460;PF07993	bin.132
k141_43132972	deepbgc	0.1.0	deepbgc	k141_43132972_83-12468.1	83	12468	12385	13	20	2	0.66848	antibacterial	0.5	0.06	0.27	0.4		0	0.16	0.27	0.27	0.02	0.27	0.01	k141_43132972_k141_43132972_2;k141_43132972_k141_43132972_3;k141_43132972_k141_43132972_4;k141_43132972_k141_43132972_5;k141_43132972_k141_43132972_6;k141_43132972_k141_43132972_7;k141_43132972_k141_43132972_8;k141_43132972_k141_43132972_9;k141_43132972_k141_43132972_10;k141_43132972_k141_43132972_11;k141_43132972_k141_43132972_12;k141_43132972_k141_43132972_13;k141_43132972_k141_43132972_14	PF00155;PF02348	PF00465;PF13685;PF08244;PF00251;PF00480;PF00083;PF07690;PF05631;PF02348;PF12804;PF14403;PF04174;PF04168;PF08379;PF01841;PF04473;PF04116;PF09413;PF00155;PF12704	bin.132
k141_28845207	deepbgc	0.1.0	deepbgc	k141_28845207_19-10062.1	19	10062	10043	8	22	3	0.77326		0.49	0.18	0.22	0.17	Saccharide	0	0.04	0.11	0.12	0	0.75	0	k141_28845207_k141_28845207_1;k141_28845207_k141_28845207_2;k141_28845207_k141_28845207_3;k141_28845207_k141_28845207_4;k141_28845207_k141_28845207_5;k141_28845207_k141_28845207_6;k141_28845207_k141_28845207_7;k141_28845207_k141_28845207_8	PF04321;PF01370;PF00534	PF14748;PF01113;PF02558;PF01210;PF13241;PF03807;PF07991;PF03446;PF16363;PF01370;PF01073;PF04321;PF00586;PF02769;PF13692;PF13524;PF00534;PF13692;PF13439;PF13477;PF12437;PF00120	bin.132
k141_21683699	deepbgc	0.1.0	deepbgc	k141_21683699_1-3651.1	1	3651	3650	3	5	0	0.60295	antibacterial	0.87	0.07	0.17	0.27		0	0.09	0.07	0.33	0.21	0.03	0.32	k141_21683699_k141_21683699_1;k141_21683699_k141_21683699_2;k141_21683699_k141_21683699_3		PF03006;PF07691;PF10528;PF07995;PF17390	bin.132
k141_50442980	deepbgc	0.1.0	deepbgc	k141_50442980_1-3612.1	1	3612	3611	3	3	1	0.62689	antibacterial	0.87	0.08	0.17	0.27		0	0.08	0.07	0.3	0.22	0.06	0.32	k141_50442980_k141_50442980_1;k141_50442980_k141_50442980_2;k141_50442980_k141_50442980_3	PF02585	PF02585;PF10043;PF00873	bin.132
k141_43318519	deepbgc	0.1.0	deepbgc	k141_43318519_1568-3939.1	1568	3939	2371	3	4	0	0.57393	antibacterial	0.8	0.08	0.12	0.3		0	0.12	0.11	0.3	0.22	0.04	0.26	k141_43318519_k141_43318519_4;k141_43318519_k141_43318519_5;k141_43318519_k141_43318519_6		PF00196;PF13384;PF11750;PF04185	bin.132
k141_262757	deepbgc	0.1.0	deepbgc	k141_262757_808-3418.1	808	3418	2610	3	3	2	0.60995	antibacterial	0.82	0.06	0.16	0.29	NRP	0.04	0.64	0.03	0.08	0.06	0.01	0.16	k141_262757_k141_262757_2;k141_262757_k141_262757_3;k141_262757_k141_262757_4	PF03061;PF00248	PF00248;PF03061;PF01557	bin.132
k141_50521107	deepbgc	0.1.0	deepbgc	k141_50521107_1-1366.1	1	1366	1365	1	2	0	0.50032	antibacterial	0.88	0.05	0.13	0.32		0	0.1	0.07	0.33	0.2	0.03	0.32	k141_50521107_k141_50521107_1		PF12704;PF02687	bin.132
k141_14668050	deepbgc	0.1.0	deepbgc	k141_14668050_2622-5672.1	2622	5672	3050	4	7	0	0.56033	antibacterial	0.8	0.06	0.16	0.25		0	0.08	0.16	0.29	0.2	0.04	0.29	k141_14668050_k141_14668050_5;k141_14668050_k141_14668050_6;k141_14668050_k141_14668050_7;k141_14668050_k141_14668050_8		PF06283;PF09960;PF06439;PF00034;PF13442;PF07582;PF01261	bin.132
k141_29079615	deepbgc	0.1.0	deepbgc	k141_29079615_2-2732.1	2	2732	2730	1	1	0	0.57603	antibacterial	0.87	0.06	0.17	0.26		0	0.09	0.07	0.33	0.21	0.03	0.32	k141_29079615_k141_29079615_1		PF01364	bin.132
k141_381522	deepbgc	0.1.0	deepbgc	k141_381522_278-2472.1	278	2472	2194	4	5	0	0.75612	antibacterial	0.87	0.06	0.17	0.26		0	0.09	0.07	0.33	0.21	0.03	0.32	k141_381522_k141_381522_2;k141_381522_k141_381522_3;k141_381522_k141_381522_4;k141_381522_k141_381522_5		PF07681;PF13564;PF04264;PF12867;PF05742	bin.132
k141_434868	deepbgc	0.1.0	deepbgc	k141_434868_0-705.1	0	705	705	1	1	0	0.51369	antibacterial	0.87	0.06	0.17	0.26		0	0.09	0.08	0.33	0.21	0.02	0.31	k141_434868_k141_434868_1		PF02738	bin.132
k141_43506582	deepbgc	0.1.0	deepbgc	k141_43506582_326-1271.1	326	1271	945	1	4	2	0.63995	antibacterial	0.63	0.18	0.26	0.19	Polyketide	0	0.16	0.07	0.52	0.06	0.24	0.1	k141_43506582_k141_43506582_2	PF04321;PF01370	PF16363;PF01370;PF04321;PF01073	bin.132
k141_7659748	deepbgc	0.1.0	deepbgc	k141_7659748_10957-12637.1	10957	12637	1680	3	3	0	0.58817	antibacterial	0.87	0.06	0.17	0.26		0	0.09	0.08	0.32	0.21	0.03	0.32	k141_7659748_k141_7659748_12;k141_7659748_k141_7659748_13;k141_7659748_k141_7659748_14		PF01264;PF06108;PF07876	bin.132
k141_7659748	deepbgc	0.1.0	deepbgc	k141_7659748_15924-18368.1	15924	18368	2444	2	13	2	0.87378	cytotoxic	0.27	0.56	0.18	0.03		0.08	0.03	0.38	0.03	0.18	0	0.3	k141_7659748_k141_7659748_18;k141_7659748_k141_7659748_19	PF08242;PF08241	PF05401;PF02353;PF01209;PF13489;PF05175;PF13847;PF03848;PF08003;PF13649;PF08241;PF08242;PF05148;PF00924	bin.132
k141_43637350	deepbgc	0.1.0	deepbgc	k141_43637350_554-13447.1	554	13447	12893	15	30	4	0.71707		0.32	0.4	0.17	0.16		0.01	0.13	0.2	0.27	0.11	0.14	0.21	k141_43637350_k141_43637350_2;k141_43637350_k141_43637350_3;k141_43637350_k141_43637350_4;k141_43637350_k141_43637350_5;k141_43637350_k141_43637350_6;k141_43637350_k141_43637350_7;k141_43637350_k141_43637350_8;k141_43637350_k141_43637350_9;k141_43637350_k141_43637350_10;k141_43637350_k141_43637350_11;k141_43637350_k141_43637350_12;k141_43637350_k141_43637350_13;k141_43637350_k141_43637350_14;k141…	PF02894;PF01494;PF00561;PF01408	PF12697;PF00561;PF12146;PF03572;PF00732;PF07992;PF01946;PF01494;PF00890;PF12831;PF03486;PF13450;PF05199;PF13618;PF04193;PF03083;PF07578;PF17131;PF00593;PF14905;PF07715;PF09430;PF13715;PF13620;PF14686;PF01408;PF03447;PF02894;PF04443;PF01040	bin.132
k141_22209995	deepbgc	0.1.0	deepbgc	k141_22209995_2-1738.1	2	1738	1736	2	9	5	0.72869	antibacterial	0.63	0.19	0.18	0.27	Polyketide	0.01	0.1	0.1	0.53	0.01	0.36	0.01	k141_22209995_k141_22209995_1;k141_22209995_k141_22209995_2	PF01370;PF02719;PF00984;PF03720;PF04321	PF00984;PF03720;PF04321;PF16363;PF02719;PF01370;PF01073;PF05368;PF13460	bin.132
k141_793238	deepbgc	0.1.0	deepbgc	k141_793238_792-2457.1	792	2457	1665	3	3	0	0.59986	antibacterial	0.9	0.01	0.04	0.09	Terpene	0.09	0.05	0.03	0.1	0.08	0	0.67	k141_793238_k141_793238_2;k141_793238_k141_793238_3;k141_793238_k141_793238_4		PF01327;PF03652;PF01040	bin.132
k141_22408287	deepbgc	0.1.0	deepbgc	k141_22408287_1-775.1	1	775	774	1	1	0	0.52987	antibacterial	0.87	0.06	0.17	0.26		0	0.09	0.07	0.33	0.21	0.03	0.32	k141_22408287_k141_22408287_1		PF00150	bin.132
k141_36940119	deepbgc	0.1.0	deepbgc	k141_36940119_0-1269.1	0	1269	1269	1	2	0	0.67385	antibacterial	0.87	0.06	0.18	0.26		0	0.09	0.07	0.33	0.21	0.03	0.32	k141_36940119_k141_36940119_1		PF01642;PF06368	bin.132
k141_36940119	deepbgc	0.1.0	deepbgc	k141_36940119_2348-5522.1	2348	5522	3174	1	1	0	0.54353	antibacterial	0.87	0.06	0.17	0.26		0	0.09	0.07	0.32	0.22	0.03	0.32	k141_36940119_k141_36940119_4		PF00873	bin.132
k141_15427356	deepbgc	0.1.0	deepbgc	k141_15427356_317-4336.1	317	4336	4019	4	9	2	0.72767	antibacterial	0.62	0.16	0.23	0.09		0.05	0.25	0.43	0.18	0.01	0.14	0.08	k141_15427356_k141_15427356_2;k141_15427356_k141_15427356_3;k141_15427356_k141_15427356_4;k141_15427356_k141_15427356_5	PF01041;PF00155	PF00155;PF00266;PF01041;PF01053;PF07610;PF07610;PF00676;PF13292;PF02779	bin.132
k141_1069327	deepbgc	0.1.0	deepbgc	k141_1069327_0-8241.1	0	8241	8241	5	12	0	0.80797	antibacterial	0.65	0.14	0.29	0.18		0.03	0.02	0.26	0.24	0.2	0.05	0.21	k141_1069327_k141_1069327_1;k141_1069327_k141_1069327_2;k141_1069327_k141_1069327_3;k141_1069327_k141_1069327_4;k141_1069327_k141_1069327_5		PF05199;PF00890;PF13450;PF00732;PF05199;PF13618;PF13620;PF13715;PF07715;PF00593;PF14322;PF07980	bin.132
k141_15502981	deepbgc	0.1.0	deepbgc	k141_15502981_0-2797.1	0	2797	2797	3	4	0	0.51559	antibacterial	0.88	0.06	0.14	0.25		0	0.09	0.07	0.27	0.34	0.01	0.25	k141_15502981_k141_15502981_1;k141_15502981_k141_15502981_2;k141_15502981_k141_15502981_3		PF14092;PF03349;PF00072;PF04397	bin.132
k141_8382976	deepbgc	0.1.0	deepbgc	k141_8382976_5039-6289.1	5039	6289	1250	3	2	0	0.62871	antibacterial	0.9	0.06	0.24	0.24		0	0.07	0.06	0.28	0.31	0.02	0.29	k141_8382976_k141_8382976_6;k141_8382976_k141_8382976_7;k141_8382976_k141_8382976_8		PF04965;PF12385	bin.132
k141_29891942	deepbgc	0.1.0	deepbgc	k141_29891942_1403-2612.1	1403	2612	1209	2	9	0	0.54804	antibacterial	0.52	0.33	0.19	0.14	RiPP	0.01	0.02	0.19	0.03	0.62	0.01	0.13	k141_29891942_k141_29891942_3;k141_29891942_k141_29891942_4		PF03602;PF05175;PF01209;PF03848;PF13847;PF13649;PF02527;PF01861;PF13500	bin.132
k141_30161432	deepbgc	0.1.0	deepbgc	k141_30161432_0-9634.1	0	9634	9634	9	13	4	0.60277	antibacterial	0.73	0.03	0.19	0.1		0.04	0.06	0.04	0.23	0.33	0.03	0.3	k141_30161432_k141_30161432_1;k141_30161432_k141_30161432_2;k141_30161432_k141_30161432_3;k141_30161432_k141_30161432_4;k141_30161432_k141_30161432_5;k141_30161432_k141_30161432_6;k141_30161432_k141_30161432_7;k141_30161432_k141_30161432_8;k141_30161432_k141_30161432_9	PF00378;PF08659;PF00106;PF00171	PF00406;PF13207;PF00171;PF01575;PF00378;PF16113;PF00730;PF13561;PF00106;PF08659;PF03321;PF00005;PF02219	bin.132
k141_23136868	deepbgc	0.1.0	deepbgc	k141_23136868_2-512.1	2	512	510	1	2	0	0.68202	antibacterial	0.87	0.06	0.17	0.26		0	0.09	0.07	0.33	0.21	0.03	0.32	k141_23136868_k141_23136868_1		PF05163;PF12867	bin.132
k141_23165632	deepbgc	0.1.0	deepbgc	k141_23165632_0-3481.1	0	3481	3481	5	8	5	0.98141	antibacterial	0.61	0.1	0.15	0.1	Polyketide	0.01	0.31	0.2	0.75	0	0	0.03	k141_23165632_k141_23165632_1;k141_23165632_k141_23165632_2;k141_23165632_k141_23165632_3;k141_23165632_k141_23165632_4;k141_23165632_k141_23165632_5	PF08545;PF00108;PF02801;PF08541;PF00109	PF00999;PF13723;PF02801;PF00109;PF08545;PF00108;PF00550;PF08541	bin.132
k141_15971982	deepbgc	0.1.0	deepbgc	k141_15971982_2-4987.1	2	4987	4985	5	6	0	0.64528	antibacterial	0.8	0.04	0.16	0.46	Polyketide	0	0	0.01	0.92	0.01	0.01	0.05	k141_15971982_k141_15971982_1;k141_15971982_k141_15971982_2;k141_15971982_k141_15971982_3;k141_15971982_k141_15971982_4;k141_15971982_k141_15971982_5		PF07690;PF10988;PF09411;PF02782;PF00370;PF00230	bin.132
k141_15984000	deepbgc	0.1.0	deepbgc	k141_15984000_5811-14479.1	5811	14479	8668	8	16	8	0.79264	antibacterial	0.55	0.25	0.17	0.06	Saccharide	0	0.04	0.1	0.14	0.01	0.66	0.1	k141_15984000_k141_15984000_6;k141_15984000_k141_15984000_7;k141_15984000_k141_15984000_8;k141_15984000_k141_15984000_9;k141_15984000_k141_15984000_10;k141_15984000_k141_15984000_11;k141_15984000_k141_15984000_12;k141_15984000_k141_15984000_13	PF08484;PF00535;PF01370;PF04321;PF08421;PF08242;PF00534;PF08241	PF08421;PF13489;PF08242;PF08241;PF08484;PF05050;PF04321;PF01370;PF16363;PF13692;PF13641;PF00535;PF00534;PF13692;PF01370;PF00221	bin.132
k141_8830082	deepbgc	0.1.0	deepbgc	k141_8830082_939-7179.1	939	7179	6240	6	6	0	0.74879	antibacterial	0.66	0.09	0.37	0.14		0.02	0.15	0.08	0.17	0.22	0.01	0.39	k141_8830082_k141_8830082_2;k141_8830082_k141_8830082_3;k141_8830082_k141_8830082_4;k141_8830082_k141_8830082_5;k141_8830082_k141_8830082_6;k141_8830082_k141_8830082_7		PF02627;PF13557;PF01569;PF03632;PF03636;PF13561	bin.132
k141_1619140	deepbgc	0.1.0	deepbgc	k141_1619140_0-8837.1	0	8837	8837	6	22	8	0.88577		0.35	0.34	0.29	0.16		0.06	0.17	0.16	0.3	0.1	0.17	0.1	k141_1619140_k141_1619140_1;k141_1619140_k141_1619140_2;k141_1619140_k141_1619140_3;k141_1619140_k141_1619140_4;k141_1619140_k141_1619140_5;k141_1619140_k141_1619140_6	PF03721;PF01370;PF02719;PF07993;PF04321;PF00106;PF08242;PF08241	PF01522;PF16363;PF01370;PF01370;PF16363;PF07993;PF04321;PF01073;PF02719;PF00106;PF03721;PF00733;PF06508;PF13537;PF13522;PF07021;PF13489;PF08241;PF13649;PF13847;PF08242;PF07495	bin.132
k141_1703205	deepbgc	0.1.0	deepbgc	k141_1703205_372-7507.1	372	7507	7135	9	10	0	0.70099	antibacterial	0.81	0.14	0.14	0.27		0.01	0.09	0.11	0.23	0.31	0.03	0.26	k141_1703205_k141_1703205_1;k141_1703205_k141_1703205_2;k141_1703205_k141_1703205_3;k141_1703205_k141_1703205_4;k141_1703205_k141_1703205_5;k141_1703205_k141_1703205_6;k141_1703205_k141_1703205_7;k141_1703205_k141_1703205_8;k141_1703205_k141_1703205_9		PF07715;PF00593;PF14905;PF01497;PF14375;PF02283;PF01902;PF02277;PF02654;PF00300	bin.132
k141_1704894	deepbgc	0.1.0	deepbgc	k141_1704894_2037-4878.1	2037	4878	2841	2	2	0	0.5061	antibacterial	0.87	0.06	0.17	0.26		0	0.09	0.07	0.33	0.21	0.03	0.32	k141_1704894_k141_1704894_3;k141_1704894_k141_1704894_4		PF10091;PF10091	bin.132
k141_44939448	deepbgc	0.1.0	deepbgc	k141_44939448_0-318.1	0	318	318	1	1	0	0.58908	antibacterial	0.87	0.06	0.17	0.26		0	0.08	0.09	0.29	0.25	0.03	0.31	k141_44939448_k141_44939448_1		PF00593	bin.132
k141_44939448	deepbgc	0.1.0	deepbgc	k141_44939448_2221-2719.1	2221	2719	498	1	1	0	0.69021	antibacterial	0.87	0.06	0.17	0.26		0	0.09	0.06	0.36	0.19	0.03	0.32	k141_44939448_k141_44939448_3		PF13517	bin.132
k141_52099805	deepbgc	0.1.0	deepbgc	k141_52099805_2-3013.1	2	3013	3011	3	2	0	0.77717	antibacterial	0.84	0.09	0.17	0.26		0	0.09	0.08	0.32	0.22	0.03	0.31	k141_52099805_k141_52099805_1;k141_52099805_k141_52099805_2;k141_52099805_k141_52099805_3		PF04107;PF00756	bin.132
k141_1834055	deepbgc	0.1.0	deepbgc	k141_1834055_1678-8217.1	1678	8217	6539	6	6	0	0.57984	antibacterial	0.9	0.01	0.04	0.09	Terpene	0.09	0.04	0.04	0.1	0.08	0	0.67	k141_1834055_k141_1834055_3;k141_1834055_k141_1834055_4;k141_1834055_k141_1834055_5;k141_1834055_k141_1834055_6;k141_1834055_k141_1834055_7;k141_1834055_k141_1834055_8		PF11821;PF13442;PF02790;PF00116;PF00115;PF01040	bin.132
k141_1913035	deepbgc	0.1.0	deepbgc	k141_1913035_0-444.1	0	444	444	1	1	1	0.52957	antibacterial	0.86	0.06	0.17	0.26		0	0.09	0.07	0.33	0.22	0.03	0.32	k141_1913035_k141_1913035_1	PF01039	PF01039	bin.132
k141_1913035	deepbgc	0.1.0	deepbgc	k141_1913035_2154-2805.1	2154	2805	651	1	1	0	0.50939	antibacterial	0.87	0.06	0.17	0.26		0	0.1	0.08	0.33	0.2	0.02	0.31	k141_1913035_k141_1913035_4		PF01648	bin.132
k141_16379985	deepbgc	0.1.0	deepbgc	k141_16379985_1-19007.1	1	19007	19006	15	32	0	0.80112		0.35	0.13	0.41	0.23		0.05	0.1	0.4	0.21	0.17	0.02	0.08	k141_16379985_k141_16379985_1;k141_16379985_k141_16379985_2;k141_16379985_k141_16379985_3;k141_16379985_k141_16379985_4;k141_16379985_k141_16379985_5;k141_16379985_k141_16379985_6;k141_16379985_k141_16379985_7;k141_16379985_k141_16379985_8;k141_16379985_k141_16379985_9;k141_16379985_k141_16379985_10;k141_16379985_k141_16379985_11;k141_16379985_k141_16379985_12;k141_16379985_k141_16379985_13;k141_…		PF00135;PF00326;PF07859;PF00474;PF11762;PF02610;PF00596;PF02782;PF00370;PF00293;PF06964;PF01263;PF02776;PF00205;PF02775;PF05721;PF00440;PF08359;PF02321;PF13533;PF08852;PF00529;PF12128;PF16576;PF13437;PF07690;PF06779;PF13347;PF12832;PF00083;PF06609;PF05977	bin.132
k141_16424276	deepbgc	0.1.0	deepbgc	k141_16424276_1-3432.1	1	3432	3431	4	14	2	0.70599	antibacterial	0.52	0.18	0.12	0.15		0.04	0.04	0.18	0.11	0.34	0.01	0.31	k141_16424276_k141_16424276_1;k141_16424276_k141_16424276_2;k141_16424276_k141_16424276_3;k141_16424276_k141_16424276_4	PF08241;PF00248	PF00248;PF13640;PF05721;PF02311;PF00165;PF12833;PF02475;PF10672;PF03602;PF13847;PF05175;PF13649;PF08241;PF01189	bin.132
k141_9281122	deepbgc	0.1.0	deepbgc	k141_9281122_1-4810.1	1	4810	4809	5	7	1	0.65429	antibacterial	0.8	0.08	0.14	0.28		0	0.09	0.21	0.31	0.18	0.03	0.25	k141_9281122_k141_9281122_1;k141_9281122_k141_9281122_2;k141_9281122_k141_9281122_3;k141_9281122_k141_9281122_4;k141_9281122_k141_9281122_5	PF00171	PF01938;PF07366;PF12680;PF00701;PF00171;PF05544;PF02567	bin.132
k141_9281122	deepbgc	0.1.0	deepbgc	k141_9281122_6868-9325.1	6868	9325	2457	1	5	0	0.5032	antibacterial	0.87	0.06	0.17	0.26		0	0.09	0.07	0.33	0.21	0.03	0.32	k141_9281122_k141_9281122_7		PF16334;PF17168;PF12215;PF16335;PF08760	bin.132
k141_2079163	deepbgc	0.1.0	deepbgc	k141_2079163_0-5867.1	0	5867	5867	6	19	3	0.74788	antibacterial	0.51	0.14	0.18	0.21		0.02	0.44	0.31	0.18	0.03	0.14	0.01	k141_2079163_k141_2079163_1;k141_2079163_k141_2079163_2;k141_2079163_k141_2079163_3;k141_2079163_k141_2079163_4;k141_2079163_k141_2079163_5;k141_2079163_k141_2079163_6	PF01041;PF00155;PF00561	PF12867;PF04978;PF05163;PF00742;PF03447;PF00561;PF12697;PF10340;PF01053;PF00155;PF06838;PF00266;PF05889;PF01041;PF01053;PF01041;PF06838;PF00266;PF00155	bin.132
k141_16521780	deepbgc	0.1.0	deepbgc	k141_16521780_0-13481.1	0	13481	13481	18	30	1	0.68651		0.48	0.05	0.41	0.21		0.01	0.47	0.12	0.21	0.17	0.01	0.04	k141_16521780_k141_16521780_1;k141_16521780_k141_16521780_2;k141_16521780_k141_16521780_3;k141_16521780_k141_16521780_4;k141_16521780_k141_16521780_5;k141_16521780_k141_16521780_6;k141_16521780_k141_16521780_7;k141_16521780_k141_16521780_8;k141_16521780_k141_16521780_9;k141_16521780_k141_16521780_10;k141_16521780_k141_16521780_11;k141_16521780_k141_16521780_12;k141_16521780_k141_16521780_13;k141_…	PF00698	PF00698;PF01227;PF01242;PF05878;PF01242;PF05163;PF12867;PF01048;PF02621;PF01063;PF00196;PF13384;PF08281;PF00072;PF00196;PF13384;PF00072;PF10011;PF07730;PF02518;PF14501;PF00072;PF00196;PF04545;PF08281;PF08279;PF13384;PF01144;PF13336;PF01144	bin.132
k141_2097296	deepbgc	0.1.0	deepbgc	k141_2097296_3345-7344.1	3345	7344	3999	4	24	6	0.68177	cytotoxic	0.42	0.54	0.15	0.03		0.15	0.03	0.2	0.29	0.03	0.06	0.32	k141_2097296_k141_2097296_4;k141_2097296_k141_2097296_5;k141_2097296_k141_2097296_6;k141_2097296_k141_2097296_7	PF08545;PF01494;PF08541;PF08242;PF08241;PF01266	PF01040;PF00195;PF08392;PF08545;PF02797;PF08541;PF01209;PF13489;PF13679;PF13847;PF13649;PF08241;PF08242;PF01946;PF07992;PF03486;PF05834;PF01494;PF01266;PF00890;PF01134;PF00070;PF13450;PF08491	bin.132
k141_2097296	deepbgc	0.1.0	deepbgc	k141_2097296_18350-19952.1	18350	19952	1602	1	1	0	0.5219	antibacterial	0.87	0.06	0.17	0.26		0	0.09	0.07	0.33	0.21	0.03	0.32	k141_2097296_k141_2097296_19		PF01433	bin.132
k141_2097296	deepbgc	0.1.0	deepbgc	k141_2097296_26725-32711.1	26725	32711	5986	6	18	2	0.67198	antibacterial	0.61	0.06	0.17	0.11	RiPP	0	0.01	0.09	0.04	0.59	0.27	0	k141_2097296_k141_2097296_25;k141_2097296_k141_2097296_26;k141_2097296_k141_2097296_27;k141_2097296_k141_2097296_28;k141_2097296_k141_2097296_29;k141_2097296_k141_2097296_30	PF04932;PF00535	PF04932;PF00664;PF03193;PF13555;PF00005;PF13191;PF13401;PF13604;PF02463;PF13641;PF00535;PF13704;PF06170;PF00753;PF12706;PF11700;PF13347;PF07690	bin.132
k141_52420747	deepbgc	0.1.0	deepbgc	k141_52420747_2725-4327.1	2725	4327	1602	1	4	0	0.55531	antibacterial	0.7	0.05	0.15	0.14	RiPP	0	0.02	0.22	0.02	0.74	0	0	k141_52420747_k141_52420747_4		PF00664;PF02463;PF00005;PF13191	bin.132
k141_52420747	deepbgc	0.1.0	deepbgc	k141_52420747_6491-7208.1	6491	7208	717	1	6	2	0.81396		0.42	0.37	0.21	0.04		0.01	0	0.4	0.05	0.24	0	0.3	k141_52420747_k141_52420747_7	PF08242;PF08241	PF01209;PF13489;PF13847;PF13649;PF08241;PF08242	bin.132
k141_30919485	deepbgc	0.1.0	deepbgc	k141_30919485_2233-6064.1	2233	6064	3831	5	10	3	0.62907	antibacterial	0.57	0.07	0.19	0.34	Polyketide	0	0.36	0.13	0.66	0.06	0.01	0.09	k141_30919485_k141_30919485_3;k141_30919485_k141_30919485_4;k141_30919485_k141_30919485_5;k141_30919485_k141_30919485_6;k141_30919485_k141_30919485_7	PF02803;PF00108;PF00109	PF05163;PF12867;PF13280;PF08279;PF08220;PF13517;PF00108;PF00109;PF02803;PF14534	bin.132
k141_52473861	deepbgc	0.1.0	deepbgc	k141_52473861_297-7024.1	297	7024	6727	7	21	5	0.92293		0.48	0.21	0.33	0.09		0.06	0.17	0.15	0.37	0.03	0.28	0.04	k141_52473861_k141_52473861_2;k141_52473861_k141_52473861_3;k141_52473861_k141_52473861_4;k141_52473861_k141_52473861_5;k141_52473861_k141_52473861_6;k141_52473861_k141_52473861_7;k141_52473861_k141_52473861_8	PF01370;PF02719;PF02350;PF07993;PF04321	PF01180;PF00977;PF03060;PF01207;PF05050;PF02390;PF00117;PF07722;PF07685;PF02350;PF05523;PF06560;PF01370;PF07993;PF08485;PF02719;PF01370;PF07993;PF01073;PF16363;PF04321	bin.132
k141_9517419	deepbgc	0.1.0	deepbgc	k141_9517419_224-5087.1	224	5087	4863	5	41	8	0.98028		0.45	0.49	0.14	0.08	Saccharide	0.07	0.08	0.1	0.1	0.02	0.6	0.07	k141_9517419_k141_9517419_2;k141_9517419_k141_9517419_3;k141_9517419_k141_9517419_4;k141_9517419_k141_9517419_5;k141_9517419_k141_9517419_6	PF00535;PF01370;PF02719;PF07993;PF04321;PF08242;PF00534;PF08241	PF02719;PF16363;PF04321;PF01370;PF01073;PF05368;PF13460;PF07993;PF03848;PF13489;PF07021;PF13847;PF13649;PF08241;PF08242;PF13439;PF13579;PF13477;PF08288;PF00534;PF13692;PF13679;PF01209;PF05175;PF07757;PF06325;PF13489;PF05401;PF05219;PF07021;PF08003;PF02353;PF03848;PF13847;PF13649;PF08241;PF08242;PF13641;PF00535;PF13506;PF13632	bin.132
k141_24082479	deepbgc	0.1.0	deepbgc	k141_24082479_706-2110.1	706	2110	1404	1	9	2	0.57621		0.42	0.33	0.17	0.09		0.01	0.04	0.24	0.08	0.22	0	0.41	k141_24082479_k141_24082479_4	PF08242;PF08241	PF05891;PF13847;PF13649;PF08242;PF08241;PF05401;PF13489;PF05175;PF01048	bin.132
k141_9786115	deepbgc	0.1.0	deepbgc	k141_9786115_840-4330.1	840	4330	3490	6	18	3	0.64306	antibacterial	0.71	0.1	0.17	0.21	Polyketide	0.01	0.02	0.05	0.87	0.03	0.01	0.03	k141_9786115_k141_9786115_4;k141_9786115_k141_9786115_5;k141_9786115_k141_9786115_6;k141_9786115_k141_9786115_7;k141_9786115_k141_9786115_8;k141_9786115_k141_9786115_9	PF08659;PF01370;PF00106	PF08327;PF12840;PF01022;PF13412;PF06969;PF13518;PF12802;PF08279;PF01978;PF01047;PF13545;PF08327;PF07494;PF01370;PF13561;PF00106;PF08659;PF13620	bin.132
k141_9786115	deepbgc	0.1.0	deepbgc	k141_9786115_12575-13856.1	12575	13856	1281	1	1	0	0.50317	antibacterial	0.87	0.06	0.17	0.25		0.01	0.09	0.05	0.33	0.23	0.03	0.31	k141_9786115_k141_9786115_15		PF01979	bin.132
k141_24226492	deepbgc	0.1.0	deepbgc	k141_24226492_244-3662.1	244	3662	3418	3	5	1	0.60491	antibacterial	0.88	0.09	0.16	0.25		0.01	0.05	0.06	0.34	0.28	0.06	0.25	k141_24226492_k141_24226492_1;k141_24226492_k141_24226492_2;k141_24226492_k141_24226492_3	PF02585	PF06439;PF02585;PF02518;PF13581;PF14501	bin.132
k141_38644557	deepbgc	0.1.0	deepbgc	k141_38644557_2-3469.1	2	3469	3467	4	3	0	0.63737	antibacterial	0.82	0.08	0.16	0.24		0	0.07	0.07	0.34	0.21	0.03	0.33	k141_38644557_k141_38644557_1;k141_38644557_k141_38644557_2;k141_38644557_k141_38644557_3;k141_38644557_k141_38644557_4		PF04542;PF14356;PF01431	bin.132
k141_52936074	deepbgc	0.1.0	deepbgc	k141_52936074_2-2971.1	2	2971	2969	3	4	0	0.60287	antibacterial	0.87	0.06	0.17	0.26	Saccharide-Terpene	0	0.02	0.03	0.13	0.08	0.66	0.76	k141_52936074_k141_52936074_1;k141_52936074_k141_52936074_2;k141_52936074_k141_52936074_3		PF00150;PF08557;PF00487;PF01019	bin.132
k141_38692531	deepbgc	0.1.0	deepbgc	k141_38692531_2-2817.1	2	2817	2815	3	6	0	0.7046	antibacterial	0.87	0.06	0.17	0.26		0	0.09	0.07	0.33	0.21	0.03	0.32	k141_38692531_k141_38692531_1;k141_38692531_k141_38692531_2;k141_38692531_k141_38692531_3		PF06983;PF00754;PF01120;PF14871;PF05163;PF12867	bin.132
k141_24428822	deepbgc	0.1.0	deepbgc	k141_24428822_0-7820.1	0	7820	7820	7	8	0	0.58033	antibacterial	0.81	0.07	0.15	0.27		0	0.06	0.11	0.22	0.36	0.03	0.26	k141_24428822_k141_24428822_1;k141_24428822_k141_24428822_2;k141_24428822_k141_24428822_3;k141_24428822_k141_24428822_4;k141_24428822_k141_24428822_5;k141_24428822_k141_24428822_6;k141_24428822_k141_24428822_7		PF14905;PF00593;PF05015;PF01381;PF13560;PF12844;PF12770;PF00801	bin.132
k141_10059235	deepbgc	0.1.0	deepbgc	k141_10059235_302-3616.1	302	3616	3314	3	4	0	0.60195	antibacterial	0.88	0.12	0.15	0.22		0	0.11	0.04	0.42	0.2	0.11	0.24	k141_10059235_k141_10059235_1;k141_10059235_k141_10059235_2;k141_10059235_k141_10059235_3		PF01548;PF02371;PF00144;PF00144	bin.132
k141_10059235	deepbgc	0.1.0	deepbgc	k141_10059235_4721-5018.1	4721	5018	297	1	1	1	0.50873	antibacterial	0.9	0.07	0.15	0.26		0	0.09	0.07	0.33	0.21	0.03	0.32	k141_10059235_k141_10059235_5	PF03992	PF03992	bin.132
k141_2980049	deepbgc	0.1.0	deepbgc	k141_2980049_52-2776.1	52	2776	2724	3	2	1	0.58319	antibacterial	0.83	0.06	0.16	0.3		0.05	0.08	0.07	0.3	0.21	0.03	0.31	k141_2980049_k141_2980049_1;k141_2980049_k141_2980049_2;k141_2980049_k141_2980049_3	PF00248	PF07995;PF00248	bin.132
k141_53339686	deepbgc	0.1.0	deepbgc	k141_53339686_24-4132.1	24	4132	4108	3	3	0	0.77519	antibacterial	0.9	0.05	0.01	0.06	Terpene	0.11	0.01	0	0.27	0.04	0	0.58	k141_53339686_k141_53339686_1;k141_53339686_k141_53339686_2;k141_53339686_k141_53339686_3		PF01565;PF01040;PF07859	bin.132
k141_2993825	deepbgc	0.1.0	deepbgc	k141_2993825_1076-4492.1	1076	4492	3416	4	3	0	0.57652	antibacterial	0.88	0.1	0.17	0.26		0.01	0.09	0.07	0.32	0.21	0.03	0.32	k141_2993825_k141_2993825_4;k141_2993825_k141_2993825_5;k141_2993825_k141_2993825_6;k141_2993825_k141_2993825_7		PF07995;PF03372;PF13385	bin.132
k141_24701918	deepbgc	0.1.0	deepbgc	k141_24701918_1-4381.1	1	4381	4380	4	5	0	0.57737	antibacterial	0.82	0.08	0.21	0.25	Saccharide-Terpene	0	0.02	0.05	0.13	0.1	0.62	0.72	k141_24701918_k141_24701918_1;k141_24701918_k141_24701918_2;k141_24701918_k141_24701918_3;k141_24701918_k141_24701918_4		PF13648;PF02540;PF00795;PF10026;PF00487	bin.132
k141_46400696	deepbgc	0.1.0	deepbgc	k141_46400696_6703-10778.1	6703	10778	4075	3	5	0	0.55581	antibacterial	0.88	0.08	0.14	0.27		0.03	0.1	0.11	0.3	0.15	0.04	0.33	k141_46400696_k141_46400696_9;k141_46400696_k141_46400696_10;k141_46400696_k141_46400696_11		PF00582;PF02780;PF02779;PF00456;PF08327	bin.132
k141_53475028	deepbgc	0.1.0	deepbgc	k141_53475028_0-2728.1	0	2728	2728	4	7	0	0.75801	antibacterial	0.81	0.06	0.23	0.23		0	0.09	0.07	0.33	0.21	0.03	0.32	k141_53475028_k141_53475028_1;k141_53475028_k141_53475028_2;k141_53475028_k141_53475028_3;k141_53475028_k141_53475028_4		PF07745;PF00150;PF07745;PF07745;PF13377;PF00532;PF13407	bin.132
k141_32102831	deepbgc	0.1.0	deepbgc	k141_32102831_274-6871.1	274	6871	6597	8	18	2	0.97914	antibacterial	0.51	0.22	0.2	0.14	RiPP	0	0.15	0.11	0.11	0.56	0.04	0.05	k141_32102831_k141_32102831_1;k141_32102831_k141_32102831_2;k141_32102831_k141_32102831_3;k141_32102831_k141_32102831_4;k141_32102831_k141_32102831_5;k141_32102831_k141_32102831_6;k141_32102831_k141_32102831_7;k141_32102831_k141_32102831_8	PF08541;PF01494	PF08012;PF01494;PF05834;PF06039;PF00550;PF12698;PF12051;PF12679;PF01061;PF12730;PF09847;PF13304;PF00005;PF13476;PF13555;PF16169;PF14399;PF08541	bin.132
k141_39494027	deepbgc	0.1.0	deepbgc	k141_39494027_0-3079.1	0	3079	3079	5	13	2	0.5749	antibacterial	0.52	0.12	0.28	0.06		0.02	0.39	0.26	0.34	0.21	0.07	0.01	k141_39494027_k141_39494027_1;k141_39494027_k141_39494027_2;k141_39494027_k141_39494027_3;k141_39494027_k141_39494027_4;k141_39494027_k141_39494027_5	PF01041;PF00903	PF12698;PF01061;PF12679;PF13346;PF12730;PF01521;PF00266;PF01212;PF01053;PF01041;PF00903;PF13468;PF13669	bin.132
k141_25163597	deepbgc	0.1.0	deepbgc	k141_25163597_2228-3161.1	2228	3161	933	1	1	1	0.51311	antibacterial	0.84	0.06	0.17	0.26		0	0.09	0.07	0.33	0.21	0.03	0.32	k141_25163597_k141_25163597_3	PF01757	PF01757	bin.132
k141_25256652	deepbgc	0.1.0	deepbgc	k141_25256652_163-2403.1	163	2403	2240	3	11	0	0.62169	antibacterial	0.81	0.04	0.06	0.27		0	0.09	0.09	0.33	0.33	0.02	0.17	k141_25256652_k141_25256652_2;k141_25256652_k141_25256652_3;k141_25256652_k141_25256652_4		PF00072;PF00196;PF08281;PF04545;PF13384;PF00072;PF02518;PF07730;PF13426;PF08447;PF13188	bin.132
k141_18096790	deepbgc	0.1.0	deepbgc	k141_18096790_136-6073.1	136	6073	5937	5	12	1	0.64323	antibacterial	0.58	0.21	0.25	0.23	Other	0.06	0.01	0.57	0.2	0.08	0.01	0.12	k141_18096790_k141_18096790_1;k141_18096790_k141_18096790_2;k141_18096790_k141_18096790_3;k141_18096790_k141_18096790_4;k141_18096790_k141_18096790_5	PF01494	PF13924;PF08450;PF12708;PF01494;PF00743;PF07992;PF13738;PF13450;PF13434;PF13145;PF13616;PF00639	bin.132
k141_25317495	deepbgc	0.1.0	deepbgc	k141_25317495_37-3346.1	37	3346	3309	1	3	0	0.70966	antibacterial	0.78	0.06	0.26	0.23		0.01	0.09	0.05	0.37	0.17	0.03	0.34	k141_25317495_k141_25317495_1		PF01839;PF13517;PF07593	bin.132
k141_39816806	deepbgc	0.1.0	deepbgc	k141_39816806_0-9024.1	0	9024	9024	10	27	4	0.67565	antibacterial	0.64	0.19	0.26	0.12	Saccharide	0.02	0.05	0.15	0.2	0.06	0.57	0.03	k141_39816806_k141_39816806_1;k141_39816806_k141_39816806_2;k141_39816806_k141_39816806_3;k141_39816806_k141_39816806_4;k141_39816806_k141_39816806_5;k141_39816806_k141_39816806_6;k141_39816806_k141_39816806_7;k141_39816806_k141_39816806_8;k141_39816806_k141_39816806_9;k141_39816806_k141_39816806_10	PF00535;PF02719;PF04321;PF01370	PF02543;PF00814;PF16861;PF13641;PF00535;PF10111;PF01370;PF16363;PF04321;PF02719;PF04321;PF01370;PF16363;PF02719;PF13411;PF00376;PF02607;PF02310;PF04542;PF07638;PF08281;PF04545;PF00293;PF08925;PF14815;PF14235;PF01019	bin.132
k141_32534305	deepbgc	0.1.0	deepbgc	k141_32534305_3479-3977.1	3479	3977	498	1	1	0	0.55295	antibacterial	0.86	0.08	0.16	0.28		0	0.09	0.07	0.34	0.2	0.03	0.31	k141_32534305_k141_32534305_4		PF08327	bin.132
k141_32750964	deepbgc	0.1.0	deepbgc	k141_32750964_2-2269.1	2	2269	2267	3	7	4	0.58745	antibacterial	0.74	0.04	0.24	0.18	Polyketide	0.03	0.01	0.04	0.82	0.04	0.03	0.03	k141_32750964_k141_32750964_1;k141_32750964_k141_32750964_2;k141_32750964_k141_32750964_3	PF08659;PF01370;PF02719;PF00106	PF01965;PF00072;PF13561;PF00106;PF08659;PF02719;PF01370	bin.132
k141_32750964	deepbgc	0.1.0	deepbgc	k141_32750964_4797-5031.1	4797	5031	234	1	1	0	0.55168	antibacterial	0.87	0.06	0.17	0.26		0	0.09	0.07	0.33	0.21	0.03	0.32	k141_32750964_k141_32750964_7		PF08671	bin.132
k141_40156322	deepbgc	0.1.0	deepbgc	k141_40156322_128-23809.1	128	23809	23681	19	34	7	0.9251		0.49	0.24	0.27	0.09	Saccharide	0.02	0.04	0.14	0.05	0.02	0.64	0.15	k141_40156322_k141_40156322_1;k141_40156322_k141_40156322_2;k141_40156322_k141_40156322_3;k141_40156322_k141_40156322_4;k141_40156322_k141_40156322_5;k141_40156322_k141_40156322_6;k141_40156322_k141_40156322_7;k141_40156322_k141_40156322_8;k141_40156322_k141_40156322_9;k141_40156322_k141_40156322_10;k141_40156322_k141_40156322_11;k141_40156322_k141_40156322_12;k141_40156322_k141_40156322_13;k141_…	PF00535;PF01593;PF01408;PF02397;PF01494;PF00202;PF00171	PF00190;PF02311;PF07883;PF00691;PF08614;PF03023;PF14667;PF01554;PF00171;PF00202;PF01408;PF13727;PF02397;PF01433;PF13480;PF00732;PF13450;PF01593;PF03275;PF13641;PF00535;PF13704;PF01128;PF12804;PF01112;PF13618;PF05199;PF00732;PF00890;PF13450;PF01946;PF01494;PF06439;PF00294	bin.132
k141_18592144	deepbgc	0.1.0	deepbgc	k141_18592144_2-1524.1	2	1524	1522	2	4	1	0.68664	antibacterial	0.76	0.06	0.15	0.25	Saccharide	0	0.03	0.05	0.14	0.07	0.66	0.06	k141_18592144_k141_18592144_1;k141_18592144_k141_18592144_2	PF00534	PF12760;PF13524;PF00534;PF13692	bin.132
k141_18592144	deepbgc	0.1.0	deepbgc	k141_18592144_2564-3284.1	2564	3284	720	1	3	1	0.51844	antibacterial	0.76	0.06	0.15	0.25	Saccharide	0	0.03	0.05	0.14	0.07	0.66	0.06	k141_18592144_k141_18592144_4	PF00534	PF00534;PF13524;PF13692	bin.132
k141_18605946	deepbgc	0.1.0	deepbgc	k141_18605946_2234-13525.1	2234	13525	11291	5	8	0	0.56838	antibacterial	0.82	0.08	0.13	0.3	RiPP	0.02	0.05	0.03	0.04	0.82	0.02	0.06	k141_18605946_k141_18605946_2;k141_18605946_k141_18605946_3;k141_18605946_k141_18605946_4;k141_18605946_k141_18605946_5;k141_18605946_k141_18605946_6		PF00082;PF00873;PF06796;PF03176;PF02355;PF13437;PF16576;PF02321	bin.132
k141_25845119	deepbgc	0.1.0	deepbgc	k141_25845119_909-4484.1	909	4484	3575	3	4	0	0.73306	antibacterial	0.89	0.01	0.03	0.09		0	0.03	0.05	0.02	0.45	0.02	0.44	k141_25845119_k141_25845119_2;k141_25845119_k141_25845119_3;k141_25845119_k141_25845119_4		PF06439;PF00144;PF11954;PF07883	bin.132
k141_47476816	deepbgc	0.1.0	deepbgc	k141_47476816_1015-8975.1	1015	8975	7960	11	11	1	0.78605	antibacterial	0.83	0.03	0.12	0.28		0.02	0.07	0.12	0.16	0.48	0.01	0.16	k141_47476816_k141_47476816_2;k141_47476816_k141_47476816_3;k141_47476816_k141_47476816_4;k141_47476816_k141_47476816_5;k141_47476816_k141_47476816_6;k141_47476816_k141_47476816_7;k141_47476816_k141_47476816_8;k141_47476816_k141_47476816_9;k141_47476816_k141_47476816_10;k141_47476816_k141_47476816_11;k141_47476816_k141_47476816_12	PF00248	PF10282;PF04616;PF00313;PF08206;PF01522;PF00881;PF14347;PF00150;PF09335;PF07081;PF00248	bin.132
k141_32941592	deepbgc	0.1.0	deepbgc	k141_32941592_0-3338.1	0	3338	3338	4	8	2	0.64902	antibacterial	0.7	0.04	0.19	0.1		0.01	0.02	0.15	0.19	0.26	0.01	0.37	k141_32941592_k141_32941592_1;k141_32941592_k141_32941592_2;k141_32941592_k141_32941592_3;k141_32941592_k141_32941592_4	PF08659;PF00106	PF07690;PF13347;PF05336;PF00106;PF08659;PF13561;PF01120;PF14871	bin.132
k141_40311047	deepbgc	0.1.0	deepbgc	k141_40311047_831-2079.1	831	2079	1248	1	2	0	0.58626	antibacterial	0.76	0.04	0.15	0.43	Polyketide	0.01	0	0.04	0.9	0	0.01	0.05	k141_40311047_k141_40311047_2		PF05977;PF07690	bin.132
k141_40311047	deepbgc	0.1.0	deepbgc	k141_40311047_2796-8801.1	2796	8801	6005	6	8	1	0.6604	antibacterial	0.56	0.18	0.33	0.17		0	0.02	0.43	0.06	0.16	0	0.33	k141_40311047_k141_40311047_4;k141_40311047_k141_40311047_5;k141_40311047_k141_40311047_6;k141_40311047_k141_40311047_7;k141_40311047_k141_40311047_8;k141_40311047_k141_40311047_9	PF00202	PF01288;PF01343;PF12679;PF12698;PF01061;PF10604;PF11138;PF00202	bin.132
k141_40324668	deepbgc	0.1.0	deepbgc	k141_40324668_395-2055.1	395	2055	1660	2	2	0	0.62319	antibacterial	0.85	0.08	0.17	0.27		0	0.08	0.07	0.31	0.19	0.08	0.31	k141_40324668_k141_40324668_2;k141_40324668_k141_40324668_3		PF00480;PF00795	bin.132
k141_25929904	deepbgc	0.1.0	deepbgc	k141_25929904_6703-13948.1	6703	13948	7245	8	12	5	0.61327	antibacterial	0.71	0.05	0.24	0.21	Polyketide	0.02	0.01	0.01	0.84	0.04	0.05	0.04	k141_25929904_k141_25929904_8;k141_25929904_k141_25929904_9;k141_25929904_k141_25929904_10;k141_25929904_k141_25929904_11;k141_25929904_k141_25929904_12;k141_25929904_k141_25929904_13;k141_25929904_k141_25929904_14;k141_25929904_k141_25929904_15	PF08659;PF01370;PF02719;PF00106;PF02737	PF13561;PF00106;PF08659;PF01370;PF02719;PF00670;PF02737;PF00596;PF06379;PF02633;PF02566;PF13349	bin.132
k141_54571916	deepbgc	0.1.0	deepbgc	k141_54571916_0-2443.1	0	2443	2443	3	10	5	0.80135	antibacterial	0.73	0.1	0.22	0.22	Polyketide	0.05	0.09	0.12	0.63	0.01	0.09	0.05	k141_54571916_k141_54571916_1;k141_54571916_k141_54571916_2;k141_54571916_k141_54571916_3	PF08659;PF01370;PF02719;PF00106;PF02737	PF01557;PF04909;PF00106;PF01370;PF08659;PF02719;PF01073;PF02737;PF16363;PF13561	bin.132
k141_4237086	deepbgc	0.1.0	deepbgc	k141_4237086_47-8432.1	47	8432	8385	5	19	1	0.96494	antibacterial	0.55	0.26	0.27	0.13		0.04	0	0.34	0.3	0.04	0.05	0.26	k141_4237086_k141_4237086_1;k141_4237086_k141_4237086_2;k141_4237086_k141_4237086_3;k141_4237086_k141_4237086_4;k141_4237086_k141_4237086_5	PF01266	PF01266;PF00890;PF00732;PF05199;PF07992;PF00890;PF00732;PF05199;PF07992;PF00890;PF13450;PF00732;PF05199;PF07992;PF00890;PF00732;PF05199;PF00890;PF00732	bin.132
k141_25988868	deepbgc	0.1.0	deepbgc	k141_25988868_0-3188.1	0	3188	3188	3	5	2	0.67516	antibacterial	0.86	0.05	0.27	0.22	Saccharide	0	0.03	0.05	0.07	0.05	0.72	0.09	k141_25988868_k141_25988868_1;k141_25988868_k141_25988868_2;k141_25988868_k141_25988868_3	PF00535;PF01501	PF10111;PF00535;PF13641;PF01501;PF03407	bin.132
k141_18894973	deepbgc	0.1.0	deepbgc	k141_18894973_31785-34216.1	31785	34216	2431	3	16	5	0.70638		0.32	0.4	0.26	0.12		0.04	0.07	0.33	0.32	0.11	0	0.2	k141_18894973_k141_18894973_36;k141_18894973_k141_18894973_37;k141_18894973_k141_18894973_38	PF08545;PF00108;PF08541;PF08242;PF08241	PF13489;PF05219;PF13847;PF05148;PF01209;PF01135;PF08241;PF06325;PF08242;PF13649;PF05175;PF02566;PF00108;PF00195;PF08545;PF08541	bin.132
k141_55005229	deepbgc	0.1.0	deepbgc	k141_55005229_2-6534.1	2	6534	6532	7	18	8	0.98055	antibacterial	0.62	0.39	0.21	0.05	Saccharide	0.01	0.12	0.16	0.2	0	0.59	0.01	k141_55005229_k141_55005229_1;k141_55005229_k141_55005229_2;k141_55005229_k141_55005229_3;k141_55005229_k141_55005229_4;k141_55005229_k141_55005229_5;k141_55005229_k141_55005229_6;k141_55005229_k141_55005229_7	PF01370;PF02894;PF01041;PF02719;PF01408;PF04321;PF00483;PF00155	PF01408;PF02894;PF00132;PF14602;PF01041;PF00155;PF01212;PF00266;PF01276;PF01053;PF00483;PF12804;PF05050;PF04321;PF01370;PF02719;PF16363;PF01073	bin.132
k141_26376695	deepbgc	0.1.0	deepbgc	k141_26376695_150-4395.1	150	4395	4245	5	11	3	0.90903	inhibitor	0.27	0.11	0.55	0.16	Polyketide	0.03	0.14	0.13	0.61	0.05	0.04	0.09	k141_26376695_k141_26376695_1;k141_26376695_k141_26376695_2;k141_26376695_k141_26376695_3;k141_26376695_k141_26376695_4;k141_26376695_k141_26376695_5	PF00107;PF01494;PF08240	PF06283;PF08240;PF01262;PF02826;PF00107;PF13602;PF05199;PF00732;PF13738;PF01494;PF13618	bin.132
k141_55100659	deepbgc	0.1.0	deepbgc	k141_55100659_2-1686.1	2	1686	1684	3	3	0	0.58318	antibacterial	0.87	0.06	0.17	0.26		0	0.09	0.2	0.29	0.17	0.03	0.26	k141_55100659_k141_55100659_1;k141_55100659_k141_55100659_2;k141_55100659_k141_55100659_3		PF04973;PF13521;PF00912	bin.132
k141_55100659	deepbgc	0.1.0	deepbgc	k141_55100659_3057-9261.1	3057	9261	6204	6	11	1	0.66021	antibacterial	0.78	0.14	0.15	0.21	RiPP	0	0.02	0.27	0.14	0.51	0.01	0.07	k141_55100659_k141_55100659_6;k141_55100659_k141_55100659_7;k141_55100659_k141_55100659_8;k141_55100659_k141_55100659_9;k141_55100659_k141_55100659_10;k141_55100659_k141_55100659_11	PF04055	PF03321;PF02638;PF13463;PF01047;PF12802;PF12867;PF05163;PF13186;PF04055;PF13353;PF01183	bin.132
k141_55100659	deepbgc	0.1.0	deepbgc	k141_55100659_10501-10972.1	10501	10972	471	1	1	0	0.55337	antibacterial	0.87	0.06	0.17	0.26		0	0.09	0.07	0.32	0.22	0.03	0.32	k141_55100659_k141_55100659_14		PF13474	bin.132
k141_48173380	deepbgc	0.1.0	deepbgc	k141_48173380_6900-7404.1	6900	7404	504	1	1	0	0.50191	antibacterial	0.89	0.01	0.03	0.09		0	0.01	0.05	0.02	0.46	0.01	0.46	k141_48173380_k141_48173380_6		PF07883	bin.132
k141_48176030	deepbgc	0.1.0	deepbgc	k141_48176030_136-403.1	136	403	267	1	1	0	0.51006	antibacterial	0.87	0.06	0.17	0.26		0	0.09	0.07	0.33	0.21	0.03	0.32	k141_48176030_k141_48176030_1		PF01016	bin.132
k141_33631185	deepbgc	0.1.0	deepbgc	k141_33631185_2-1549.1	2	1549	1547	2	2	0	0.67402	antibacterial	0.83	0.1	0.17	0.25		0.01	0.09	0.07	0.34	0.22	0.03	0.29	k141_33631185_k141_33631185_1;k141_33631185_k141_33631185_2		PF00999;PF00756	bin.132
k141_55261714	deepbgc	0.1.0	deepbgc	k141_55261714_1-3322.1	1	3322	3321	3	6	0	0.55132	antibacterial	0.87	0.07	0.17	0.26		0	0.1	0.07	0.33	0.21	0.03	0.31	k141_55261714_k141_55261714_1;k141_55261714_k141_55261714_2;k141_55261714_k141_55261714_3		PF02074;PF01835;PF12867;PF04978;PF03268;PF11716	bin.132
k141_55404841	deepbgc	0.1.0	deepbgc	k141_55404841_0-9665.1	0	9665	9665	12	37	11	0.9608	cytotoxic	0.24	0.63	0.18	0.1	Polyketide	0.03	0.13	0.21	0.58	0.01	0.04	0.13	k141_55404841_k141_55404841_1;k141_55404841_k141_55404841_2;k141_55404841_k141_55404841_3;k141_55404841_k141_55404841_4;k141_55404841_k141_55404841_5;k141_55404841_k141_55404841_6;k141_55404841_k141_55404841_7;k141_55404841_k141_55404841_8;k141_55404841_k141_55404841_9;k141_55404841_k141_55404841_10;k141_55404841_k141_55404841_11;k141_55404841_k141_55404841_12	PF08545;PF00891;PF00108;PF08241;PF04820;PF08242;PF01494;PF02801;PF03061;PF00109;PF01266	PF13279;PF03061;PF01643;PF00109;PF08545;PF02801;PF00891;PF10294;PF13489;PF01209;PF13649;PF08241;PF08242;PF01739;PF05891;PF01494;PF01946;PF12831;PF07992;PF01134;PF00890;PF03486;PF00070;PF13450;PF04820;PF01266;PF13434;PF00550;PF00109;PF13784;PF00108;PF02801;PF00109;PF13723;PF01522;PF03548;PF07977	bin.132
k141_55432410	deepbgc	0.1.0	deepbgc	k141_55432410_1-7249.1	1	7249	7248	7	6	0	0.6638	antibacterial	0.83	0.06	0.16	0.31		0	0.1	0.07	0.33	0.21	0.02	0.31	k141_55432410_k141_55432410_1;k141_55432410_k141_55432410_2;k141_55432410_k141_55432410_3;k141_55432410_k141_55432410_4;k141_55432410_k141_55432410_5;k141_55432410_k141_55432410_6;k141_55432410_k141_55432410_7		PF04024;PF03551;PF00210;PF11396;PF11288;PF13231	bin.132
k141_55432410	deepbgc	0.1.0	deepbgc	k141_55432410_8838-11105.1	8838	11105	2267	2	14	2	0.71363		0.35	0.43	0.15	0.06	Other	0.03	0.02	0.51	0.04	0.11	0	0.29	k141_55432410_k141_55432410_10;k141_55432410_k141_55432410_11	PF08242;PF08241	PF05401;PF03848;PF02353;PF13489;PF08003;PF01135;PF05175;PF03291;PF13847;PF08241;PF13649;PF08242;PF00152;PF01336	bin.132
k141_12348160	deepbgc	0.1.0	deepbgc	k141_12348160_1159-7897.1	1159	7897	6738	6	11	1	0.67684	antibacterial-antifungal	0.66	0.07	0.13	0.54		0	0.28	0.13	0.46	0.12	0.03	0.02	k141_12348160_k141_12348160_2;k141_12348160_k141_12348160_3;k141_12348160_k141_12348160_4;k141_12348160_k141_12348160_5;k141_12348160_k141_12348160_6;k141_12348160_k141_12348160_7	PF00561	PF03435;PF13460;PF06342;PF12146;PF00561;PF12697;PF14534;PF17189;PF02055;PF07690;PF00083	bin.132
k141_12366540	deepbgc	0.1.0	deepbgc	k141_12366540_1970-2705.1	1970	2705	735	1	1	0	0.5198	antibacterial	0.87	0.06	0.17	0.26	Saccharide-Terpene	0	0.02	0.03	0.13	0.08	0.66	0.76	k141_12366540_k141_12366540_5		PF00487	bin.132
k141_19736487	deepbgc	0.1.0	deepbgc	k141_19736487_64-3663.1	64	3663	3599	4	7	2	0.63456	antibacterial	0.71	0.21	0.12	0.41	Polyketide	0	0.02	0.31	0.63	0.02	0.04	0	k141_19736487_k141_19736487_1;k141_19736487_k141_19736487_2;k141_19736487_k141_19736487_3;k141_19736487_k141_19736487_4	PF02894;PF01408	PF01261;PF07690;PF13347;PF00083;PF00854;PF01408;PF02894	bin.132
k141_55595912	deepbgc	0.1.0	deepbgc	k141_55595912_3006-4206.1	3006	4206	1200	1	2	0	0.56085	antibacterial	0.87	0.06	0.17	0.26		0	0.08	0.04	0.28	0.19	0.18	0.28	k141_55595912_k141_55595912_2		PF13229;PF05048	bin.132
k141_12655733	deepbgc	0.1.0	deepbgc	k141_12655733_0-1911.1	0	1911	1911	1	1	0	0.51118	antibacterial	0.87	0.06	0.17	0.26		0	0.09	0.07	0.33	0.21	0.03	0.32	k141_12655733_k141_12655733_1		PF14498	bin.132
k141_12655733	deepbgc	0.1.0	deepbgc	k141_12655733_4213-6979.1	4213	6979	2766	1	4	0	0.50373	antibacterial	0.87	0.06	0.17	0.26		0	0.09	0.07	0.33	0.21	0.03	0.32	k141_12655733_k141_12655733_5		PF08531;PF05592;PF17389;PF17390	bin.132
k141_12655733	deepbgc	0.1.0	deepbgc	k141_12655733_12952-13552.1	12952	13552	600	1	2	0	0.59235	antibacterial	0.61	0.05	0.12	0.17		0	0.05	0.39	0.19	0.17	0.02	0.21	k141_12655733_k141_12655733_10		PF00440;PF13305	bin.132
k141_41599353	deepbgc	0.1.0	deepbgc	k141_41599353_2-4209.1	2	4209	4207	4	5	1	0.58306	antibacterial	0.9	0.2	0.11	0.21		0	0.09	0.07	0.3	0.3	0.04	0.26	k141_41599353_k141_41599353_1;k141_41599353_k141_41599353_2;k141_41599353_k141_41599353_3;k141_41599353_k141_41599353_4	PF01408	PF00072;PF01408;PF01113;PF03781;PF02424	bin.132
k141_12802842	deepbgc	0.1.0	deepbgc	k141_12802842_1710-13557.1	1710	13557	11847	13	15	2	0.9089	antibacterial	0.64	0.2	0.1	0.27		0	0.41	0.13	0.2	0.04	0.24	0.21	k141_12802842_k141_12802842_3;k141_12802842_k141_12802842_4;k141_12802842_k141_12802842_5;k141_12802842_k141_12802842_6;k141_12802842_k141_12802842_7;k141_12802842_k141_12802842_8;k141_12802842_k141_12802842_9;k141_12802842_k141_12802842_10;k141_12802842_k141_12802842_11;k141_12802842_k141_12802842_12;k141_12802842_k141_12802842_13;k141_12802842_k141_12802842_14;k141_12802842_k141_12802842_15	PF00561;PF01408	PF00593;PF02836;PF00150;PF04264;PF12146;PF00561;PF12697;PF01408;PF01261;PF12833;PF00165;PF03279;PF00487;PF17128;PF13320	bin.132
k141_41915211	deepbgc	0.1.0	deepbgc	k141_41915211_2275-8360.1	2275	8360	6085	6	13	1	0.66563	antibacterial	0.66	0.08	0.13	0.31		0	0.4	0.38	0.12	0.07	0.01	0.04	k141_41915211_k141_41915211_4;k141_41915211_k141_41915211_5;k141_41915211_k141_41915211_6;k141_41915211_k141_41915211_7;k141_41915211_k141_41915211_8;k141_41915211_k141_41915211_9	PF00561	PF02705;PF02698;PF12146;PF00561;PF12697;PF12146;PF00561;PF12697;PF05050;PF01135;PF02475;PF03466;PF00126	bin.132
k141_56113310	deepbgc	0.1.0	deepbgc	k141_56113310_1-1252.1	1	1252	1251	1	1	1	0.59856	antibacterial	0.86	0.06	0.17	0.25		0	0.08	0.06	0.31	0.21	0.11	0.28	k141_56113310_k141_56113310_1	PF02706	PF02706	bin.132
k141_34647033	deepbgc	0.1.0	deepbgc	k141_34647033_226-9609.1	226	9609	9383	8	9	2	0.68172	antibacterial	0.96	0.22	0.02	0.22		0	0.1	0.16	0.27	0.05	0.04	0.41	k141_34647033_k141_34647033_2;k141_34647033_k141_34647033_3;k141_34647033_k141_34647033_4;k141_34647033_k141_34647033_5;k141_34647033_k141_34647033_6;k141_34647033_k141_34647033_7;k141_34647033_k141_34647033_8;k141_34647033_k141_34647033_9	PF02894;PF01408	PF04185;PF12704;PF02687;PF04909;PF00657;PF13472;PF10518;PF01408;PF02894	bin.132
k141_34806679	deepbgc	0.1.0	deepbgc	k141_34806679_447-2561.1	447	2561	2114	3	3	0	0.62731	antibacterial	0.87	0.06	0.17	0.26		0	0.1	0.15	0.29	0.18	0.04	0.28	k141_34806679_k141_34806679_2;k141_34806679_k141_34806679_3;k141_34806679_k141_34806679_4		PF01242;PF02082;PF10312	bin.132
k141_27787044	deepbgc	0.1.0	deepbgc	k141_27787044_1-1891.1	1	1891	1890	2	6	3	0.62054	antibacterial	0.78	0.03	0.2	0.21	Polyketide	0	0	0	0.94	0.02	0	0.04	k141_27787044_k141_27787044_1;k141_27787044_k141_27787044_2	PF08659;PF01370;PF00106	PF00106;PF13561;PF00106;PF01370;PF08659;PF13561	bin.132
k141_56444933	deepbgc	0.1.0	deepbgc	k141_56444933_2-3814.1	2	3814	3812	4	11	4	0.9108		0.38	0.28	0.15	0.15		0.03	0	0.3	0.22	0.12	0	0.33	k141_56444933_k141_56444933_1;k141_56444933_k141_56444933_2;k141_56444933_k141_56444933_3;k141_56444933_k141_56444933_4	PF01553;PF08242;PF00891;PF08241	PF00391;PF05975;PF02353;PF13489;PF00891;PF01728;PF13847;PF08241;PF08242;PF13649;PF01553	bin.132
k141_49582127	deepbgc	0.1.0	deepbgc	k141_49582127_2-122.1	2	122	120	1	1	0	0.50189	antibacterial	0.88	0.06	0.14	0.25		0	0.09	0.07	0.28	0.31	0.03	0.27	k141_49582127_k141_49582127_1		PF00072	bin.132
k141_28029842	deepbgc	0.1.0	deepbgc	k141_28029842_1-1129.1	1	1129	1128	1	1	0	0.54016	antibacterial	0.87	0.06	0.17	0.26		0	0.08	0.09	0.29	0.25	0.03	0.31	k141_28029842_k141_28029842_1		PF00593	bin.132
k141_6313176	deepbgc	0.1.0	deepbgc	k141_6313176_681-1122.1	681	1122	441	1	1	0	0.64796	antibacterial	0.84	0.06	0.15	0.27		0	0.08	0.09	0.33	0.2	0.03	0.32	k141_6313176_k141_6313176_2		PF14534	bin.132
k141_35163349	deepbgc	0.1.0	deepbgc	k141_35163349_0-8828.1	0	8828	8828	8	39	3	0.95711		0.42	0.45	0.16	0.08		0.01	0.04	0.4	0.03	0.38	0.02	0.13	k141_35163349_k141_35163349_1;k141_35163349_k141_35163349_2;k141_35163349_k141_35163349_3;k141_35163349_k141_35163349_4;k141_35163349_k141_35163349_5;k141_35163349_k141_35163349_6;k141_35163349_k141_35163349_7;k141_35163349_k141_35163349_8	PF08242;PF04055;PF08241	PF13231;PF01979;PF07969;PF02353;PF13489;PF13847;PF01209;PF05148;PF08241;PF08242;PF13649;PF08003;PF02310;PF04055;PF13489;PF05401;PF13679;PF01135;PF05175;PF01209;PF13847;PF13649;PF08241;PF08242;PF13394;PF13353;PF04055;PF13186;PF02310;PF04055;PF01209;PF03848;PF13489;PF06080;PF13847;PF09445;PF13649;PF08241;PF08242	bin.132
k141_42636481	deepbgc	0.1.0	deepbgc	k141_42636481_186-5905.1	186	5905	5719	3	7	0	0.59329	antibacterial	0.81	0.06	0.1	0.27		0.02	0.09	0.11	0.23	0.3	0.03	0.27	k141_42636481_k141_42636481_2;k141_42636481_k141_42636481_3;k141_42636481_k141_42636481_4		PF00873;PF00529;PF16576;PF13437;PF02321;PF13533;PF02321	bin.132
k141_56787562	deepbgc	0.1.0	deepbgc	k141_56787562_1604-16728.1	1604	16728	15124	16	47	12	0.85822		0.49	0.21	0.36	0.08		0.07	0.2	0.16	0.22	0.01	0.42	0.01	k141_56787562_k141_56787562_3;k141_56787562_k141_56787562_4;k141_56787562_k141_56787562_5;k141_56787562_k141_56787562_6;k141_56787562_k141_56787562_7;k141_56787562_k141_56787562_8;k141_56787562_k141_56787562_9;k141_56787562_k141_56787562_10;k141_56787562_k141_56787562_11;k141_56787562_k141_56787562_12;k141_56787562_k141_56787562_13;k141_56787562_k141_56787562_14;k141_56787562_k141_56787562_15;k14…	PF03721;PF01370;PF00155;PF02719;PF07993;PF04321;PF03720;PF00984;PF00106;PF02737;PF00908;PF01041	PF04321;PF01370;PF02719;PF16363;PF00908;PF16363;PF01370;PF01073;PF02719;PF07993;PF04321;PF03720;PF00984;PF03721;PF03446;PF02558;PF01210;PF16363;PF04321;PF01370;PF01073;PF00106;PF03720;PF00984;PF03721;PF03446;PF01210;PF02737;PF02558;PF00070;PF01041;PF00155;PF00266;PF01053;PF01212;PF04413;PF00265;PF01061;PF03379;PF14897;PF01578;PF02812;PF00208;PF02826;PF05088;PF13588;PF01048	bin.132
k141_49979730	deepbgc	0.1.0	deepbgc	k141_49979730_1185-14762.1	1185	14762	13577	10	36	13	0.97414	cytotoxic	0.29	0.62	0.09	0.17	Polyketide	0.01	0.22	0.24	0.63	0	0.07	0.05	k141_49979730_k141_49979730_3;k141_49979730_k141_49979730_4;k141_49979730_k141_49979730_5;k141_49979730_k141_49979730_6;k141_49979730_k141_49979730_7;k141_49979730_k141_49979730_8;k141_49979730_k141_49979730_9;k141_49979730_k141_49979730_10;k141_49979730_k141_49979730_11;k141_49979730_k141_49979730_12	PF00108;PF08659;PF08241;PF01593;PF01553;PF08242;PF01494;PF00106;PF02801;PF00501;PF00891;PF00109;PF01266	PF03279;PF00550;PF02801;PF00109;PF00108;PF13561;PF00106;PF08659;PF00221;PF00501;PF01648;PF13432;PF03417;PF01593;PF13450;PF07992;PF00890;PF12831;PF01946;PF01266;PF03486;PF01494;PF13489;PF13847;PF05175;PF00891;PF05401;PF08241;PF01739;PF03848;PF08242;PF13649;PF06325;PF13679;PF01553;PF03176	bin.132
k141_13801671	deepbgc	0.1.0	deepbgc	k141_13801671_298-6060.1	298	6060	5762	7	6	0	0.6226	antibacterial	0.75	0.05	0.14	0.32		0	0.07	0.36	0.23	0.15	0.03	0.2	k141_13801671_k141_13801671_2;k141_13801671_k141_13801671_3;k141_13801671_k141_13801671_4;k141_13801671_k141_13801671_5;k141_13801671_k141_13801671_6;k141_13801671_k141_13801671_7;k141_13801671_k141_13801671_8		PF05163;PF04978;PF12867;PF00892;PF13520;PF00324	bin.132
k141_21138300	deepbgc	0.1.0	deepbgc	k141_21138300_2930-5126.1	2930	5126	2196	1	1	0	0.55295	antibacterial	0.87	0.06	0.17	0.26		0	0.09	0.07	0.33	0.21	0.03	0.32	k141_21138300_k141_21138300_4		PF12708	bin.132
k141_42887874	deepbgc	0.1.0	deepbgc	k141_42887874_812-2105.1	812	2105	1293	1	1	0	0.69461	antibacterial	0.86	0.06	0.17	0.26		0	0.09	0.07	0.33	0.21	0.03	0.32	k141_42887874_k141_42887874_1		PF09594	bin.132
k141_42887874	deepbgc	0.1.0	deepbgc	k141_42887874_3246-7386.1	3246	7386	4140	8	13	0	0.63561	antibacterial	0.84	0.13	0.15	0.28		0	0.06	0.32	0.32	0.17	0.03	0.14	k141_42887874_k141_42887874_4;k141_42887874_k141_42887874_5;k141_42887874_k141_42887874_6;k141_42887874_k141_42887874_7;k141_42887874_k141_42887874_8;k141_42887874_k141_42887874_9;k141_42887874_k141_42887874_10;k141_42887874_k141_42887874_11		PF13645;PF12867;PF07606;PF04297;PF12840;PF01022;PF13412;PF12802;PF08279;PF13518;PF01978;PF08327;PF02687	bin.132
k141_35454185	deepbgc	0.1.0	deepbgc	k141_35454185_611-19450.1	611	19450	18839	11	26	6	0.95831	antibacterial	0.58	0.05	0.22	0.24	Saccharide	0	0.05	0.02	0.02	0.01	0.89	0.01	k141_35454185_k141_35454185_1;k141_35454185_k141_35454185_2;k141_35454185_k141_35454185_3;k141_35454185_k141_35454185_4;k141_35454185_k141_35454185_5;k141_35454185_k141_35454185_6;k141_35454185_k141_35454185_7;k141_35454185_k141_35454185_8;k141_35454185_k141_35454185_9;k141_35454185_k141_35454185_10;k141_35454185_k141_35454185_11	PF04932;PF00535;PF01943;PF02706;PF01757;PF00534	PF10528;PF07691;PF00041;PF02706;PF13614;PF01656;PF06564;PF01757;PF01943;PF13440;PF01554;PF14667;PF13692;PF00534;PF13425;PF04932;PF02321;PF01757;PF01757;PF11028;PF13231;PF13641;PF00535;PF10111;PF13632;PF02709	bin.132
k141_28451699	deepbgc	0.1.0	deepbgc	k141_28451699_0-10519.1	0	10519	10519	6	9	2	0.78688	antibacterial	0.86	0.09	0.17	0.28		0	0.04	0.37	0.22	0.13	0.05	0.23	k141_28451699_k141_28451699_1;k141_28451699_k141_28451699_2;k141_28451699_k141_28451699_3;k141_28451699_k141_28451699_4;k141_28451699_k141_28451699_5;k141_28451699_k141_28451699_6	PF01243;PF02585	PF02585;PF01243;PF01019;PF07609;PF04978;PF12867;PF04357;PF00925;PF00926	bin.132
k141_57116684	deepbgc	0.1.0	deepbgc	k141_57116684_0-3315.1	0	3315	3315	5	7	0	0.63119		0.42	0.03	0.09	0.14	Other	0	0.04	0.51	0.18	0.13	0	0.16	k141_57116684_k141_57116684_1;k141_57116684_k141_57116684_2;k141_57116684_k141_57116684_3;k141_57116684_k141_57116684_4;k141_57116684_k141_57116684_5		PF04143;PF01351;PF13302;PF01300;PF13621;PF02373;PF08007	bin.132
k141_21331575	deepbgc	0.1.0	deepbgc	k141_21331575_820-3094.1	820	3094	2274	1	1	0	0.54305	antibacterial	0.87	0.06	0.17	0.26		0	0.09	0.07	0.33	0.21	0.03	0.32	k141_21331575_k141_21331575_2		PF03629	bin.132
k141_28580429	deepbgc	0.1.0	deepbgc	k141_28580429_9235-13176.1	9235	13176	3941	6	4	1	0.62546	antibacterial	0.86	0.06	0.18	0.25		0.03	0.09	0.15	0.3	0.19	0.02	0.26	k141_28580429_k141_28580429_9;k141_28580429_k141_28580429_10;k141_28580429_k141_28580429_11;k141_28580429_k141_28580429_12;k141_28580429_k141_28580429_13;k141_28580429_k141_28580429_14	PF00903	PF12867;PF00291;PF00724;PF00903	bin.132
k141_6872517	deepbgc	0.1.0	deepbgc	k141_6872517_161-8403.1	161	8403	8242	9	12	0	0.84727	antibacterial	0.58	0.18	0.25	0.14	RiPP	0	0.01	0.19	0.04	0.72	0.03	0.03	k141_6872517_k141_6872517_1;k141_6872517_k141_6872517_2;k141_6872517_k141_6872517_3;k141_6872517_k141_6872517_4;k141_6872517_k141_6872517_5;k141_6872517_k141_6872517_6;k141_6872517_k141_6872517_7;k141_6872517_k141_6872517_8;k141_6872517_k141_6872517_9		PF07209;PF13585;PF07681;PF00801;PF00801;PF12698;PF01061;PF13346;PF02463;PF13304;PF13558;PF00005	bin.132
k141_21621381	deepbgc	0.1.0	deepbgc	k141_21621381_1772-10616.1	1772	10616	8844	8	23	3	0.62338		0.39	0.44	0.25	0.04		0.07	0.03	0.43	0.09	0.17	0	0.22	k141_21621381_k141_21621381_3;k141_21621381_k141_21621381_4;k141_21621381_k141_21621381_5;k141_21621381_k141_21621381_6;k141_21621381_k141_21621381_7;k141_21621381_k141_21621381_8;k141_21621381_k141_21621381_9;k141_21621381_k141_21621381_10	PF08242;PF08241;PF01596	PF01135;PF03848;PF06325;PF05175;PF02353;PF01209;PF08704;PF01596;PF13489;PF13847;PF05219;PF02390;PF08241;PF13649;PF08242;PF11897;PF00343;PF11827;PF02321;PF07732;PF07731;PF00394;PF07291	bin.138
k141_21621381	deepbgc	0.1.0	deepbgc	k141_21621381_12223-13819.1	12223	13819	1596	1	4	0	0.56218	inhibitor	0.25	0.03	0.7	0.14		0.02	0.26	0.02	0.38	0.29	0	0.03	k141_21621381_k141_21621381_12		PF07690;PF06609;PF00083;PF05977	bin.138
k141_36028865	deepbgc	0.1.0	deepbgc	k141_36028865_6-5253.1	6	5253	5247	5	6	0	0.87251	antibacterial	0.6	0.02	0.37	0.07		0	0.17	0.19	0.16	0.02	0.09	0.39	k141_36028865_k141_36028865_1;k141_36028865_k141_36028865_2;k141_36028865_k141_36028865_3;k141_36028865_k141_36028865_4;k141_36028865_k141_36028865_5		PF13813;PF03062;PF00550;PF13472;PF13360;PF01011	bin.138
k141_21699646	deepbgc	0.1.0	deepbgc	k141_21699646_16517-25885.1	16517	25885	9368	10	19	4	0.81911		0.36	0.44	0.23	0.12		0.05	0.02	0.29	0.21	0.21	0.01	0.21	k141_21699646_k141_21699646_16;k141_21699646_k141_21699646_17;k141_21699646_k141_21699646_18;k141_21699646_k141_21699646_19;k141_21699646_k141_21699646_20;k141_21699646_k141_21699646_21;k141_21699646_k141_21699646_22;k141_21699646_k141_21699646_23;k141_21699646_k141_21699646_24;k141_21699646_k141_21699646_25	PF00702;PF08242;PF08241;PF00891	PF01209;PF13489;PF05219;PF00891;PF13847;PF05148;PF08241;PF08242;PF13649;PF05175;PF05990;PF00211;PF03625;PF00359;PF00689;PF00702;PF13246;PF00122;PF00690	bin.138
k141_173231	deepbgc	0.1.0	deepbgc	k141_173231_436-3260.1	436	3260	2824	3	5	1	0.66131	antibacterial	0.92	0.01	0.04	0.07	Polyketide	0	0.23	0.23	0.54	0	0	0	k141_173231_k141_173231_2;k141_173231_k141_173231_3;k141_173231_k141_173231_4	PF00501	PF00472;PF03462;PF01197;PF00501;PF13193	bin.138
k141_7544322	deepbgc	0.1.0	deepbgc	k141_7544322_0-4439.1	0	4439	4439	5	13	3	0.84975		0.45	0.15	0.23	0.13	Saccharide	0.04	0.01	0.1	0.01	0.01	0.76	0.07	k141_7544322_k141_7544322_1;k141_7544322_k141_7544322_2;k141_7544322_k141_7544322_3;k141_7544322_k141_7544322_4;k141_7544322_k141_7544322_5	PF00535;PF00534;PF00583	PF13738;PF07992;PF00070;PF13439;PF13579;PF00534;PF13692;PF13524;PF00583;PF13641;PF00535;PF13704;PF13231	bin.138
k141_36264160	deepbgc	0.1.0	deepbgc	k141_36264160_14639-23638.1	14639	23638	8999	9	21	2	0.85305	antibacterial	0.58	0.07	0.11	0.19		0	0.29	0.15	0.15	0.4	0.02	0.01	k141_36264160_k141_36264160_19;k141_36264160_k141_36264160_20;k141_36264160_k141_36264160_21;k141_36264160_k141_36264160_22;k141_36264160_k141_36264160_23;k141_36264160_k141_36264160_24;k141_36264160_k141_36264160_25;k141_36264160_k141_36264160_26;k141_36264160_k141_36264160_27	PF00171;PF00561	PF00550;PF12697;PF00561;PF12146;PF12867;PF03781;PF10017;PF00005;PF13175;PF03193;PF13555;PF13191;PF13401;PF13304;PF04069;PF00528;PF00171;PF00083;PF07690;PF13347;PF03137	bin.138
k141_7677627	deepbgc	0.1.0	deepbgc	k141_7677627_0-5324.1	0	5324	5324	6	9	2	0.87165	antibacterial	0.68	0.19	0.22	0.28		0.14	0.01	0.14	0.32	0.18	0	0.26	k141_7677627_k141_7677627_1;k141_7677627_k141_7677627_2;k141_7677627_k141_7677627_3;k141_7677627_k141_7677627_4;k141_7677627_k141_7677627_5;k141_7677627_k141_7677627_6	PF01494;PF00355	PF03473;PF01494;PF13450;PF16798;PF03301;PF07014;PF00355;PF00848;PF04909	bin.138
k141_43748608	deepbgc	0.1.0	deepbgc	k141_43748608_2-6713.1	2	6713	6711	9	21	4	0.95115		0.33	0.43	0.19	0.04	Saccharide	0.01	0.05	0.18	0.05	0.12	0.5	0.1	k141_43748608_k141_43748608_1;k141_43748608_k141_43748608_2;k141_43748608_k141_43748608_3;k141_43748608_k141_43748608_4;k141_43748608_k141_43748608_5;k141_43748608_k141_43748608_6;k141_43748608_k141_43748608_7;k141_43748608_k141_43748608_8;k141_43748608_k141_43748608_9	PF08242;PF08241;PF04055;PF00535	PF01135;PF01209;PF02353;PF13489;PF07021;PF13847;PF05175;PF13649;PF08241;PF08242;PF12345;PF04055;PF13353;PF00535;PF13641;PF10111;PF13704;PF09335;PF01841;PF04116;PF03740	bin.138
k141_7863343	deepbgc	0.1.0	deepbgc	k141_7863343_191-8469.1	191	8469	8278	9	10	3	0.87399	inhibitor	0.32	0.08	0.58	0.12		0.02	0.21	0.25	0.02	0.01	0.49	0.02	k141_7863343_k141_7863343_2;k141_7863343_k141_7863343_3;k141_7863343_k141_7863343_4;k141_7863343_k141_7863343_5;k141_7863343_k141_7863343_6;k141_7863343_k141_7863343_7;k141_7863343_k141_7863343_8;k141_7863343_k141_7863343_9;k141_7863343_k141_7863343_10	PF00155;PF00483;PF00583	PF12804;PF00483;PF01066;PF00583;PF01066;PF00155;PF01212;PF04116;PF04116;PF13231	bin.138
k141_7867446	deepbgc	0.1.0	deepbgc	k141_7867446_222-1617.1	222	1617	1395	1	1	1	0.62707	antibacterial	0.83	0.06	0.17	0.3		0	0.11	0.08	0.32	0.2	0.03	0.31	k141_7867446_k141_7867446_2	PF00171	PF00171	bin.138
k141_7881231	deepbgc	0.1.0	deepbgc	k141_7881231_313-5751.1	313	5751	5438	7	5	0	0.67883	antibacterial	0.87	0.06	0.17	0.26		0	0.09	0.08	0.33	0.21	0.03	0.31	k141_7881231_k141_7881231_2;k141_7881231_k141_7881231_3;k141_7881231_k141_7881231_4;k141_7881231_k141_7881231_5;k141_7881231_k141_7881231_6;k141_7881231_k141_7881231_7;k141_7881231_k141_7881231_8		PF03869;PF01850;PF13366;PF12951;PF07589	bin.138
k141_15073181	deepbgc	0.1.0	deepbgc	k141_15073181_545-10386.1	545	10386	9841	9	12	2	0.72086	antibacterial	0.74	0.07	0.12	0.24	Saccharide	0	0.01	0.06	0.04	0.03	0.83	0.04	k141_15073181_k141_15073181_1;k141_15073181_k141_15073181_2;k141_15073181_k141_15073181_3;k141_15073181_k141_15073181_4;k141_15073181_k141_15073181_5;k141_15073181_k141_15073181_6;k141_15073181_k141_15073181_7;k141_15073181_k141_15073181_8;k141_15073181_k141_15073181_9	PF02585;PF00534	PF11138;PF02585;PF10633;PF00474;PF13439;PF13579;PF13477;PF00534;PF13692;PF13524;PF01791;PF00393	bin.138
k141_758604	deepbgc	0.1.0	deepbgc	k141_758604_172-5952.1	172	5952	5780	6	5	0	0.64766	antibacterial	0.87	0.06	0.17	0.26		0	0.09	0.07	0.33	0.21	0.03	0.32	k141_758604_k141_758604_1;k141_758604_k141_758604_2;k141_758604_k141_758604_3;k141_758604_k141_758604_4;k141_758604_k141_758604_5;k141_758604_k141_758604_6		PF13557;PF02417;PF09828;PF13670;PF07485	bin.138
k141_29486479	deepbgc	0.1.0	deepbgc	k141_29486479_4776-5799.1	4776	5799	1023	1	5	3	0.55608	antibacterial	0.66	0.08	0.08	0.3		0	0.14	0.27	0.46	0.03	0	0.23	k141_29486479_k141_29486479_7	PF08541;PF08545;PF00108	PF00108;PF08392;PF08545;PF02797;PF08541	bin.138
k141_29596282	deepbgc	0.1.0	deepbgc	k141_29596282_126-486.1	126	486	360	1	1	1	0.55474	antibacterial	0.86	0.06	0.18	0.25		0	0.09	0.12	0.33	0.2	0.03	0.29	k141_29596282_k141_29596282_1	PF00903	PF00903	bin.138
k141_8167015	deepbgc	0.1.0	deepbgc	k141_8167015_0-12407.1	0	12407	12407	13	24	5	0.80149	antibacterial	0.56	0.18	0.29	0.18	Polyketide	0.02	0.14	0.16	0.53	0.01	0.25	0.01	k141_8167015_k141_8167015_1;k141_8167015_k141_8167015_2;k141_8167015_k141_8167015_3;k141_8167015_k141_8167015_4;k141_8167015_k141_8167015_5;k141_8167015_k141_8167015_6;k141_8167015_k141_8167015_7;k141_8167015_k141_8167015_8;k141_8167015_k141_8167015_9;k141_8167015_k141_8167015_10;k141_8167015_k141_8167015_11;k141_8167015_k141_8167015_12;k141_8167015_k141_8167015_13	PF01596;PF02719;PF07993;PF04321;PF01370	PF01596;PF13578;PF07291;PF00581;PF07610;PF01972;PF04321;PF01073;PF01370;PF07993;PF16363;PF02719;PF16363;PF04321;PF01370;PF02719;PF01073;PF07993;PF13460;PF02366;PF13231;PF13263;PF12127;PF06287	bin.138
k141_8205906	deepbgc	0.1.0	deepbgc	k141_8205906_9571-10246.1	9571	10246	675	2	2	1	0.53432	antibacterial	0.86	0.06	0.18	0.25		0	0.09	0.12	0.33	0.2	0.03	0.29	k141_8205906_k141_8205906_12;k141_8205906_k141_8205906_13	PF00903	PF00903;PF09360	bin.138
k141_8222988	deepbgc	0.1.0	deepbgc	k141_8222988_2-5308.1	2	5308	5306	6	14	1	0.60755	antibacterial	0.7	0.1	0.11	0.22		0.12	0.25	0.21	0.43	0.04	0.09	0.1	k141_8222988_k141_8222988_1;k141_8222988_k141_8222988_2;k141_8222988_k141_8222988_3;k141_8222988_k141_8222988_4;k141_8222988_k141_8222988_5;k141_8222988_k141_8222988_6	PF01041	PF07676;PF08332;PF14534;PF13474;PF12680;PF07690;PF00854;PF00266;PF01053;PF01041;PF00190;PF07883;PF02678;PF16798	bin.138
k141_29736506	deepbgc	0.1.0	deepbgc	k141_29736506_963-2319.1	963	2319	1356	2	2	0	0.54487	antibacterial	0.84	0.06	0.17	0.26		0	0.09	0.07	0.33	0.21	0.04	0.31	k141_29736506_k141_29736506_3;k141_29736506_k141_29736506_4		PF05235;PF01451	bin.138
k141_8258883	deepbgc	0.1.0	deepbgc	k141_8258883_1262-4600.1	1262	4600	3338	4	5	0	0.71376	antibacterial	0.74	0.04	0.12	0.23		0	0.09	0.16	0.3	0.22	0.02	0.25	k141_8258883_k141_8258883_1;k141_8258883_k141_8258883_2;k141_8258883_k141_8258883_3;k141_8258883_k141_8258883_4		PF00589;PF04892;PF01238;PF13621;PF06155	bin.138
k141_8258883	deepbgc	0.1.0	deepbgc	k141_8258883_6971-8945.1	6971	8945	1974	2	17	2	0.60555		0.42	0.43	0.24	0.06		0.02	0.03	0.45	0.06	0.18	0.01	0.26	k141_8258883_k141_8258883_8;k141_8258883_k141_8258883_9	PF08242;PF08241	PF13489;PF07021;PF13847;PF08241;PF08242;PF03848;PF13649;PF05891;PF01209;PF02527;PF05175;PF00398;PF01189;PF02390;PF01135;PF01269;PF01699	bin.138
k141_51311166	deepbgc	0.1.0	deepbgc	k141_51311166_348-5053.1	348	5053	4705	4	8	2	0.64184	antibacterial	0.64	0.25	0.21	0.11	Other	0.02	0.13	0.62	0.16	0.01	0.09	0.08	k141_51311166_k141_51311166_1;k141_51311166_k141_51311166_2;k141_51311166_k141_51311166_3;k141_51311166_k141_51311166_4	PF00155;PF01041	PF07040;PF00334;PF00155;PF01053;PF01041;PF12897;PF03065;PF09210	bin.138
k141_36991200	deepbgc	0.1.0	deepbgc	k141_36991200_0-1584.1	0	1584	1584	3	3	0	0.61159	antibacterial	0.79	0.12	0.23	0.25		0.01	0.09	0.07	0.41	0.16	0.12	0.26	k141_36991200_k141_36991200_1;k141_36991200_k141_36991200_2;k141_36991200_k141_36991200_3		PF16363;PF00543;PF02673	bin.138
k141_37022444	deepbgc	0.1.0	deepbgc	k141_37022444_1-250.1	1	250	249	1	1	0	0.51559	antibacterial	0.87	0.06	0.16	0.27		0	0.09	0.08	0.32	0.21	0.03	0.32	k141_37022444_k141_37022444_1		PF01594	bin.138
k141_30036544	deepbgc	0.1.0	deepbgc	k141_30036544_2-7455.1	2	7455	7453	8	8	1	0.68109	antibacterial	0.8	0.09	0.2	0.34		0.01	0.01	0.48	0.05	0.06	0.01	0.39	k141_30036544_k141_30036544_1;k141_30036544_k141_30036544_2;k141_30036544_k141_30036544_3;k141_30036544_k141_30036544_4;k141_30036544_k141_30036544_5;k141_30036544_k141_30036544_6;k141_30036544_k141_30036544_7;k141_30036544_k141_30036544_8	PF00202	PF01527;PF13551;PF13384;PF13518;PF02796;PF13424;PF00211;PF00202	bin.138
k141_44459157	deepbgc	0.1.0	deepbgc	k141_44459157_2-7584.1	2	7584	7582	8	13	4	0.80201	antibacterial	0.74	0.06	0.18	0.2	Saccharide	0	0.08	0.06	0	0.06	0.69	0.12	k141_44459157_k141_44459157_1;k141_44459157_k141_44459157_2;k141_44459157_k141_44459157_3;k141_44459157_k141_44459157_4;k141_44459157_k141_44459157_5;k141_44459157_k141_44459157_6;k141_44459157_k141_44459157_7;k141_44459157_k141_44459157_8	PF03061;PF00534;PF00494;PF04055	PF04055;PF04015;PF00494;PF03167;PF02547;PF03061;PF01575;PF13439;PF13579;PF00534;PF13692;PF13524;PF10128	bin.138
k141_51790141	deepbgc	0.1.0	deepbgc	k141_51790141_20395-20599.1	20395	20599	204	1	1	0	0.52801	antibacterial	0.86	0.06	0.15	0.24		0	0.08	0.13	0.32	0.2	0.03	0.29	k141_51790141_k141_51790141_18		PF12680	bin.138
k141_44872263	deepbgc	0.1.0	deepbgc	k141_44872263_0-11477.1	0	11477	11477	10	23	5	0.61799	antibacterial	0.57	0.06	0.27	0.11		0.01	0.37	0.13	0.48	0.09	0.01	0.03	k141_44872263_k141_44872263_1;k141_44872263_k141_44872263_2;k141_44872263_k141_44872263_3;k141_44872263_k141_44872263_4;k141_44872263_k141_44872263_5;k141_44872263_k141_44872263_6;k141_44872263_k141_44872263_7;k141_44872263_k141_44872263_8;k141_44872263_k141_44872263_9;k141_44872263_k141_44872263_10	PF00106;PF03061;PF08659;PF01370;PF00501	PF01035;PF12833;PF00165;PF02805;PF06718;PF03061;PF00285;PF13714;PF00463;PF03972;PF16177;PF00501;PF13193;PF01642;PF03308;PF02492;PF00005;PF02310;PF00106;PF08659;PF01370;PF01073;PF13561	bin.138
k141_8984450	deepbgc	0.1.0	deepbgc	k141_8984450_1-3241.1	1	3241	3240	3	2	0	0.63708	antibacterial	0.87	0.07	0.17	0.27		0	0.08	0.09	0.33	0.2	0.03	0.32	k141_8984450_k141_8984450_1;k141_8984450_k141_8984450_2;k141_8984450_k141_8984450_3		PF02913;PF07995	bin.138
k141_9020358	deepbgc	0.1.0	deepbgc	k141_9020358_1-2156.1	1	2156	2155	3	3	1	0.53113	antibacterial	0.89	0.06	0.16	0.23		0	0.02	0.28	0.11	0.46	0.01	0.13	k141_9020358_k141_9020358_1;k141_9020358_k141_9020358_2;k141_9020358_k141_9020358_3	PF04055	PF04371;PF06968;PF04055	bin.138
k141_16307200	deepbgc	0.1.0	deepbgc	k141_16307200_1547-7317.1	1547	7317	5770	6	12	4	0.75296		0.48	0.03	0.38	0.13	Saccharide	0.04	0.13	0.03	0.04	0.06	0.58	0.16	k141_16307200_k141_16307200_3;k141_16307200_k141_16307200_4;k141_16307200_k141_16307200_5;k141_16307200_k141_16307200_6;k141_16307200_k141_16307200_7;k141_16307200_k141_16307200_8	PF00106;PF00535;PF00534;PF01943	PF00534;PF13692;PF00535;PF14667;PF01554;PF13440;PF01943;PF11028;PF13231;PF00106;PF12242;PF13561	bin.138
k141_52370131	deepbgc	0.1.0	deepbgc	k141_52370131_25503-33884.1	25503	33884	8381	8	28	8	0.79245		0.34	0.39	0.23	0.06		0.08	0.16	0.12	0.29	0.06	0.27	0.07	k141_52370131_k141_52370131_30;k141_52370131_k141_52370131_31;k141_52370131_k141_52370131_32;k141_52370131_k141_52370131_33;k141_52370131_k141_52370131_34;k141_52370131_k141_52370131_35;k141_52370131_k141_52370131_36;k141_52370131_k141_52370131_37	PF02719;PF07993;PF08241;PF00106;PF04321;PF08242;PF01370;PF00535	PF02219;PF04199;PF13489;PF01209;PF07021;PF13847;PF05175;PF02390;PF08242;PF13649;PF08241;PF09837;PF00106;PF04321;PF01370;PF16363;PF01073;PF02719;PF05368;PF13460;PF13561;PF07993;PF00571;PF01769;PF13641;PF00535;PF00174;PF03404	bin.138
k141_2225763	deepbgc	0.1.0	deepbgc	k141_2225763_9198-9900.1	9198	9900	702	1	1	0	0.57473	antibacterial	0.87	0.06	0.17	0.26		0	0.09	0.08	0.33	0.21	0.03	0.31	k141_2225763_k141_2225763_15		PF00685	bin.138
k141_2225763	deepbgc	0.1.0	deepbgc	k141_2225763_11747-11987.1	11747	11987	240	1	1	1	0.51877	antibacterial	0.83	0.06	0.17	0.3		0	0.11	0.08	0.32	0.2	0.03	0.31	k141_2225763_k141_2225763_18	PF00171	PF00171	bin.138
k141_2246408	deepbgc	0.1.0	deepbgc	k141_2246408_2186-3260.1	2186	3260	1074	1	3	2	0.54498	inhibitor	0.29	0.05	0.66	0.06	Polyketide	0	0.2	0.05	0.8	0.01	0	0.01	k141_2246408_k141_2246408_2	PF08240;PF00107	PF13602;PF00107;PF08240	bin.138
k141_38289624	deepbgc	0.1.0	deepbgc	k141_38289624_1-7047.1	1	7047	7046	5	8	0	0.78977	antibacterial	0.83	0.08	0.12	0.28		0.02	0.11	0.08	0.24	0.3	0.02	0.27	k141_38289624_k141_38289624_1;k141_38289624_k141_38289624_2;k141_38289624_k141_38289624_3;k141_38289624_k141_38289624_4;k141_38289624_k141_38289624_5		PF01648;PF07784;PF02321;PF16576;PF13437;PF00529;PF00873;PF03176	bin.138
k141_2447757	deepbgc	0.1.0	deepbgc	k141_2447757_1-3024.1	1	3024	3023	2	2	0	0.51455	antibacterial	0.87	0.06	0.17	0.26		0	0.09	0.07	0.33	0.21	0.03	0.32	k141_2447757_k141_2447757_1;k141_2447757_k141_2447757_2		PF02190;PF01564	bin.138
k141_2534186	deepbgc	0.1.0	deepbgc	k141_2534186_530-4556.1	530	4556	4026	4	6	2	0.83825	antibacterial	0.77	0.12	0.17	0.28		0.1	0.09	0.1	0.28	0.15	0.03	0.31	k141_2534186_k141_2534186_1;k141_2534186_k141_2534186_2;k141_2534186_k141_2534186_3;k141_2534186_k141_2534186_4	PF00355;PF00171	PF13542;PF04107;PF13806;PF00355;PF00171;PF05893	bin.138
k141_31544634	deepbgc	0.1.0	deepbgc	k141_31544634_55-5393.1	55	5393	5338	3	11	2	0.62843	antibacterial	0.77	0.06	0.24	0.25	Saccharide	0	0.02	0.22	0	0.01	0.65	0.1	k141_31544634_k141_31544634_1;k141_31544634_k141_31544634_2;k141_31544634_k141_31544634_3	PF00535;PF00202	PF12844;PF13560;PF01381;PF00202;PF03198;PF02836;PF13641;PF00535;PF10111;PF13506;PF13632	bin.138
k141_17426597	deepbgc	0.1.0	deepbgc	k141_17426597_0-636.1	0	636	636	1	1	0	0.51214	antibacterial	0.82	0.06	0.17	0.25		0	0.09	0.06	0.35	0.2	0.03	0.32	k141_17426597_k141_17426597_1		PF00282	bin.138
k141_39092565	deepbgc	0.1.0	deepbgc	k141_39092565_131-569.1	131	569	438	1	4	0	0.52048	antibacterial	0.71	0	0.01	0.07		0	0	0.27	0.06	0.34	0	0.33	k141_39092565_k141_39092565_1		PF00190;PF07883;PF02678;PF02373	bin.138
k141_39092565	deepbgc	0.1.0	deepbgc	k141_39092565_2576-4225.1	2576	4225	1649	2	5	1	0.51399	antibacterial	0.7	0.05	0.11	0.35	NRP	0	0.54	0.11	0.2	0.07	0.02	0.07	k141_39092565_k141_39092565_5;k141_39092565_k141_39092565_6	PF00561	PF17198;PF06736;PF00561;PF12146;PF12697	bin.138
k141_39092565	deepbgc	0.1.0	deepbgc	k141_39092565_5283-12910.1	5283	12910	7627	10	23	2	0.61422	antibacterial	0.68	0.15	0.13	0.11		0.01	0.04	0.48	0.18	0.05	0.07	0.19	k141_39092565_k141_39092565_8;k141_39092565_k141_39092565_9;k141_39092565_k141_39092565_10;k141_39092565_k141_39092565_11;k141_39092565_k141_39092565_12;k141_39092565_k141_39092565_13;k141_39092565_k141_39092565_14;k141_39092565_k141_39092565_15;k141_39092565_k141_39092565_16;k141_39092565_k141_39092565_17	PF01757;PF00903	PF12840;PF12802;PF01022;PF13412;PF09339;PF01047;PF05988;PF10604;PF08327;PF12680;PF13671;PF01583;PF13238;PF13191;PF13189;PF00004;PF02224;PF01202;PF07681;PF01757;PF00903;PF03062;PF13813	bin.138
k141_3038919	deepbgc	0.1.0	deepbgc	k141_3038919_1-3775.1	1	3775	3774	4	8	0	0.58543	antibacterial	0.61	0.04	0.25	0.26		0	0.07	0.22	0.1	0.44	0	0.18	k141_3038919_k141_3038919_1;k141_3038919_k141_3038919_2;k141_3038919_k141_3038919_3;k141_3038919_k141_3038919_4		PF13586;PF13555;PF01637;PF13191;PF13401;PF05729;PF07592;PF01498	bin.138
k141_3039692	deepbgc	0.1.0	deepbgc	k141_3039692_2-3601.1	2	3601	3599	4	7	1	0.63433	antibacterial	0.83	0.05	0.31	0.2	Saccharide	0	0.02	0.01	0.01	0.04	0.9	0.02	k141_3039692_k141_3039692_1;k141_3039692_k141_3039692_2;k141_3039692_k141_3039692_3;k141_3039692_k141_3039692_4	PF00535	PF07715;PF09594;PF00535;PF12804;PF13641;PF10111;PF13704	bin.138
k141_10341522	deepbgc	0.1.0	deepbgc	k141_10341522_2-3420.1	2	3420	3418	3	3	2	0.7249	antibacterial	0.71	0.08	0.29	0.26		0	0.24	0.06	0.36	0.13	0.05	0.19	k141_10341522_k141_10341522_1;k141_10341522_k141_10341522_2;k141_10341522_k141_10341522_3	PF02585;PF00698	PF02585;PF13231;PF00698	bin.138
k141_46479273	deepbgc	0.1.0	deepbgc	k141_46479273_1-2718.1	1	2718	2717	2	2	0	0.56068	antibacterial	0.87	0.06	0.17	0.26		0	0.09	0.07	0.33	0.21	0.03	0.32	k141_46479273_k141_46479273_1;k141_46479273_k141_46479273_2		PF05598;PF04185	bin.138
k141_39599879	deepbgc	0.1.0	deepbgc	k141_39599879_81-1206.1	81	1206	1125	1	1	0	0.64393	antibacterial	0.87	0.06	0.17	0.26		0	0.09	0.07	0.33	0.21	0.03	0.32	k141_39599879_k141_39599879_1		PF04107	bin.138
k141_32288417	deepbgc	0.1.0	deepbgc	k141_32288417_2-520.1	2	520	518	2	2	1	0.55034	antibacterial	0.83	0.06	0.17	0.3		0	0.11	0.08	0.32	0.2	0.03	0.31	k141_32288417_k141_32288417_1;k141_32288417_k141_32288417_2	PF00171	PF00171;PF00171	bin.138
k141_18162425	deepbgc	0.1.0	deepbgc	k141_18162425_1-4153.1	1	4153	4152	4	6	2	0.60555	antibacterial	0.81	0.01	0.18	0.07		0.01	0.03	0.05	0.06	0.4	0	0.45	k141_18162425_k141_18162425_1;k141_18162425_k141_18162425_2;k141_18162425_k141_18162425_3;k141_18162425_k141_18162425_4	PF08659;PF00106	PF00351;PF08348;PF13561;PF00106;PF08659;PF01242	bin.138
k141_18162425	deepbgc	0.1.0	deepbgc	k141_18162425_4825-5698.1	4825	5698	873	1	2	0	0.50899	antibacterial	0.89	0.01	0.03	0.09		0	0.01	0.05	0.02	0.46	0.01	0.46	k141_18162425_k141_18162425_6		PF04209;PF07883	bin.138
k141_25470474	deepbgc	0.1.0	deepbgc	k141_25470474_1559-2805.1	1559	2805	1246	2	2	1	0.5052	antibacterial	0.86	0.06	0.18	0.25		0	0.09	0.12	0.33	0.2	0.03	0.29	k141_25470474_k141_25470474_3;k141_25470474_k141_25470474_4	PF00903	PF00903;PF02148	bin.138
k141_40334656	deepbgc	0.1.0	deepbgc	k141_40334656_2-5294.1	2	5294	5292	9	14	5	0.65454	antibacterial	0.52	0.07	0.18	0.33	Polyketide	0	0.37	0.21	0.59	0.02	0.02	0.05	k141_40334656_k141_40334656_1;k141_40334656_k141_40334656_2;k141_40334656_k141_40334656_3;k141_40334656_k141_40334656_4;k141_40334656_k141_40334656_5;k141_40334656_k141_40334656_6;k141_40334656_k141_40334656_7;k141_40334656_k141_40334656_8;k141_40334656_k141_40334656_9	PF00903;PF00108;PF00561;PF00109;PF02803	PF13424;PF00108;PF00109;PF02803;PF00903;PF00561;PF12146;PF01738;PF12695;PF02230;PF08386;PF02661;PF02566;PF08734	bin.138
k141_11636769	deepbgc	0.1.0	deepbgc	k141_11636769_29-3141.1	29	3141	3112	5	12	1	0.73747		0.42	0.11	0.21	0.2		0	0.4	0.08	0.16	0.29	0.02	0.06	k141_11636769_k141_11636769_1;k141_11636769_k141_11636769_2;k141_11636769_k141_11636769_3;k141_11636769_k141_11636769_4;k141_11636769_k141_11636769_5	PF00561	PF08534;PF00578;PF13911;PF06348;PF00561;PF12146;PF12697;PF12679;PF12698;PF01061;PF12730;PF13732	bin.138
k141_40664607	deepbgc	0.1.0	deepbgc	k141_40664607_17852-20965.1	17852	20965	3113	3	13	4	0.91456		0.45	0.41	0.29	0.08		0.1	0.03	0.2	0.28	0.15	0.04	0.19	k141_40664607_k141_40664607_15;k141_40664607_k141_40664607_16;k141_40664607_k141_40664607_17	PF01266;PF08242;PF08241;PF00891	PF01209;PF05891;PF13489;PF13847;PF13649;PF08241;PF08242;PF00891;PF02569;PF07992;PF00890;PF01266;PF02910	bin.138
k141_40701895	deepbgc	0.1.0	deepbgc	k141_40701895_294-6698.1	294	6698	6404	7	5	0	0.72072	antibacterial	0.79	0.04	0.16	0.46	Polyketide	0	0.01	0.06	0.84	0.05	0.01	0.04	k141_40701895_k141_40701895_2;k141_40701895_k141_40701895_3;k141_40701895_k141_40701895_4;k141_40701895_k141_40701895_5;k141_40701895_k141_40701895_6;k141_40701895_k141_40701895_7;k141_40701895_k141_40701895_8		PF07690;PF05708;PF01497;PF01902;PF00593	bin.138
k141_40897680	deepbgc	0.1.0	deepbgc	k141_40897680_664-3322.1	664	3322	2658	2	9	2	0.65077		0.49	0.12	0.07	0.06	Saccharide	0	0.01	0.05	0.01	0.16	0.67	0.1	k141_40897680_k141_40897680_2;k141_40897680_k141_40897680_3	PF00534;PF08241	PF08241;PF13649;PF13679;PF13847;PF07757;PF00534;PF13692;PF13579;PF13439	bin.138
k141_4821056	deepbgc	0.1.0	deepbgc	k141_4821056_4042-5482.1	4042	5482	1440	1	2	0	0.52623	antibacterial-antifungal	0.78	0.02	0.2	0.63	Polyketide	0	0.01	0.02	0.94	0.03	0	0.01	k141_4821056_k141_4821056_6		PF07690;PF00083	bin.138
k141_4821056	deepbgc	0.1.0	deepbgc	k141_4821056_8088-8805.1	8088	8805	717	1	2	0	0.58417	antibacterial	0.88	0.05	0.22	0.24		0	0.08	0.15	0.29	0.2	0.03	0.3	k141_4821056_k141_4821056_11		PF13578;PF04989	bin.138
k141_33670130	deepbgc	0.1.0	deepbgc	k141_33670130_2-19038.1	2	19038	19036	14	29	5	0.78171	antibacterial	0.71	0.09	0.12	0.23		0.03	0.23	0.22	0.14	0.11	0.01	0.28	k141_33670130_k141_33670130_1;k141_33670130_k141_33670130_2;k141_33670130_k141_33670130_3;k141_33670130_k141_33670130_4;k141_33670130_k141_33670130_5;k141_33670130_k141_33670130_6;k141_33670130_k141_33670130_7;k141_33670130_k141_33670130_8;k141_33670130_k141_33670130_9;k141_33670130_k141_33670130_10;k141_33670130_k141_33670130_11;k141_33670130_k141_33670130_12;k141_33670130_k141_33670130_13;k141_…	PF00155;PF01553;PF00432;PF00501;PF04055	PF00456;PF00676;PF13292;PF02775;PF05128;PF00398;PF00293;PF05977;PF07690;PF03137;PF00083;PF00854;PF01553;PF00501;PF13193;PF01553;PF12697;PF09752;PF06762;PF08281;PF00155;PF02777;PF00081;PF13243;PF00432;PF13249;PF11946;PF04055;PF13394	bin.138
k141_26864500	deepbgc	0.1.0	deepbgc	k141_26864500_0-2614.1	0	2614	2614	4	4	0	0.5822	antibacterial	0.55	0.05	0.11	0.2		0	0.07	0.05	0.28	0.16	0.03	0.44	k141_26864500_k141_26864500_1;k141_26864500_k141_26864500_2;k141_26864500_k141_26864500_3;k141_26864500_k141_26864500_4		PF00027;PF06210;PF03279;PF03734	bin.138
k141_26864500	deepbgc	0.1.0	deepbgc	k141_26864500_3992-6303.1	3992	6303	2311	3	4	0	0.5772	antibacterial	0.82	0.07	0.2	0.26		0	0.07	0.05	0.31	0.18	0.03	0.4	k141_26864500_k141_26864500_6;k141_26864500_k141_26864500_7;k141_26864500_k141_26864500_8		PF02735;PF07681;PF01738;PF12740	bin.138
k141_34151901	deepbgc	0.1.0	deepbgc	k141_34151901_3419-6251.1	3419	6251	2832	4	4	0	0.64704	antibacterial	0.79	0.05	0.16	0.46	Polyketide	0	0	0.01	0.92	0.01	0.01	0.05	k141_34151901_k141_34151901_5;k141_34151901_k141_34151901_6;k141_34151901_k141_34151901_7;k141_34151901_k141_34151901_8		PF03544;PF09298;PF01557;PF07690	bin.138
k141_5431277	deepbgc	0.1.0	deepbgc	k141_5431277_2-4676.1	2	4676	4674	5	5	1	0.69082	antibacterial	0.83	0.05	0.16	0.29		0.05	0.08	0.07	0.3	0.21	0.03	0.31	k141_5431277_k141_5431277_1;k141_5431277_k141_5431277_2;k141_5431277_k141_5431277_3;k141_5431277_k141_5431277_4;k141_5431277_k141_5431277_5	PF00248	PF01936;PF00248;PF00248;PF02239;PF07274	bin.138
k141_49198663	deepbgc	0.1.0	deepbgc	k141_49198663_2-10085.1	2	10085	10083	12	32	9	0.78765		0.4	0.44	0.16	0.19		0.05	0.15	0.22	0.25	0.03	0.31	0.06	k141_49198663_k141_49198663_1;k141_49198663_k141_49198663_2;k141_49198663_k141_49198663_3;k141_49198663_k141_49198663_4;k141_49198663_k141_49198663_5;k141_49198663_k141_49198663_6;k141_49198663_k141_49198663_7;k141_49198663_k141_49198663_8;k141_49198663_k141_49198663_9;k141_49198663_k141_49198663_10;k141_49198663_k141_49198663_11;k141_49198663_k141_49198663_12	PF01041;PF02719;PF08241;PF00106;PF04321;PF08242;PF01370;PF00891;PF00535	PF01041;PF16363;PF02719;PF04321;PF01370;PF01073;PF00106;PF00535;PF10111;PF13641;PF05148;PF01209;PF13489;PF08003;PF03141;PF13847;PF07021;PF05401;PF00891;PF13649;PF08241;PF08242;PF15971;PF13231;PF06778;PF01694;PF08551;PF01571;PF08669;PF01597;PF00364;PF13578	bin.138
k141_49638487	deepbgc	0.1.0	deepbgc	k141_49638487_1-7290.1	1	7290	7289	9	21	3	0.75712	cytotoxic	0.24	0.51	0.15	0.14		0.09	0.04	0.32	0.15	0.16	0	0.25	k141_49638487_k141_49638487_1;k141_49638487_k141_49638487_2;k141_49638487_k141_49638487_3;k141_49638487_k141_49638487_4;k141_49638487_k141_49638487_5;k141_49638487_k141_49638487_6;k141_49638487_k141_49638487_7;k141_49638487_k141_49638487_8;k141_49638487_k141_49638487_9	PF08242;PF08241;PF00891	PF02780;PF00364;PF13533;PF02817;PF00198;PF04255;PF06803;PF00891;PF13489;PF13847;PF01209;PF05175;PF08241;PF08242;PF13649;PF10294;PF16864;PF08668;PF01966;PF13286;PF09594	bin.138
k141_28707923	deepbgc	0.1.0	deepbgc	k141_28707923_251-1670.1	251	1670	1419	1	3	0	0.56892	antibacterial	0.76	0.06	0.17	0.25		0	0.06	0.34	0.17	0.22	0	0.23	k141_28707923_k141_28707923_1		PF00437;PF13191;PF13401	bin.139
k141_7366492	deepbgc	0.1.0	deepbgc	k141_7366492_236-4975.1	236	4975	4739	4	4	1	0.57933	antibacterial	0.77	0.12	0.17	0.24		0.1	0.05	0.09	0.32	0.16	0.03	0.3	k141_7366492_k141_7366492_1;k141_7366492_k141_7366492_2;k141_7366492_k141_7366492_3;k141_7366492_k141_7366492_4	PF00355	PF04343;PF00990;PF00355;PF00282	bin.139
k141_28898583	deepbgc	0.1.0	deepbgc	k141_28898583_4692-7495.1	4692	7495	2803	4	4	1	0.6054	antibacterial	0.86	0.06	0.16	0.26	Polyketide	0	0.04	0	0.79	0.06	0.04	0.08	k141_28898583_k141_28898583_3;k141_28898583_k141_28898583_4;k141_28898583_k141_28898583_5;k141_28898583_k141_28898583_6	PF00378	PF14078;PF00378;PF16113;PF00480	bin.139
k141_14773159	deepbgc	0.1.0	deepbgc	k141_14773159_5673-6759.1	5673	6759	1086	1	1	0	0.52096	antibacterial	0.87	0.06	0.17	0.26		0	0.09	0.07	0.33	0.21	0.03	0.32	k141_14773159_k141_14773159_7		PF04041	bin.139
k141_14806183	deepbgc	0.1.0	deepbgc	k141_14806183_30-1879.1	30	1879	1849	4	6	0	0.56161	antibacterial	0.8	0.14	0.16	0.21		0	0.06	0.32	0.24	0.18	0.04	0.22	k141_14806183_k141_14806183_1;k141_14806183_k141_14806183_2;k141_14806183_k141_14806183_3;k141_14806183_k141_14806183_4		PF04264;PF12802;PF01047;PF13463;PF09339;PF13470	bin.139
k141_36345123	deepbgc	0.1.0	deepbgc	k141_36345123_905-2453.1	905	2453	1548	1	1	0	0.64009	antibacterial	0.87	0.06	0.17	0.26		0	0.09	0.07	0.33	0.21	0.03	0.32	k141_36345123_k141_36345123_2		PF13196	bin.139
k141_513331	deepbgc	0.1.0	deepbgc	k141_513331_1067-25058.1	1067	25058	23991	21	40	6	0.9057	antibacterial	0.52	0.16	0.23	0.16	Saccharide	0.01	0.02	0.06	0.06	0.05	0.82	0	k141_513331_k141_513331_3;k141_513331_k141_513331_4;k141_513331_k141_513331_5;k141_513331_k141_513331_6;k141_513331_k141_513331_7;k141_513331_k141_513331_8;k141_513331_k141_513331_9;k141_513331_k141_513331_10;k141_513331_k141_513331_11;k141_513331_k141_513331_12;k141_513331_k141_513331_13;k141_513331_k141_513331_14;k141_513331_k141_513331_15;k141_513331_k141_513331_16;k141_513331_k141_513331_17;k…	PF01553;PF00483;PF00535;PF01370;PF00534;PF04321	PF00483;PF12804;PF00082;PF13641;PF12804;PF13712;PF10111;PF00535;PF13641;PF00535;PF10111;PF13632;PF00535;PF10111;PF13641;PF13712;PF13506;PF13632;PF13439;PF13579;PF00534;PF13692;PF13524;PF01370;PF04321;PF16363;PF13460;PF01370;PF04321;PF16363;PF05368;PF00579;PF13632;PF13641;PF01553;PF02604;PF01850;PF04014;PF01280;PF13470	bin.139
k141_513331	deepbgc	0.1.0	deepbgc	k141_513331_26551-27100.1	26551	27100	549	1	1	0	0.59067	antibacterial	0.88	0.06	0.14	0.25		0	0.09	0.07	0.28	0.31	0.03	0.27	k141_513331_k141_513331_26		PF00072	bin.139
k141_14895751	deepbgc	0.1.0	deepbgc	k141_14895751_13187-22293.1	13187	22293	9106	9	29	4	0.72226		0.43	0.39	0.26	0.06		0.02	0.06	0.34	0.24	0.21	0	0.16	k141_14895751_k141_14895751_14;k141_14895751_k141_14895751_15;k141_14895751_k141_14895751_16;k141_14895751_k141_14895751_17;k141_14895751_k141_14895751_18;k141_14895751_k141_14895751_19;k141_14895751_k141_14895751_20;k141_14895751_k141_14895751_21;k141_14895751_k141_14895751_22	PF08242;PF08241;PF00378;PF01039	PF01170;PF13489;PF03602;PF01209;PF05175;PF13847;PF06325;PF08241;PF08242;PF13649;PF09594;PF02230;PF10503;PF11716;PF12867;PF04978;PF07398;PF02036;PF02381;PF04014;PF01850;PF10923;PF13191;PF10236;PF01637;PF13401;PF00378;PF16113;PF01039	bin.139
k141_22219625	deepbgc	0.1.0	deepbgc	k141_22219625_1310-2599.1	1310	2599	1289	2	2	0	0.5873	antibacterial	0.82	0.07	0.17	0.29		0.01	0.09	0.08	0.33	0.21	0.03	0.32	k141_22219625_k141_22219625_4;k141_22219625_k141_22219625_5		PF13340;PF13551	bin.139
k141_29415064	deepbgc	0.1.0	deepbgc	k141_29415064_133-520.1	133	520	387	1	1	1	0.60659	antibacterial	0.76	0.06	0.14	0.28		0	0.07	0.25	0.24	0.21	0.03	0.25	k141_29415064_k141_29415064_1	PF01636	PF01636	bin.139
k141_22281861	deepbgc	0.1.0	deepbgc	k141_22281861_18787-20897.1	18787	20897	2110	2	8	2	0.6213		0.38	0.42	0.18	0.03		0.01	0.01	0.43	0.06	0.25	0	0.24	k141_22281861_k141_22281861_21;k141_22281861_k141_22281861_22	PF08242;PF08241	PF05401;PF13489;PF08242;PF13649;PF08241;PF13847;PF01209;PF03009	bin.139
k141_22324498	deepbgc	0.1.0	deepbgc	k141_22324498_169-1837.1	169	1837	1668	1	2	0	0.53745	antibacterial	0.87	0.06	0.17	0.26	RiPP	0	0.01	0.02	0.04	0.89	0.02	0.04	k141_22324498_k141_22324498_2		PF09286;PF00082	bin.139
k141_22324498	deepbgc	0.1.0	deepbgc	k141_22324498_15844-20686.1	15844	20686	4842	4	10	6	0.59646		0.48	0.15	0.16	0.35		0.04	0.2	0.29	0.26	0.05	0.04	0.15	k141_22324498_k141_22324498_14;k141_22324498_k141_22324498_15;k141_22324498_k141_22324498_16;k141_22324498_k141_22324498_17	PF00202;PF00975;PF00561;PF00171;PF01266;PF01494	PF01266;PF00890;PF01494;PF13450;PF12697;PF12146;PF00561;PF00975;PF00171;PF00202	bin.139
k141_7970788	deepbgc	0.1.0	deepbgc	k141_7970788_716-1709.1	716	1709	993	1	1	0	0.56924	antibacterial	0.87	0.06	0.17	0.26		0	0.09	0.08	0.33	0.21	0.03	0.31	k141_7970788_k141_7970788_2		PF03401	bin.139
k141_29522988	deepbgc	0.1.0	deepbgc	k141_29522988_14728-15364.1	14728	15364	636	1	1	0	0.50406	antibacterial	0.87	0.07	0.17	0.26		0	0.1	0.07	0.33	0.21	0.03	0.31	k141_29522988_k141_29522988_16		PF11716	bin.139
k141_22476317	deepbgc	0.1.0	deepbgc	k141_22476317_224-8668.1	224	8668	8444	8	30	6	0.66492		0.38	0.36	0.19	0.12		0	0.16	0.28	0.35	0.17	0.01	0.08	k141_22476317_k141_22476317_1;k141_22476317_k141_22476317_2;k141_22476317_k141_22476317_3;k141_22476317_k141_22476317_4;k141_22476317_k141_22476317_5;k141_22476317_k141_22476317_6;k141_22476317_k141_22476317_7;k141_22476317_k141_22476317_8	PF08242;PF00975;PF00561;PF08241;PF08659;PF00106	PF11203;PF12846;PF06490;PF00072;PF05283;PF08643;PF00106;PF08659;PF13561;PF13460;PF01209;PF13489;PF13847;PF07021;PF05401;PF13649;PF08241;PF08242;PF02129;PF12146;PF00561;PF00975;PF12697;PF06259;PF12695;PF00756;PF07819;PF08386;PF12697;PF00561	bin.139
k141_36869914	deepbgc	0.1.0	deepbgc	k141_36869914_1923-2172.1	1923	2172	249	1	1	0	0.57636	antibacterial	0.87	0.06	0.17	0.26		0	0.09	0.07	0.33	0.21	0.03	0.32	k141_36869914_k141_36869914_3		PF00872	bin.139
k141_22700837	deepbgc	0.1.0	deepbgc	k141_22700837_1106-9112.1	1106	9112	8006	9	4	0	0.62114	inhibitor	0.23	0.01	0.77	0.11	NRP	0	0.73	0.03	0.15	0.04	0.01	0.09	k141_22700837_k141_22700837_3;k141_22700837_k141_22700837_4;k141_22700837_k141_22700837_5;k141_22700837_k141_22700837_6;k141_22700837_k141_22700837_7;k141_22700837_k141_22700837_8;k141_22700837_k141_22700837_9;k141_22700837_k141_22700837_10;k141_22700837_k141_22700837_11		PF06127;PF01293;PF01063;PF13521	bin.139
k141_8481074	deepbgc	0.1.0	deepbgc	k141_8481074_138-5432.1	138	5432	5294	5	3	0	0.59645	antibacterial	0.87	0.07	0.16	0.26		0.04	0.07	0.08	0.32	0.2	0.03	0.31	k141_8481074_k141_8481074_1;k141_8481074_k141_8481074_2;k141_8481074_k141_8481074_3;k141_8481074_k141_8481074_4;k141_8481074_k141_8481074_5		PF00977;PF06224;PF01850	bin.139
k141_9113475	deepbgc	0.1.0	deepbgc	k141_9113475_1335-2307.1	1335	2307	972	1	1	1	0.50585	antibacterial	0.83	0.05	0.16	0.29		0.05	0.08	0.07	0.3	0.21	0.03	0.31	k141_9113475_k141_9113475_2	PF00248	PF00248	bin.139
k141_30651449	deepbgc	0.1.0	deepbgc	k141_30651449_2-2952.1	2	2952	2950	2	3	0	0.62878	antibacterial	0.87	0.06	0.17	0.26		0	0.06	0.34	0.25	0.13	0.02	0.24	k141_30651449_k141_30651449_1;k141_30651449_k141_30651449_2		PF07730;PF00926;PF00925	bin.139
k141_30651449	deepbgc	0.1.0	deepbgc	k141_30651449_3511-6709.1	3511	6709	3198	1	1	0	0.55974	antibacterial	0.87	0.06	0.17	0.26		0	0.09	0.07	0.33	0.21	0.03	0.32	k141_30651449_k141_30651449_4		PF01345	bin.139
k141_38158176	deepbgc	0.1.0	deepbgc	k141_38158176_2-3296.1	2	3296	3294	4	15	4	0.73958	antibacterial	0.53	0.22	0.24	0.25	Polyketide	0.04	0.07	0.08	0.59	0.02	0.31	0.01	k141_38158176_k141_38158176_1;k141_38158176_k141_38158176_2;k141_38158176_k141_38158176_3;k141_38158176_k141_38158176_4	PF01370;PF02397;PF07993;PF04321	PF13565;PF13551;PF13518;PF06056;PF01527;PF13384;PF03808;PF16363;PF01370;PF07993;PF01073;PF04321;PF13460;PF05368;PF02397	bin.139
k141_38246485	deepbgc	0.1.0	deepbgc	k141_38246485_2-1625.1	2	1625	1623	3	6	2	0.75301	antibacterial	0.81	0.02	0.18	0.08		0.01	0.02	0.02	0.06	0.4	0.02	0.47	k141_38246485_k141_38246485_1;k141_38246485_k141_38246485_2;k141_38246485_k141_38246485_3	PF08659;PF00106	PF11716;PF12867;PF13561;PF00106;PF08659;PF00466	bin.139
k141_2282605	deepbgc	0.1.0	deepbgc	k141_2282605_916-1945.1	916	1945	1029	1	1	0	0.50481	antibacterial	0.87	0.06	0.17	0.26		0	0.09	0.07	0.33	0.21	0.03	0.32	k141_2282605_k141_2282605_2		PF02653	bin.139
k141_16744905	deepbgc	0.1.0	deepbgc	k141_16744905_137-27298.1	137	27298	27161	28	55	7	0.69004		0.45	0.45	0.15	0.13	RiPP	0.03	0.13	0.08	0.14	0.57	0.07	0.01	k141_16744905_k141_16744905_1;k141_16744905_k141_16744905_2;k141_16744905_k141_16744905_3;k141_16744905_k141_16744905_4;k141_16744905_k141_16744905_5;k141_16744905_k141_16744905_6;k141_16744905_k141_16744905_7;k141_16744905_k141_16744905_8;k141_16744905_k141_16744905_9;k141_16744905_k141_16744905_10;k141_16744905_k141_16744905_11;k141_16744905_k141_16744905_12;k141_16744905_k141_16744905_13;k141_…	PF01408;PF00891;PF08241;PF08242;PF02894;PF00107;PF08240	PF12679;PF12698;PF01061;PF12730;PF13304;PF00005;PF13604;PF13191;PF03193;PF13476;PF13555;PF00440;PF04962;PF00294;PF01261;PF02894;PF01408;PF03807;PF03435;PF02776;PF00205;PF02775;PF09863;PF01791;PF13751;PF01609;PF05598;PF09335;PF03988;PF05175;PF00891;PF06325;PF13649;PF08241;PF13489;PF05401;PF13847;PF07021;PF08241;PF08242;PF13649;PF01728;PF01209;PF08240;PF01262;PF00107;PF13602;PF13302;PF03551;PF01569…	bin.139
k141_52659538	deepbgc	0.1.0	deepbgc	k141_52659538_432-2476.1	432	2476	2044	2	4	2	0.64304	inhibitor	0.29	0.05	0.66	0.06	Polyketide	0	0.2	0.06	0.79	0.01	0	0.01	k141_52659538_k141_52659538_2;k141_52659538_k141_52659538_3	PF00107;PF08240	PF13602;PF00107;PF08240;PF02219	bin.139
k141_24036425	deepbgc	0.1.0	deepbgc	k141_24036425_26540-36924.1	26540	36924	10384	11	7	2	0.60568	antibacterial	0.77	0.11	0.07	0.07		0.08	0.01	0.14	0	0.32	0.01	0.45	k141_24036425_k141_24036425_33;k141_24036425_k141_24036425_34;k141_24036425_k141_24036425_35;k141_24036425_k141_24036425_36;k141_24036425_k141_24036425_37;k141_24036425_k141_24036425_38;k141_24036425_k141_24036425_39;k141_24036425_k141_24036425_40;k141_24036425_k141_24036425_41;k141_24036425_k141_24036425_42;k141_24036425_k141_24036425_43	PF00355;PF08241	PF02627;PF00355;PF13806;PF07883;PF01345;PF08241;PF01850	bin.139
k141_52920895	deepbgc	0.1.0	deepbgc	k141_52920895_174-8630.1	174	8630	8456	7	7	0	0.57722	antibacterial	0.59	0.05	0.2	0.17		0	0.09	0.16	0.3	0.23	0.01	0.24	k141_52920895_k141_52920895_1;k141_52920895_k141_52920895_2;k141_52920895_k141_52920895_3;k141_52920895_k141_52920895_4;k141_52920895_k141_52920895_5;k141_52920895_k141_52920895_6;k141_52920895_k141_52920895_7		PF00675;PF05193;PF01996;PF05013;PF00069;PF00208;PF02812	bin.139
k141_24589143	deepbgc	0.1.0	deepbgc	k141_24589143_1219-5670.1	1219	5670	4451	4	6	0	0.69136	antibacterial	0.88	0.06	0.18	0.25	RiPP	0	0.01	0.03	0.05	0.87	0.02	0.04	k141_24589143_k141_24589143_3;k141_24589143_k141_24589143_4;k141_24589143_k141_24589143_5;k141_24589143_k141_24589143_6		PF14158;PF03575;PF00753;PF12706;PF00082;PF09286	bin.139
k141_31724237	deepbgc	0.1.0	deepbgc	k141_31724237_951-4284.1	951	4284	3333	4	2	0	0.58274	antibacterial	0.81	0.05	0.16	0.23		0	0.07	0.26	0.27	0.18	0.01	0.25	k141_31724237_k141_31724237_2;k141_31724237_k141_31724237_3;k141_31724237_k141_31724237_4;k141_31724237_k141_31724237_5		PF01909;PF13302	bin.139
k141_39147197	deepbgc	0.1.0	deepbgc	k141_39147197_1-2941.1	1	2941	2940	4	9	1	0.62278		0.33	0.03	0.25	0.16		0	0.07	0.21	0.22	0.3	0.03	0.22	k141_39147197_k141_39147197_1;k141_39147197_k141_39147197_2;k141_39147197_k141_39147197_3;k141_39147197_k141_39147197_4	PF01636	PF00069;PF07714;PF16697;PF00498;PF16697;PF00498;PF07714;PF00069;PF01636	bin.139
k141_10444217	deepbgc	0.1.0	deepbgc	k141_10444217_1-160.1	1	160	159	1	1	0	0.63797	antibacterial	0.87	0.06	0.16	0.26		0	0.09	0.07	0.33	0.21	0.03	0.32	k141_10444217_k141_10444217_1		PF07592	bin.139
k141_39590381	deepbgc	0.1.0	deepbgc	k141_39590381_1514-4823.1	1514	4823	3309	3	5	0	0.64203	antibacterial	0.84	0.08	0.18	0.26		0.05	0.06	0.06	0.45	0.15	0.01	0.25	k141_39590381_k141_39590381_3;k141_39590381_k141_39590381_4;k141_39590381_k141_39590381_5		PF00120;PF03951;PF07859;PF00135;PF13521	bin.139
k141_32283542	deepbgc	0.1.0	deepbgc	k141_32283542_0-4417.1	0	4417	4417	6	8	1	0.54629	antibacterial	0.86	0.05	0.27	0.23	Saccharide	0	0.02	0.01	0.03	0.01	0.9	0.03	k141_32283542_k141_32283542_1;k141_32283542_k141_32283542_2;k141_32283542_k141_32283542_3;k141_32283542_k141_32283542_4;k141_32283542_k141_32283542_5;k141_32283542_k141_32283542_6	PF00535	PF03808;PF13641;PF00535;PF10111;PF13704;PF01641;PF03226;PF01522	bin.139
k141_25216062	deepbgc	0.1.0	deepbgc	k141_25216062_983-3800.1	983	3800	2817	3	5	4	0.52211	antibacterial	0.91	0.05	0.09	0.2		0.01	0.09	0.08	0.4	0.22	0.03	0.27	k141_25216062_k141_25216062_2;k141_25216062_k141_25216062_3;k141_25216062_k141_25216062_4	PF02770;PF02771;PF00441;PF08028	PF00441;PF08028;PF02770;PF02771;PF03738	bin.139
k141_3660114	deepbgc	0.1.0	deepbgc	k141_3660114_399-9266.1	399	9266	8867	9	17	3	0.81927		0.33	0.31	0.35	0.02		0.04	0.22	0.41	0.06	0.14	0.06	0.11	k141_3660114_k141_3660114_2;k141_3660114_k141_3660114_3;k141_3660114_k141_3660114_4;k141_3660114_k141_3660114_5;k141_3660114_k141_3660114_6;k141_3660114_k141_3660114_7;k141_3660114_k141_3660114_8;k141_3660114_k141_3660114_9;k141_3660114_k141_3660114_10	PF08242;PF08241;PF00155	PF13489;PF03848;PF13847;PF01209;PF08241;PF08242;PF13649;PF09335;PF02347;PF02347;PF00155;PF00266;PF01212;PF00156;PF03352;PF01987;PF12810	bin.139
k141_32549535	deepbgc	0.1.0	deepbgc	k141_32549535_1336-8585.1	1336	8585	7249	8	9	0	0.72793	antibacterial	0.53	0.09	0.3	0.12		0	0.06	0.07	0.22	0.48	0.01	0.2	k141_32549535_k141_32549535_2;k141_32549535_k141_32549535_3;k141_32549535_k141_32549535_4;k141_32549535_k141_32549535_5;k141_32549535_k141_32549535_6;k141_32549535_k141_32549535_7;k141_32549535_k141_32549535_8;k141_32549535_k141_32549535_9		PF12158;PF12679;PF12698;PF01061;PF12730;PF13732;PF06167;PF03109;PF09995	bin.139
k141_32814154	deepbgc	0.1.0	deepbgc	k141_32814154_1330-3201.1	1330	3201	1871	2	4	0	0.70522	antibacterial	0.69	0.07	0.15	0.34	Polyketide	0.01	0	0.24	0.71	0	0.03	0.04	k141_32814154_k141_32814154_3;k141_32814154_k141_32814154_4		PF05977;PF07690;PF13347;PF12840	bin.139
k141_11499175	deepbgc	0.1.0	deepbgc	k141_11499175_0-9514.1	0	9514	9514	6	10	3	0.71619	antibacterial	0.81	0.06	0.19	0.26		0	0.09	0.17	0.31	0.19	0.03	0.27	k141_11499175_k141_11499175_1;k141_11499175_k141_11499175_2;k141_11499175_k141_11499175_3;k141_11499175_k141_11499175_4;k141_11499175_k141_11499175_5;k141_11499175_k141_11499175_6	PF01039;PF00903;PF01757	PF01345;PF02036;PF00903;PF13468;PF13669;PF01642;PF06368;PF01039;PF06833;PF01757	bin.139
k141_47773521	deepbgc	0.1.0	deepbgc	k141_47773521_0-1071.1	0	1071	1071	1	1	0	0.57088	antibacterial	0.8	0.04	0.16	0.46	Polyketide	0	0	0.01	0.92	0.01	0.01	0.05	k141_47773521_k141_47773521_1		PF07690	bin.139
k141_47976108	deepbgc	0.1.0	deepbgc	k141_47976108_1969-2995.1	1969	2995	1026	1	1	0	0.56684	antibacterial	0.87	0.06	0.17	0.26		0	0.09	0.07	0.33	0.21	0.03	0.32	k141_47976108_k141_47976108_2		PF08006	bin.139
k141_11946290	deepbgc	0.1.0	deepbgc	k141_11946290_3985-5149.1	3985	5149	1164	1	3	3	0.53244	antibacterial	0.6	0.05	0.2	0.33	Polyketide	0	0.39	0.12	0.67	0.06	0.01	0.09	k141_11946290_k141_11946290_4	PF00109;PF00108;PF02803	PF00108;PF00109;PF02803	bin.139
k141_41031743	deepbgc	0.1.0	deepbgc	k141_41031743_1522-11930.1	1522	11930	10408	11	29	3	0.88862	cytotoxic	0.26	0.54	0.21	0.06		0.04	0.03	0.35	0.11	0.18	0.08	0.29	k141_41031743_k141_41031743_4;k141_41031743_k141_41031743_5;k141_41031743_k141_41031743_6;k141_41031743_k141_41031743_7;k141_41031743_k141_41031743_8;k141_41031743_k141_41031743_9;k141_41031743_k141_41031743_10;k141_41031743_k141_41031743_11;k141_41031743_k141_41031743_12;k141_41031743_k141_41031743_13;k141_41031743_k141_41031743_14	PF08242;PF08241;PF00891	PF02353;PF00891;PF08003;PF01135;PF05175;PF13489;PF06325;PF12847;PF13847;PF13649;PF08241;PF08242;PF00487;PF03976;PF13489;PF13649;PF08241;PF13847;PF08242;PF01209;PF05148;PF00929;PF06224;PF06202;PF17389;PF12899;PF07811;PF07811;PF13400	bin.139
k141_4895072	deepbgc	0.1.0	deepbgc	k141_4895072_385-6268.1	385	6268	5883	6	5	0	0.66074	antibacterial	0.86	0.08	0.17	0.26		0	0.09	0.07	0.33	0.21	0.03	0.32	k141_4895072_k141_4895072_3;k141_4895072_k141_4895072_4;k141_4895072_k141_4895072_5;k141_4895072_k141_4895072_6;k141_4895072_k141_4895072_7;k141_4895072_k141_4895072_8		PF00080;PF00795;PF00118;PF00960;PF10103	bin.139
k141_26694956	deepbgc	0.1.0	deepbgc	k141_26694956_9309-25508.1	9309	25508	16199	15	31	2	0.68457	antibacterial	0.58	0.13	0.27	0.08	Other	0.03	0.07	0.53	0.07	0.21	0.01	0.11	k141_26694956_k141_26694956_14;k141_26694956_k141_26694956_15;k141_26694956_k141_26694956_16;k141_26694956_k141_26694956_17;k141_26694956_k141_26694956_18;k141_26694956_k141_26694956_19;k141_26694956_k141_26694956_20;k141_26694956_k141_26694956_21;k141_26694956_k141_26694956_22;k141_26694956_k141_26694956_23;k141_26694956_k141_26694956_24;k141_26694956_k141_26694956_25;k141_26694956_k141_26694956…	PF00155;PF00903	PF12385;PF13529;PF01037;PF12840;PF13412;PF09339;PF12802;PF01978;PF08279;PF13518;PF13404;PF14696;PF13669;PF00903;PF00478;PF04131;PF01070;PF00218;PF01645;PF05690;PF13248;PF04280;PF07883;PF04209;PF00155;PF01557;PF12867;PF13191;PF07719;PF13424;PF13432	bin.139
k141_5107273	deepbgc	0.1.0	deepbgc	k141_5107273_751-1714.1	751	1714	963	1	3	1	0.56526	antibacterial	0.64	0.14	0.11	0.14		0	0.03	0.15	0.19	0.36	0	0.26	k141_5107273_k141_5107273_2	PF08241	PF01170;PF08241;PF13649	bin.139
k141_5107273	deepbgc	0.1.0	deepbgc	k141_5107273_2961-4158.1	2961	4158	1197	1	1	1	0.52671	antibacterial	0.85	0.06	0.2	0.27		0	0.01	0.5	0.02	0.02	0	0.45	k141_5107273_k141_5107273_5	PF00202	PF00202	bin.139
k141_33978600	deepbgc	0.1.0	deepbgc	k141_33978600_0-2073.1	0	2073	2073	3	3	0	0.68125	antibacterial	0.8	0.04	0.16	0.46	Polyketide	0	0	0.01	0.91	0.02	0.01	0.05	k141_33978600_k141_33978600_1;k141_33978600_k141_33978600_2;k141_33978600_k141_33978600_3		PF08352;PF07690;PF07729	bin.139
k141_5149186	deepbgc	0.1.0	deepbgc	k141_5149186_564-1443.1	564	1443	879	1	3	1	0.62673	antibacterial	0.7	0.05	0.11	0.35	NRP	0	0.54	0.11	0.2	0.07	0.02	0.07	k141_5149186_k141_5149186_2	PF00561	PF12146;PF00561;PF12697	bin.139
k141_41510906	deepbgc	0.1.0	deepbgc	k141_41510906_5755-6625.1	5755	6625	870	1	1	0	0.52171	antibacterial	0.87	0.06	0.17	0.26		0	0.09	0.12	0.32	0.19	0.04	0.3	k141_41510906_k141_41510906_7		PF13419	bin.139
k141_48821830	deepbgc	0.1.0	deepbgc	k141_48821830_0-315.1	0	315	315	1	1	0	0.56155	antibacterial	0.87	0.06	0.17	0.26		0	0.09	0.07	0.33	0.21	0.03	0.32	k141_48821830_k141_48821830_1		PF13779	bin.139
k141_49292633	deepbgc	0.1.0	deepbgc	k141_49292633_1960-2374.1	1960	2374	414	1	2	0	0.50272	antibacterial	0.87	0.06	0.17	0.26		0	0.09	0.07	0.33	0.21	0.03	0.32	k141_49292633_k141_49292633_4		PF10824;PF06013	bin.139
k141_20561384	deepbgc	0.1.0	deepbgc	k141_20561384_17349-17856.1	17349	17856	507	1	1	0	0.60485	antibacterial	0.87	0.06	0.17	0.26		0	0.09	0.07	0.33	0.21	0.03	0.32	k141_20561384_k141_20561384_20		PF04075	bin.139
k141_6464568	deepbgc	0.1.0	deepbgc	k141_6464568_1257-2383.1	1257	2383	1126	2	7	0	0.55663	antibacterial	0.75	0.08	0.08	0.19		0	0.07	0.06	0.35	0.34	0.01	0.21	k141_6464568_k141_6464568_4;k141_6464568_k141_6464568_5		PF00072;PF07638;PF12645;PF04542;PF08281;PF04545;PF00196	bin.139
k141_21758177	deepbgc	0.1.0	deepbgc	k141_21758177_2121-11656.1	2121	11656	9535	12	21	6	0.75895		0.37	0.27	0.33	0.06		0.05	0.02	0.36	0.17	0.19	0.02	0.21	k141_21758177_k141_21758177_3;k141_21758177_k141_21758177_4;k141_21758177_k141_21758177_5;k141_21758177_k141_21758177_6;k141_21758177_k141_21758177_7;k141_21758177_k141_21758177_8;k141_21758177_k141_21758177_9;k141_21758177_k141_21758177_10;k141_21758177_k141_21758177_11;k141_21758177_k141_21758177_12;k141_21758177_k141_21758177_13;k141_21758177_k141_21758177_14	PF00583;PF01636;PF08242;PF08241;PF01039;PF03364	PF00583;PF14542;PF13673;PF08002;PF13649;PF08242;PF08241;PF13847;PF13489;PF01263;PF01636;PF10604;PF03364;PF01144;PF01144;PF13336;PF15617;PF03328;PF01575;PF07871;PF01039	bin.14
k141_14634884	deepbgc	0.1.0	deepbgc	k141_14634884_269-12121.1	269	12121	11852	15	31	11	0.87554	cytotoxic	0.32	0.5	0.23	0.14	Polyketide	0	0.15	0.09	0.74	0.01	0.09	0.03	k141_14634884_k141_14634884_2;k141_14634884_k141_14634884_3;k141_14634884_k141_14634884_4;k141_14634884_k141_14634884_5;k141_14634884_k141_14634884_6;k141_14634884_k141_14634884_7;k141_14634884_k141_14634884_8;k141_14634884_k141_14634884_9;k141_14634884_k141_14634884_10;k141_14634884_k141_14634884_11;k141_14634884_k141_14634884_12;k141_14634884_k141_14634884_13;k141_14634884_k141_14634884_14;k141…	PF02801;PF00583;PF00698;PF00108;PF00106;PF00109;PF00535;PF08242;PF08241;PF08659;PF01370	PF13378;PF02746;PF00698;PF00106;PF08659;PF01370;PF13561;PF00550;PF14573;PF00109;PF00108;PF02801;PF00697;PF01571;PF13527;PF00583;PF13673;PF13508;PF08445;PF01988;PF01575;PF01209;PF13489;PF13847;PF13649;PF08241;PF08242;PF00425;PF00535;PF13641;PF03706	bin.14
k141_14765563	deepbgc	0.1.0	deepbgc	k141_14765563_1-10706.1	1	10706	10705	12	24	3	0.94161	antibacterial	0.72	0.09	0.26	0.2	Saccharide	0	0.01	0.07	0	0	0.92	0	k141_14765563_k141_14765563_1;k141_14765563_k141_14765563_2;k141_14765563_k141_14765563_3;k141_14765563_k141_14765563_4;k141_14765563_k141_14765563_5;k141_14765563_k141_14765563_6;k141_14765563_k141_14765563_7;k141_14765563_k141_14765563_8;k141_14765563_k141_14765563_9;k141_14765563_k141_14765563_10;k141_14765563_k141_14765563_11;k141_14765563_k141_14765563_12	PF00534;PF00535;PF00483	PF00535;PF13641;PF10111;PF00877;PF14529;PF03372;PF00483;PF12804;PF00132;PF01996;PF01933;PF00144;PF13439;PF13692;PF00534;PF13439;PF13579;PF00534;PF13692;PF13439;PF13579;PF00534;PF13692;PF13524	bin.14
k141_21953275	deepbgc	0.1.0	deepbgc	k141_21953275_0-981.1	0	981	981	1	4	0	0.53269	antibacterial	0.88	0.05	0.15	0.25		0	0.09	0.13	0.28	0.23	0.03	0.27	k141_21953275_k141_21953275_1		PF00389;PF02826;PF03446;PF07991	bin.14
k141_21953275	deepbgc	0.1.0	deepbgc	k141_21953275_2257-7709.1	2257	7709	5452	5	12	2	0.61927	antibacterial	0.54	0.15	0.32	0.26	Polyketide	0.03	0.2	0.07	0.72	0.03	0.04	0.02	k141_21953275_k141_21953275_3;k141_21953275_k141_21953275_4;k141_21953275_k141_21953275_5;k141_21953275_k141_21953275_6;k141_21953275_k141_21953275_7	PF07993;PF01370	PF00266;PF05368;PF01370;PF01073;PF16363;PF07993;PF13460;PF11066;PF00528;PF12911;PF00528;PF04952	bin.14
k141_29397887	deepbgc	0.1.0	deepbgc	k141_29397887_1106-1298.1	1106	1298	192	1	3	0	0.54039	antibacterial	0.84	0.06	0.19	0.26		0.01	0.08	0.06	0.41	0.16	0.03	0.31	k141_29397887_k141_29397887_2		PF06902;PF13459;PF13370	bin.14
k141_29402973	deepbgc	0.1.0	deepbgc	k141_29402973_148-4593.1	148	4593	4445	4	5	1	0.70575	antibacterial	0.8	0.06	0.21	0.29		0	0.05	0.49	0.16	0.1	0.05	0.19	k141_29402973_k141_29402973_2;k141_29402973_k141_29402973_3;k141_29402973_k141_29402973_4;k141_29402973_k141_29402973_5	PF00171	PF00132;PF14602;PF05610;PF00171;PF00486	bin.14
k141_22261432	deepbgc	0.1.0	deepbgc	k141_22261432_2-10076.1	2	10076	10074	12	16	3	0.76533	antibacterial	0.51	0.21	0.29	0.17	Saccharide	0	0.07	0.09	0.08	0	0.75	0.01	k141_22261432_k141_22261432_1;k141_22261432_k141_22261432_2;k141_22261432_k141_22261432_3;k141_22261432_k141_22261432_4;k141_22261432_k141_22261432_5;k141_22261432_k141_22261432_6;k141_22261432_k141_22261432_7;k141_22261432_k141_22261432_8;k141_22261432_k141_22261432_9;k141_22261432_k141_22261432_10;k141_22261432_k141_22261432_11;k141_22261432_k141_22261432_12	PF00155;PF03364;PF00534	PF02867;PF00317;PF08471;PF01177;PF00155;PF00296;PF00480;PF01869;PF10604;PF03364;PF13524;PF00534;PF13692;PF13439;PF13579;PF03703	bin.14
k141_15075359	deepbgc	0.1.0	deepbgc	k141_15075359_0-4083.1	0	4083	4083	3	16	3	0.61222		0.22	0.37	0.16	0.06	Terpene	0.02	0.01	0.18	0.09	0.03	0.49	0.68	k141_15075359_k141_15075359_1;k141_15075359_k141_15075359_2;k141_15075359_k141_15075359_3	PF01593;PF01494;PF01266	PF01645;PF01493;PF14691;PF01262;PF07992;PF01946;PF00070;PF03486;PF01266;PF12831;PF00890;PF01494;PF13450;PF13738;PF01593;PF00440	bin.14
k141_51145979	deepbgc	0.1.0	deepbgc	k141_51145979_2172-3366.1	2172	3366	1194	1	8	2	0.51916	antibacterial	0.51	0.31	0.18	0.23		0.05	0	0.27	0.28	0.07	0.15	0.33	k141_51145979_k141_51145979_4	PF04820;PF01266	PF07992;PF04820;PF01266;PF00070;PF00890;PF05834;PF13738;PF13450	bin.14
k141_918512	deepbgc	0.1.0	deepbgc	k141_918512_1-6057.1	1	6057	6056	8	9	0	0.7245	antibacterial	0.83	0.08	0.18	0.27		0	0.07	0.06	0.44	0.17	0.03	0.28	k141_918512_k141_918512_1;k141_918512_k141_918512_2;k141_918512_k141_918512_3;k141_918512_k141_918512_4;k141_918512_k141_918512_5;k141_918512_k141_918512_6;k141_918512_k141_918512_7;k141_918512_k141_918512_8		PF10006;PF00115;PF10006;PF01883;PF04343;PF08267;PF01717;PF13459;PF13370	bin.14
k141_921091	deepbgc	0.1.0	deepbgc	k141_921091_1-2553.1	1	2553	2552	4	5	1	0.71424	antibacterial	0.85	0.04	0.15	0.2		0	0.03	0.26	0.14	0.41	0	0.17	k141_921091_k141_921091_1;k141_921091_k141_921091_2;k141_921091_k141_921091_3;k141_921091_k141_921091_4	PF04055	PF01066;PF04055;PF13490;PF04545;PF08281	bin.14
k141_8231261	deepbgc	0.1.0	deepbgc	k141_8231261_204-8290.1	204	8290	8086	8	23	7	0.74136	antibacterial	0.53	0.18	0.27	0.15		0.01	0.03	0.31	0.27	0.02	0.45	0	k141_8231261_k141_8231261_2;k141_8231261_k141_8231261_3;k141_8231261_k141_8231261_4;k141_8231261_k141_8231261_5;k141_8231261_k141_8231261_6;k141_8231261_k141_8231261_7;k141_8231261_k141_8231261_8;k141_8231261_k141_8231261_9	PF00702;PF00908;PF04321;PF02719;PF00483;PF07993;PF01370	PF01791;PF00908;PF16363;PF02719;PF01370;PF01073;PF04321;PF07993;PF13460;PF03435;PF05368;PF00483;PF12804;PF02632;PF05195;PF00557;PF08282;PF05116;PF00702;PF12710;PF13740;PF05977;PF07690	bin.14
k141_22608821	deepbgc	0.1.0	deepbgc	k141_22608821_0-1379.1	0	1379	1379	2	11	2	0.6554		0.37	0.42	0.21	0.04		0.05	0.04	0.35	0.05	0.32	0	0.19	k141_22608821_k141_22608821_1;k141_22608821_k141_22608821_2	PF08242;PF08241	PF10294;PF03602;PF05175;PF06325;PF01209;PF13847;PF13649;PF08242;PF08241;PF01170;PF01300	bin.14
k141_22608821	deepbgc	0.1.0	deepbgc	k141_22608821_1853-2744.1	1853	2744	891	1	2	0	0.57553	antibacterial	0.59	0.03	0.39	0.18		0	0.36	0.12	0.4	0.13	0.01	0.17	k141_22608821_k141_22608821_4		PF00464;PF01212	bin.14
k141_22628186	deepbgc	0.1.0	deepbgc	k141_22628186_2-2644.1	2	2644	2642	2	3	0	0.51775	antibacterial	0.86	0.07	0.18	0.26		0	0.09	0.09	0.32	0.21	0.02	0.31	k141_22628186_k141_22628186_1;k141_22628186_k141_22628186_2		PF00905;PF07228;PF13672	bin.14
k141_22628186	deepbgc	0.1.0	deepbgc	k141_22628186_3086-3767.1	3086	3767	681	1	3	0	0.51752	antibacterial	0.87	0.06	0.17	0.26		0	0.09	0.07	0.33	0.21	0.03	0.32	k141_22628186_k141_22628186_4		PF16697;PF00498;PF12401	bin.14
k141_15529815	deepbgc	0.1.0	deepbgc	k141_15529815_10321-11662.1	10321	11662	1341	1	11	3	0.51587		0.26	0.42	0.15	0.05	Polyketide	0.04	0	0.02	0.83	0.05	0.03	0.09	k141_15529815_k141_15529815_12	PF04820;PF01494;PF01266	PF01946;PF01494;PF03486;PF07992;PF04820;PF01266;PF12831;PF00890;PF01134;PF13738;PF13450	bin.14
k141_15529815	deepbgc	0.1.0	deepbgc	k141_15529815_13729-20485.1	13729	20485	6756	7	4	2	0.60772	antibacterial	0.81	0.06	0.2	0.31	Other	0	0.03	0.53	0.01	0.01	0	0.42	k141_15529815_k141_15529815_15;k141_15529815_k141_15529815_16;k141_15529815_k141_15529815_17;k141_15529815_k141_15529815_18;k141_15529815_k141_15529815_19;k141_15529815_k141_15529815_20;k141_15529815_k141_15529815_21	PF00171;PF00202	PF00202;PF00490;PF00171;PF02602	bin.14
k141_1226786	deepbgc	0.1.0	deepbgc	k141_1226786_8080-14352.1	8080	14352	6272	8	22	3	0.70574		0.29	0.47	0.23	0.07	Saccharide	0.04	0.01	0.12	0.05	0.03	0.62	0.14	k141_1226786_k141_1226786_9;k141_1226786_k141_1226786_10;k141_1226786_k141_1226786_11;k141_1226786_k141_1226786_12;k141_1226786_k141_1226786_13;k141_1226786_k141_1226786_14;k141_1226786_k141_1226786_15;k141_1226786_k141_1226786_16	PF00534;PF08242;PF08241	PF13578;PF13249;PF13489;PF13847;PF02353;PF01209;PF08241;PF08242;PF13649;PF05175;PF13524;PF00534;PF13692;PF13439;PF13579;PF05977;PF07690;PF13463;PF01047;PF12802;PF01106;PF02627	bin.14
k141_29971442	deepbgc	0.1.0	deepbgc	k141_29971442_157-5525.1	157	5525	5368	7	19	2	0.78136	antibacterial	0.84	0.06	0.04	0.07		0.02	0.13	0.3	0.46	0.07	0	0.06	k141_29971442_k141_29971442_2;k141_29971442_k141_29971442_3;k141_29971442_k141_29971442_4;k141_29971442_k141_29971442_5;k141_29971442_k141_29971442_6;k141_29971442_k141_29971442_7;k141_29971442_k141_29971442_8	PF00378;PF00501	PF00501;PF13193;PF00378;PF16113;PF00392;PF13545;PF01047;PF02082;PF12802;PF07729;PF13292;PF00456;PF00676;PF02775;PF06626;PF02779;PF02780;PF17147;PF07592	bin.14
k141_30005550	deepbgc	0.1.0	deepbgc	k141_30005550_0-639.1	0	639	639	1	1	0	0.51506	antibacterial	0.87	0.07	0.17	0.26		0	0.09	0.07	0.32	0.22	0.03	0.32	k141_30005550_k141_30005550_1		PF03176	bin.14
k141_8537143	deepbgc	0.1.0	deepbgc	k141_8537143_746-1394.1	746	1394	648	1	2	0	0.67193	antibacterial	0.63	0.08	0.14	0.19		0	0.05	0.39	0.19	0.17	0.02	0.21	k141_8537143_k141_8537143_1		PF00440;PF02909	bin.14
k141_15819492	deepbgc	0.1.0	deepbgc	k141_15819492_2-4021.1	2	4021	4019	5	10	1	0.70037	antibacterial	0.77	0.06	0.18	0.22		0	0.01	0.44	0.1	0.09	0	0.36	k141_15819492_k141_15819492_1;k141_15819492_k141_15819492_2;k141_15819492_k141_15819492_3;k141_15819492_k141_15819492_4;k141_15819492_k141_15819492_5	PF00202	PF05726;PF00190;PF02678;PF03988;PF00202;PF04542;PF08281;PF07638;PF04545;PF13490	bin.14
k141_30171928	deepbgc	0.1.0	deepbgc	k141_30171928_123-12065.1	123	12065	11942	8	13	2	0.66891	antibacterial	0.65	0.1	0.28	0.2		0.02	0.04	0.17	0.3	0.07	0.07	0.42	k141_30171928_k141_30171928_1;k141_30171928_k141_30171928_2;k141_30171928_k141_30171928_3;k141_30171928_k141_30171928_4;k141_30171928_k141_30171928_5;k141_30171928_k141_30171928_6;k141_30171928_k141_30171928_7;k141_30171928_k141_30171928_8	PF01593;PF01266	PF13538;PF13245;PF09848;PF00580;PF01208;PF00762;PF01266;PF13450;PF01593;PF03767;PF09924;PF02659;PF15055	bin.14
k141_30210424	deepbgc	0.1.0	deepbgc	k141_30210424_0-2884.1	0	2884	2884	3	11	2	0.67247		0.49	0.12	0.44	0.26		0.01	0	0.43	0.24	0.03	0.15	0.28	k141_30210424_k141_30210424_1;k141_30210424_k141_30210424_2;k141_30210424_k141_30210424_3	PF00202;PF01266	PF13412;PF13404;PF08279;PF12802;PF13518;PF01037;PF00202;PF01946;PF01266;PF05834;PF13450	bin.14
k141_8731407	deepbgc	0.1.0	deepbgc	k141_8731407_2-18720.1	2	18720	18718	18	37	6	0.88712		0.37	0.17	0.21	0.23		0.02	0.47	0.19	0.3	0.03	0	0.03	k141_8731407_k141_8731407_1;k141_8731407_k141_8731407_2;k141_8731407_k141_8731407_3;k141_8731407_k141_8731407_4;k141_8731407_k141_8731407_5;k141_8731407_k141_8731407_6;k141_8731407_k141_8731407_7;k141_8731407_k141_8731407_8;k141_8731407_k141_8731407_9;k141_8731407_k141_8731407_10;k141_8731407_k141_8731407_11;k141_8731407_k141_8731407_12;k141_8731407_k141_8731407_13;k141_8731407_k141_8731407_14;k1…	PF00561;PF00501;PF00171;PF00107;PF08240;PF00975	PF04120;PF10101;PF06737;PF14016;PF13602;PF00107;PF01262;PF02826;PF08240;PF12146;PF00561;PF12697;PF00975;PF07859;PF03096;PF12695;PF04188;PF13231;PF15971;PF09594;PF03460;PF01077;PF00590;PF13241;PF14824;PF00083;PF07690;PF13347;PF03405;PF00501;PF13193;PF00293;PF00171;PF05893;PF13622;PF00472;PF01975	bin.14
k141_8797254	deepbgc	0.1.0	deepbgc	k141_8797254_1-4451.1	1	4451	4450	4	5	1	0.87035	antibacterial	0.92	0.04	0.04	0.04	Polyketide-Terpene	0.01	0	0.13	0.56	0	0	0.7	k141_8797254_k141_8797254_1;k141_8797254_k141_8797254_2;k141_8797254_k141_8797254_3;k141_8797254_k141_8797254_4	PF00067	PF00117;PF07722;PF00067;PF00120;PF01557	bin.14
k141_23218854	deepbgc	0.1.0	deepbgc	k141_23218854_1-1348.1	1	1348	1347	1	1	0	0.55958	antibacterial	0.87	0.06	0.17	0.26		0	0.09	0.07	0.33	0.21	0.03	0.32	k141_23218854_k141_23218854_1		PF01458	bin.14
k141_30416009	deepbgc	0.1.0	deepbgc	k141_30416009_2-764.1	2	764	762	1	1	0	0.53781	antibacterial	0.87	0.06	0.17	0.26		0	0.09	0.07	0.33	0.21	0.03	0.32	k141_30416009_k141_30416009_1		PF01297	bin.14
k141_52315487	deepbgc	0.1.0	deepbgc	k141_52315487_299-1676.1	299	1676	1377	2	6	0	0.51958	antibacterial	0.8	0.13	0.17	0.22		0	0.05	0.39	0.25	0.18	0.03	0.15	k141_52315487_k141_52315487_1;k141_52315487_k141_52315487_2		PF02900;PF12802;PF13463;PF01047;PF13412;PF01022	bin.14
k141_45311037	deepbgc	0.1.0	deepbgc	k141_45311037_3420-4038.1	3420	4038	618	1	2	0	0.54192	antibacterial	0.86	0.06	0.18	0.26		0	0.09	0.07	0.33	0.21	0.03	0.32	k141_45311037_k141_45311037_4		PF12900;PF04299	bin.14
k141_45311037	deepbgc	0.1.0	deepbgc	k141_45311037_5834-6479.1	5834	6479	645	1	1	0	0.58299	antibacterial	0.85	0.08	0.17	0.27		0	0.11	0.07	0.34	0.2	0.03	0.31	k141_45311037_k141_45311037_6		PF00296	bin.14
k141_38150086	deepbgc	0.1.0	deepbgc	k141_38150086_26144-26435.1	26144	26435	291	1	1	0	0.51198	antibacterial	0.87	0.06	0.17	0.26		0	0.09	0.07	0.33	0.21	0.03	0.32	k141_38150086_k141_38150086_29		PF06781	bin.14
k141_52467156	deepbgc	0.1.0	deepbgc	k141_52467156_0-5524.1	0	5524	5524	5	5	3	0.60848	antibacterial	0.8	0.07	0.2	0.31		0	0.03	0.48	0.02	0.04	0	0.43	k141_52467156_k141_52467156_1;k141_52467156_k141_52467156_2;k141_52467156_k141_52467156_3;k141_52467156_k141_52467156_4;k141_52467156_k141_52467156_5	PF02674;PF00171;PF00202	PF00202;PF13365;PF02674;PF00171;PF10708	bin.14
k141_23929512	deepbgc	0.1.0	deepbgc	k141_23929512_0-8896.1	0	8896	8896	8	14	3	0.72839	antibacterial	0.54	0.04	0.2	0.11		0.02	0.04	0.14	0.16	0.29	0.01	0.34	k141_23929512_k141_23929512_1;k141_23929512_k141_23929512_2;k141_23929512_k141_23929512_3;k141_23929512_k141_23929512_4;k141_23929512_k141_23929512_5;k141_23929512_k141_23929512_6;k141_23929512_k141_23929512_7;k141_23929512_k141_23929512_8	PF00106;PF01636;PF08659	PF02826;PF00106;PF08659;PF13561;PF14224;PF03109;PF01163;PF00069;PF01636;PF00999;PF07690;PF00392;PF07729;PF02653	bin.14
k141_23999625	deepbgc	0.1.0	deepbgc	k141_23999625_1-4488.1	1	4488	4487	4	9	2	0.5676	antibacterial-antifungal	0.65	0.06	0.17	0.5	Polyketide	0.03	0.01	0.11	0.77	0.04	0	0.04	k141_23999625_k141_23999625_1;k141_23999625_k141_23999625_2;k141_23999625_k141_23999625_3;k141_23999625_k141_23999625_4	PF01039;PF00378	PF01039;PF00378;PF06833;PF07690;PF00083;PF00440;PF13305;PF07859;PF00135	bin.14
k141_53003653	deepbgc	0.1.0	deepbgc	k141_53003653_1-1402.1	1	1402	1401	1	1	1	0.55902	antibacterial	0.83	0.06	0.17	0.3		0	0.11	0.08	0.32	0.2	0.03	0.31	k141_53003653_k141_53003653_1	PF00171	PF00171	bin.14
k141_24462683	deepbgc	0.1.0	deepbgc	k141_24462683_0-5802.1	0	5802	5802	5	11	0	0.67297	inhibitor	0.37	0.13	0.52	0.15		0.09	0.1	0.2	0.21	0.44	0.01	0	k141_24462683_k141_24462683_1;k141_24462683_k141_24462683_2;k141_24462683_k141_24462683_3;k141_24462683_k141_24462683_4;k141_24462683_k141_24462683_5		PF07690;PF12832;PF06609;PF00083;PF00005;PF13304;PF12848;PF05783;PF03301;PF00266;PF00551	bin.14
k141_17273688	deepbgc	0.1.0	deepbgc	k141_17273688_1-6250.1	1	6250	6249	9	8	0	0.57663	antibacterial	0.87	0.06	0.17	0.26		0	0.08	0.14	0.32	0.18	0.03	0.29	k141_17273688_k141_17273688_1;k141_17273688_k141_17273688_2;k141_17273688_k141_17273688_3;k141_17273688_k141_17273688_4;k141_17273688_k141_17273688_5;k141_17273688_k141_17273688_6;k141_17273688_k141_17273688_7;k141_17273688_k141_17273688_8;k141_17273688_k141_17273688_9		PF02628;PF00033;PF13631;PF01425;PF03575;PF11143;PF09678;PF10009	bin.14
k141_24672348	deepbgc	0.1.0	deepbgc	k141_24672348_1-2983.1	1	2983	2982	3	5	0	0.54556	inhibitor	0.37	0.05	0.57	0.14	Polyketide	0	0.1	0.01	0.54	0.11	0	0.24	k141_24672348_k141_24672348_1;k141_24672348_k141_24672348_2;k141_24672348_k141_24672348_3		PF01012;PF01012;PF00766;PF07690;PF06609	bin.14
k141_24747317	deepbgc	0.1.0	deepbgc	k141_24747317_0-6688.1	0	6688	6688	8	15	1	0.63173		0.45	0.11	0.35	0.06	RiPP	0	0.08	0.18	0.12	0.62	0	0	k141_24747317_k141_24747317_1;k141_24747317_k141_24747317_2;k141_24747317_k141_24747317_3;k141_24747317_k141_24747317_4;k141_24747317_k141_24747317_5;k141_24747317_k141_24747317_6;k141_24747317_k141_24747317_7;k141_24747317_k141_24747317_8	PF01039	PF00480;PF09972;PF11239;PF06609;PF07690;PF03137;PF00083;PF13347;PF06965;PF00005;PF13555;PF13304;PF12730;PF12679;PF01039	bin.14
k141_53568795	deepbgc	0.1.0	deepbgc	k141_53568795_23-3624.1	23	3624	3601	3	4	0	0.64374	antibacterial	0.87	0.06	0.17	0.26		0	0.11	0.06	0.32	0.21	0.03	0.31	k141_53568795_k141_53568795_1;k141_53568795_k141_53568795_2;k141_53568795_k141_53568795_3		PF00994;PF02464;PF14016;PF00144	bin.14
k141_53641677	deepbgc	0.1.0	deepbgc	k141_53641677_2-5351.1	2	5351	5349	7	11	3	0.76236	antibacterial	0.61	0.16	0.36	0.18		0	0.17	0.27	0.27	0.15	0.01	0.16	k141_53641677_k141_53641677_1;k141_53641677_k141_53641677_2;k141_53641677_k141_53641677_3;k141_53641677_k141_53641677_4;k141_53641677_k141_53641677_5;k141_53641677_k141_53641677_6;k141_53641677_k141_53641677_7	PF01039;PF03364;PF00289	PF00289;PF01039;PF01575;PF13452;PF03328;PF15617;PF01144;PF13336;PF01144;PF10604;PF03364	bin.14
k141_46741275	deepbgc	0.1.0	deepbgc	k141_46741275_2-227.1	2	227	225	1	1	0	0.53574	antibacterial	0.87	0.06	0.17	0.26		0	0.09	0.07	0.33	0.21	0.03	0.32	k141_46741275_k141_46741275_1		PF09055	bin.14
k141_46939498	deepbgc	0.1.0	deepbgc	k141_46939498_1-7894.1	1	7894	7893	11	34	4	0.82211		0.4	0.44	0.24	0.03	Other	0.09	0.1	0.5	0.03	0.15	0.03	0.12	k141_46939498_k141_46939498_1;k141_46939498_k141_46939498_2;k141_46939498_k141_46939498_3;k141_46939498_k141_46939498_4;k141_46939498_k141_46939498_5;k141_46939498_k141_46939498_6;k141_46939498_k141_46939498_7;k141_46939498_k141_46939498_8;k141_46939498_k141_46939498_9;k141_46939498_k141_46939498_10;k141_46939498_k141_46939498_11	PF00583;PF00903;PF08242;PF08241	PF00118;PF06778;PF12535;PF00293;PF13673;PF00583;PF13480;PF13508;PF14542;PF13527;PF08445;PF11716;PF07398;PF12867;PF13302;PF00903;PF13669;PF13489;PF05148;PF00398;PF05175;PF01135;PF01209;PF07021;PF01728;PF13847;PF05219;PF13649;PF08242;PF08241;PF11716;PF06808;PF02040;PF03600	bin.14
k141_3716319	deepbgc	0.1.0	deepbgc	k141_3716319_2-560.1	2	560	558	1	4	0	0.50138	antibacterial-antifungal	0.76	0.02	0.18	0.56	Polyketide	0.04	0	0.14	0.79	0.02	0	0	k141_3716319_k141_3716319_1		PF07690;PF05977;PF12832;PF00083	bin.14
k141_40496199	deepbgc	0.1.0	deepbgc	k141_40496199_2-1579.1	2	1579	1577	2	4	0	0.59081	antibacterial	0.78	0.03	0.12	0.16	RiPP	0	0.03	0.1	0.05	0.78	0.01	0.03	k141_40496199_k141_40496199_1;k141_40496199_k141_40496199_2		PF01297;PF00005;PF13191;PF13304	bin.14
k141_41659642	deepbgc	0.1.0	deepbgc	k141_41659642_40-2074.1	40	2074	2034	2	2	2	0.55278	antibacterial	0.87	0.07	0.15	0.27		0.05	0.08	0.05	0.2	0.16	0.26	0.25	k141_41659642_k141_41659642_1;k141_41659642_k141_41659642_2	PF00535;PF02401	PF02401;PF00535	bin.14
k141_35205226	deepbgc	0.1.0	deepbgc	k141_35205226_0-378.1	0	378	378	1	1	0	0.62754	antibacterial	0.8	0.04	0.16	0.46	Polyketide	0	0	0.01	0.92	0.01	0.01	0.05	k141_35205226_k141_35205226_1		PF07690	bin.14
k141_35889246	deepbgc	0.1.0	deepbgc	k141_35889246_2-4142.1	2	4142	4140	5	17	5	0.71822	antibacterial	0.62	0.19	0.28	0.2	Polyketide	0.03	0.08	0.17	0.57	0.01	0.27	0	k141_35889246_k141_35889246_1;k141_35889246_k141_35889246_2;k141_35889246_k141_35889246_3;k141_35889246_k141_35889246_4;k141_35889246_k141_35889246_5	PF04321;PF02719;PF01370;PF07993;PF00908	PF00908;PF04321;PF01370;PF16363;PF01073;PF02719;PF07993;PF04321;PF02719;PF01370;PF01073;PF05368;PF16363;PF07993;PF13460;PF03734;PF03734	bin.141
k141_21863830	deepbgc	0.1.0	deepbgc	k141_21863830_233-3391.1	233	3391	3158	2	2	0	0.62028	antibacterial	0.87	0.06	0.17	0.26		0	0.09	0.07	0.33	0.21	0.03	0.32	k141_21863830_k141_21863830_2;k141_21863830_k141_21863830_3		PF06253;PF06253	bin.141
k141_36287433	deepbgc	0.1.0	deepbgc	k141_36287433_91-4598.1	91	4598	4507	4	9	2	0.7865		0.42	0.34	0.19	0.01		0.05	0	0.35	0.06	0.2	0	0.37	k141_36287433_k141_36287433_2;k141_36287433_k141_36287433_3;k141_36287433_k141_36287433_4;k141_36287433_k141_36287433_5	PF08242;PF08241	PF01259;PF07475;PF01209;PF13847;PF13489;PF08241;PF08242;PF13649;PF01040	bin.141
k141_29137068	deepbgc	0.1.0	deepbgc	k141_29137068_546-2369.1	546	2369	1823	3	3	0	0.78984	antibacterial	0.87	0.06	0.17	0.26		0	0.09	0.07	0.33	0.21	0.03	0.32	k141_29137068_k141_29137068_1;k141_29137068_k141_29137068_2;k141_29137068_k141_29137068_3		PF07040;PF09948;PF07040	bin.141
k141_7702451	deepbgc	0.1.0	deepbgc	k141_7702451_85-3389.1	85	3389	3304	3	7	2	0.62406	antibacterial	0.63	0.05	0.1	0.33	Saccharide	0	0.23	0.09	0.08	0.03	0.55	0.02	k141_7702451_k141_7702451_1;k141_7702451_k141_7702451_2;k141_7702451_k141_7702451_3	PF00534;PF00561	PF00982;PF13524;PF00534;PF13692;PF12146;PF00561;PF12697	bin.141
k141_22096144	deepbgc	0.1.0	deepbgc	k141_22096144_1-2380.1	1	2380	2379	3	2	0	0.59458	antibacterial	0.87	0.06	0.17	0.26		0	0.09	0.07	0.33	0.22	0.02	0.31	k141_22096144_k141_22096144_1;k141_22096144_k141_22096144_2;k141_22096144_k141_22096144_3		PF02830;PF07228	bin.141
k141_22116944	deepbgc	0.1.0	deepbgc	k141_22116944_2-4271.1	2	4271	4269	6	6	0	0.57457	antibacterial	0.68	0.03	0.29	0.33		0	0.04	0.31	0.15	0.37	0	0.16	k141_22116944_k141_22116944_1;k141_22116944_k141_22116944_2;k141_22116944_k141_22116944_3;k141_22116944_k141_22116944_4;k141_22116944_k141_22116944_5;k141_22116944_k141_22116944_6		PF00733;PF13537;PF13522;PF01261;PF09413;PF09413	bin.141
k141_7766260	deepbgc	0.1.0	deepbgc	k141_7766260_2975-3794.1	2975	3794	819	1	1	1	0.63913	antibacterial	0.78	0.03	0.21	0.14		0	0.22	0.24	0.32	0.1	0.01	0.11	k141_7766260_k141_7766260_3	PF00501	PF00501	bin.141
k141_689626	deepbgc	0.1.0	deepbgc	k141_689626_533-3025.1	533	3025	2492	2	2	0	0.50089	antibacterial	0.86	0.06	0.16	0.25		0	0.09	0.07	0.33	0.21	0.03	0.32	k141_689626_k141_689626_2;k141_689626_k141_689626_3		PF01523;PF01523	bin.141
k141_43825476	deepbgc	0.1.0	deepbgc	k141_43825476_414-2652.1	414	2652	2238	1	2	1	0.57527	antibacterial	0.85	0.06	0.2	0.27		0	0.01	0.5	0.02	0.02	0	0.45	k141_43825476_k141_43825476_2	PF00202	PF00596;PF00202	bin.141
k141_43825476	deepbgc	0.1.0	deepbgc	k141_43825476_6150-7041.1	6150	7041	891	1	2	0	0.54565	antibacterial	0.69	0.07	0.16	0.38	Polyketide	0	0.01	0.2	0.74	0.01	0.02	0.04	k141_43825476_k141_43825476_6		PF07690;PF13347	bin.141
k141_816452	deepbgc	0.1.0	deepbgc	k141_816452_66-12257.1	66	12257	12191	10	21	3	0.95357	antibacterial	0.65	0.11	0.18	0.32	Saccharide	0.04	0.03	0.04	0.02	0.04	0.81	0.03	k141_816452_k141_816452_1;k141_816452_k141_816452_2;k141_816452_k141_816452_3;k141_816452_k141_816452_4;k141_816452_k141_816452_5;k141_816452_k141_816452_6;k141_816452_k141_816452_7;k141_816452_k141_816452_8;k141_816452_k141_816452_9;k141_816452_k141_816452_10	PF00534;PF02585;PF02706	PF00291;PF00563;PF00990;PF00072;PF00491;PF00795;PF15892;PF13807;PF02706;PF13524;PF00534;PF13692;PF13439;PF13579;PF15632;PF02585;PF13524;PF00534;PF13692;PF13439;PF13579	bin.141
k141_36730314	deepbgc	0.1.0	deepbgc	k141_36730314_2-5457.1	2	5457	5455	5	8	4	0.74173		0.48	0.08	0.34	0.27	Polyketide	0	0.49	0.17	0.58	0.02	0	0.03	k141_36730314_k141_36730314_1;k141_36730314_k141_36730314_2;k141_36730314_k141_36730314_3;k141_36730314_k141_36730314_4;k141_36730314_k141_36730314_5	PF00109;PF02803;PF00108;PF00107	PF12762;PF00107;PF02803;PF00108;PF00109;PF02310;PF16554;PF09043	bin.141
k141_29540524	deepbgc	0.1.0	deepbgc	k141_29540524_1-1567.1	1	1567	1566	2	2	0	0.52324	antibacterial	0.87	0.06	0.17	0.26		0	0.09	0.07	0.33	0.21	0.03	0.32	k141_29540524_k141_29540524_1;k141_29540524_k141_29540524_2		PF10908;PF02615	bin.141
k141_8030481	deepbgc	0.1.0	deepbgc	k141_8030481_0-912.1	0	912	912	1	1	1	0.7015	antibacterial	0.86	0.06	0.17	0.26		0	0.06	0.05	0.29	0.17	0.23	0.25	k141_8030481_k141_8030481_1	PF02397	PF02397	bin.141
k141_8030481	deepbgc	0.1.0	deepbgc	k141_8030481_4030-4638.1	4030	4638	608	2	3	0	0.52774	antibacterial	0.87	0.06	0.17	0.26		0	0.04	0.44	0.21	0.11	0.05	0.21	k141_8030481_k141_8030481_4;k141_8030481_k141_8030481_5		PF14602;PF00132;PF12760	bin.141
k141_51095770	deepbgc	0.1.0	deepbgc	k141_51095770_101-6719.1	101	6719	6618	6	11	2	0.90725	antibacterial	0.7	0.07	0.05	0.18		0	0.32	0.2	0.33	0.09	0.05	0.01	k141_51095770_k141_51095770_1;k141_51095770_k141_51095770_2;k141_51095770_k141_51095770_3;k141_51095770_k141_51095770_4;k141_51095770_k141_51095770_5;k141_51095770_k141_51095770_6	PF00501;PF00561	PF05343;PF01546;PF00756;PF00561;PF00326;PF12146;PF13472;PF03062;PF13472;PF13193;PF00501	bin.141
k141_29561285	deepbgc	0.1.0	deepbgc	k141_29561285_1-1936.1	1	1936	1935	3	5	1	0.56597	inhibitor	0.31	0.13	0.55	0.09	Other	0	0.33	0.55	0.07	0.02	0	0.05	k141_29561285_k141_29561285_1;k141_29561285_k141_29561285_2;k141_29561285_k141_29561285_3	PF00155	PF01820;PF00155;PF12897;PF01212;PF13548	bin.141
k141_15283340	deepbgc	0.1.0	deepbgc	k141_15283340_330-4398.1	330	4398	4068	5	5	0	0.54088	antibacterial	0.87	0.06	0.17	0.25		0	0.09	0.06	0.36	0.21	0.03	0.31	k141_15283340_k141_15283340_1;k141_15283340_k141_15283340_2;k141_15283340_k141_15283340_3;k141_15283340_k141_15283340_4;k141_15283340_k141_15283340_5		PF01634;PF08029;PF04250;PF02566;PF03703	bin.141
k141_22496960	deepbgc	0.1.0	deepbgc	k141_22496960_77-3984.1	77	3984	3907	3	9	1	0.61283	antibacterial	0.61	0.1	0.22	0.25		0	0.07	0.35	0.2	0.2	0.01	0.2	k141_22496960_k141_22496960_1;k141_22496960_k141_22496960_2;k141_22496960_k141_22496960_3	PF01243	PF12900;PF16242;PF01243;PF08450;PF00196;PF12840;PF05729;PF13401;PF13191	bin.141
k141_29644462	deepbgc	0.1.0	deepbgc	k141_29644462_1-1086.1	1	1086	1085	2	3	1	0.57215	antibacterial	0.86	0.05	0.16	0.25		0	0.08	0.05	0.25	0.17	0.26	0.22	k141_29644462_k141_29644462_1;k141_29644462_k141_29644462_2	PF00535	PF00535;PF04173;PF07681	bin.141
k141_15727156	deepbgc	0.1.0	deepbgc	k141_15727156_987-1722.1	987	1722	735	1	2	0	0.63506	antibacterial	0.87	0.05	0.15	0.23		0	0.08	0.07	0.35	0.23	0.03	0.3	k141_15727156_k141_15727156_2		PF00512;PF02518	bin.141
k141_51607260	deepbgc	0.1.0	deepbgc	k141_51607260_115-11323.1	115	11323	11208	11	20	9	0.96079	antibacterial	0.6	0.08	0.07	0.27	Polyketide	0.01	0.28	0.27	0.57	0	0.01	0.04	k141_51607260_k141_51607260_1;k141_51607260_k141_51607260_2;k141_51607260_k141_51607260_3;k141_51607260_k141_51607260_4;k141_51607260_k141_51607260_5;k141_51607260_k141_51607260_6;k141_51607260_k141_51607260_7;k141_51607260_k141_51607260_8;k141_51607260_k141_51607260_9;k141_51607260_k141_51607260_10;k141_51607260_k141_51607260_11	PF00109;PF00378;PF08545;PF02737;PF02803;PF00108;PF00501;PF00725;PF00248	PF01262;PF00248;PF14870;PF00378;PF16113;PF00108;PF07451;PF00109;PF08545;PF02803;PF02737;PF03446;PF00725;PF00378;PF16113;PF00501;PF13193;PF00501;PF13193;PF12762	bin.141
k141_1381196	deepbgc	0.1.0	deepbgc	k141_1381196_0-741.1	0	741	741	1	3	2	0.60141	antibacterial	0.82	0.1	0.14	0.23		0	0.05	0.36	0.09	0.07	0.33	0.11	k141_1381196_k141_1381196_1	PF03033;PF04101	PF04101;PF13692;PF03033	bin.141
k141_1480988	deepbgc	0.1.0	deepbgc	k141_1480988_20534-21065.1	20534	21065	531	1	2	1	0.69576	antibacterial	0.76	0.08	0.21	0.2		0.02	0.04	0.23	0.25	0.1	0.05	0.38	k141_1480988_k141_1480988_21	PF01593	PF13450;PF01593	bin.141
k141_8795694	deepbgc	0.1.0	deepbgc	k141_8795694_1-211.1	1	211	210	1	1	0	0.62177	antibacterial	0.86	0.06	0.15	0.25		0	0.08	0.08	0.27	0.27	0.01	0.31	k141_8795694_k141_8795694_1		PF00326	bin.141
k141_23190170	deepbgc	0.1.0	deepbgc	k141_23190170_94-4109.1	94	4109	4015	3	3	0	0.62798	antibacterial	0.78	0.06	0.17	0.24		0	0.08	0.14	0.33	0.17	0.03	0.31	k141_23190170_k141_23190170_1;k141_23190170_k141_23190170_2;k141_23190170_k141_23190170_3		PF06253;PF06253;PF01168	bin.141
k141_16191158	deepbgc	0.1.0	deepbgc	k141_16191158_2-671.1	2	671	669	1	1	1	0.58728	antibacterial	0.82	0.12	0.17	0.25		0.11	0.05	0.09	0.3	0.17	0.03	0.3	k141_16191158_k141_16191158_1	PF00355	PF00355	bin.141
k141_16191158	deepbgc	0.1.0	deepbgc	k141_16191158_2031-2574.1	2031	2574	543	1	1	0	0.59871	antibacterial	0.9	0.01	0.04	0.09	Terpene	0.09	0.05	0.03	0.1	0.08	0	0.67	k141_16191158_k141_16191158_3		PF01040	bin.141
k141_23433225	deepbgc	0.1.0	deepbgc	k141_23433225_1060-7785.1	1060	7785	6725	8	11	0	0.69025	antibacterial	0.85	0.06	0.16	0.23		0	0.08	0.14	0.29	0.22	0.02	0.29	k141_23433225_k141_23433225_4;k141_23433225_k141_23433225_5;k141_23433225_k141_23433225_6;k141_23433225_k141_23433225_7;k141_23433225_k141_23433225_8;k141_23433225_k141_23433225_9;k141_23433225_k141_23433225_10;k141_23433225_k141_23433225_11		PF01546;PF07687;PF13458;PF01094;PF04298;PF07592;PF02560;PF04264;PF14437;PF00383;PF14439	bin.141
k141_16278022	deepbgc	0.1.0	deepbgc	k141_16278022_57-2604.1	57	2604	2547	3	6	3	0.82878		0.49	0.25	0.26	0.05		0.04	0.01	0.31	0.31	0.13	0.01	0.47	k141_16278022_k141_16278022_1;k141_16278022_k141_16278022_2;k141_16278022_k141_16278022_3	PF04055;PF00348;PF08241	PF04055;PF00348;PF01209;PF13489;PF08241;PF13649	bin.141
k141_16455788	deepbgc	0.1.0	deepbgc	k141_16455788_2-644.1	2	644	642	1	2	0	0.50794	antibacterial	0.87	0.06	0.17	0.26		0	0.09	0.07	0.33	0.23	0.03	0.31	k141_16455788_k141_16455788_1		PF13185;PF13492	bin.141
k141_16455788	deepbgc	0.1.0	deepbgc	k141_16455788_1610-3788.1	1610	3788	2178	1	1	0	0.54795	antibacterial	0.87	0.06	0.17	0.26		0	0.11	0.06	0.32	0.21	0.03	0.31	k141_16455788_k141_16455788_3		PF00144	bin.141
k141_16479311	deepbgc	0.1.0	deepbgc	k141_16479311_1207-2068.1	1207	2068	861	1	6	2	0.55779		0.38	0.28	0.16	0.06		0.02	0	0.32	0.05	0.12	0	0.49	k141_16479311_k141_16479311_3	PF08242;PF08241	PF02353;PF13847;PF08242;PF13649;PF08241;PF13489	bin.141
k141_52470381	deepbgc	0.1.0	deepbgc	k141_52470381_2-1151.1	2	1151	1149	1	4	1	0.51195	antibacterial	0.86	0.06	0.18	0.26		0	0.08	0.1	0.32	0.21	0.03	0.31	k141_52470381_k141_52470381_1	PF02786	PF00549;PF13549;PF08442;PF02786	bin.141
k141_52473248	deepbgc	0.1.0	deepbgc	k141_52473248_2597-4364.1	2597	4364	1767	1	5	4	0.54247	antibacterial	0.91	0.05	0.09	0.2		0.01	0.09	0.08	0.4	0.22	0.03	0.27	k141_52473248_k141_52473248_6	PF02770;PF08028;PF00441;PF02771	PF12186;PF08028;PF00441;PF02770;PF02771	bin.141
k141_16704148	deepbgc	0.1.0	deepbgc	k141_16704148_0-1614.1	0	1614	1614	3	5	0	0.67958	antibacterial	0.83	0.06	0.13	0.25		0	0.07	0.15	0.32	0.19	0.03	0.29	k141_16704148_k141_16704148_1;k141_16704148_k141_16704148_2;k141_16704148_k141_16704148_3		PF07508;PF12680;PF14534;PF12893;PF12680	bin.141
k141_16710256	deepbgc	0.1.0	deepbgc	k141_16710256_1-1888.1	1	1888	1887	4	5	0	0.70126	antibacterial	0.86	0.08	0.16	0.26		0	0.07	0.21	0.28	0.18	0.02	0.28	k141_16710256_k141_16710256_1;k141_16710256_k141_16710256_2;k141_16710256_k141_16710256_3;k141_16710256_k141_16710256_4		PF07685;PF06180;PF01903;PF02570;PF01888	bin.141
k141_16746726	deepbgc	0.1.0	deepbgc	k141_16746726_1-613.1	1	613	612	1	1	0	0.66107	antibacterial	0.87	0.06	0.17	0.25		0	0.09	0.07	0.33	0.21	0.03	0.32	k141_16746726_k141_16746726_1		PF03069	bin.141
k141_16746726	deepbgc	0.1.0	deepbgc	k141_16746726_2516-4846.1	2516	4846	2330	3	3	0	0.52553	antibacterial	0.88	0.07	0.15	0.27		0	0.09	0.07	0.32	0.23	0.04	0.3	k141_16746726_k141_16746726_5;k141_16746726_k141_16746726_6;k141_16746726_k141_16746726_7		PF07264;PF00389;PF02826	bin.141
k141_23980473	deepbgc	0.1.0	deepbgc	k141_23980473_1-376.1	1	376	375	1	5	4	0.51988	antibacterial	0.73	0.04	0.25	0.18	Polyketide	0.02	0.01	0.01	0.86	0.04	0.03	0.03	k141_23980473_k141_23980473_1	PF02719;PF01370;PF08659;PF00106	PF00106;PF13561;PF08659;PF02719;PF01370	bin.141
k141_45636223	deepbgc	0.1.0	deepbgc	k141_45636223_0-513.1	0	513	513	1	3	1	0.60273	antibacterial	0.66	0.17	0.12	0.16	RiPP	0	0	0.12	0.08	0.58	0	0.22	k141_45636223_k141_45636223_1	PF08241	PF03848;PF08241;PF13649	bin.141
k141_45636223	deepbgc	0.1.0	deepbgc	k141_45636223_4546-5887.1	4546	5887	1341	1	2	1	0.50639	antibacterial	0.89	0.06	0.17	0.22		0	0.03	0.37	0.09	0.36	0.01	0.16	k141_45636223_k141_45636223_5	PF04055	PF04055;PF02310	bin.141
k141_52785375	deepbgc	0.1.0	deepbgc	k141_52785375_674-1103.1	674	1103	429	1	1	0	0.57879	antibacterial	0.87	0.06	0.17	0.26		0	0.12	0.1	0.34	0.21	0.03	0.29	k141_52785375_k141_52785375_2		PF03435	bin.141
k141_2473625	deepbgc	0.1.0	deepbgc	k141_2473625_303-4430.1	303	4430	4127	3	10	0	0.77722	antibacterial	0.62	0.06	0.15	0.27	RiPP	0	0.04	0.08	0.22	0.65	0	0.01	k141_2473625_k141_2473625_2;k141_2473625_k141_2473625_3;k141_2473625_k141_2473625_4		PF13748;PF00664;PF00005;PF13191;PF00664;PF00005;PF13191;PF13604;PF06414;PF07690	bin.141
k141_17016804	deepbgc	0.1.0	deepbgc	k141_17016804_64-1090.1	64	1090	1026	1	5	1	0.56259	antibacterial	0.74	0.06	0.13	0.25	Saccharide	0	0.01	0.05	0.04	0.03	0.84	0.04	k141_17016804_k141_17016804_1	PF00534	PF13524;PF13692;PF00534;PF13439;PF13579	bin.141
k141_2621198	deepbgc	0.1.0	deepbgc	k141_2621198_182-2978.1	182	2978	2796	3	7	2	0.67314	antibacterial	0.76	0.06	0.15	0.24	Saccharide	0	0.03	0.1	0.13	0.06	0.64	0.05	k141_2621198_k141_2621198_2;k141_2621198_k141_2621198_3;k141_2621198_k141_2621198_4	PF02786;PF00534	PF15632;PF02786;PF02786;PF15632;PF13524;PF00534;PF13692	bin.141
k141_31414840	deepbgc	0.1.0	deepbgc	k141_31414840_287-686.1	287	686	399	1	1	0	0.51266	antibacterial	0.87	0.06	0.17	0.26		0	0.09	0.08	0.33	0.21	0.03	0.31	k141_31414840_k141_31414840_2		PF01850	bin.141
k141_17139642	deepbgc	0.1.0	deepbgc	k141_17139642_1-809.1	1	809	808	2	3	0	0.60319	antibacterial	0.85	0.06	0.15	0.32		0	0.1	0.11	0.3	0.23	0.03	0.28	k141_17139642_k141_17139642_1;k141_17139642_k141_17139642_2		PF04545;PF13384;PF13936	bin.141
k141_53083893	deepbgc	0.1.0	deepbgc	k141_53083893_91-1264.1	91	1264	1173	1	1	1	0.63758	antibacterial	0.76	0.06	0.14	0.28		0	0.07	0.25	0.24	0.21	0.03	0.25	k141_53083893_k141_53083893_2	PF01636	PF01636	bin.141
k141_53083893	deepbgc	0.1.0	deepbgc	k141_53083893_2352-3015.1	2352	3015	663	1	2	0	0.54689	antibacterial	0.61	0.05	0.12	0.17		0	0.05	0.47	0.16	0.13	0.02	0.2	k141_53083893_k141_53083893_4		PF13977;PF00440	bin.141
k141_53306850	deepbgc	0.1.0	deepbgc	k141_53306850_1-394.1	1	394	393	1	1	0	0.50373	antibacterial	0.87	0.06	0.17	0.26		0	0.09	0.07	0.33	0.21	0.03	0.32	k141_53306850_k141_53306850_1		PF04185	bin.141
k141_3087564	deepbgc	0.1.0	deepbgc	k141_3087564_2-1568.1	2	1568	1566	1	3	0	0.54988		0.34	0.03	0.27	0.13		0	0.08	0.21	0.19	0.27	0	0.27	k141_3087564_k141_3087564_1		PF13191;PF00069;PF07714	bin.141
k141_10501554	deepbgc	0.1.0	deepbgc	k141_10501554_2-803.1	2	803	801	1	4	1	0.64547		0.33	0.03	0.23	0.18		0	0.07	0.21	0.22	0.3	0.03	0.22	k141_10501554_k141_10501554_1	PF01636	PF00069;PF07714;PF14531;PF01636	bin.141
k141_3246830	deepbgc	0.1.0	deepbgc	k141_3246830_2-881.1	2	881	879	1	1	0	0.55882	antibacterial	0.87	0.06	0.17	0.26		0	0.09	0.07	0.33	0.21	0.03	0.32	k141_3246830_k141_3246830_1		PF07929	bin.141
k141_25029838	deepbgc	0.1.0	deepbgc	k141_25029838_1-3880.1	1	3880	3879	4	11	2	0.71335		0.35	0.23	0.32	0.08		0.05	0.12	0.26	0.04	0.23	0	0.3	k141_25029838_k141_25029838_1;k141_25029838_k141_25029838_2;k141_25029838_k141_25029838_3;k141_25029838_k141_25029838_4	PF08242;PF08241	PF13489;PF08241;PF08242;PF13649;PF13847;PF05724;PF03466;PF07995;PF01063;PF00425;PF04715	bin.141
k141_10947896	deepbgc	0.1.0	deepbgc	k141_10947896_1098-5193.1	1098	5193	4095	6	22	2	0.74744		0.46	0.37	0.24	0.03	Other	0.03	0.03	0.51	0.07	0.19	0.01	0.16	k141_10947896_k141_10947896_2;k141_10947896_k141_10947896_3;k141_10947896_k141_10947896_4;k141_10947896_k141_10947896_5;k141_10947896_k141_10947896_6;k141_10947896_k141_10947896_7	PF08242;PF08241	PF06325;PF01135;PF13489;PF01209;PF00398;PF02475;PF01189;PF03602;PF05175;PF13847;PF02527;PF13649;PF02390;PF08242;PF08241;PF13578;PF00590;PF00590;PF11760;PF01890;PF00590;PF02571	bin.141
k141_54039427	deepbgc	0.1.0	deepbgc	k141_54039427_0-1651.1	0	1651	1651	2	2	0	0.52599	antibacterial	0.82	0.04	0.13	0.22	RiPP	0	0.05	0.19	0.11	0.52	0.03	0.13	k141_54039427_k141_54039427_1;k141_54039427_k141_54039427_2		PF09865;PF00005	bin.141
k141_11028274	deepbgc	0.1.0	deepbgc	k141_11028274_161-2107.1	161	2107	1946	2	5	1	0.54059	antibacterial	0.83	0.08	0.21	0.25	Saccharide	0	0	0.13	0.03	0.03	0.75	0.09	k141_11028274_k141_11028274_2;k141_11028274_k141_11028274_3	PF00483	PF00132;PF14602;PF00483;PF12804;PF01008	bin.141
k141_25468688	deepbgc	0.1.0	deepbgc	k141_25468688_123-810.1	123	810	687	1	1	0	0.53398	antibacterial	0.87	0.06	0.17	0.26		0	0.09	0.07	0.33	0.21	0.03	0.32	k141_25468688_k141_25468688_1		PF01184	bin.141
k141_32605909	deepbgc	0.1.0	deepbgc	k141_32605909_1-3356.1	1	3356	3355	4	5	2	0.69437	antibacterial	0.92	0.14	0.09	0.23		0	0.16	0.12	0.44	0.16	0.09	0.24	k141_32605909_k141_32605909_1;k141_32605909_k141_32605909_2;k141_32605909_k141_32605909_3;k141_32605909_k141_32605909_4	PF00288;PF01041	PF08544;PF00288;PF09335;PF01041;PF04007	bin.141
k141_32633175	deepbgc	0.1.0	deepbgc	k141_32633175_223-2004.1	223	2004	1781	4	3	0	0.65152	antibacterial	0.63	0.08	0.14	0.19		0	0.05	0.39	0.19	0.17	0.02	0.21	k141_32633175_k141_32633175_2;k141_32633175_k141_32633175_3;k141_32633175_k141_32633175_4;k141_32633175_k141_32633175_5		PF00440;PF02909;PF03352	bin.141
k141_18399672	deepbgc	0.1.0	deepbgc	k141_18399672_1-922.1	1	922	921	1	1	0	0.52151	antibacterial	0.87	0.06	0.17	0.26		0	0.09	0.07	0.33	0.21	0.03	0.32	k141_18399672_k141_18399672_1		PF00275	bin.141
k141_18399672	deepbgc	0.1.0	deepbgc	k141_18399672_2572-3298.1	2572	3298	726	1	1	1	0.61291	antibacterial	0.55	0.02	0.45	0.17		0	0.35	0.05	0.27	0.16	0.02	0.21	k141_18399672_k141_18399672_3	PF08240	PF08240	bin.141
k141_25625264	deepbgc	0.1.0	deepbgc	k141_25625264_1734-1890.1	1734	1890	156	1	1	1	0.50301	antibacterial	0.88	0.06	0.17	0.26	Polyketide	0	0.07	0.04	0.58	0.13	0.01	0.2	k141_25625264_k141_25625264_3	PF00378	PF00378	bin.141
k141_40047762	deepbgc	0.1.0	deepbgc	k141_40047762_2-1041.1	2	1041	1039	2	12	3	0.7817		0.4	0.3	0.27	0.05		0.02	0.03	0.2	0.23	0.19	0	0.34	k141_40047762_k141_40047762_1;k141_40047762_k141_40047762_2	PF08242;PF08241;PF00107	PF13602;PF00107;PF05724;PF13489;PF02353;PF05175;PF08241;PF08242;PF13649;PF13847;PF06325;PF03848	bin.141
k141_11249195	deepbgc	0.1.0	deepbgc	k141_11249195_0-6973.1	0	6973	6973	6	6	0	0.65777	antibacterial	0.87	0.06	0.17	0.26		0	0.09	0.07	0.33	0.21	0.03	0.32	k141_11249195_k141_11249195_1;k141_11249195_k141_11249195_2;k141_11249195_k141_11249195_3;k141_11249195_k141_11249195_4;k141_11249195_k141_11249195_5;k141_11249195_k141_11249195_6		PF01493;PF03063;PF03598;PF03599;PF04060;PF03599	bin.141
k141_3984235	deepbgc	0.1.0	deepbgc	k141_3984235_0-2382.1	0	2382	2382	4	5	0	0.60378	antibacterial	0.81	0.02	0.11	0.2	Terpene	0	0.06	0.03	0.11	0.05	0.13	0.64	k141_3984235_k141_3984235_1;k141_3984235_k141_3984235_2;k141_3984235_k141_3984235_3;k141_3984235_k141_3984235_4		PF02366;PF03062;PF13813;PF04311;PF13472	bin.141
k141_54428330	deepbgc	0.1.0	deepbgc	k141_54428330_1-1930.1	1	1930	1929	3	2	0	0.67741	antibacterial	0.8	0.11	0.19	0.23		0	0.07	0.14	0.3	0.15	0.01	0.37	k141_54428330_k141_54428330_1;k141_54428330_k141_54428330_2;k141_54428330_k141_54428330_3		PF13489;PF03706	bin.141
k141_18703383	deepbgc	0.1.0	deepbgc	k141_18703383_1-1174.1	1	1174	1173	1	1	0	0.50651	antibacterial	0.89	0.06	0.15	0.26		0	0.09	0.14	0.31	0.17	0.03	0.31	k141_18703383_k141_18703383_1		PF02779	bin.141
k141_40336065	deepbgc	0.1.0	deepbgc	k141_40336065_1-3624.1	1	3624	3623	4	7	2	0.61473	antibacterial	0.85	0.07	0.33	0.19	Saccharide	0	0.01	0.1	0.08	0.03	0.72	0.1	k141_40336065_k141_40336065_1;k141_40336065_k141_40336065_2;k141_40336065_k141_40336065_3;k141_40336065_k141_40336065_4	PF00483;PF00908	PF00908;PF05523;PF16314;PF07959;PF00483;PF12804;PF00496	bin.141
k141_33064497	deepbgc	0.1.0	deepbgc	k141_33064497_1-1751.1	1	1751	1750	2	2	0	0.62209	antibacterial	0.78	0.05	0.15	0.31		0	0.09	0.07	0.33	0.21	0.03	0.32	k141_33064497_k141_33064497_1;k141_33064497_k141_33064497_2		PF09852;PF00596	bin.141
k141_54720687	deepbgc	0.1.0	deepbgc	k141_54720687_120-504.1	120	504	384	1	1	0	0.54491	antibacterial	0.87	0.06	0.17	0.26		0	0.09	0.07	0.33	0.21	0.03	0.32	k141_54720687_k141_54720687_1		PF00829	bin.141
k141_54720687	deepbgc	0.1.0	deepbgc	k141_54720687_806-1529.1	806	1529	723	1	4	2	0.51748	antibacterial	0.84	0.04	0.16	0.18		0.01	0.01	0.04	0.22	0.31	0.01	0.41	k141_54720687_k141_54720687_3	PF08659;PF00106	PF13561;PF00106;PF13460;PF08659	bin.141
k141_33159039	deepbgc	0.1.0	deepbgc	k141_33159039_1-877.1	1	877	876	1	1	0	0.61567	antibacterial	0.87	0.06	0.17	0.26	RiPP	0	0.01	0.02	0.04	0.89	0.02	0.04	k141_33159039_k141_33159039_1		PF00082	bin.141
k141_11661060	deepbgc	0.1.0	deepbgc	k141_11661060_0-3910.1	0	3910	3910	5	15	2	0.70045		0.2	0.36	0.15	0.08	Polyketide	0.03	0	0.11	0.55	0.07	0.11	0.24	k141_11661060_k141_11661060_1;k141_11661060_k141_11661060_2;k141_11661060_k141_11661060_3;k141_11661060_k141_11661060_4;k141_11661060_k141_11661060_5	PF01494;PF01266	PF02900;PF00709;PF01266;PF07992;PF01134;PF13450;PF03486;PF05834;PF00890;PF13738;PF12831;PF01494;PF01946;PF09394;PF09394	bin.141
k141_11704756	deepbgc	0.1.0	deepbgc	k141_11704756_1-2558.1	1	2558	2557	4	7	2	0.61499	antibacterial	0.8	0.01	0.18	0.07		0.01	0.01	0.02	0.06	0.41	0	0.49	k141_11704756_k141_11704756_1;k141_11704756_k141_11704756_2;k141_11704756_k141_11704756_3;k141_11704756_k141_11704756_4	PF08659;PF00106	PF02782;PF08450;PF00106;PF08659;PF13561;PF14864;PF02036	bin.141
k141_18938704	deepbgc	0.1.0	deepbgc	k141_18938704_0-873.1	0	873	873	1	1	0	0.53662	antibacterial	0.87	0.06	0.17	0.26		0	0.09	0.07	0.33	0.21	0.03	0.32	k141_18938704_k141_18938704_1		PF00482	bin.141
k141_54841674	deepbgc	0.1.0	deepbgc	k141_54841674_858-1575.1	858	1575	717	1	1	1	0.66393	antibacterial	0.83	0.06	0.15	0.25		0	0.09	0.07	0.26	0.16	0.07	0.44	k141_54841674_k141_54841674_3	PF01593	PF01593	bin.141
k141_47838632	deepbgc	0.1.0	deepbgc	k141_47838632_1883-6193.1	1883	6193	4310	3	4	0	0.54138	antibacterial	0.85	0.02	0.1	0.15	Terpene	0	0.06	0.03	0.07	0.06	0.12	0.67	k141_47838632_k141_47838632_3;k141_47838632_k141_47838632_4;k141_47838632_k141_47838632_5		PF13231;PF03062;PF13813;PF04914	bin.141
k141_26215160	deepbgc	0.1.0	deepbgc	k141_26215160_2222-3197.1	2222	3197	975	1	3	2	0.5505	inhibitor	0.29	0.05	0.66	0.06	Polyketide	0	0.2	0.05	0.8	0.01	0	0.01	k141_26215160_k141_26215160_3	PF08240;PF00107	PF08240;PF00107;PF13602	bin.141
k141_26427292	deepbgc	0.1.0	deepbgc	k141_26427292_0-1943.1	0	1943	1943	3	3	0	0.71104	antibacterial	0.85	0.06	0.17	0.21		0	0.06	0.12	0.18	0.49	0	0.17	k141_26427292_k141_26427292_1;k141_26427292_k141_26427292_2;k141_26427292_k141_26427292_3		PF00664;PF13748;PF05685	bin.141
k141_12048870	deepbgc	0.1.0	deepbgc	k141_12048870_2-1919.1	2	1919	1917	2	5	4	0.68853	antibacterial	0.83	0.08	0.16	0.28		0	0.04	0.09	0.22	0.16	0.3	0.22	k141_12048870_k141_12048870_1;k141_12048870_k141_12048870_2	PF03721;PF02737;PF03720;PF00984	PF13399;PF03721;PF02737;PF00984;PF03720	bin.141
k141_55268734	deepbgc	0.1.0	deepbgc	k141_55268734_591-1765.1	591	1765	1174	3	3	0	0.58059	antibacterial	0.78	0.13	0.22	0.22		0	0.06	0.13	0.32	0.24	0.03	0.27	k141_55268734_k141_55268734_2;k141_55268734_k141_55268734_3;k141_55268734_k141_55268734_4		PF12698;PF12840;PF01022	bin.141
k141_4913801	deepbgc	0.1.0	deepbgc	k141_4913801_1251-3343.1	1251	3343	2092	3	6	2	0.52785	antibacterial	0.8	0.01	0.18	0.06		0.01	0.01	0.02	0.09	0.38	0.03	0.46	k141_4913801_k141_4913801_4;k141_4913801_k141_4913801_5;k141_4913801_k141_4913801_6	PF08659;PF00106	PF00657;PF13472;PF16822;PF13561;PF00106;PF08659	bin.141
k141_12234739	deepbgc	0.1.0	deepbgc	k141_12234739_2-1626.1	2	1626	1624	2	5	1	0.5484	antibacterial	0.88	0.08	0.17	0.22	RiPP	0	0.03	0.3	0.11	0.51	0	0.07	k141_12234739_k141_12234739_1;k141_12234739_k141_12234739_2	PF04055	PF00111;PF12544;PF04055;PF13394;PF13353	bin.141
k141_41207806	deepbgc	0.1.0	deepbgc	k141_41207806_3111-3507.1	3111	3507	396	1	1	0	0.54079	antibacterial	0.87	0.06	0.17	0.26		0	0.09	0.07	0.33	0.21	0.03	0.32	k141_41207806_k141_41207806_3		PF01789	bin.141
k141_19650659	deepbgc	0.1.0	deepbgc	k141_19650659_2-524.1	2	524	522	1	1	0	0.55775	antibacterial	0.87	0.06	0.17	0.26		0	0.09	0.07	0.33	0.21	0.03	0.32	k141_19650659_k141_19650659_1		PF03729	bin.141
k141_41614075	deepbgc	0.1.0	deepbgc	k141_41614075_10188-16401.1	10188	16401	6213	6	8	0	0.63699	antibacterial	0.87	0.06	0.17	0.26		0	0.09	0.07	0.33	0.21	0.03	0.32	k141_41614075_k141_41614075_15;k141_41614075_k141_41614075_16;k141_41614075_k141_41614075_17;k141_41614075_k141_41614075_18;k141_41614075_k141_41614075_19;k141_41614075_k141_41614075_20		PF02289;PF01493;PF02741;PF01913;PF07318;PF14251;PF00809;PF02649	bin.141
k141_41614075	deepbgc	0.1.0	deepbgc	k141_41614075_19309-23367.1	19309	23367	4058	5	13	3	0.63854	antibacterial	0.66	0.06	0.3	0.21		0.06	0.15	0.21	0.17	0.1	0.05	0.29	k141_41614075_k141_41614075_23;k141_41614075_k141_41614075_24;k141_41614075_k141_41614075_25;k141_41614075_k141_41614075_26;k141_41614075_k141_41614075_27	PF02737;PF00288;PF00106	PF01568;PF15632;PF02655;PF02737;PF13460;PF03435;PF00106;PF13561;PF03807;PF09176;PF04289;PF08544;PF00288	bin.141
k141_19996061	deepbgc	0.1.0	deepbgc	k141_19996061_244-1214.1	244	1214	970	3	2	0	0.64604	antibacterial	0.87	0.06	0.17	0.26		0	0.09	0.07	0.33	0.21	0.03	0.32	k141_19996061_k141_19996061_2;k141_19996061_k141_19996061_3;k141_19996061_k141_19996061_4		PF03692;PF06983	bin.141
k141_12797148	deepbgc	0.1.0	deepbgc	k141_12797148_26-3434.1	26	3434	3408	3	4	2	0.53933	antibacterial	0.59	0.08	0.37	0.18	Other	0	0.06	0.69	0.02	0.01	0.02	0.2	k141_12797148_k141_12797148_1;k141_12797148_k141_12797148_2;k141_12797148_k141_12797148_3	PF00155;PF00202	PF00155;PF00202;PF00892;PF00892	bin.141
k141_48958709	deepbgc	0.1.0	deepbgc	k141_48958709_59-4806.1	59	4806	4747	4	5	0	0.66943	antibacterial	0.88	0.08	0.16	0.26		0	0.06	0.06	0.39	0.25	0.02	0.26	k141_48958709_k141_48958709_2;k141_48958709_k141_48958709_3;k141_48958709_k141_48958709_4;k141_48958709_k141_48958709_5		PF02518;PF13581;PF07730;PF01654;PF02322	bin.141
k141_48973657	deepbgc	0.1.0	deepbgc	k141_48973657_175-6558.1	175	6558	6383	7	13	0	0.59518	antibacterial-antifungal	0.78	0.01	0.15	0.51		0.02	0.03	0.17	0.47	0.3	0.01	0.01	k141_48973657_k141_48973657_1;k141_48973657_k141_48973657_2;k141_48973657_k141_48973657_3;k141_48973657_k141_48973657_4;k141_48973657_k141_48973657_5;k141_48973657_k141_48973657_6;k141_48973657_k141_48973657_7		PF07796;PF01208;PF02310;PF02607;PF00392;PF08220;PF07702;PF02607;PF02310;PF00881;PF07690;PF05977;PF00083	bin.141
k141_55918824	deepbgc	0.1.0	deepbgc	k141_55918824_36-444.1	36	444	408	1	1	0	0.52315	antibacterial	0.87	0.06	0.17	0.26		0	0.09	0.08	0.33	0.21	0.03	0.31	k141_55918824_k141_55918824_1		PF01850	bin.141
k141_27307553	deepbgc	0.1.0	deepbgc	k141_27307553_1379-1901.1	1379	1901	522	1	2	1	0.51193	antibacterial	0.86	0.05	0.17	0.24		0	0.1	0.17	0.31	0.18	0.03	0.27	k141_27307553_k141_27307553_3	PF00903	PF00903;PF13669	bin.141
k141_41915263	deepbgc	0.1.0	deepbgc	k141_41915263_1-1288.1	1	1288	1287	1	1	0	0.56362	antibacterial	0.87	0.06	0.17	0.26		0	0.09	0.07	0.33	0.21	0.03	0.32	k141_41915263_k141_41915263_1		PF00310	bin.141
k141_5668936	deepbgc	0.1.0	deepbgc	k141_5668936_173-2145.1	173	2145	1972	2	2	1	0.61116	antibacterial	0.58	0.09	0.37	0.17	Other	0	0.18	0.5	0.13	0.06	0.01	0.14	k141_5668936_k141_5668936_2;k141_5668936_k141_5668936_3	PF00155	PF01678;PF00155	bin.141
k141_27484384	deepbgc	0.1.0	deepbgc	k141_27484384_312-1085.1	312	1085	773	2	3	1	0.65597	antibacterial	0.87	0.06	0.16	0.25	Polyketide	0	0.05	0	0.81	0.06	0.01	0.08	k141_27484384_k141_27484384_2;k141_27484384_k141_27484384_3	PF00378	PF00378;PF16113;PF00378	bin.141
k141_49243287	deepbgc	0.1.0	deepbgc	k141_49243287_2-1380.1	2	1380	1378	2	2	0	0.59767	antibacterial	0.82	0.06	0.17	0.25		0	0.09	0.06	0.35	0.2	0.03	0.32	k141_49243287_k141_49243287_1;k141_49243287_k141_49243287_2		PF00282;PF07784	bin.141
k141_42075466	deepbgc	0.1.0	deepbgc	k141_42075466_0-3360.1	0	3360	3360	2	3	1	0.5715	antibacterial	0.89	0.06	0.16	0.23	RiPP	0	0.01	0.16	0.02	0.78	0.01	0.03	k141_42075466_k141_42075466_1;k141_42075466_k141_42075466_2	PF04055	PF04055;PF00082;PF01833	bin.141
k141_20449605	deepbgc	0.1.0	deepbgc	k141_20449605_0-3968.1	0	3968	3968	6	5	0	0.65422	antibacterial	0.87	0.06	0.17	0.26		0	0.09	0.07	0.33	0.21	0.03	0.32	k141_20449605_k141_20449605_1;k141_20449605_k141_20449605_2;k141_20449605_k141_20449605_3;k141_20449605_k141_20449605_4;k141_20449605_k141_20449605_5;k141_20449605_k141_20449605_6		PF06271;PF01934;PF01909;PF02596;PF13558	bin.141
k141_42344221	deepbgc	0.1.0	deepbgc	k141_42344221_4436-7108.1	4436	7108	2672	6	8	1	0.61597	antibacterial	0.69	0.13	0.24	0.21		0.06	0.02	0.28	0.26	0.16	0.07	0.22	k141_42344221_k141_42344221_6;k141_42344221_k141_42344221_7;k141_42344221_k141_42344221_8;k141_42344221_k141_42344221_9;k141_42344221_k141_42344221_10;k141_42344221_k141_42344221_11	PF00583	PF12831;PF08445;PF13508;PF00583;PF03795;PF10604;PF08327;PF08327	bin.141
k141_42403466	deepbgc	0.1.0	deepbgc	k141_42403466_2-3102.1	2	3102	3100	3	7	2	0.69213		0.44	0.05	0.44	0.04	RiPP	0	0.18	0.09	0.05	0.67	0.01	0.02	k141_42403466_k141_42403466_1;k141_42403466_k141_42403466_2;k141_42403466_k141_42403466_3	PF08240;PF00107	PF00005;PF13304;PF12730;PF12679;PF12698;PF08240;PF00107	bin.141
k141_13515197	deepbgc	0.1.0	deepbgc	k141_13515197_98-1370.1	98	1370	1272	1	2	0	0.50343	antibacterial	0.71	0.04	0.23	0.19		0.06	0.31	0.25	0.34	0.08	0.05	0.11	k141_13515197_k141_13515197_2		PF00266;PF01053	bin.141
k141_49783220	deepbgc	0.1.0	deepbgc	k141_49783220_766-2841.1	766	2841	2075	3	5	0	0.68649	antibacterial	0.74	0.11	0.19	0.24		0	0.07	0.2	0.27	0.23	0.03	0.25	k141_49783220_k141_49783220_2;k141_49783220_k141_49783220_3;k141_49783220_k141_49783220_4		PF13242;PF13419;PF12710;PF06737;PF12679	bin.141
k141_13670493	deepbgc	0.1.0	deepbgc	k141_13670493_1724-3849.1	1724	3849	2125	2	12	0	0.67595		0.29	0.16	0.48	0.11		0.02	0.11	0.37	0.27	0.16	0.04	0.08	k141_13670493_k141_13670493_2;k141_13670493_k141_13670493_3		PF06609;PF13347;PF07690;PF03137;PF00083;PF11700;PF05977;PF06779;PF13463;PF12802;PF01047;PF09339	bin.141
k141_42702422	deepbgc	0.1.0	deepbgc	k141_42702422_0-1900.1	0	1900	1900	2	3	0	0.64402	antibacterial	0.87	0.06	0.18	0.25		0.03	0.1	0.14	0.28	0.19	0.03	0.31	k141_42702422_k141_42702422_1;k141_42702422_k141_42702422_2		PF00456;PF02310;PF02607	bin.141
k141_28260119	deepbgc	0.1.0	deepbgc	k141_28260119_142-4807.1	142	4807	4665	5	10	1	0.63365	antibacterial	0.71	0.11	0.17	0.23		0	0.03	0.49	0.17	0.18	0.01	0.15	k141_28260119_k141_28260119_1;k141_28260119_k141_28260119_2;k141_28260119_k141_28260119_3;k141_28260119_k141_28260119_4;k141_28260119_k141_28260119_5	PF01636	PF02219;PF01955;PF02627;PF04545;PF04539;PF04542;PF00140;PF03979;PF01636;PF01633	bin.141
k141_28316904	deepbgc	0.1.0	deepbgc	k141_28316904_4442-5273.1	4442	5273	831	1	1	0	0.50708	antibacterial	0.87	0.06	0.17	0.26		0	0.09	0.07	0.33	0.21	0.03	0.32	k141_28316904_k141_28316904_2		PF05853	bin.141
k141_21205501	deepbgc	0.1.0	deepbgc	k141_21205501_2296-4117.1	2296	4117	1821	1	3	1	0.52352	antibacterial	0.86	0.06	0.18	0.27	Terpene	0	0.05	0.04	0.1	0.08	0	0.73	k141_21205501_k141_21205501_4	PF00432	PF13249;PF00432;PF07678	bin.141
k141_6602526	deepbgc	0.1.0	deepbgc	k141_6602526_268-1248.1	268	1248	980	2	3	0	0.703	antibacterial	0.55	0.07	0.43	0.18		0	0.18	0.23	0.38	0.1	0.06	0.13	k141_6602526_k141_6602526_2;k141_6602526_k141_6602526_3		PF00550;PF03358;PF02525	bin.141
k141_28430046	deepbgc	0.1.0	deepbgc	k141_28430046_2-2026.1	2	2026	2024	2	2	1	0.5124	antibacterial	0.89	0.06	0.16	0.23		0	0.03	0.29	0.12	0.39	0.01	0.18	k141_28430046_k141_28430046_1;k141_28430046_k141_28430046_2	PF04055	PF10105;PF04055	bin.141
k141_6713647	deepbgc	0.1.0	deepbgc	k141_6713647_91-1393.1	91	1393	1302	1	3	1	0.50484	antibacterial	0.78	0.12	0.15	0.13		0.04	0.36	0.24	0.44	0.05	0.13	0.08	k141_6713647_k141_6713647_1	PF01041	PF01053;PF00266;PF01041	bin.141
k141_6713647	deepbgc	0.1.0	deepbgc	k141_6713647_4441-7405.1	4441	7405	2964	4	18	4	0.69959		0.39	0.36	0.2	0.05		0.02	0.09	0.19	0.3	0.2	0.01	0.25	k141_6713647_k141_6713647_6;k141_6713647_k141_6713647_7;k141_6713647_k141_6713647_8;k141_6713647_k141_6713647_9	PF08242;PF08241;PF08659;PF00106	PF07021;PF13489;PF06325;PF05175;PF08003;PF02353;PF01135;PF13847;PF05219;PF13649;PF08241;PF08242;PF02254;PF00106;PF08659;PF13561;PF13354;PF13378	bin.141
k141_14308700	deepbgc	0.1.0	deepbgc	k141_14308700_410-1741.1	410	1741	1331	2	2	0	0.52099	antibacterial	0.87	0.06	0.17	0.26		0	0.09	0.07	0.33	0.21	0.03	0.32	k141_14308700_k141_14308700_1;k141_14308700_k141_14308700_2		PF13668;PF13668	bin.141
k141_14348747	deepbgc	0.1.0	deepbgc	k141_14348747_635-4901.1	635	4901	4266	5	21	4	0.95783		0.27	0.43	0.23	0.12		0.04	0.21	0.22	0.25	0.23	0	0.07	k141_14348747_k141_14348747_2;k141_14348747_k141_14348747_3;k141_14348747_k141_14348747_4;k141_14348747_k141_14348747_5;k141_14348747_k141_14348747_6	PF08242;PF08241;PF00891;PF00561	PF12680;PF07366;PF12697;PF00561;PF12146;PF03096;PF08386;PF00211;PF03141;PF13489;PF00891;PF05175;PF01209;PF06325;PF07021;PF13847;PF13649;PF08241;PF08242;PF12893;PF02897	bin.144
k141_43048622	deepbgc	0.1.0	deepbgc	k141_43048622_0-5251.1	0	5251	5251	4	23	3	0.60211		0.24	0.47	0.1	0	Terpene	0.09	0	0.14	0.13	0.01	0.45	0.62	k141_43048622_k141_43048622_1;k141_43048622_k141_43048622_2;k141_43048622_k141_43048622_3;k141_43048622_k141_43048622_4	PF01266;PF01494;PF01593	PF01614;PF01047;PF01978;PF09339;PF01571;PF04268;PF08669;PF01946;PF01494;PF12831;PF00890;PF01266;PF07992;PF03486;PF01134;PF00070;PF13450;PF01593;PF00890;PF13450;PF01593;PF01266;PF00732	bin.144
k141_14407435	deepbgc	0.1.0	deepbgc	k141_14407435_4-1654.1	4	1654	1650	1	1	0	0.56194	antibacterial	0.87	0.06	0.18	0.26		0	0.09	0.07	0.33	0.21	0.03	0.32	k141_14407435_k141_14407435_1		PF01642	bin.144
k141_28777364	deepbgc	0.1.0	deepbgc	k141_28777364_1-5196.1	1	5196	5195	5	5	1	0.68632	antibacterial	0.53	0.08	0.37	0.22	Other	0	0.18	0.51	0.13	0.06	0.01	0.13	k141_28777364_k141_28777364_1;k141_28777364_k141_28777364_2;k141_28777364_k141_28777364_3;k141_28777364_k141_28777364_4;k141_28777364_k141_28777364_5	PF00155	PF00211;PF04784;PF01934;PF00155;PF00180	bin.144
k141_43144765	deepbgc	0.1.0	deepbgc	k141_43144765_342-3583.1	342	3583	3241	4	5	1	0.57376	inhibitor	0.34	0.02	0.64	0.07		0.08	0.4	0.04	0.03	0.14	0	0.3	k141_43144765_k141_43144765_2;k141_43144765_k141_43144765_3;k141_43144765_k141_43144765_4;k141_43144765_k141_43144765_5	PF00106	PF02163;PF01063;PF03279;PF13561;PF00106	bin.144
k141_14500092	deepbgc	0.1.0	deepbgc	k141_14500092_632-3952.1	632	3952	3320	4	4	0	0.60979	antibacterial	0.86	0.06	0.18	0.26		0	0.09	0.13	0.31	0.19	0.03	0.3	k141_14500092_k141_14500092_2;k141_14500092_k141_14500092_3;k141_14500092_k141_14500092_4;k141_14500092_k141_14500092_5		PF07681;PF04120;PF00496;PF12650	bin.144
k141_21744531	deepbgc	0.1.0	deepbgc	k141_21744531_0-2710.1	0	2710	2710	4	2	0	0.70545	antibacterial	0.87	0.06	0.17	0.26	RiPP	0	0.01	0.02	0.04	0.89	0.02	0.04	k141_21744531_k141_21744531_1;k141_21744531_k141_21744531_2;k141_21744531_k141_21744531_3;k141_21744531_k141_21744531_4		PF08811;PF00082	bin.144
k141_21780886	deepbgc	0.1.0	deepbgc	k141_21780886_366-1128.1	366	1128	762	1	1	0	0.52459	antibacterial	0.85	0.05	0.16	0.25		0	0.09	0.07	0.33	0.21	0.03	0.32	k141_21780886_k141_21780886_2		PF02223	bin.144
k141_21780886	deepbgc	0.1.0	deepbgc	k141_21780886_1958-4166.1	1958	4166	2208	2	2	0	0.51989	antibacterial	0.87	0.06	0.17	0.26		0	0.09	0.07	0.33	0.21	0.03	0.32	k141_21780886_k141_21780886_4;k141_21780886_k141_21780886_5		PF03976;PF00211	bin.144
k141_266983	deepbgc	0.1.0	deepbgc	k141_266983_0-324.1	0	324	324	1	1	0	0.50647	antibacterial	0.87	0.06	0.17	0.26		0	0.08	0.09	0.32	0.21	0.03	0.32	k141_266983_k141_266983_1		PF01578	bin.144
k141_14657693	deepbgc	0.1.0	deepbgc	k141_14657693_1-1974.1	1	1974	1973	3	6	0	0.60179	antibacterial	0.82	0.06	0.13	0.26		0	0.07	0.18	0.3	0.19	0.04	0.28	k141_14657693_k141_14657693_1;k141_14657693_k141_14657693_2;k141_14657693_k141_14657693_3		PF02308;PF00701;PF13577;PF14534;PF13474;PF12680	bin.144
k141_21836216	deepbgc	0.1.0	deepbgc	k141_21836216_670-1129.1	670	1129	459	1	1	0	0.55757	antibacterial	0.87	0.06	0.17	0.26		0	0.09	0.07	0.33	0.21	0.03	0.32	k141_21836216_k141_21836216_2		PF02580	bin.144
k141_21836216	deepbgc	0.1.0	deepbgc	k141_21836216_1727-3165.1	1727	3165	1438	2	2	0	0.56666	antibacterial	0.87	0.06	0.17	0.26		0	0.09	0.07	0.33	0.21	0.03	0.32	k141_21836216_k141_21836216_4;k141_21836216_k141_21836216_5		PF01008;PF07704	bin.144
k141_21836216	deepbgc	0.1.0	deepbgc	k141_21836216_10427-11231.1	10427	11231	804	1	2	0	0.56807	antibacterial	0.85	0.06	0.19	0.25		0	0.09	0.08	0.33	0.21	0.03	0.31	k141_21836216_k141_21836216_16		PF00685;PF13469	bin.144
k141_36221472	deepbgc	0.1.0	deepbgc	k141_36221472_87-4650.1	87	4650	4563	4	13	2	0.85876	antibacterial	0.69	0.05	0.16	0.22	Saccharide	0	0	0.06	0.01	0	0.93	0.01	k141_36221472_k141_36221472_1;k141_36221472_k141_36221472_2;k141_36221472_k141_36221472_3;k141_36221472_k141_36221472_4	PF00535;PF00534	PF00535;PF13641;PF13704;PF02543;PF16861;PF13477;PF13579;PF13439;PF00534;PF13692;PF13524;PF00892;PF03151	bin.144
k141_29048027	deepbgc	0.1.0	deepbgc	k141_29048027_2-2277.1	2	2277	2275	3	4	0	0.64155	antibacterial	0.86	0.06	0.18	0.26		0	0.08	0.08	0.33	0.21	0.03	0.32	k141_29048027_k141_29048027_1;k141_29048027_k141_29048027_2;k141_29048027_k141_29048027_3		PF01734;PF04226;PF14518;PF03070	bin.144
k141_50620257	deepbgc	0.1.0	deepbgc	k141_50620257_118-2145.1	118	2145	2027	2	2	0	0.58234	antibacterial	0.87	0.06	0.17	0.26		0	0.07	0.05	0.29	0.14	0.03	0.46	k141_50620257_k141_50620257_2;k141_50620257_k141_50620257_3		PF01068;PF02735	bin.144
k141_531474	deepbgc	0.1.0	deepbgc	k141_531474_0-762.1	0	762	762	1	2	0	0.52341	antibacterial	0.89	0.01	0.03	0.09		0	0.01	0.05	0.02	0.46	0.01	0.46	k141_531474_k141_531474_1		PF07883;PF05899	bin.144
k141_50776483	deepbgc	0.1.0	deepbgc	k141_50776483_0-1494.1	0	1494	1494	1	3	0	0.573	antibacterial	0.71	0.03	0.12	0.16	RiPP	0	0.02	0.09	0.02	0.84	0	0.03	k141_50776483_k141_50776483_1		PF00664;PF00005;PF13191	bin.144
k141_7736082	deepbgc	0.1.0	deepbgc	k141_7736082_1-493.1	1	493	492	1	1	0	0.52754	antibacterial	0.87	0.06	0.17	0.26		0	0.09	0.07	0.33	0.21	0.03	0.32	k141_7736082_k141_7736082_1		PF11738	bin.144
k141_22126894	deepbgc	0.1.0	deepbgc	k141_22126894_0-2000.1	0	2000	2000	3	6	0	0.72565	antibacterial	0.73	0.08	0.11	0.2		0	0.06	0.07	0.36	0.3	0.01	0.24	k141_22126894_k141_22126894_1;k141_22126894_k141_22126894_2;k141_22126894_k141_22126894_3		PF13490;PF08281;PF00196;PF04545;PF04542;PF00593	bin.144
k141_7842575	deepbgc	0.1.0	deepbgc	k141_7842575_357-1370.1	357	1370	1013	2	4	1	0.55403	antibacterial	0.68	0.11	0.2	0.18		0.01	0.04	0.2	0.23	0.46	0.01	0.07	k141_7842575_k141_7842575_2;k141_7842575_k141_7842575_3	PF01596	PF04343;PF01596;PF13578;PF13649	bin.144
k141_29385230	deepbgc	0.1.0	deepbgc	k141_29385230_1-4264.1	1	4264	4263	7	10	0	0.77504	antibacterial	0.76	0.06	0.13	0.21		0	0.05	0.08	0.36	0.26	0.01	0.28	k141_29385230_k141_29385230_1;k141_29385230_k141_29385230_2;k141_29385230_k141_29385230_3;k141_29385230_k141_29385230_4;k141_29385230_k141_29385230_5;k141_29385230_k141_29385230_6;k141_29385230_k141_29385230_7		PF00595;PF13180;PF13349;PF13349;PF13490;PF07638;PF04545;PF08281;PF04542;PF14534	bin.144
k141_36584417	deepbgc	0.1.0	deepbgc	k141_36584417_0-489.1	0	489	489	1	1	0	0.63255	antibacterial	0.87	0.06	0.17	0.26		0	0.09	0.07	0.33	0.21	0.03	0.32	k141_36584417_k141_36584417_1		PF07755	bin.144
k141_15140201	deepbgc	0.1.0	deepbgc	k141_15140201_328-2047.1	328	2047	1719	1	10	2	0.5406		0.32	0.4	0.17	0.09		0.11	0.01	0.32	0.26	0.07	0.07	0.25	k141_15140201_k141_15140201_2	PF01266;PF01494	PF01946;PF01494;PF01266;PF00890;PF03486;PF07992;PF13738;PF13454;PF13450;PF05187	bin.144
k141_8048782	deepbgc	0.1.0	deepbgc	k141_8048782_676-8506.1	676	8506	7830	8	6	1	0.65446	antibacterial	0.83	0.05	0.16	0.29		0.05	0.1	0.06	0.29	0.21	0.03	0.3	k141_8048782_k141_8048782_2;k141_8048782_k141_8048782_3;k141_8048782_k141_8048782_4;k141_8048782_k141_8048782_5;k141_8048782_k141_8048782_6;k141_8048782_k141_8048782_7;k141_8048782_k141_8048782_8;k141_8048782_k141_8048782_9	PF00248	PF00248;PF13505;PF00144;PF03168;PF00246;PF13449	bin.144
k141_870742	deepbgc	0.1.0	deepbgc	k141_870742_1303-2191.1	1303	2191	888	1	9	2	0.53047		0.43	0.39	0.19	0.02		0.01	0.03	0.49	0.04	0.15	0	0.28	k141_870742_k141_870742_3	PF08242;PF08241	PF13489;PF01209;PF05175;PF13847;PF08242;PF08241;PF13649;PF13679;PF01135	bin.144
k141_871633	deepbgc	0.1.0	deepbgc	k141_871633_1-3263.1	1	3263	3262	3	10	2	0.64856	antibacterial	0.85	0.12	0.11	0.22	Other	0.01	0	0.53	0.02	0	0.3	0.14	k141_871633_k141_871633_1;k141_871633_k141_871633_2;k141_871633_k141_871633_3	PF03033;PF04101	PF12850;PF00149;PF03033;PF13579;PF13439;PF00201;PF04101;PF03033;PF13439;PF13579	bin.144
k141_15320024	deepbgc	0.1.0	deepbgc	k141_15320024_1-2308.1	1	2308	2307	1	5	0	0.81153	antibacterial	0.87	0.06	0.17	0.26		0.02	0.11	0.07	0.32	0.19	0.03	0.32	k141_15320024_k141_15320024_1		PF10017;PF05163;PF04978;PF12867;PF03781	bin.144
k141_958290	deepbgc	0.1.0	deepbgc	k141_958290_0-1206.1	0	1206	1206	1	1	0	0.57278	antibacterial	0.87	0.06	0.18	0.26		0	0.09	0.07	0.33	0.21	0.03	0.32	k141_958290_k141_958290_1		PF01642	bin.144
k141_44072092	deepbgc	0.1.0	deepbgc	k141_44072092_2-2187.1	2	2187	2185	3	2	0	0.69783	antibacterial	0.9	0.01	0.04	0.09	Terpene	0.09	0.05	0.03	0.1	0.08	0	0.67	k141_44072092_k141_44072092_1;k141_44072092_k141_44072092_2;k141_44072092_k141_44072092_3		PF01040;PF03571	bin.144
k141_51375139	deepbgc	0.1.0	deepbgc	k141_51375139_33-1077.1	33	1077	1044	2	3	0	0.71149	antibacterial	0.87	0.06	0.17	0.26		0.01	0.09	0.06	0.38	0.17	0.03	0.32	k141_51375139_k141_51375139_1;k141_51375139_k141_51375139_2		PF01839;PF13517;PF15919	bin.144
k141_51375139	deepbgc	0.1.0	deepbgc	k141_51375139_3029-4727.1	3029	4727	1698	1	1	0	0.50472	antibacterial	0.87	0.06	0.17	0.26		0	0.09	0.07	0.33	0.21	0.03	0.32	k141_51375139_k141_51375139_4		PF16949	bin.144
k141_51458695	deepbgc	0.1.0	deepbgc	k141_51458695_2-1784.1	2	1784	1782	1	2	1	0.51858	antibacterial	0.7	0.06	0.29	0.18		0	0.29	0.15	0.38	0.15	0.01	0.16	k141_51458695_k141_51458695_1	PF00109	PF03060;PF00109	bin.144
k141_1256729	deepbgc	0.1.0	deepbgc	k141_1256729_14-1907.1	14	1907	1893	1	1	1	0.75866	antibacterial	0.78	0.03	0.21	0.14		0	0.22	0.24	0.32	0.1	0.01	0.11	k141_1256729_k141_1256729_1	PF00501	PF00501	bin.144
k141_1257803	deepbgc	0.1.0	deepbgc	k141_1257803_1-3255.1	1	3255	3254	3	5	0	0.64076	antibacterial	0.77	0.1	0.18	0.33		0	0.18	0.17	0.21	0.36	0	0.07	k141_1257803_k141_1257803_1;k141_1257803_k141_1257803_2;k141_1257803_k141_1257803_3		PF12697;PF01699;PF02540;PF00733;PF00795	bin.144
k141_15658512	deepbgc	0.1.0	deepbgc	k141_15658512_7-4251.1	7	4251	4244	4	7	0	0.60634	antibacterial	0.53	0.28	0.22	0.13	RiPP	0	0.01	0.12	0.02	0.83	0.02	0.01	k141_15658512_k141_15658512_1;k141_15658512_k141_15658512_2;k141_15658512_k141_15658512_3;k141_15658512_k141_15658512_4		PF12698;PF01061;PF13732;PF13304;PF00005;PF13476;PF06452	bin.144
k141_8521459	deepbgc	0.1.0	deepbgc	k141_8521459_2-5965.1	2	5965	5963	8	14	2	0.7235		0.43	0.28	0.26	0.08		0.02	0.01	0.43	0.13	0.19	0	0.22	k141_8521459_k141_8521459_1;k141_8521459_k141_8521459_2;k141_8521459_k141_8521459_3;k141_8521459_k141_8521459_4;k141_8521459_k141_8521459_5;k141_8521459_k141_8521459_6;k141_8521459_k141_8521459_7;k141_8521459_k141_8521459_8	PF08242;PF08241	PF00892;PF05977;PF07690;PF12832;PF13347;PF00850;PF12690;PF13489;PF13847;PF08241;PF01209;PF08242;PF13649;PF01594	bin.144
k141_30048181	deepbgc	0.1.0	deepbgc	k141_30048181_11230-14090.1	11230	14090	2860	4	14	7	0.66878	antibacterial	0.66	0.15	0.19	0.37	Polyketide	0.01	0.07	0.11	0.77	0	0.02	0.06	k141_30048181_k141_30048181_11;k141_30048181_k141_30048181_12;k141_30048181_k141_30048181_13;k141_30048181_k141_30048181_14	PF00698;PF00106;PF01370;PF08545;PF08541;PF08659;PF00108	PF01783;PF00108;PF08545;PF02797;PF08541;PF00698;PF13241;PF00106;PF01370;PF08659;PF05368;PF02254;PF13460;PF13561	bin.144
k141_30051907	deepbgc	0.1.0	deepbgc	k141_30051907_1-1545.1	1	1545	1544	2	4	2	0.77163	antibacterial	0.92	0.02	0.04	0.07	Polyketide	0	0.18	0.23	0.62	0	0	0	k141_30051907_k141_30051907_1;k141_30051907_k141_30051907_2	PF00501;PF00378	PF00501;PF13193;PF00378;PF16113	bin.144
k141_22973006	deepbgc	0.1.0	deepbgc	k141_22973006_118-5021.1	118	5021	4903	3	4	1	0.57677	antibacterial	0.78	0.03	0.19	0.15		0	0.23	0.24	0.31	0.1	0.01	0.11	k141_22973006_k141_22973006_2;k141_22973006_k141_22973006_3;k141_22973006_k141_22973006_4	PF00501	PF01103;PF01734;PF02655;PF00501	bin.144
k141_15883633	deepbgc	0.1.0	deepbgc	k141_15883633_3498-8609.1	3498	8609	5111	5	11	2	0.58014	inhibitor	0.15	0.06	0.81	0.06	Polyketide	0	0.32	0.07	0.61	0	0.05	0.01	k141_15883633_k141_15883633_5;k141_15883633_k141_15883633_6;k141_15883633_k141_15883633_7;k141_15883633_k141_15883633_8;k141_15883633_k141_15883633_9	PF08240;PF00107	PF16912;PF13602;PF00107;PF08240;PF03352;PF01063;PF13469;PF07719;PF13424;PF07721;PF13432	bin.144
k141_1484188	deepbgc	0.1.0	deepbgc	k141_1484188_2-11455.1	2	11455	11453	9	25	3	0.68119		0.39	0.36	0.21	0.03	RiPP	0	0.11	0.22	0.11	0.5	0.01	0.07	k141_1484188_k141_1484188_1;k141_1484188_k141_1484188_2;k141_1484188_k141_1484188_3;k141_1484188_k141_1484188_4;k141_1484188_k141_1484188_5;k141_1484188_k141_1484188_6;k141_1484188_k141_1484188_7;k141_1484188_k141_1484188_8;k141_1484188_k141_1484188_9	PF08242;PF08241;PF00561	PF12705;PF00580;PF13245;PF13604;PF13361;PF13538;PF07617;PF01008;PF12698;PF01061;PF13304;PF00005;PF13476;PF01209;PF13489;PF13847;PF08241;PF08242;PF13649;PF05168;PF12146;PF00561;PF02129;PF01738;PF12695	bin.144
k141_51771777	deepbgc	0.1.0	deepbgc	k141_51771777_0-3048.1	0	3048	3048	4	4	0	0.54362	antibacterial	0.85	0.05	0.17	0.21		0	0.06	0.13	0.2	0.43	0	0.2	k141_51771777_k141_51771777_1;k141_51771777_k141_51771777_2;k141_51771777_k141_51771777_3;k141_51771777_k141_51771777_4		PF02878;PF01028;PF03600;PF00664	bin.144
k141_44669285	deepbgc	0.1.0	deepbgc	k141_44669285_158-3853.1	158	3853	3695	5	6	1	0.62575	antibacterial	0.78	0.06	0.12	0.28		0.04	0.06	0.17	0.28	0.2	0.02	0.28	k141_44669285_k141_44669285_2;k141_44669285_k141_44669285_3;k141_44669285_k141_44669285_4;k141_44669285_k141_44669285_5;k141_44669285_k141_44669285_6	PF00248	PF01569;PF00248;PF13474;PF12893;PF14534;PF12680	bin.144
k141_51807951	deepbgc	0.1.0	deepbgc	k141_51807951_0-1583.1	0	1583	1583	3	4	1	0.77684	antibacterial	0.81	0.12	0.16	0.24		0.11	0.05	0.09	0.31	0.17	0.05	0.29	k141_51807951_k141_51807951_1;k141_51807951_k141_51807951_2;k141_51807951_k141_51807951_3	PF00355	PF01458;PF00355;PF13806;PF01804	bin.144
k141_8772373	deepbgc	0.1.0	deepbgc	k141_8772373_0-972.1	0	972	972	1	1	0	0.58442	antibacterial	0.87	0.06	0.17	0.26		0	0.09	0.07	0.33	0.21	0.03	0.32	k141_8772373_k141_8772373_1		PF00211	bin.144
k141_44748748	deepbgc	0.1.0	deepbgc	k141_44748748_2-1382.1	2	1382	1380	1	2	1	0.56978	antibacterial	0.92	0.01	0.04	0.07	Polyketide	0	0.23	0.23	0.54	0	0	0	k141_44748748_k141_44748748_1	PF00501	PF13193;PF00501	bin.144
k141_44748748	deepbgc	0.1.0	deepbgc	k141_44748748_2536-3397.1	2536	3397	861	1	1	0	0.52159	antibacterial	0.86	0.05	0.17	0.21		0	0.06	0.13	0.2	0.43	0	0.2	k141_44748748_k141_44748748_4		PF00664	bin.144
k141_51966029	deepbgc	0.1.0	deepbgc	k141_51966029_1710-2556.1	1710	2556	846	1	1	0	0.5107	antibacterial	0.87	0.06	0.17	0.26		0	0.09	0.07	0.33	0.21	0.03	0.32	k141_51966029_k141_51966029_3		PF01471	bin.144
k141_44930772	deepbgc	0.1.0	deepbgc	k141_44930772_1798-3288.1	1798	3288	1490	2	5	0	0.5699	antibacterial	0.78	0.06	0.15	0.21		0	0.06	0.06	0.36	0.27	0.01	0.28	k141_44930772_k141_44930772_3;k141_44930772_k141_44930772_4		PF13490;PF07638;PF04545;PF08281;PF04542	bin.144
k141_23546021	deepbgc	0.1.0	deepbgc	k141_23546021_208-976.1	208	976	768	1	2	1	0.59188	antibacterial	0.87	0.06	0.16	0.25	Polyketide	0	0.05	0	0.81	0.06	0.01	0.08	k141_23546021_k141_23546021_2	PF00378	PF00378;PF16113	bin.144
k141_23546021	deepbgc	0.1.0	deepbgc	k141_23546021_2817-3711.1	2817	3711	894	1	4	4	0.54346	antibacterial	0.91	0.05	0.09	0.2		0.01	0.09	0.08	0.4	0.22	0.03	0.27	k141_23546021_k141_23546021_5	PF08028;PF00441;PF02770;PF02771	PF02771;PF02770;PF00441;PF08028	bin.144
k141_16470323	deepbgc	0.1.0	deepbgc	k141_16470323_0-4506.1	0	4506	4506	4	9	2	0.72184	antibacterial	0.62	0.26	0.16	0.12		0	0.02	0.38	0.08	0.45	0.01	0.06	k141_16470323_k141_16470323_1;k141_16470323_k141_16470323_2;k141_16470323_k141_16470323_3;k141_16470323_k141_16470323_4	PF04055;PF08241	PF13394;PF13353;PF04055;PF01734;PF01209;PF01135;PF13649;PF08241;PF07182	bin.144
k141_52387536	deepbgc	0.1.0	deepbgc	k141_52387536_45-1685.1	45	1685	1640	2	3	0	0.65626	antibacterial	0.87	0.06	0.17	0.26		0	0.09	0.07	0.33	0.21	0.03	0.32	k141_52387536_k141_52387536_1;k141_52387536_k141_52387536_2		PF14026;PF00211;PF10099	bin.144
k141_9360003	deepbgc	0.1.0	deepbgc	k141_9360003_1-3146.1	1	3146	3145	3	6	0	0.7487	antibacterial	0.7	0.18	0.18	0.12	Other	0.04	0.01	0.53	0.23	0.08	0.04	0.13	k141_9360003_k141_9360003_1;k141_9360003_k141_9360003_2;k141_9360003_k141_9360003_3		PF04389;PF13469;PF00685;PF07992;PF00070;PF13450	bin.144
k141_16581376	deepbgc	0.1.0	deepbgc	k141_16581376_0-1559.1	0	1559	1559	2	4	2	0.57827	antibacterial	0.86	0.21	0.13	0.21		0.01	0.06	0.1	0.18	0.11	0.36	0.23	k141_16581376_k141_16581376_1;k141_16581376_k141_16581376_2	PF02894;PF01408	PF13439;PF13579;PF02894;PF01408	bin.144
k141_52499770	deepbgc	0.1.0	deepbgc	k141_52499770_1-1929.1	1	1929	1928	3	5	1	0.59341	antibacterial	0.83	0.05	0.2	0.23	Saccharide	0	0.04	0.01	0.08	0.06	0.75	0.06	k141_52499770_k141_52499770_1;k141_52499770_k141_52499770_2;k141_52499770_k141_52499770_3	PF00535	PF03965;PF13641;PF00535;PF13704;PF11306	bin.144
k141_30996505	deepbgc	0.1.0	deepbgc	k141_30996505_1-1716.1	1	1716	1715	3	6	3	0.61886	antibacterial	0.78	0.03	0.2	0.21	Polyketide	0	0	0	0.94	0.02	0	0.04	k141_30996505_k141_30996505_1;k141_30996505_k141_30996505_2;k141_30996505_k141_30996505_3	PF01370;PF00106;PF08659	PF04306;PF13561;PF01370;PF00106;PF08659;PF07386	bin.144
k141_52608725	deepbgc	0.1.0	deepbgc	k141_52608725_1-2946.1	1	2946	2945	4	5	1	0.7258	antibacterial	0.55	0.12	0.19	0.2		0.03	0.04	0.33	0.23	0.13	0.06	0.23	k141_52608725_k141_52608725_1;k141_52608725_k141_52608725_2;k141_52608725_k141_52608725_3;k141_52608725_k141_52608725_4	PF01266	PF00890;PF01266;PF02754;PF16859;PF00440	bin.144
k141_16796004	deepbgc	0.1.0	deepbgc	k141_16796004_0-2599.1	0	2599	2599	2	7	1	0.58891	antibacterial	0.74	0.06	0.13	0.25	Saccharide	0	0	0.05	0.04	0.03	0.85	0.04	k141_16796004_k141_16796004_1;k141_16796004_k141_16796004_2	PF00534	PF00342;PF13579;PF13439;PF13477;PF00534;PF13692;PF13524	bin.144
k141_17106999	deepbgc	0.1.0	deepbgc	k141_17106999_0-1866.1	0	1866	1866	2	4	0	0.59372	antibacterial	0.76	0.04	0.15	0.44	Polyketide	0.01	0	0.04	0.9	0	0.01	0.05	k141_17106999_k141_17106999_1;k141_17106999_k141_17106999_2		PF01935;PF07690;PF05977;PF00854	bin.144
k141_24364535	deepbgc	0.1.0	deepbgc	k141_24364535_1-3243.1	1	3243	3242	2	8	0	0.54031	antibacterial	0.67	0.04	0.33	0.3		0	0.05	0.29	0.16	0.39	0	0.13	k141_24364535_k141_24364535_1;k141_24364535_k141_24364535_2		PF00733;PF02540;PF13537;PF13522;PF12481;PF00733;PF13537;PF13522	bin.144
k141_9982303	deepbgc	0.1.0	deepbgc	k141_9982303_2086-2872.1	2086	2872	786	1	11	2	0.54818		0.32	0.47	0.21	0.03		0.04	0.04	0.44	0.05	0.15	0	0.29	k141_9982303_k141_9982303_3	PF08242;PF08241	PF13489;PF07021;PF03141;PF08003;PF13847;PF08241;PF01209;PF08242;PF13649;PF01135;PF05175	bin.144
k141_38843511	deepbgc	0.1.0	deepbgc	k141_38843511_4546-5269.1	4546	5269	723	1	1	1	0.59421	antibacterial	0.86	0.06	0.17	0.25		0	0.07	0.36	0.21	0.14	0.03	0.25	k141_38843511_k141_38843511_3	PF01553	PF01553	bin.144
k141_24498880	deepbgc	0.1.0	deepbgc	k141_24498880_751-4331.1	751	4331	3580	4	7	1	0.66989	antibacterial	0.64	0.04	0.25	0.03	RiPP	0.04	0.12	0.04	0.07	0.52	0.03	0.22	k141_24498880_k141_24498880_2;k141_24498880_k141_24498880_3;k141_24498880_k141_24498880_4;k141_24498880_k141_24498880_5	PF00106	PF13561;PF00106;PF02628;PF01040;PF00005;PF13304;PF13732	bin.144
k141_46146713	deepbgc	0.1.0	deepbgc	k141_46146713_0-3251.1	0	3251	3251	5	11	3	0.93946		0.41	0.37	0.2	0.05		0.03	0.02	0.3	0.29	0.18	0	0.19	k141_46146713_k141_46146713_1;k141_46146713_k141_46146713_2;k141_46146713_k141_46146713_3;k141_46146713_k141_46146713_4;k141_46146713_k141_46146713_5	PF08242;PF08241;PF00378	PF16113;PF00378;PF13489;PF03141;PF13847;PF01209;PF08241;PF08242;PF13649;PF07287;PF00174	bin.144
k141_31890440	deepbgc	0.1.0	deepbgc	k141_31890440_2-9299.1	2	9299	9297	11	18	0	0.66138	antibacterial	0.75	0.06	0.09	0.3		0.03	0.08	0.24	0.22	0.13	0.08	0.28	k141_31890440_k141_31890440_1;k141_31890440_k141_31890440_2;k141_31890440_k141_31890440_3;k141_31890440_k141_31890440_4;k141_31890440_k141_31890440_5;k141_31890440_k141_31890440_6;k141_31890440_k141_31890440_7;k141_31890440_k141_31890440_8;k141_31890440_k141_31890440_9;k141_31890440_k141_31890440_10;k141_31890440_k141_31890440_11		PF00393;PF14833;PF03446;PF01210;PF00923;PF02502;PF13548;PF02780;PF02779;PF00456;PF06197;PF01244;PF01878;PF13577;PF14534;PF12680;PF07366;PF00581	bin.144
k141_31908886	deepbgc	0.1.0	deepbgc	k141_31908886_2-5707.1	2	5707	5705	6	22	6	0.86786		0.41	0.44	0.09	0.09	Saccharide	0	0.01	0.05	0.02	0	0.68	0.31	k141_31908886_k141_31908886_1;k141_31908886_k141_31908886_2;k141_31908886_k141_31908886_3;k141_31908886_k141_31908886_4;k141_31908886_k141_31908886_5;k141_31908886_k141_31908886_6	PF00535;PF01266;PF01943;PF01494;PF01593;PF00534	PF00534;PF13692;PF13524;PF00535;PF13641;PF00535;PF10111;PF13506;PF13632;PF02709;PF01593;PF01266;PF13450;PF00890;PF00070;PF03486;PF13738;PF01494;PF07992;PF01943;PF13440;PF03023	bin.144
k141_24824018	deepbgc	0.1.0	deepbgc	k141_24824018_450-2450.1	450	2450	2000	2	9	7	0.80568	antibacterial	0.64	0.12	0.17	0.22		0.01	0.12	0.24	0.46	0.04	0.14	0.04	k141_24824018_k141_24824018_2;k141_24824018_k141_24824018_3	PF07993;PF01370;PF08545;PF08541;PF02719;PF08659;PF04321	PF01370;PF07993;PF04321;PF13460;PF01073;PF08659;PF02719;PF08541;PF08545	bin.144
k141_17643095	deepbgc	0.1.0	deepbgc	k141_17643095_1105-6891.1	1105	6891	5786	6	5	0	0.60154	antibacterial	0.83	0.06	0.16	0.31		0	0.1	0.12	0.32	0.2	0.02	0.28	k141_17643095_k141_17643095_3;k141_17643095_k141_17643095_4;k141_17643095_k141_17643095_5;k141_17643095_k141_17643095_6;k141_17643095_k141_17643095_7;k141_17643095_k141_17643095_8		PF05299;PF02274;PF13231;PF00160;PF00034	bin.144
k141_3206690	deepbgc	0.1.0	deepbgc	k141_3206690_0-4775.1	0	4775	4775	3	9	4	0.69821	antibacterial	0.6	0.1	0.15	0.08		0.01	0.39	0.16	0.39	0.02	0.03	0	k141_3206690_k141_3206690_1;k141_3206690_k141_3206690_2;k141_3206690_k141_3206690_3	PF01370;PF07993;PF00501;PF04321	PF13193;PF00501;PF03015;PF07993;PF01370;PF04321;PF00781;PF04542;PF08281	bin.144
k141_17854479	deepbgc	0.1.0	deepbgc	k141_17854479_108-6294.1	108	6294	6186	5	15	10	0.55859	antibacterial	0.61	0.09	0.14	0.27	Polyketide	0	0.27	0.08	0.8	0.05	0.01	0.04	k141_17854479_k141_17854479_2;k141_17854479_k141_17854479_3;k141_17854479_k141_17854479_4;k141_17854479_k141_17854479_5;k141_17854479_k141_17854479_6	PF02803;PF08028;PF00441;PF02770;PF02737;PF00725;PF00108;PF00378;PF00109;PF02771	PF07638;PF04545;PF08281;PF04542;PF00441;PF08028;PF02770;PF02771;PF00725;PF02737;PF00378;PF16113;PF02803;PF00108;PF00109	bin.144
k141_17969221	deepbgc	0.1.0	deepbgc	k141_17969221_1-1583.1	1	1583	1582	2	6	1	0.65105	antibacterial	0.74	0.06	0.13	0.25	Saccharide	0	0.01	0.05	0.04	0.03	0.84	0.04	k141_17969221_k141_17969221_1;k141_17969221_k141_17969221_2	PF00534	PF16656;PF13524;PF00534;PF13692;PF13439;PF13579	bin.144
k141_47104460	deepbgc	0.1.0	deepbgc	k141_47104460_1-1020.1	1	1020	1019	2	7	2	0.67461		0.42	0.37	0.21	0.04		0.01	0	0.4	0.05	0.24	0	0.3	k141_47104460_k141_47104460_1;k141_47104460_k141_47104460_2	PF08242;PF08241	PF08032;PF13489;PF13847;PF01209;PF08241;PF08242;PF13649	bin.144
k141_18372245	deepbgc	0.1.0	deepbgc	k141_18372245_607-1306.1	607	1306	699	1	1	0	0.56056	antibacterial	0.87	0.06	0.17	0.26		0	0.09	0.07	0.33	0.21	0.03	0.32	k141_18372245_k141_18372245_2		PF01904	bin.144
k141_11155249	deepbgc	0.1.0	deepbgc	k141_11155249_0-2114.1	0	2114	2114	2	8	2	0.87177	antibacterial	0.54	0.17	0.26	0.3	Polyketide	0	0	0.2	0.68	0.01	0.01	0.11	k141_11155249_k141_11155249_1;k141_11155249_k141_11155249_2	PF01266;PF01494	PF05199;PF00732;PF05834;PF01266;PF13450;PF07992;PF01494;PF13618	bin.144
k141_25665843	deepbgc	0.1.0	deepbgc	k141_25665843_2-3702.1	2	3702	3700	5	9	0	0.71535	antibacterial-antifungal	0.78	0.07	0.18	0.55	Polyketide	0.04	0.05	0.13	0.65	0.15	0.01	0	k141_25665843_k141_25665843_1;k141_25665843_k141_25665843_2;k141_25665843_k141_25665843_3;k141_25665843_k141_25665843_4;k141_25665843_k141_25665843_5		PF00154;PF04993;PF00302;PF05977;PF07690;PF12832;PF00083;PF05368;PF13460	bin.144
k141_47383966	deepbgc	0.1.0	deepbgc	k141_47383966_123-1041.1	123	1041	918	1	1	0	0.53361	antibacterial	0.87	0.06	0.17	0.26		0	0.09	0.07	0.33	0.21	0.03	0.32	k141_47383966_k141_47383966_2		PF01904	bin.144
k141_18602339	deepbgc	0.1.0	deepbgc	k141_18602339_2-5604.1	2	5604	5602	5	12	3	0.76309		0.47	0.2	0.18	0.06		0	0	0.18	0.03	0.17	0.33	0.29	k141_18602339_k141_18602339_1;k141_18602339_k141_18602339_2;k141_18602339_k141_18602339_3;k141_18602339_k141_18602339_4;k141_18602339_k141_18602339_5	PF00535;PF08241;PF08242	PF05544;PF01678;PF00535;PF13641;PF03706;PF09586;PF13489;PF13847;PF08241;PF08242;PF13649;PF00398	bin.144
k141_4414818	deepbgc	0.1.0	deepbgc	k141_4414818_0-2573.1	0	2573	2573	3	3	0	0.61074	antibacterial	0.82	0.04	0.13	0.22		0	0.06	0.23	0.11	0.49	0.03	0.11	k141_4414818_k141_4414818_1;k141_4414818_k141_4414818_2;k141_4414818_k141_4414818_3		PF00005;PF00528;PF00144	bin.144
k141_11978216	deepbgc	0.1.0	deepbgc	k141_11978216_576-5211.1	576	5211	4635	9	13	0	0.57247	antibacterial	0.83	0.05	0.16	0.31		0	0.1	0.18	0.26	0.2	0.04	0.27	k141_11978216_k141_11978216_2;k141_11978216_k141_11978216_3;k141_11978216_k141_11978216_4;k141_11978216_k141_11978216_5;k141_11978216_k141_11978216_6;k141_11978216_k141_11978216_7;k141_11978216_k141_11978216_8;k141_11978216_k141_11978216_9;k141_11978216_k141_11978216_10		PF15919;PF04014;PF10049;PF00496;PF07878;PF01402;PF12441;PF13384;PF15943;PF09722;PF08808;PF02604;PF01850	bin.144
k141_12132306	deepbgc	0.1.0	deepbgc	k141_12132306_1-2586.1	1	2586	2585	4	6	3	0.75513	inhibitor	0.31	0.08	0.58	0.06	Polyketide	0	0.2	0.05	0.78	0.01	0	0.03	k141_12132306_k141_12132306_1;k141_12132306_k141_12132306_2;k141_12132306_k141_12132306_3;k141_12132306_k141_12132306_4	PF08240;PF00107;PF08541	PF08240;PF08541;PF00107;PF13602;PF04461;PF12900	bin.144
k141_5061811	deepbgc	0.1.0	deepbgc	k141_5061811_625-2385.1	625	2385	1760	3	5	0	0.55675	antibacterial	0.87	0.06	0.17	0.26		0	0.11	0.06	0.3	0.2	0.07	0.3	k141_5061811_k141_5061811_4;k141_5061811_k141_5061811_5;k141_5061811_k141_5061811_6		PF09970;PF14907;PF08843;PF08818;PF00144	bin.144
k141_26951689	deepbgc	0.1.0	deepbgc	k141_26951689_8-1235.1	8	1235	1227	1	3	0	0.50048	antibacterial	0.82	0.09	0.19	0.27		0.03	0.1	0.25	0.24	0.17	0.01	0.25	k141_26951689_k141_26951689_1		PF00676;PF00456;PF02775	bin.144
k141_5528278	deepbgc	0.1.0	deepbgc	k141_5528278_371-3542.1	371	3542	3171	3	8	1	0.65137	antibacterial	0.88	0.01	0.05	0.06		0	0	0.34	0.02	0.44	0.01	0.2	k141_5528278_k141_5528278_2;k141_5528278_k141_5528278_3;k141_5528278_k141_5528278_4	PF04055	PF02311;PF14525;PF07883;PF16867;PF02310;PF04055;PF13282;PF14321	bin.144
k141_49005365	deepbgc	0.1.0	deepbgc	k141_49005365_1-2524.1	1	2524	2523	1	6	0	0.66252	antibacterial	0.57	0.09	0.3	0.25		0	0.08	0.35	0.19	0.17	0	0.23	k141_49005365_k141_49005365_1		PF03704;PF13191;PF00931;PF05729;PF13424;PF13432	bin.144
k141_6068230	deepbgc	0.1.0	deepbgc	k141_6068230_1287-2514.1	1287	2514	1227	1	1	0	0.60711	antibacterial	0.87	0.06	0.17	0.26		0	0.11	0.06	0.32	0.21	0.03	0.31	k141_6068230_k141_6068230_4		PF00144	bin.144
k141_35494230	deepbgc	0.1.0	deepbgc	k141_35494230_2-1289.1	2	1289	1287	1	2	0	0.50537	antibacterial	0.86	0.08	0.17	0.27		0.02	0.09	0.14	0.28	0.19	0.03	0.3	k141_35494230_k141_35494230_1		PF00425;PF04715	bin.144
k141_21514122	deepbgc	0.1.0	deepbgc	k141_21514122_2-10130.1	2	10130	10128	11	31	4	0.84703		0.35	0.31	0.17	0.11	Saccharide	0.01	0	0.15	0.03	0.04	0.72	0.05	k141_21514122_k141_21514122_1;k141_21514122_k141_21514122_2;k141_21514122_k141_21514122_3;k141_21514122_k141_21514122_4;k141_21514122_k141_21514122_5;k141_21514122_k141_21514122_6;k141_21514122_k141_21514122_7;k141_21514122_k141_21514122_8;k141_21514122_k141_21514122_9;k141_21514122_k141_21514122_10;k141_21514122_k141_21514122_11	PF00534;PF08241;PF00535;PF08242	PF00534;PF13692;PF13439;PF13579;PF13477;PF13231;PF09852;PF13641;PF00535;PF13524;PF00534;PF13692;PF13439;PF13579;PF13477;PF13489;PF13847;PF01209;PF08241;PF08242;PF13649;PF12850;PF00149;PF01029;PF00885;PF00925;PF00926;PF00677;PF01872;PF14437;PF00383	bin.144
k141_50259809	deepbgc	0.1.0	deepbgc	k141_50259809_2-5928.1	2	5928	5926	6	8	0	0.66714	antibacterial	0.67	0.05	0.15	0.36	Polyketide	0.01	0.01	0.21	0.73	0	0.02	0.04	k141_50259809_k141_50259809_1;k141_50259809_k141_50259809_2;k141_50259809_k141_50259809_3;k141_50259809_k141_50259809_4;k141_50259809_k141_50259809_5;k141_50259809_k141_50259809_6		PF07690;PF05977;PF13347;PF01551;PF10069;PF05977;PF07690;PF01515	bin.147
k141_116627	deepbgc	0.1.0	deepbgc	k141_116627_2-1253.1	2	1253	1251	1	5	1	0.62146	antibacterial	0.6	0.21	0.18	0.18		0.04	0.05	0.28	0.28	0.09	0.04	0.24	k141_116627_k141_116627_1	PF01266	PF00732;PF01266;PF00996;PF07992;PF00890	bin.147
k141_21677280	deepbgc	0.1.0	deepbgc	k141_21677280_2-1014.1	2	1014	1012	2	6	0	0.56781	antibacterial	0.77	0.07	0.16	0.21		0	0.04	0.19	0.34	0.27	0.01	0.2	k141_21677280_k141_21677280_1;k141_21677280_k141_21677280_2		PF13490;PF04545;PF08281;PF07638;PF13412;PF04542	bin.147
k141_230691	deepbgc	0.1.0	deepbgc	k141_230691_2-1709.1	2	1709	1707	1	1	0	0.50055	antibacterial	0.87	0.06	0.17	0.26		0	0.09	0.07	0.33	0.21	0.03	0.32	k141_230691_k141_230691_1		PF09586	bin.147
k141_7417239	deepbgc	0.1.0	deepbgc	k141_7417239_645-4399.1	645	4399	3754	3	7	0	0.53996	antibacterial	0.83	0.08	0.18	0.23		0	0.25	0.09	0.42	0.17	0.03	0.25	k141_7417239_k141_7417239_2;k141_7417239_k141_7417239_3;k141_7417239_k141_7417239_4		PF07994;PF01658;PF01510;PF12833;PF00165;PF12852;PF14525	bin.147
k141_7431708	deepbgc	0.1.0	deepbgc	k141_7431708_16-7676.1	16	7676	7660	6	24	8	0.98716		0.37	0.13	0.42	0.12	Saccharide	0.02	0.04	0.06	0.06	0.02	0.81	0	k141_7431708_k141_7431708_1;k141_7431708_k141_7431708_2;k141_7431708_k141_7431708_3;k141_7431708_k141_7431708_4;k141_7431708_k141_7431708_5;k141_7431708_k141_7431708_6	PF07993;PF00483;PF00908;PF01370;PF00534;PF04321;PF02719;PF00953	PF13727;PF00953;PF16363;PF04321;PF01370;PF01073;PF07993;PF02719;PF13524;PF00534;PF13692;PF13439;PF13579;PF13477;PF00908;PF05523;PF00483;PF12804;PF00733;PF02540;PF06508;PF13537;PF13522;PF12481	bin.147
k141_36175095	deepbgc	0.1.0	deepbgc	k141_36175095_57-7304.1	57	7304	7247	7	7	0	0.78829	antibacterial	0.87	0.05	0.15	0.25	RiPP	0	0.02	0.01	0.04	0.88	0.03	0.04	k141_36175095_k141_36175095_1;k141_36175095_k141_36175095_2;k141_36175095_k141_36175095_3;k141_36175095_k141_36175095_4;k141_36175095_k141_36175095_5;k141_36175095_k141_36175095_6;k141_36175095_k141_36175095_7		PF00174;PF00082;PF13532;PF00389;PF02826;PF00939;PF03600	bin.147
k141_50529462	deepbgc	0.1.0	deepbgc	k141_50529462_1-1960.1	1	1960	1959	3	9	4	0.59487	antibacterial	0.79	0.12	0.16	0.27	Polyketide	0	0	0.02	0.85	0.01	0.04	0.1	k141_50529462_k141_50529462_1;k141_50529462_k141_50529462_2;k141_50529462_k141_50529462_3	PF04321;PF01370;PF08659;PF00106	PF13683;PF00106;PF08659;PF04321;PF01370;PF13460;PF13561;PF03435;PF07040	bin.147
k141_14686429	deepbgc	0.1.0	deepbgc	k141_14686429_0-1559.1	0	1559	1559	2	6	0	0.6507	antibacterial	0.78	0.06	0.15	0.21		0	0.06	0.06	0.37	0.26	0.01	0.28	k141_14686429_k141_14686429_1;k141_14686429_k141_14686429_2		PF07638;PF04542;PF08281;PF04545;PF13490;PF07730	bin.147
k141_14709027	deepbgc	0.1.0	deepbgc	k141_14709027_0-10148.1	0	10148	10148	4	8	1	0.62115	antibacterial	0.72	0.08	0.31	0.19		0.04	0.03	0.38	0.24	0.13	0.05	0.18	k141_14709027_k141_14709027_1;k141_14709027_k141_14709027_2;k141_14709027_k141_14709027_3;k141_14709027_k141_14709027_4	PF00583	PF02128;PF07504;PF13517;PF01839;PF00932;PF13673;PF00583;PF08445	bin.147
k141_22061414	deepbgc	0.1.0	deepbgc	k141_22061414_1536-5822.1	1536	5822	4286	3	7	0	0.59895	antibacterial	0.83	0.08	0.18	0.25		0	0.06	0.19	0.24	0.28	0.03	0.25	k141_22061414_k141_22061414_2;k141_22061414_k141_22061414_3;k141_22061414_k141_22061414_4		PF13646;PF03130;PF00486;PF00072;PF11716;PF04978;PF12867	bin.147
k141_7708797	deepbgc	0.1.0	deepbgc	k141_7708797_1-877.1	1	877	876	1	1	0	0.53864	antibacterial	0.86	0.06	0.17	0.26		0	0.09	0.07	0.33	0.21	0.03	0.32	k141_7708797_k141_7708797_1		PF02554	bin.147
k141_7708797	deepbgc	0.1.0	deepbgc	k141_7708797_1764-2211.1	1764	2211	447	1	1	0	0.51444	antibacterial	0.87	0.06	0.17	0.26		0	0.09	0.07	0.33	0.21	0.03	0.32	k141_7708797_k141_7708797_3		PF14108	bin.147
k141_43659005	deepbgc	0.1.0	deepbgc	k141_43659005_3859-7802.1	3859	7802	3943	3	20	3	0.89376		0.37	0.43	0.22	0.08		0.05	0.02	0.43	0.16	0.17	0	0.18	k141_43659005_k141_43659005_2;k141_43659005_k141_43659005_3;k141_43659005_k141_43659005_4	PF08241;PF00891;PF08242	PF13489;PF13847;PF00891;PF02353;PF01135;PF01209;PF08704;PF05401;PF05219;PF08241;PF05175;PF08242;PF13649;PF07021;PF06325;PF03848;PF13679;PF02390;PF01609;PF06739	bin.147
k141_29332784	deepbgc	0.1.0	deepbgc	k141_29332784_943-1480.1	943	1480	537	1	1	0	0.50545	antibacterial	0.87	0.06	0.17	0.26		0	0.09	0.07	0.33	0.21	0.03	0.32	k141_29332784_k141_29332784_2		PF01345	bin.147
k141_29332784	deepbgc	0.1.0	deepbgc	k141_29332784_8167-16499.1	8167	16499	8332	8	8	0	0.65168	antibacterial	0.7	0.11	0.17	0.31		0.01	0.2	0.14	0.33	0.18	0.01	0.14	k141_29332784_k141_29332784_9;k141_29332784_k141_29332784_10;k141_29332784_k141_29332784_11;k141_29332784_k141_29332784_12;k141_29332784_k141_29332784_13;k141_29332784_k141_29332784_14;k141_29332784_k141_29332784_15;k141_29332784_k141_29332784_16		PF01293;PF14822;PF00111;PF12697;PF07859;PF01738;PF12146;PF00326	bin.147
k141_14999482	deepbgc	0.1.0	deepbgc	k141_14999482_114-4886.1	114	4886	4772	3	4	0	0.58006	antibacterial	0.87	0.06	0.17	0.26		0	0.09	0.07	0.33	0.22	0.03	0.31	k141_14999482_k141_14999482_1;k141_14999482_k141_14999482_2;k141_14999482_k141_14999482_3		PF00675;PF05193;PF05960;PF12867	bin.147
k141_43799822	deepbgc	0.1.0	deepbgc	k141_43799822_2-13676.1	2	13676	13674	11	48	13	0.99242		0.47	0.45	0.12	0.16	Saccharide	0	0.05	0.11	0.09	0.08	0.69	0.02	k141_43799822_k141_43799822_1;k141_43799822_k141_43799822_2;k141_43799822_k141_43799822_3;k141_43799822_k141_43799822_4;k141_43799822_k141_43799822_5;k141_43799822_k141_43799822_6;k141_43799822_k141_43799822_7;k141_43799822_k141_43799822_8;k141_43799822_k141_43799822_9;k141_43799822_k141_43799822_10;k141_43799822_k141_43799822_11	PF00534;PF01370;PF00107;PF02350;PF00891;PF08242;PF03720;PF08241;PF03721;PF04321;PF00535;PF01408;PF02894	PF03720;PF02350;PF13579;PF04321;PF16363;PF01370;PF13524;PF00534;PF13692;PF13439;PF13632;PF13641;PF13712;PF13506;PF00535;PF10111;PF00005;PF13304;PF12698;PF01061;PF03848;PF13489;PF00891;PF05175;PF13847;PF13649;PF08241;PF08242;PF10111;PF13641;PF00535;PF13439;PF13579;PF13477;PF00534;PF13692;PF13524;PF13439;PF13579;PF00534;PF13692;PF13524;PF02254;PF03721;PF00107;PF01408;PF03447;PF02894	bin.147
k141_29458511	deepbgc	0.1.0	deepbgc	k141_29458511_791-2594.1	791	2594	1803	1	1	0	0.53565	antibacterial	0.87	0.06	0.17	0.26		0	0.09	0.07	0.33	0.21	0.03	0.32	k141_29458511_k141_29458511_3		PF00150	bin.147
[truncated: 30,512 more rows]
