# Supplementary material for: Metagenomic insights into viral and microbial genes of Russian High-Arctic soil microbiomes
Source: Commun Biol. 2026 Apr 15;9:819. doi: 10.1038/s42003-026-10050-0 (PMC13269706; doi:10.1038/s42003-026-10050-0)
Supplement: Supplementary file 11 — Supplementary Data 10 [file 42003_2026_10050_MOESM11_ESM.xlsx]

## Sheet: Supplementary Data 10
Figure5C. DeepARG output
bin	ARG_name	Start	End	Locus_tag	ARG_class	Best_hit	Probability	Identity	Coverage	Alignment_score
bin.1	BACA	7	263	LCJCAPFE_00185	bacitracin	YP_997055|FEATURES|bacA|bacitracin|bacA	0.994057	31.1	283	113.6
bin.1	DFRA3	2	141	LCJCAPFE_00611	diaminopyrimidine	AAA25550.1|FEATURES|dfrA3|diaminopyrimidine|dfrA3	1	44.4	142	113.2
bin.1	KASUGAMYCIN_RESISTANCE_PROTEIN_KSGA	12	254	LCJCAPFE_00543	aminoglycoside	Q7N8V7|FEATURES|kasugamycin_resistance_protein_ksgA|aminoglycoside|kasugamycin_resistance_protein_ksgA	0.999944	32.5	249	101.7
bin.1	MAJOR_FACILITATOR_SUPERFAMILY_TRANSPORTER	5	501	LCJCAPFE_00509	multidrug	ZP_03053667|FEATURES|major_facilitator_superfamily_transporter|multidrug|major_facilitator_superfamily_transporter	0.999978	35.6	500	298.9
bin.1	PENA	22	618	LCJCAPFE_00738	beta-lactam	YP_002045964|FEATURES|penA|beta-lactam|penA	0.999996	30.9	632	257.3
bin.1	PUROMYCIN_RESISTANCE_PROTEIN	28	496	LCJCAPFE_00414	nucleoside	P42670|FEATURES|puromycin_resistance_protein|nucleoside|puromycin_resistance_protein	0.986022	39.5	473	297.4
bin.1	RPOB2	28	1123	LCJCAPFE_00466	multidrug	BAD59497.1|FEATURES|rpoB2|multidrug|rpoB2	0.995365	50.9	1158	1090.9
bin.1	STAPHYLOCOCCUS_MUPA_CONFERRING_RESISTANCE_TO_MUPIROCIN	11	975	LCJCAPFE_00004	mupirocin	CAA53189|FEATURES|Staphylococcus_mupA_conferring_resistance_to_mupirocin|mupirocin|Staphylococcus_mupA_conferring_resistance_to_mupirocin	0.996795	36.4	994	633.6
bin.1	TETA(48)	3	319	LCJCAPFE_00412	tetracycline	APB03214.1|FEATURES|tetA(48)|tetracycline|tetA(48)	0.99999	45.6	318	277.7
bin.1	TETB(48)	24	270	LCJCAPFE_00413	tetracycline	APB03215.1|FEATURES|tetB(48)|tetracycline|tetB(48)	0.996945	32.1	252	115.5
bin.1	VANG	5	346	LCJCAPFE_00241	glycopeptide	gi:405945042:pdb:4FU0:A|FEATURES|vanG|glycopeptide|vanG	0.996824	30.7	345	122.9
bin.103	CHLORAMPHENICOL_AND_FLORFENICOL_RESISTANCE	21	338	ADOIGFED_00768	phenicol	CP001581.1.gene3143.p01|FEATURES|chloramphenicol_and_florfenicol_resistance|phenicol|chloramphenicol_and_florfenicol_resistance	0.999724	34.9	321	178.7
bin.103	KASUGAMYCIN_RESISTANCE_PROTEIN_KSGA	8	267	ADOIGFED_01655	aminoglycoside	Q7N8V7|FEATURES|kasugamycin_resistance_protein_ksgA|aminoglycoside|kasugamycin_resistance_protein_ksgA	1	31.7	281	127.1
bin.103	MTRA	4	224	ADOIGFED_01075	multidrug	CCP46065.1|FEATURES|mtrA|multidrug|mtrA	0.996397	48.6	222	200.7
bin.103	MULTIDRUG_ABC_TRANSPORTER	1	576	ADOIGFED_00965	multidrug	gi:686302687:ref:WP_031866869.1:|FEATURES|multidrug_ABC_transporter|multidrug|multidrug_ABC_transporter	0.999631	34.2	579	347.4
bin.103	MULTIDRUG_ABC_TRANSPORTER	24	590	ADOIGFED_01379	multidrug	gi:695842130:ref:WP_032755430.1:|FEATURES|multidrug_ABC_transporter|multidrug|multidrug_ABC_transporter	0.999301	45.2	571	480.7
bin.103	MULTIDRUG_ABC_TRANSPORTER	4	576	ADOIGFED_00929	multidrug	gi:686302687:ref:WP_031866869.1:|FEATURES|multidrug_ABC_transporter|multidrug|multidrug_ABC_transporter	0.999354	38.1	577	376.7
bin.103	SGM	11	274	ADOIGFED_01636	aminoglycoside	WP_063978071.1|FEATURES|sgm|aminoglycoside|sgm	0.999998	34.3	265	143.7
bin.103	TETA(48)	18	315	ADOIGFED_00600	tetracycline	APB03214.1|FEATURES|tetA(48)|tetracycline|tetA(48)	0.898096	30.6	301	125.9
bin.103	TETA(48)	6	307	ADOIGFED_00246	tetracycline	APB03214.1|FEATURES|tetA(48)|tetracycline|tetA(48)	0.999855	36.4	305	193.7
bin.103	VANG	5	349	ADOIGFED_00620	glycopeptide	gi:405945042:pdb:4FU0:A|FEATURES|vanG|glycopeptide|vanG	1	33.4	356	172.6
bin.103	VANRI	3	232	ADOIGFED_00729	glycopeptide	WP_011461303.1|FEATURES|vanRI|glycopeptide|vanRI	0.999986	38.5	231	167.9
bin.110	ADEC	16	578	KDJABGCC_01364	multidrug	CP003583.1.gene2512.p01|FEATURES|adeC|multidrug|adeC	0.997532	40.2	564	413.7
bin.110	CHLORAMPHENICOL_AND_FLORFENICOL_RESISTANCE	21	338	KDJABGCC_01674	phenicol	CP001581.1.gene3143.p01|FEATURES|chloramphenicol_and_florfenicol_resistance|phenicol|chloramphenicol_and_florfenicol_resistance	0.999724	40.9	323	214.2
bin.110	MDTG	3	381	KDJABGCC_01085	multidrug	gi:489865065:ref:WP_003768662.1:|FEATURES|mdtG|multidrug|mdtG	0.999945	32.5	382	172.9
bin.110	MTRA	6	224	KDJABGCC_00266	multidrug	CCP46065.1|FEATURES|mtrA|multidrug|mtrA	0.875691	41.5	224	192.6
bin.110	MULTIDRUG_ABC_TRANSPORTER	2	574	KDJABGCC_01119	multidrug	gi:686302687:ref:WP_031866869.1:|FEATURES|multidrug_ABC_transporter|multidrug|multidrug_ABC_transporter	0.999662	32.5	576	305.1
bin.110	MULTIDRUG_ABC_TRANSPORTER	28	591	KDJABGCC_01118	multidrug	gi:948137056:ref:WP_056795395.1:|FEATURES|multidrug_ABC_transporter|multidrug|multidrug_ABC_transporter	0.998191	38.8	570	299.7
bin.110	MULTIDRUG_ABC_TRANSPORTER	6	610	KDJABGCC_01476	multidrug	gi:926351744:ref:WP_053683383.1:|FEATURES|multidrug_ABC_transporter|multidrug|multidrug_ABC_transporter	0.999306	41.7	607	442.2
bin.110	OLEB	44	562	KDJABGCC_01921	MLS	AAA50325|FEATURES|oleB|MLS|oleB	0.994119	33.3	523	217.6
bin.110	PATA	68	459	KDJABGCC_01279	fluoroquinolone	NP_417544.5|FEATURES|patA|fluoroquinolone|patA	0.922161	32.2	422	193.4
bin.110	PATA	78	449	KDJABGCC_01176	fluoroquinolone	NP_417544.5|FEATURES|patA|fluoroquinolone|patA	0.961855	38.8	381	241.5
bin.110	PENA	25	605	KDJABGCC_00451	beta-lactam	ZP_03164918|FEATURES|penA|beta-lactam|penA	0.999996	33.3	600	264.2
bin.110	PUROMYCIN_RESISTANCE_PROTEIN	34	518	KDJABGCC_00259	nucleoside	P42670|FEATURES|puromycin_resistance_protein|nucleoside|puromycin_resistance_protein	0.965783	33	509	218.8
bin.110	RPOB2	22	1153	KDJABGCC_01147	multidrug	BAD59497.1|FEATURES|rpoB2|multidrug|rpoB2	0.995365	52.4	1222	1190.3
bin.110	STAPHYLOCOCCUS_MUPA_CONFERRING_RESISTANCE_TO_MUPIROCIN	11	860	KDJABGCC_01414	mupirocin	CAA53189|FEATURES|Staphylococcus_mupA_conferring_resistance_to_mupirocin|mupirocin|Staphylococcus_mupA_conferring_resistance_to_mupirocin	0.996795	43.1	861	747.7
bin.110	SUL4	16	286	KDJABGCC_00262	sulfonamide	WP_102607457.1|FEATURES|sul4|sulfonamide|sul4	0.972288	46.9	271	222.2
bin.110	TCR3	41	521	KDJABGCC_01589	tetracycline	BAA07390|FEATURES|tcr3|tetracycline|tcr3	0.965644	37.1	504	309.3
bin.110	TETA(48)	18	325	KDJABGCC_00588	tetracycline	APB03214.1|FEATURES|tetA(48)|tetracycline|tetA(48)	0.990602	35.6	320	177.6
bin.110	TETA(48)	28	329	KDJABGCC_01660	tetracycline	APB03214.1|FEATURES|tetA(48)|tetracycline|tetA(48)	0.999271	46.9	307	256.1
bin.110	TETA(48)	5	309	KDJABGCC_01440	tetracycline	APB03214.1|FEATURES|tetA(48)|tetracycline|tetA(48)	0.998993	35.8	310	159.8
bin.110	TRANSCRIPTIONAL_REGULATORY_PROTEIN_CPXR_CPXR	4	241	KDJABGCC_01258	unclassified	CP000675.2.gene1535.p01|FEATURES|transcriptional_regulatory_protein_CpxR_cpxR|unclassified|transcriptional_regulatory_protein_CpxR_cpxR	0.825161	46.9	239	180.6
bin.110	VANC	3	335	KDJABGCC_00208	glycopeptide	gi:1028100552:ref:WP_063856687.1:|FEATURES|vanC|glycopeptide|vanC	0.916752	30.3	337	152.9
bin.110	VANH	42	320	KDJABGCC_00641	glycopeptide	YP_002333394|FEATURES|vanH|glycopeptide|vanH	0.999813	37.5	283	145.6
bin.110	VANH	58	314	KDJABGCC_01915	glycopeptide	AAR37059|FEATURES|vanH|glycopeptide|vanH	1	34.6	269	140.2
bin.112	CLBB	8	343	BBHGHJMI_00878	phenicol	WP_015892743.1|FEATURES|clbB|phenicol|clbB	0.999724	37.4	348	196.8
bin.112	EFRA	1	475	BBHGHJMI_00381	multidrug	CDO61513.1|FEATURES|efrA|multidrug|efrA	0.991555	43.1	478	354
bin.112	KASUGAMYCIN_RESISTANCE_PROTEIN_KSGA	13	266	BBHGHJMI_00620	aminoglycoside	Q7N8V7|FEATURES|kasugamycin_resistance_protein_ksgA|aminoglycoside|kasugamycin_resistance_protein_ksgA	1	33.7	261	133.3
bin.112	MDTD	13	406	BBHGHJMI_00377	multidrug	gi:446052970:ref:WP_000130825.1:|FEATURES|mdtD|multidrug|mdtD	1	33.6	396	204.5
bin.112	MTRA	6	228	BBHGHJMI_00989	multidrug	CCP46065.1|FEATURES|mtrA|multidrug|mtrA	0.999972	38.9	226	159.5
bin.112	MULTIDRUG_ABC_TRANSPORTER	16	599	BBHGHJMI_00128	multidrug	gi:664556405:ref:WP_031071225.1:|FEATURES|multidrug_ABC_transporter|multidrug|multidrug_ABC_transporter	0.999684	38.5	602	371.7
bin.112	MULTIDRUG_ABC_TRANSPORTER	2	576	BBHGHJMI_01033	multidrug	gi:686302687:ref:WP_031866869.1:|FEATURES|multidrug_ABC_transporter|multidrug|multidrug_ABC_transporter	0.999523	31.6	579	262.7
bin.112	OLEB	4	530	BBHGHJMI_00162	MLS	AAA50325|FEATURES|oleB|MLS|oleB	0.999969	30.8	529	249.2
bin.112	OMPR	3	218	BBHGHJMI_01021	multidrug	NC_011586.7046327.p01|FEATURES|ompR|multidrug|ompR	0.999824	38.6	220	151
bin.112	OMPR	3	222	BBHGHJMI_01281	multidrug	gi:495580926:ref:WP_008305505.1:|FEATURES|ompR|multidrug|ompR	0.999985	33	224	119.8
bin.112	OTR(B)	14	556	BBHGHJMI_00247	tetracycline	AAD04032.1|FEATURES|otr(B)|tetracycline|otr(B)	0.859374	33.5	544	311.2
bin.112	PATA	76	452	BBHGHJMI_01128	fluoroquinolone	NP_417544.5|FEATURES|patA|fluoroquinolone|patA	0.961855	34.6	407	183
bin.112	RPSD_(RAMA_OR_SUD2)	1	233	BBHGHJMI_00717	unclassified	AB158573.gene.p01|FEATURES|rpsD_(ramA_or_sud2)|unclassified|rpsD_(ramA_or_sud2)	0.990679	30.2	248	65.5
bin.112	STAPHYLOCOCCUS_MUPA_CONFERRING_RESISTANCE_TO_MUPIROCIN	8	1022	BBHGHJMI_01252	mupirocin	CAA53189|FEATURES|Staphylococcus_mupA_conferring_resistance_to_mupirocin|mupirocin|Staphylococcus_mupA_conferring_resistance_to_mupirocin	0.996795	37.2	1037	734.6
bin.112	SUL4	12	272	BBHGHJMI_01180	sulfonamide	WP_102607457.1|FEATURES|sul4|sulfonamide|sul4	0.981451	43	263	180.3
bin.112	TAEA	1	528	BBHGHJMI_00365	pleuromutilin	APB03219.1|FEATURES|TaeA|pleuromutilin|TaeA	0.924764	38	534	355.9
bin.112	TAEA	3	538	BBHGHJMI_00057	pleuromutilin	APB03219.1|FEATURES|TaeA|pleuromutilin|TaeA	0.990899	38.3	541	358.2
bin.112	TCMA	7	522	BBHGHJMI_01300	tetracenomycin_C	NP_733568|FEATURES|tcmA|tetracenomycin_C|tcmA	0.997539	32.1	520	215.7
bin.112	VAND	6	343	BBHGHJMI_00957	glycopeptide	AAR37060|FEATURES|vanD|glycopeptide|vanD	1	40.8	348	246.5
bin.112	VANH	22	299	BBHGHJMI_00894	glycopeptide	YP_002333394|FEATURES|vanH|glycopeptide|vanH	1	32.2	289	118.2
bin.112	VANR	7	224	BBHGHJMI_01225	glycopeptide	gi:1045412091:ref:WP_065484665.1:|FEATURES|vanR|glycopeptide|vanR	0.999022	49.3	221	214.9
bin.112	VANR	8	226	BBHGHJMI_00499	glycopeptide	FJ872411.1.gene44.p01|FEATURES|vanR|glycopeptide|vanR	0.995042	63.5	219	278.5
bin.112	VANRI	6	228	BBHGHJMI_00527	glycopeptide	WP_011461303.1|FEATURES|vanRI|glycopeptide|vanRI	0.999768	42.1	228	171.4
bin.122	16S_RRNA_METHYLASE	1	205	GJOJNFNG_01869	unclassified	AB261016.1.gene1.p01|FEATURES|16S_rRNA_methylase|unclassified|16S_rRNA_methylase	0.989851	30.2	205	104
bin.122	ADEC	11	578	GJOJNFNG_00016	multidrug	CP003583.1.gene2512.p01|FEATURES|adeC|multidrug|adeC	0.997532	41.3	571	431.4
bin.122	BCRA	19	302	GJOJNFNG_00769	bacitracin	gi:500448961:gb:EOP61695.1:|FEATURES|bcrA|bacitracin|bcrA	0.99949	41.4	285	223.4
bin.122	BCRA	3	309	GJOJNFNG_00137	bacitracin	gi:510143239:gb:AGN36970.1:|FEATURES|bcrA|bacitracin|bcrA	0.997962	38.9	311	196.8
bin.122	CAMP-REGULATORY_PROTEIN	4	188	GJOJNFNG_02698	unclassified	gi:499731375:ref:WP_011412109.1:|FEATURES|cAMP-regulatory_protein|unclassified|cAMP-regulatory_protein	0.99542	30.8	185	87
bin.122	CFRC	23	344	GJOJNFNG_01677	phenicol	YP_001255356.1|FEATURES|cfrC|phenicol|cfrC	0.999724	35.6	329	205.3
bin.122	EFRA	2	475	GJOJNFNG_01236	multidrug	CDO61513.1|FEATURES|efrA|multidrug|efrA	0.999438	43.2	475	374.4
bin.122	EMRB-QACA_FAMILY_MAJOR_FACILITATOR_TRANSPORTER	4	403	GJOJNFNG_01034	multidrug	AE016830.1.gene768.p01|FEATURES|EmrB-QacA_family_major_facilitator_transporter|multidrug|EmrB-QacA_family_major_facilitator_transporter	0.926937	30.9	405	183
bin.122	KASUGAMYCIN_RESISTANCE_PROTEIN_KSGA	12	261	GJOJNFNG_01854	aminoglycoside	Q7N8V7|FEATURES|kasugamycin_resistance_protein_ksgA|aminoglycoside|kasugamycin_resistance_protein_ksgA	0.999999	33.3	261	123.6
bin.122	LNUD	6	159	GJOJNFNG_01351	MLS	ABR14060.1|FEATURES|lnuD|MLS|lnuD	1	34.6	159	107.5
bin.122	MAJOR_FACILITATOR_SUPERFAMILY_TRANSPORTER	12	498	GJOJNFNG_00296	multidrug	ZP_03053667|FEATURES|major_facilitator_superfamily_transporter|multidrug|major_facilitator_superfamily_transporter	0.912172	35.8	519	302
bin.122	MTRA	2	225	GJOJNFNG_01865	multidrug	CCP46065.1|FEATURES|mtrA|multidrug|mtrA	0.999534	41.8	225	186
bin.122	MTRA	3	219	GJOJNFNG_02038	multidrug	CCP46065.1|FEATURES|mtrA|multidrug|mtrA	0.82288	44.3	221	195.3
bin.122	MTRA	7	227	GJOJNFNG_00755	multidrug	CCP46065.1|FEATURES|mtrA|multidrug|mtrA	0.999906	47.1	225	191.8
bin.122	MULTIDRUG_ABC_TRANSPORTER	2	577	GJOJNFNG_00529	multidrug	gi:686302687:ref:WP_031866869.1:|FEATURES|multidrug_ABC_transporter|multidrug|multidrug_ABC_transporter	0.856713	37.1	585	347.8
bin.122	MULTIDRUG_ABC_TRANSPORTER	30	598	GJOJNFNG_02311	multidrug	gi:493394434:ref:WP_006350564.1:|FEATURES|multidrug_ABC_transporter|multidrug|multidrug_ABC_transporter	0.945529	30.8	584	194.1
bin.122	MULTIDRUG_ABC_TRANSPORTER	58	613	GJOJNFNG_01600	multidrug	gi:860594225:ref:WP_048475168.1:|FEATURES|multidrug_ABC_transporter|multidrug|multidrug_ABC_transporter	0.999388	49	569	495.7
bin.122	OMPR	49	225	GJOJNFNG_02249	multidrug	gi:507097545:ref:WP_016168184.1:|FEATURES|ompR|multidrug|ompR	0.992672	31.6	187	76.6
bin.122	PATA	63	450	GJOJNFNG_01428	fluoroquinolone	NP_417544.5|FEATURES|patA|fluoroquinolone|patA	0.957258	30.4	414	184.1
bin.122	PATA	78	436	GJOJNFNG_00896	fluoroquinolone	NP_417544.5|FEATURES|patA|fluoroquinolone|patA	0.961855	33.3	390	191.4
bin.122	PENA	24	607	GJOJNFNG_01434	beta-lactam	YP_002045964|FEATURES|penA|beta-lactam|penA	0.999996	31.5	623	237.3
bin.122	PMRF	3	293	GJOJNFNG_00504	peptide	AAC75314.1|FEATURES|PmrF|peptide|PmrF	0.923324	32.7	300	169.1
bin.122	RPOB2	22	1123	GJOJNFNG_02479	multidrug	BAD59497.1|FEATURES|rpoB2|multidrug|rpoB2	0.995365	55.9	1189	1245.7
bin.122	SPCN	5	321	GJOJNFNG_02387	aminoglycoside	U70376.2.gene7.p01|FEATURES|spcN|aminoglycoside|spcN	0.996554	34.9	324	180.6
bin.122	STAPHYLOCOCCUS_MUPA_CONFERRING_RESISTANCE_TO_MUPIROCIN	9	971	GJOJNFNG_00189	mupirocin	CAA53189|FEATURES|Staphylococcus_mupA_conferring_resistance_to_mupirocin|mupirocin|Staphylococcus_mupA_conferring_resistance_to_mupirocin	0.996795	32.3	993	559.3
bin.122	TCMA	43	527	GJOJNFNG_00782	tetracenomycin_C	NP_733568|FEATURES|tcmA|tetracenomycin_C|tcmA	0.99997	32.2	487	238
bin.122	TETA(48)	17	326	GJOJNFNG_01873	tetracycline	APB03214.1|FEATURES|tetA(48)|tetracycline|tetA(48)	0.997308	34.1	311	189.9
bin.122	TETA(48)	18	321	GJOJNFNG_00106	tetracycline	APB03214.1|FEATURES|tetA(48)|tetracycline|tetA(48)	0.987245	33.4	308	167.2
bin.122	TETA(48)	4	307	GJOJNFNG_00693	tetracycline	APB03214.1|FEATURES|tetA(48)|tetracycline|tetA(48)	0.99982	46.3	307	248.8
bin.122	TRUNCATED_PUTATIVE_RESPONSE_REGULATOR_ARLR	4	222	GJOJNFNG_02409	unclassified	HE999704.1.gene1528.p01|FEATURES|truncated_putative_response_regulator_ArlR|unclassified|truncated_putative_response_regulator_ArlR	0.99998	46.6	221	188.3
bin.122	VAND	3	341	GJOJNFNG_02108	glycopeptide	AAR37060|FEATURES|vanD|glycopeptide|vanD	1	38.3	355	237.3
bin.122	VANR	3	218	GJOJNFNG_00336	glycopeptide	FJ872411.1.gene44.p01|FEATURES|vanR|glycopeptide|vanR	0.968745	35.4	223	151.8
bin.122	VANR	3	225	GJOJNFNG_02183	glycopeptide	gi:943641831:ref:WP_055470667.1:|FEATURES|vanR|glycopeptide|vanR	0.999193	41.5	224	174.9
bin.122	VANR	7	223	GJOJNFNG_02753	glycopeptide	AF155139.2.gene2.p01|FEATURES|vanR|glycopeptide|vanR	0.999992	40.5	222	186.4
bin.122	VANR	8	230	GJOJNFNG_00695	glycopeptide	FJ349556.1.gene2.p01|FEATURES|vanR|glycopeptide|vanR	0.999992	46.2	223	202.6
bin.122	VANRI	4	227	GJOJNFNG_02098	glycopeptide	WP_011461303.1|FEATURES|vanRI|glycopeptide|vanRI	0.999985	49.1	226	209.1
bin.122	VANS	60	349	GJOJNFNG_02099	glycopeptide	FJ349556.1.gene3.p01|FEATURES|vanS|glycopeptide|vanS	0.940486	33	297	152.9
bin.122	VANTRL	11	361	GJOJNFNG_00741	glycopeptide	ABX54690.1|FEATURES|vanTrL|glycopeptide|vanTrL	0.935087	31.3	364	171.4
bin.123	ADEC	14	578	BJGMHGOG_01793	multidrug	CP003583.1.gene2512.p01|FEATURES|adeC|multidrug|adeC	0.997532	34.5	571	329.7
bin.123	CARA	3	529	BJGMHGOG_02441	MLS	M80346.gene.p01|FEATURES|carA|MLS|carA	0.999676	37.2	541	255.8
bin.123	CFRC	21	338	BJGMHGOG_00847	phenicol	YP_001255356.1|FEATURES|cfrC|phenicol|cfrC	0.999724	36.8	321	188
bin.123	EFPA	17	415	BJGMHGOG_01954	multidrug	NP_217362.1|FEATURES|efpA|multidrug|efpA	0.952356	30.3	426	129.8
bin.123	ERM(39)	2	296	BJGMHGOG_01145	MLS	AY487229.1.gene4.p01|FEATURES|erm(39)|MLS|erm(39)	0.999955	58.7	298	332.4
bin.123	GOLS	3	127	BJGMHGOG_00972	multidrug	NP_459349.1|FEATURES|golS|multidrug|golS	0.997776	32.8	125	71.2
bin.123	KASUGAMYCIN_RESISTANCE_PROTEIN_KSGA	13	261	BJGMHGOG_01427	aminoglycoside	Q7N8V7|FEATURES|kasugamycin_resistance_protein_ksgA|aminoglycoside|kasugamycin_resistance_protein_ksgA	1	33.9	254	127.5
bin.123	LRFA	18	457	BJGMHGOG_00570	fluoroquinolone	AAC43550.1|FEATURES|lrfA|fluoroquinolone|lrfA	0.986982	33	461	218.8
bin.123	MTRA	5	224	BJGMHGOG_01958	multidrug	CCP46065.1|FEATURES|mtrA|multidrug|mtrA	0.999777	45.3	223	191
bin.123	MULTIDRUG_ABC_TRANSPORTER	14	573	BJGMHGOG_02051	multidrug	gi:686302687:ref:WP_031866869.1:|FEATURES|multidrug_ABC_transporter|multidrug|multidrug_ABC_transporter	0.999303	32	606	259.6
bin.123	MULTIDRUG_ABC_TRANSPORTER	16	574	BJGMHGOG_00063	multidrug	gi:686302687:ref:WP_031866869.1:|FEATURES|multidrug_ABC_transporter|multidrug|multidrug_ABC_transporter	0.999499	33.6	574	307
bin.123	MULTIDRUG_ABC_TRANSPORTER	2	572	BJGMHGOG_00064	multidrug	gi:686302687:ref:WP_031866869.1:|FEATURES|multidrug_ABC_transporter|multidrug|multidrug_ABC_transporter	0.999439	35.1	590	309.7
bin.123	OLEB	3	530	BJGMHGOG_00450	MLS	AAA50325|FEATURES|oleB|MLS|oleB	0.805623	30.6	536	251.9
bin.123	OMPR	4	223	BJGMHGOG_02018	multidrug	gi:489751171:ref:WP_003655179.1:|FEATURES|ompR|multidrug|ompR	0.999984	38.1	223	161.8
bin.123	PATA	66	450	BJGMHGOG_01213	fluoroquinolone	NP_417544.5|FEATURES|patA|fluoroquinolone|patA	0.961855	36.9	393	206.1
bin.123	PATA	66	453	BJGMHGOG_02317	fluoroquinolone	NP_417544.5|FEATURES|patA|fluoroquinolone|patA	0.945088	31.8	396	183
bin.123	PATA	76	449	BJGMHGOG_02482	fluoroquinolone	NP_417544.5|FEATURES|patA|fluoroquinolone|patA	0.896554	30	393	151.8
bin.123	PATA	78	449	BJGMHGOG_00165	fluoroquinolone	NP_417544.5|FEATURES|patA|fluoroquinolone|patA	0.941509	31.5	413	179.5
bin.123	PUROMYCIN_RESISTANCE_PROTEIN	28	473	BJGMHGOG_01141	nucleoside	P42670|FEATURES|puromycin_resistance_protein|nucleoside|puromycin_resistance_protein	0.986884	36.4	448	261.2
bin.123	PUROMYCIN_RESISTANCE_PROTEIN	6	197	BJGMHGOG_02223	nucleoside	P13249|FEATURES|puromycin_resistance_protein|nucleoside|puromycin_resistance_protein	0.999668	32	200	89.4
bin.123	PUROMYCIN_RESISTANCE_PROTEIN	7	197	BJGMHGOG_00794	nucleoside	P13249|FEATURES|puromycin_resistance_protein|nucleoside|puromycin_resistance_protein	0.999824	35.2	196	105.1
bin.123	QEPA	23	477	BJGMHGOG_02075	fluoroquinolone	gi:1039004533:ref:WP_064760451.1:|FEATURES|qepA|fluoroquinolone|qepA	0.917095	37	457	245.4
bin.123	QEPA2	72	521	BJGMHGOG_00876	fluoroquinolone	WP_032492277.1|FEATURES|QepA2|fluoroquinolone|QepA2	0.996328	30	466	175.3
bin.123	SMES	89	464	BJGMHGOG_01281	multidrug	AAD51347.1|FEATURES|smeS|multidrug|smeS	0.985611	31.5	400	109
bin.123	STAPHYLOCOCCUS_MUPA_CONFERRING_RESISTANCE_TO_MUPIROCIN	14	973	BJGMHGOG_00231	mupirocin	CAA53189|FEATURES|Staphylococcus_mupA_conferring_resistance_to_mupirocin|mupirocin|Staphylococcus_mupA_conferring_resistance_to_mupirocin	0.996795	38.2	1000	708.4
bin.123	SUL4	13	277	BJGMHGOG_02095	sulfonamide	WP_102607457.1|FEATURES|sul4|sulfonamide|sul4	0.992109	38.1	265	161.4
bin.123	TAEA	3	537	BJGMHGOG_01067	pleuromutilin	APB03219.1|FEATURES|TaeA|pleuromutilin|TaeA	0.906575	37.1	545	324.3
bin.123	TCMA	20	497	BJGMHGOG_00982	tetracenomycin_C	AAA67509|FEATURES|tcmA|tetracenomycin_C|tcmA	0.993494	37.8	490	266.9
bin.123	TCMA	23	437	BJGMHGOG_01977	tetracenomycin_C	YP_002181880|FEATURES|tcmA|tetracenomycin_C|tcmA	0.999724	38.7	416	231.1
bin.123	TCMA	25	508	BJGMHGOG_02275	tetracenomycin_C	YP_002181880|FEATURES|tcmA|tetracenomycin_C|tcmA	0.995418	36.5	498	280.8
bin.123	TETA(48)	1	320	BJGMHGOG_00418	tetracycline	APB03214.1|FEATURES|tetA(48)|tetracycline|tetA(48)	0.999818	43.8	320	246.5
bin.123	TETA(48)	18	321	BJGMHGOG_02377	tetracycline	APB03214.1|FEATURES|tetA(48)|tetracycline|tetA(48)	0.999828	38	305	199.5
bin.123	VANR	1	217	BJGMHGOG_01669	glycopeptide	gi:983429529:ref:WP_060593182.1:|FEATURES|vanR|glycopeptide|vanR	0.999768	51.2	217	204.1
bin.123	VANR	1	224	BJGMHGOG_02366	glycopeptide	AF155139.2.gene2.p01|FEATURES|vanR|glycopeptide|vanR	0.998985	44.7	228	185.3
bin.123	VANR	4	227	BJGMHGOG_01434	glycopeptide	AF155139.2.gene2.p01|FEATURES|vanR|glycopeptide|vanR	0.999745	47.8	228	208.8
bin.123	VANR	7	224	BJGMHGOG_00873	glycopeptide	gi:947806628:ref:WP_056468082.1:|FEATURES|vanR|glycopeptide|vanR	0.999748	42.7	232	189.5
bin.123	VANR	8	226	BJGMHGOG_02490	glycopeptide	gi:507059692:ref:WP_016130597.1:|FEATURES|vanR|glycopeptide|vanR	0.999905	43.4	226	176.8
bin.123	VANRI	3	225	BJGMHGOG_01282	glycopeptide	WP_011461303.1|FEATURES|vanRI|glycopeptide|vanRI	0.999931	41.5	224	169.5
bin.132	ADEC	70	577	OLDFJOKG_02580	multidrug	CP003583.1.gene2512.p01|FEATURES|adeC|multidrug|adeC	0.997532	35.2	514	308.1
bin.132	BCRA	1	299	OLDFJOKG_02864	bacitracin	gi:447195835:ref:WP_001273091.1:|FEATURES|bcrA|bacitracin|bcrA	0.984229	40.7	305	211.1
bin.132	CFRC	12	341	OLDFJOKG_01701	phenicol	YP_001255356.1|FEATURES|cfrC|phenicol|cfrC	0.980629	31	336	164.9
bin.132	DFRA3	1	161	OLDFJOKG_00493	diaminopyrimidine	AAA25550.1|FEATURES|dfrA3|diaminopyrimidine|dfrA3	1	45.8	166	146.4
bin.132	KASUGAMYCIN_RESISTANCE_PROTEIN_KSGA	12	260	OLDFJOKG_02868	aminoglycoside	Q7N8V7|FEATURES|kasugamycin_resistance_protein_ksgA|aminoglycoside|kasugamycin_resistance_protein_ksgA	1	37.1	251	139.8
bin.132	MAJOR_FACILITATOR_SUPERFAMILY_TRANSPORTER	18	511	OLDFJOKG_00921	multidrug	CP001918.1.gene2931.p01|FEATURES|major_facilitator_superfamily_transporter|multidrug|major_facilitator_superfamily_transporter	0.808352	33	500	308.9
bin.132	MEXE	12	338	OLDFJOKG_00391	multidrug	gi:505289665:ref:WP_015476767.1:|FEATURES|mexE|multidrug|mexE	0.999998	32.8	329	163.3
bin.132	MEXF	7	1039	OLDFJOKG_00392	multidrug	gi:512735233:ref:WP_016493075.1:|FEATURES|mexF|multidrug|mexF	0.999981	42.7	1039	799.3
bin.132	MULTIDRUG_ABC_TRANSPORTER	1	576	OLDFJOKG_00206	multidrug	gi:686302687:ref:WP_031866869.1:|FEATURES|multidrug_ABC_transporter|multidrug|multidrug_ABC_transporter	0.999812	35.6	584	325.9
bin.132	MULTIDRUG_ABC_TRANSPORTER	38	578	OLDFJOKG_02902	multidrug	gi:686302687:ref:WP_031866869.1:|FEATURES|multidrug_ABC_transporter|multidrug|multidrug_ABC_transporter	0.99705	35.5	547	309.3
bin.132	MULTIDRUG_ABC_TRANSPORTER	64	576	OLDFJOKG_00934	multidrug	gi:686302687:ref:WP_031866869.1:|FEATURES|multidrug_ABC_transporter|multidrug|multidrug_ABC_transporter	0.990145	33.8	517	273.9
bin.132	MULTIDRUG_ABC_TRANSPORTER	7	576	OLDFJOKG_00804	multidrug	gi:686302687:ref:WP_031866869.1:|FEATURES|multidrug_ABC_transporter|multidrug|multidrug_ABC_transporter	0.999334	35.9	576	334.3
bin.132	OMPR	6	230	OLDFJOKG_02750	multidrug	gi:507097545:ref:WP_016168184.1:|FEATURES|ompR|multidrug|ompR	0.998949	35	226	147.1
bin.132	OXA	2	266	OLDFJOKG_00457	beta-lactam	X58272.1.gene1.p01|FEATURES|OXA-5|beta-lactam|OXA	0.999923	37.3	268	183
bin.132	PATA	76	443	OLDFJOKG_01992	fluoroquinolone	NP_417544.5|FEATURES|patA|fluoroquinolone|patA	0.961441	36.5	375	211.8
bin.132	PATA	78	449	OLDFJOKG_02149	fluoroquinolone	NP_417544.5|FEATURES|patA|fluoroquinolone|patA	0.961855	33	379	212.6
bin.132	PATA	78	457	OLDFJOKG_01238	fluoroquinolone	NP_417544.5|FEATURES|patA|fluoroquinolone|patA	0.925141	30.7	381	172.2
bin.132	PMRF	10	297	OLDFJOKG_01231	peptide	AAC75314.1|FEATURES|PmrF|peptide|PmrF	0.923324	32.4	296	156.4
bin.132	RPOB2	28	1120	OLDFJOKG_02047	multidrug	BAD59497.1|FEATURES|rpoB2|multidrug|rpoB2	0.995365	43	1309	997.3
bin.132	STAPHYLOCOCCUS_MUPA_CONFERRING_RESISTANCE_TO_MUPIROCIN	11	983	OLDFJOKG_02906	mupirocin	CAA53189|FEATURES|Staphylococcus_mupA_conferring_resistance_to_mupirocin|mupirocin|Staphylococcus_mupA_conferring_resistance_to_mupirocin	0.996795	37.7	1057	731.1
bin.132	TETA	1	380	OLDFJOKG_02437	tetracycline	ABS19068|FEATURES|tetA|tetracycline|tetA	0.999998	42.9	385	280
bin.132	TRUNCATED_PUTATIVE_RESPONSE_REGULATOR_ARLR	2	212	OLDFJOKG_00258	unclassified	AE015929.1.gene1106.p01|FEATURES|truncated_putative_response_regulator_ArlR|unclassified|truncated_putative_response_regulator_ArlR	0.996235	34.9	212	132.9
bin.132	TRUNCATED_PUTATIVE_RESPONSE_REGULATOR_ARLR	4	216	OLDFJOKG_00556	unclassified	NC_002951.3238224.p01|FEATURES|truncated_putative_response_regulator_ArlR|unclassified|truncated_putative_response_regulator_ArlR	0.999475	43.5	223	156.4
bin.132	UGD	1	337	OLDFJOKG_02761	peptide	AAC75089.1|FEATURES|ugd|peptide|ugd	0.915862	31.5	355	167.9
bin.132	VANG	2	344	OLDFJOKG_02855	glycopeptide	gi:1028100561:ref:WP_063856696.1:|FEATURES|vanG|glycopeptide|vanG	0.999999	33.3	345	179.9
bin.132	VANR	4	228	OLDFJOKG_02002	glycopeptide	gi:507059692:ref:WP_016130597.1:|FEATURES|vanR|glycopeptide|vanR	0.99999	38.6	228	146
bin.132	VANR	6	231	OLDFJOKG_02399	glycopeptide	gi:947806628:ref:WP_056468082.1:|FEATURES|vanR|glycopeptide|vanR	0.999938	41.9	229	166.4
bin.132	VANX	8	196	OLDFJOKG_00246	glycopeptide	gi:740152778:ref:WP_037997107.1:|FEATURES|vanX|glycopeptide|vanX	1	34.4	189	103.2
bin.138	BACA	7	261	PFGNGNID_00788	bacitracin	YP_932216|FEATURES|bacA|bacitracin|bacA	0.988445	42	274	159.5
bin.138	BCRA	7	308	PFGNGNID_00143	bacitracin	gi:507055561:ref:WP_016126482.1:|FEATURES|bcrA|bacitracin|bcrA	0.999855	38.2	314	185.3
bin.138	CLBB	6	339	PFGNGNID_01665	phenicol	WP_015892743.1|FEATURES|clbB|phenicol|clbB	0.999724	38.4	344	216.5
bin.138	KASUGAMYCIN_RESISTANCE_PROTEIN_KSGA	13	265	PFGNGNID_01937	aminoglycoside	ZP_02902942|FEATURES|kasugamycin_resistance_protein_ksgA|aminoglycoside|kasugamycin_resistance_protein_ksgA	1	36.1	255	128.6
bin.138	MAJOR_FACILITATOR_SUPERFAMILY_TRANSPORTER	4	413	PFGNGNID_01884	multidrug	ZP_03053667|FEATURES|major_facilitator_superfamily_transporter|multidrug|major_facilitator_superfamily_transporter	0.954212	31.6	411	198.7
bin.138	MEXV	4	366	PFGNGNID_00191	multidrug	AAG07762.1|FEATURES|MexV|multidrug|MexV	0.999978	38.4	367	239.6
bin.138	MTRA	8	224	PFGNGNID_01331	multidrug	CCP46065.1|FEATURES|mtrA|multidrug|mtrA	0.999622	44.3	221	187.6
bin.138	MULTIDRUG_ABC_TRANSPORTER	3	576	PFGNGNID_01113	multidrug	gi:686302687:ref:WP_031866869.1:|FEATURES|multidrug_ABC_transporter|multidrug|multidrug_ABC_transporter	0.996581	35.2	586	348.6
bin.138	MULTIDRUG_ABC_TRANSPORTER	3	577	PFGNGNID_00657	multidrug	gi:686302687:ref:WP_031866869.1:|FEATURES|multidrug_ABC_transporter|multidrug|multidrug_ABC_transporter	0.998694	35.7	575	321.2
bin.138	MULTIDRUG_ABC_TRANSPORTER	4	572	PFGNGNID_00048	multidrug	gi:686302687:ref:WP_031866869.1:|FEATURES|multidrug_ABC_transporter|multidrug|multidrug_ABC_transporter	0.997823	34.9	571	328.9
bin.138	PATA	26	453	PFGNGNID_00727	fluoroquinolone	NP_417544.5|FEATURES|patA|fluoroquinolone|patA	0.961855	32.5	453	215.7
bin.138	PATA	76	449	PFGNGNID_00434	fluoroquinolone	NP_417544.5|FEATURES|patA|fluoroquinolone|patA	0.897922	32.3	387	159.5
bin.138	PENA	24	575	PFGNGNID_00841	beta-lactam	AAP46611|FEATURES|penA|beta-lactam|penA	0.99997	31.7	575	279.6
bin.138	RPOB2	28	1121	PFGNGNID_01205	multidrug	BAD59497.1|FEATURES|rpoB2|multidrug|rpoB2	0.995365	46.7	1295	1088.2
bin.138	RPSD_(RAMA_OR_SUD2)	1	254	PFGNGNID_00609	unclassified	AB158573.gene.p01|FEATURES|rpsD_(ramA_or_sud2)|unclassified|rpsD_(ramA_or_sud2)	0.990679	35.4	263	123.6
bin.138	TAEA	6	534	PFGNGNID_00448	pleuromutilin	APB03219.1|FEATURES|TaeA|pleuromutilin|TaeA	0.909686	33.8	548	258.5
bin.138	TCMA	29	520	PFGNGNID_00086	tetracenomycin_C	YP_002196817|FEATURES|tcmA|tetracenomycin_C|tcmA	0.999662	32.5	501	239.2
bin.138	TET41	2	358	PFGNGNID_00861	tetracycline	AY264780.2.gene3.p01|FEATURES|tet41|tetracycline|tet41	0.999999	41.1	360	250.4
bin.138	UGD	1	369	PFGNGNID_01381	peptide	AAC75089.1|FEATURES|ugd|peptide|ugd	0.915862	30.2	388	163.7
bin.139	BCRA	15	259	KEGHMEOK_01964	bacitracin	gi:507055561:ref:WP_016126482.1:|FEATURES|bcrA|bacitracin|bcrA	0.994915	31.3	249	133.3
bin.139	BCRA	53	302	KEGHMEOK_02016	bacitracin	ABB80128|FEATURES|bcrA|bacitracin|bcrA	0.999659	34.8	250	141.4
bin.139	CARA	28	551	KEGHMEOK_02080	MLS	M80346.gene.p01|FEATURES|carA|MLS|carA	0.996993	32.3	530	263.1
bin.139	CHLORAMPHENICOL_AND_FLORFENICOL_RESISTANCE	11	338	KEGHMEOK_02247	phenicol	CP001581.1.gene3143.p01|FEATURES|chloramphenicol_and_florfenicol_resistance|phenicol|chloramphenicol_and_florfenicol_resistance	0.999429	33.2	340	176.4
bin.139	EFRA	3	475	KEGHMEOK_01654	multidrug	CDO61513.1|FEATURES|efrA|multidrug|efrA	0.999883	39.2	475	334.7
bin.139	EFRB	17	362	KEGHMEOK_01653	multidrug	CDO61516.1|FEATURES|efrB|multidrug|efrB	0.987842	44.8	355	289.7
bin.139	MAJOR_FACILITATOR_SUPERFAMILY_TRANSPORTER	13	425	KEGHMEOK_00253	multidrug	ZP_03053667|FEATURES|major_facilitator_superfamily_transporter|multidrug|major_facilitator_superfamily_transporter	0.911706	32.9	422	240.7
bin.139	MTRA	8	224	KEGHMEOK_02351	multidrug	CCP46065.1|FEATURES|mtrA|multidrug|mtrA	0.999521	46.8	222	206.1
bin.139	MULTIDRUG_ABC_TRANSPORTER	30	596	KEGHMEOK_00856	multidrug	gi:496018010:ref:WP_008742581.1:|FEATURES|multidrug_ABC_transporter|multidrug|multidrug_ABC_transporter	0.977244	30.5	577	198
bin.139	MULTIDRUG_ABC_TRANSPORTER	33	574	KEGHMEOK_00867	multidrug	gi:686302687:ref:WP_031866869.1:|FEATURES|multidrug_ABC_transporter|multidrug|multidrug_ABC_transporter	0.998814	35	546	309.3
bin.139	MULTIDRUG_ABC_TRANSPORTER	8	628	KEGHMEOK_02089	multidrug	gi:639892676:ref:WP_024755698.1:|FEATURES|multidrug_ABC_transporter|multidrug|multidrug_ABC_transporter	0.999471	46.7	638	492.3
bin.139	OLEB	33	560	KEGHMEOK_02411	MLS	AAA50325|FEATURES|oleB|MLS|oleB	0.998915	34.1	543	216.5
bin.139	OLEB	6	529	KEGHMEOK_01534	MLS	AAA50325|FEATURES|oleB|MLS|oleB	0.999148	30.5	538	239.2
bin.139	PATA	44	440	KEGHMEOK_00456	fluoroquinolone	NP_417544.5|FEATURES|patA|fluoroquinolone|patA	0.961855	37.8	421	243
bin.139	PATA	71	450	KEGHMEOK_02101	fluoroquinolone	NP_417544.5|FEATURES|patA|fluoroquinolone|patA	0.860272	31.3	403	163.3
bin.139	PATA	78	451	KEGHMEOK_00556	fluoroquinolone	NP_417544.5|FEATURES|patA|fluoroquinolone|patA	0.887428	34.7	398	174.5
bin.139	QEPA2	35	440	KEGHMEOK_00517	fluoroquinolone	WP_032492277.1|FEATURES|QepA2|fluoroquinolone|QepA2	0.980329	30.9	433	141.4
bin.139	RPSD_(RAMA_OR_SUD2)	1	242	KEGHMEOK_01358	unclassified	AB158573.gene.p01|FEATURES|rpsD_(ramA_or_sud2)|unclassified|rpsD_(ramA_or_sud2)	0.990679	33.5	257	102.8
bin.139	RPSD_(RAMA_OR_SUD2)	1	251	KEGHMEOK_02312	unclassified	AB158573.gene.p01|FEATURES|rpsD_(ramA_or_sud2)|unclassified|rpsD_(ramA_or_sud2)	0.981538	33.1	275	90.5
bin.139	STAPHYLOCOCCUS_MUPA_CONFERRING_RESISTANCE_TO_MUPIROCIN	11	858	KEGHMEOK_01596	mupirocin	CAA53189|FEATURES|Staphylococcus_mupA_conferring_resistance_to_mupirocin|mupirocin|Staphylococcus_mupA_conferring_resistance_to_mupirocin	0.996795	41.8	871	718
bin.139	TCMA	16	505	KEGHMEOK_01291	tetracenomycin_C	AAA67509|FEATURES|tcmA|tetracenomycin_C|tcmA	0.967801	42.2	502	344
bin.139	TETA(48)	15	326	KEGHMEOK_01893	tetracycline	APB03214.1|FEATURES|tetA(48)|tetracycline|tetA(48)	0.999882	43.4	316	245.4
bin.139	TETA(48)	18	326	KEGHMEOK_00294	tetracycline	APB03214.1|FEATURES|tetA(48)|tetracycline|tetA(48)	0.99341	36.2	315	186.8
bin.139	VANI	1	340	KEGHMEOK_01935	glycopeptide	KTE89608.1|FEATURES|vanI|glycopeptide|vanI	1	31.4	389	152.5
bin.139	VANR	3	219	KEGHMEOK_01875	glycopeptide	gi:947806628:ref:WP_056468082.1:|FEATURES|vanR|glycopeptide|vanR	0.997787	46.1	219	194.1
bin.139	VANR	3	221	KEGHMEOK_02019	glycopeptide	gi:747653988:emb:CEL19270.1:|FEATURES|vanR|glycopeptide|vanR	0.99135	39.4	221	152.9
bin.139	VANR	4	216	KEGHMEOK_00327	glycopeptide	gi:938897327:ref:WP_054681472.1:|FEATURES|vanR|glycopeptide|vanR	0.999882	35.6	219	135.2
bin.139	VANRI	8	224	KEGHMEOK_00893	glycopeptide	WP_011461303.1|FEATURES|vanRI|glycopeptide|vanRI	0.981833	42.8	222	187.6
bin.14	BACA	8	263	EIMFFLHE_00643	bacitracin	YP_997055|FEATURES|bacA|bacitracin|bacA	0.860706	30.2	288	117.1
bin.14	EFPA	23	484	EIMFFLHE_00854	multidrug	NP_217362.1|FEATURES|efpA|multidrug|efpA	0.995768	45.6	467	355.1
bin.14	KASUGAMYCIN_RESISTANCE_PROTEIN_KSGA	13	261	EIMFFLHE_00664	aminoglycoside	Q7N8V7|FEATURES|kasugamycin_resistance_protein_ksgA|aminoglycoside|kasugamycin_resistance_protein_ksgA	1	36	253	130.6
bin.14	MAJOR_FACILITATOR_SUPERFAMILY_TRANSPORTER	36	523	EIMFFLHE_00884	multidrug	YP_001486998|FEATURES|major_facilitator_superfamily_transporter|multidrug|major_facilitator_superfamily_transporter	0.898238	37.1	491	312.8
bin.14	MULTIDRUG_ABC_TRANSPORTER	25	590	EIMFFLHE_00801	multidrug	gi:664556405:ref:WP_031071225.1:|FEATURES|multidrug_ABC_transporter|multidrug|multidrug_ABC_transporter	0.99967	38.3	588	359.4
bin.14	MULTIDRUG_ABC_TRANSPORTER	34	574	EIMFFLHE_00240	multidrug	gi:686302687:ref:WP_031866869.1:|FEATURES|multidrug_ABC_transporter|multidrug|multidrug_ABC_transporter	0.999726	35.9	548	319.7
bin.14	PATA	36	437	EIMFFLHE_01072	fluoroquinolone	NP_417544.5|FEATURES|patA|fluoroquinolone|patA	0.956107	33.9	431	181.8
bin.14	PATA	78	447	EIMFFLHE_00570	fluoroquinolone	NP_417544.5|FEATURES|patA|fluoroquinolone|patA	0.961855	30.2	410	190.7
bin.14	SUL4	16	277	EIMFFLHE_00995	sulfonamide	WP_102607457.1|FEATURES|sul4|sulfonamide|sul4	0.974139	39.9	268	155.6
bin.14	SUL4	6	277	EIMFFLHE_00213	sulfonamide	WP_102607457.1|FEATURES|sul4|sulfonamide|sul4	0.983758	40.4	272	168.3
bin.14	TAEA	3	533	EIMFFLHE_00818	pleuromutilin	APB03219.1|FEATURES|TaeA|pleuromutilin|TaeA	0.990947	36.6	536	337.8
bin.14	TCMA	19	497	EIMFFLHE_00756	tetracenomycin_C	NP_733568|FEATURES|tcmA|tetracenomycin_C|tcmA	0.99786	36.9	485	241.1
bin.14	TETA(48)	15	342	EIMFFLHE_00764	tetracycline	APB03214.1|FEATURES|tetA(48)|tetracycline|tetA(48)	0.999506	44.2	330	272.7
bin.14	TETV	19	408	EIMFFLHE_00902	tetracycline	AF030344.gene.p01|FEATURES|tetV|tetracycline|tetV	0.999947	30	390	156
bin.14	TRUNCATED_PUTATIVE_RESPONSE_REGULATOR_ARLR	24	223	EIMFFLHE_00107	unclassified	NC_002951.3238224.p01|FEATURES|truncated_putative_response_regulator_ArlR|unclassified|truncated_putative_response_regulator_ArlR	0.999923	38.3	201	149.1
bin.14	VANR	7	224	EIMFFLHE_00384	glycopeptide	gi:983302677:ref:WP_060488987.1:|FEATURES|vanR|glycopeptide|vanR	0.999956	48.2	220	208.8
bin.14	VANR	7	224	EIMFFLHE_00703	glycopeptide	gi:1028850587:ref:WP_064019550.1:|FEATURES|vanR|glycopeptide|vanR	0.999949	45.7	223	198
bin.14	VANR	7	224	EIMFFLHE_00848	glycopeptide	gi:447203852:ref:WP_001281108.1:|FEATURES|vanR|glycopeptide|vanR	0.999993	45.5	224	203
bin.14	VANTRL	8	361	EIMFFLHE_00232	glycopeptide	ABX54690.1|FEATURES|vanTrL|glycopeptide|vanTrL	0.935087	32	372	159.8
bin.141	BACA	8	262	PNHPIBNE_00115	bacitracin	YP_002552549|FEATURES|bacA|bacitracin|bacA	0.997522	36.8	277	138.3
bin.141	BACA	8	268	PNHPIBNE_01643	bacitracin	YP_001896735|FEATURES|bacA|bacitracin|bacA	0.99561	40.1	277	156.4
bin.141	BCRA	11	306	PNHPIBNE_01322	bacitracin	gi:510143239:gb:AGN36970.1:|FEATURES|bcrA|bacitracin|bcrA	0.999627	42.8	297	224.6
bin.141	BCRA	32	308	PNHPIBNE_01747	bacitracin	gi:510143239:gb:AGN36970.1:|FEATURES|bcrA|bacitracin|bcrA	0.998993	40.6	278	200.3
bin.141	BCRA	5	300	PNHPIBNE_00971	bacitracin	gi:507044560:ref:WP_016115614.1:|FEATURES|bcrA|bacitracin|bcrA	0.998821	34.9	304	187.2
bin.141	CHLORAMPHENICOL_AND_FLORFENICOL_RESISTANCE	14	338	PNHPIBNE_01974	phenicol	CP001581.1.gene3143.p01|FEATURES|chloramphenicol_and_florfenicol_resistance|phenicol|chloramphenicol_and_florfenicol_resistance	0.999724	37.3	330	209.5
bin.141	COB(I)ALAMIN_ADENOLSYLTRANSFERASE	21	196	PNHPIBNE_00454	unclassified	gi:447201622:ref:WP_001278878.1:|FEATURES|cob(I)alamin_adenolsyltransferase|unclassified|cob(I)alamin_adenolsyltransferase	1	36.7	177	107.8
bin.141	EFRA	6	469	PNHPIBNE_00913	multidrug	CDO61513.1|FEATURES|efrA|multidrug|efrA	0.999883	46.9	465	400.2
bin.141	EMRB-QACA_FAMILY_MAJOR_FACILITATOR_TRANSPORTER	8	398	PNHPIBNE_01556	multidrug	gi:409744629:gb:EKN43141.1:|FEATURES|EmrB-QacA_family_major_facilitator_transporter|multidrug|EmrB-QacA_family_major_facilitator_transporter	0.992168	32.6	393	225.3
bin.141	MTRA	5	224	PNHPIBNE_01234	multidrug	CCP46065.1|FEATURES|mtrA|multidrug|mtrA	0.998194	41.7	230	167.2
bin.141	MTRA	6	228	PNHPIBNE_00045	multidrug	CCP46065.1|FEATURES|mtrA|multidrug|mtrA	0.999998	45.2	228	193.4
bin.141	MULTIDRUG_ABC_TRANSPORTER	2	574	PNHPIBNE_00738	multidrug	gi:686302687:ref:WP_031866869.1:|FEATURES|multidrug_ABC_transporter|multidrug|multidrug_ABC_transporter	0.999391	35.6	573	356.3
bin.141	MULTIDRUG_ABC_TRANSPORTER	4	573	PNHPIBNE_00737	multidrug	gi:686302687:ref:WP_031866869.1:|FEATURES|multidrug_ABC_transporter|multidrug|multidrug_ABC_transporter	0.977168	35.1	575	336.3
bin.141	OMPR	2	175	PNHPIBNE_01332	multidrug	gi:495580926:ref:WP_008305505.1:|FEATURES|ompR|multidrug|ompR	0.995137	34.8	187	95.9
bin.141	PATA	38	455	PNHPIBNE_01889	fluoroquinolone	NP_417544.5|FEATURES|patA|fluoroquinolone|patA	0.961855	36.1	443	244.2
bin.141	PATA	81	434	PNHPIBNE_00016	fluoroquinolone	NP_417544.5|FEATURES|patA|fluoroquinolone|patA	0.928318	34.7	378	200.3
bin.141	PENA	16	610	PNHPIBNE_01540	beta-lactam	YP_002146111|FEATURES|penA|beta-lactam|penA	0.999996	31	645	272.7
bin.141	PENA	71	568	PNHPIBNE_00263	beta-lactam	AAP46611|FEATURES|penA|beta-lactam|penA	0.99997	34.5	510	256.1
bin.141	RPOB2	23	1150	PNHPIBNE_01403	multidrug	BAD59497.1|FEATURES|rpoB2|multidrug|rpoB2	0.995365	56.3	1174	1255.4
bin.141	SUL4	16	285	PNHPIBNE_01298	sulfonamide	WP_102607457.1|FEATURES|sul4|sulfonamide|sul4	0.980703	45.6	270	229.2
bin.141	TRUNCATED_PUTATIVE_RESPONSE_REGULATOR_ARLR	3	225	PNHPIBNE_01421	unclassified	HE999704.1.gene1528.p01|FEATURES|truncated_putative_response_regulator_ArlR|unclassified|truncated_putative_response_regulator_ArlR	0.988834	44.2	231	176
bin.141	VANI	4	342	PNHPIBNE_01251	glycopeptide	KTE89608.1|FEATURES|vanI|glycopeptide|vanI	1	38.1	354	224.6
bin.141	VANR	1	217	PNHPIBNE_01321	glycopeptide	gi:944468330:ref:WP_055698749.1:|FEATURES|vanR|glycopeptide|vanR	0.971742	54.4	217	236.9
bin.141	VANR	4	219	PNHPIBNE_01767	glycopeptide	gi:747653988:emb:CEL19270.1:|FEATURES|vanR|glycopeptide|vanR	0.965164	35.5	217	136.7
bin.141	VANR	6	229	PNHPIBNE_00664	glycopeptide	AF155139.2.gene2.p01|FEATURES|vanR|glycopeptide|vanR	0.99995	40.9	225	161.4
bin.141	VANTRL	1	321	PNHPIBNE_00194	glycopeptide	ABX54690.1|FEATURES|vanTrL|glycopeptide|vanTrL	0.935087	30.3	323	118.6
bin.144	CLBC	13	341	KDFBAHMD_00857	phenicol	BAD63613.1|FEATURES|clbC|phenicol|clbC	0.999724	37.8	336	207.6
bin.144	KASUGAMYCIN_RESISTANCE_PROTEIN_KSGA	42	257	KDFBAHMD_01511	aminoglycoside	Q7N8V7|FEATURES|kasugamycin_resistance_protein_ksgA|aminoglycoside|kasugamycin_resistance_protein_ksgA	0.999983	38.2	228	133.3
bin.144	PBP-1B	38	687	KDFBAHMD_00293	beta-lactam	YP_002467958|FEATURES|PBP-1B|beta-lactam|PBP-1B	0.999186	32.8	656	346.7
bin.144	PENA	32	572	KDFBAHMD_00900	beta-lactam	gi:32345868:gb:AAM97228.1:|FEATURES|penA|beta-lactam|penA	0.999967	31.9	562	260.4
bin.144	PUROMYCIN_RESISTANCE_PROTEIN	1	197	KDFBAHMD_00400	nucleoside	P13249|FEATURES|puromycin_resistance_protein|nucleoside|puromycin_resistance_protein	0.999824	32.2	208	89.4
bin.144	SUL4	17	277	KDFBAHMD_00105	sulfonamide	WP_102607457.1|FEATURES|sul4|sulfonamide|sul4	0.974204	41.8	261	195.3
bin.144	TETA(48)	11	337	KDFBAHMD_00509	tetracycline	APB03214.1|FEATURES|tetA(48)|tetracycline|tetA(48)	0.998158	36.8	329	211.1
bin.144	TETA(48)	15	326	KDFBAHMD_00641	tetracycline	APB03214.1|FEATURES|tetA(48)|tetracycline|tetA(48)	0.999037	36.8	318	196.4
bin.144	TETA(48)	3	315	KDFBAHMD_01076	tetracycline	APB03214.1|FEATURES|tetA(48)|tetracycline|tetA(48)	0.996399	38.9	319	198.4
bin.144	TETB(60)	61	572	KDFBAHMD_00131	tetracycline	ANZ79241.1|FEATURES|tetB(60)|tetracycline|tetB(60)	0.988302	34.9	519	273.5
bin.144	VANX	18	185	KDFBAHMD_01418	glycopeptide	gi:740152778:ref:WP_037997107.1:|FEATURES|vanX|glycopeptide|vanX	1	32.7	168	89
bin.147	BACA	6	271	KJNEKNBK_02837	bacitracin	YP_264987|FEATURES|bacA|bacitracin|bacA	0.98807	33.1	302	127.1
bin.147	BACTERIAL_REGULATORY_PROTEIN_LUXR	1	200	KJNEKNBK_01168	unclassified	CP000034.1.gene4477.p01|FEATURES|bacterial_regulatory_protein_LuxR|unclassified|bacterial_regulatory_protein_LuxR	0.934171	31.9	207	103.2
bin.147	BCRA	11	312	KJNEKNBK_01289	bacitracin	gi:542061059:gb:ERI11611.1:|FEATURES|bcrA|bacitracin|bcrA	0.999831	33.6	307	162.5
bin.147	CARA	30	547	KJNEKNBK_01650	MLS	M80346.gene.p01|FEATURES|carA|MLS|carA	0.993084	36.1	524	335.5
bin.147	CHLORAMPHENICOL_AND_FLORFENICOL_RESISTANCE	10	338	KJNEKNBK_01750	phenicol	CP001581.1.gene3143.p01|FEATURES|chloramphenicol_and_florfenicol_resistance|phenicol|chloramphenicol_and_florfenicol_resistance	0.999724	32.5	342	167.5
bin.147	DFRF	5	155	KJNEKNBK_01300	diaminopyrimidine	AAD01868.1|FEATURES|dfrF|diaminopyrimidine|dfrF	0.999728	33.5	158	99
bin.147	KASUGAMYCIN_RESISTANCE_PROTEIN_KSGA	11	269	KJNEKNBK_02833	aminoglycoside	Q7N8V7|FEATURES|kasugamycin_resistance_protein_ksgA|aminoglycoside|kasugamycin_resistance_protein_ksgA	1	36.8	272	162.5
bin.147	LNUD	8	164	KJNEKNBK_03790	MLS	ABR14060.1|FEATURES|lnuD|MLS|lnuD	0.99963	32.9	164	90.5
bin.147	MTRA	4	223	KJNEKNBK_01913	multidrug	CCP46065.1|FEATURES|mtrA|multidrug|mtrA	0.99881	48.4	223	204.5
bin.147	MTRA	4	225	KJNEKNBK_00290	multidrug	CCP46065.1|FEATURES|mtrA|multidrug|mtrA	0.999985	42.8	229	185.3
bin.147	MULTIDRUG_ABC_TRANSPORTER	12	592	KJNEKNBK_00698	multidrug	gi:948137056:ref:WP_056795395.1:|FEATURES|multidrug_ABC_transporter|multidrug|multidrug_ABC_transporter	0.99322	33.8	583	319.7
bin.147	MULTIDRUG_ABC_TRANSPORTER	2	578	KJNEKNBK_04071	multidrug	gi:686302687:ref:WP_031866869.1:|FEATURES|multidrug_ABC_transporter|multidrug|multidrug_ABC_transporter	0.995135	34.4	579	305.1
bin.147	MULTIDRUG_ABC_TRANSPORTER	3	576	KJNEKNBK_00253	multidrug	gi:686302687:ref:WP_031866869.1:|FEATURES|multidrug_ABC_transporter|multidrug|multidrug_ABC_transporter	0.997371	37.1	577	358.2
bin.147	MULTIDRUG_ABC_TRANSPORTER	69	580	KJNEKNBK_00753	multidrug	gi:686302687:ref:WP_031866869.1:|FEATURES|multidrug_ABC_transporter|multidrug|multidrug_ABC_transporter	0.99614	37.5	515	343.6
bin.147	MUXC	8	1010	KJNEKNBK_00545	multidrug	NP_251216.1|FEATURES|MuxC|multidrug|MuxC	0.886348	32.1	1053	458.8
bin.147	PATA	79	449	KJNEKNBK_03779	fluoroquinolone	NP_417544.5|FEATURES|patA|fluoroquinolone|patA	0.961855	35.8	380	200.7
bin.147	PENA	1	621	KJNEKNBK_02370	beta-lactam	ZP_02346204|FEATURES|penA|beta-lactam|penA	0.999992	30.3	651	271.9
bin.147	PMRF	10	312	KJNEKNBK_03609	peptide	AAC75314.1|FEATURES|PmrF|peptide|PmrF	0.903292	32.7	309	156.4
bin.147	PMRF	10	314	KJNEKNBK_03753	peptide	AAC75314.1|FEATURES|PmrF|peptide|PmrF	0.923324	37.9	311	182.6
bin.147	RPSD_(RAMA_OR_SUD2)	35	251	KJNEKNBK_02127	unclassified	AB158573.gene.p01|FEATURES|rpsD_(ramA_or_sud2)|unclassified|rpsD_(ramA_or_sud2)	0.990679	30.7	244	75.9
bin.147	SUL4	11	284	KJNEKNBK_04192	sulfonamide	WP_102607457.1|FEATURES|sul4|sulfonamide|sul4	0.988204	46.8	278	220.3
bin.147	TAEA	1	639	KJNEKNBK_02547	pleuromutilin	APB03219.1|FEATURES|TaeA|pleuromutilin|TaeA	0.816127	49.3	641	586.3
bin.147	TAEA	3	526	KJNEKNBK_03461	pleuromutilin	APB03219.1|FEATURES|TaeA|pleuromutilin|TaeA	0.831627	38.4	528	354.4
bin.147	TAEA	9	537	KJNEKNBK_01542	pleuromutilin	APB03219.1|FEATURES|TaeA|pleuromutilin|TaeA	0.963402	38	534	349.4
bin.147	TET41	2	356	KJNEKNBK_02896	tetracycline	AY264780.2.gene3.p01|FEATURES|tet41|tetracycline|tet41	0.999995	35.1	359	186.4
bin.147	TETA(48)	25	323	KJNEKNBK_03166	tetracycline	APB03214.1|FEATURES|tetA(48)|tetracycline|tetA(48)	0.916955	31.1	299	150.2
bin.147	TRUNCATED_PUTATIVE_RESPONSE_REGULATOR_ARLR	3	216	KJNEKNBK_01284	unclassified	gi:446114283:ref:WP_000192138.1:|FEATURES|truncated_putative_response_regulator_ArlR|unclassified|truncated_putative_response_regulator_ArlR	0.99992	42.9	226	176.8
bin.147	VANG	5	349	KJNEKNBK_00452	glycopeptide	gi:405945042:pdb:4FU0:A|FEATURES|vanG|glycopeptide|vanG	0.999998	37.3	365	230.7
bin.147	VANH	26	321	KJNEKNBK_00167	glycopeptide	gi:552942232:ref:WP_023043160.1:|FEATURES|vanH|glycopeptide|vanH	1	33.1	305	135.6
bin.147	VANR	17	225	KJNEKNBK_00752	glycopeptide	gi:950233763:ref:WP_057277726.1:|FEATURES|vanR|glycopeptide|vanR	0.999962	38.2	217	154.5
bin.147	VANR	7	227	KJNEKNBK_00437	glycopeptide	gi:530818241:gb:EQC77429.1:|FEATURES|vanR|glycopeptide|vanR	0.992451	34.1	264	127.5
bin.152	DFRA3	1	161	GOPCICHG_00541	diaminopyrimidine	AAA25550.1|FEATURES|dfrA3|diaminopyrimidine|dfrA3	1	44.2	163	146
bin.152	KASUGAMYCIN_RESISTANCE_PROTEIN_KSGA	10	265	GOPCICHG_00113	aminoglycoside	ZP_03030905|FEATURES|kasugamycin_resistance_protein_ksgA|aminoglycoside|kasugamycin_resistance_protein_ksgA	1	37.6	258	149.4
bin.152	MULTIDRUG_ABC_TRANSPORTER	1	573	GOPCICHG_00154	multidrug	gi:686302687:ref:WP_031866869.1:|FEATURES|multidrug_ABC_transporter|multidrug|multidrug_ABC_transporter	0.99897	34.4	573	328.6
bin.152	MULTIDRUG_ABC_TRANSPORTER	61	576	GOPCICHG_00390	multidrug	gi:686302687:ref:WP_031866869.1:|FEATURES|multidrug_ABC_transporter|multidrug|multidrug_ABC_transporter	0.987813	33.3	517	265.8
bin.152	MULTIDRUG_ABC_TRANSPORTER	65	572	GOPCICHG_00491	multidrug	gi:686302687:ref:WP_031866869.1:|FEATURES|multidrug_ABC_transporter|multidrug|multidrug_ABC_transporter	0.990695	34.9	513	274.2
bin.152	MULTIDRUG_ABC_TRANSPORTER	7	576	GOPCICHG_00421	multidrug	gi:686302687:ref:WP_031866869.1:|FEATURES|multidrug_ABC_transporter|multidrug|multidrug_ABC_transporter	0.809869	32.1	588	276.6
bin.152	RPOB2	27	1119	GOPCICHG_00747	multidrug	BAD59497.1|FEATURES|rpoB2|multidrug|rpoB2	0.995365	41.5	1332	955.3
bin.152	STAPHYLOCOCCUS_MUPA_CONFERRING_RESISTANCE_TO_MUPIROCIN	8	971	GOPCICHG_00264	mupirocin	CAA53189|FEATURES|Staphylococcus_mupA_conferring_resistance_to_mupirocin|mupirocin|Staphylococcus_mupA_conferring_resistance_to_mupirocin	0.996795	38.4	1055	732.3
bin.152	TAEA	23	547	GOPCICHG_00328	pleuromutilin	APB03219.1|FEATURES|TaeA|pleuromutilin|TaeA	0.991248	36.2	533	333.2
bin.152	VANTRL	11	361	GOPCICHG_00587	glycopeptide	ABX54690.1|FEATURES|vanTrL|glycopeptide|vanTrL	0.935087	33.4	365	174.5
bin.154	ABEM	1	447	OPMLMPLH_02495	multidrug	BAD89844.2|FEATURES|abeM|multidrug|abeM	0.999882	39.2	462	286.6
bin.154	ACRA	32	386	OPMLMPLH_01556	multidrug	YP_001879173|FEATURES|acrA|multidrug|acrA	0.999998	48.5	359	312.8
bin.154	BACA	44	306	OPMLMPLH_03086	bacitracin	YP_001434323|FEATURES|bacA|bacitracin|bacA	0.996248	34.3	274	122.1
bin.154	BAER	13	236	OPMLMPLH_00137	multidrug	YP_490321.1|FEATURES|baeR|multidrug|baeR	0.999934	50.7	225	223.4
bin.154	BRP(MBL)	3	116	OPMLMPLH_00337	glycopeptide	YP_007652797.1|FEATURES|BRP(MBL)|glycopeptide|BRP(MBL)	0.993726	31.9	116	66.2
bin.154	CHLORAMPHENICOL_AND_FLORFENICOL_RESISTANCE	23	341	OPMLMPLH_03341	phenicol	CP001581.1.gene3143.p01|FEATURES|chloramphenicol_and_florfenicol_resistance|phenicol|chloramphenicol_and_florfenicol_resistance	0.999724	34.7	337	182.6
bin.154	COB(I)ALAMIN_ADENOLSYLTRANSFERASE	4	196	OPMLMPLH_02500	unclassified	gi:447201637:ref:WP_001278893.1:|FEATURES|cob(I)alamin_adenolsyltransferase|unclassified|cob(I)alamin_adenolsyltransferase	0.999999	41.5	195	150.6
bin.154	DFRA3	2	161	OPMLMPLH_01291	diaminopyrimidine	AAA25550.1|FEATURES|dfrA3|diaminopyrimidine|dfrA3	1	49.4	160	150.6
bin.154	EMRA	12	391	OPMLMPLH_02467	multidrug	CP004022.1.gene547.p01|FEATURES|emrA|multidrug|emrA	0.996443	41.9	382	293.1
bin.154	GOLS	1	126	OPMLMPLH_00302	multidrug	NP_459349.1|FEATURES|golS|multidrug|golS	0.997776	35.2	128	83.2
bin.154	GOLS	1	126	OPMLMPLH_02732	multidrug	NP_459349.1|FEATURES|golS|multidrug|golS	0.997173	33.6	128	79
bin.154	KASUGAMYCIN_RESISTANCE_PROTEIN_KSGA	9	270	OPMLMPLH_02778	aminoglycoside	ZP_02902942|FEATURES|kasugamycin_resistance_protein_ksgA|aminoglycoside|kasugamycin_resistance_protein_ksgA	1	52.7	262	257.3
bin.154	MARR	5	134	OPMLMPLH_00470	multidrug	gi:496844370:ref:WP_009383154.1:|FEATURES|marR|multidrug|marR	0.999938	40	130	93.6
bin.154	MDTD	6	470	OPMLMPLH_01098	multidrug	gi:446052970:ref:WP_000130825.1:|FEATURES|mdtD|multidrug|mdtD	1	36.9	469	290.8
bin.154	MEXE	52	395	OPMLMPLH_01766	multidrug	gi:644827029:ref:WP_025369980.1:|FEATURES|mexE|multidrug|mexE	0.999985	49.6	345	324.3
bin.154	MEXT	6	294	OPMLMPLH_01083	multidrug	gi:751314291:ref:WP_041021175.1:|FEATURES|mexT|multidrug|mexT	0.999996	37.3	292	176.4
bin.154	MEXT	9	301	OPMLMPLH_01101	multidrug	gi:960295466:ref:WP_058214460.1:|FEATURES|mexT|multidrug|mexT	0.999988	32.9	304	160.2
bin.154	MEXX	34	380	OPMLMPLH_01248	multidrug	gi:759574245:ref:WP_043293359.1:|FEATURES|mexX|multidrug|mexX	0.997828	31.2	356	75.1
bin.154	MULTIDRUG_ABC_TRANSPORTER	2	578	OPMLMPLH_00964	multidrug	gi:686302687:ref:WP_031866869.1:|FEATURES|multidrug_ABC_transporter|multidrug|multidrug_ABC_transporter	0.996188	33	588	279.3
bin.154	MULTIDRUG_ABC_TRANSPORTER	4	576	OPMLMPLH_01927	multidrug	gi:686302687:ref:WP_031866869.1:|FEATURES|multidrug_ABC_transporter|multidrug|multidrug_ABC_transporter	0.999652	35.7	574	346.7
bin.154	MULTIDRUG_ABC_TRANSPORTER	6	576	OPMLMPLH_01289	multidrug	gi:686302687:ref:WP_031866869.1:|FEATURES|multidrug_ABC_transporter|multidrug|multidrug_ABC_transporter	0.991022	35	580	297.7
bin.154	NMCR	1	285	OPMLMPLH_01212	beta-lactam	CAA79966.1|FEATURES|NmcR|beta-lactam|NmcR	0.996337	30.7	293	116.7
bin.154	OMPR	3	229	OPMLMPLH_01628	multidrug	NC_010400.5986590.p01|FEATURES|ompR|multidrug|ompR	0.998435	32.6	230	136
bin.154	OMPR	8	242	OPMLMPLH_00082	multidrug	NC_008702.1.4607594.p01|FEATURES|ompR|multidrug|ompR	0.988576	49.8	235	218.4
bin.154	OMPR	9	246	OPMLMPLH_03008	multidrug	gi:909830386:gb:AKU13184.1:|FEATURES|ompR|multidrug|ompR	0.997031	68.1	238	318.5
bin.154	OPCM	15	503	OPMLMPLH_00590	multidrug	gi:493540358:ref:WP_006494234.1:|FEATURES|opcM|multidrug|opcM	0.99996	30.7	502	136.3
bin.154	OPCM	26	499	OPMLMPLH_01701	multidrug	YP_001116030|FEATURES|opcM|multidrug|opcM	0.999984	32.2	490	217.2
bin.154	OPRN	54	464	OPMLMPLH_02725	multidrug	EU408352.1.gene1.p01|FEATURES|oprN|multidrug|oprN	0.999998	34.9	424	219.5
bin.154	PATA	69	449	OPMLMPLH_02638	fluoroquinolone	NP_417544.5|FEATURES|patA|fluoroquinolone|patA	0.934503	31.1	408	180.6
bin.154	PATA	76	449	OPMLMPLH_01512	fluoroquinolone	NP_417544.5|FEATURES|patA|fluoroquinolone|patA	0.961855	37.2	390	214.5
bin.154	PATA	82	439	OPMLMPLH_02048	fluoroquinolone	NP_417544.5|FEATURES|patA|fluoroquinolone|patA	0.917853	31.6	392	169.1
bin.154	PENA	18	581	OPMLMPLH_02096	beta-lactam	gi:32345902:gb:AAM97245.1:|FEATURES|penA|beta-lactam|penA	0.999976	44.9	566	490.3
bin.154	PENA	3	608	OPMLMPLH_00615	beta-lactam	ZP_02659083|FEATURES|penA|beta-lactam|penA	0.999996	40.9	613	464.9
bin.154	PMRF	9	315	OPMLMPLH_00170	peptide	AAC75314.1|FEATURES|PmrF|peptide|PmrF	0.923324	46.6	307	264.2
bin.154	RAMA	11	122	OPMLMPLH_00183	multidrug	AFK13828.1|FEATURES|ramA|multidrug|ramA	0.99477	31	113	68.9
bin.154	ROSB	1	549	OPMLMPLH_02225	fosmidomycin	YP_001401994|FEATURES|rosB|fosmidomycin|rosB	0.9999	31.3	566	191.8
bin.154	SMER	6	225	OPMLMPLH_00734	multidrug	AAD51348.1|FEATURES|smeR|multidrug|smeR	0.999969	39.1	225	152.5
bin.154	SUL3	1	258	OPMLMPLH_01018	sulfonamide	gi:970263436:ref:WP_058647620.1:|FEATURES|sul3|sulfonamide|sul3	0.981286	38.4	258	182.2
bin.154	SUL3	4	262	OPMLMPLH_01904	sulfonamide	AJ459418.gene.p01|FEATURES|sul3|sulfonamide|sul3	0.980563	37.5	261	183.7
bin.154	TAEA	1	632	OPMLMPLH_01130	pleuromutilin	APB03219.1|FEATURES|TaeA|pleuromutilin|TaeA	0.934898	34.9	644	365.2
bin.154	TAEA	18	541	OPMLMPLH_03010	pleuromutilin	APB03219.1|FEATURES|TaeA|pleuromutilin|TaeA	0.990245	38.5	535	345.5
bin.154	TETA	1	375	OPMLMPLH_00420	tetracycline	gi:947647100:ref:WP_056309827.1:|FEATURES|tetA|tetracycline|tetA	0.999998	37.9	377	220.3
bin.154	TETA(48)	17	319	OPMLMPLH_01050	tetracycline	APB03214.1|FEATURES|tetA(48)|tetracycline|tetA(48)	0.997451	37.3	303	179.1
bin.154	TETA(60)	4	579	OPMLMPLH_02313	tetracycline	ANZ79240.1|FEATURES|tetA(60)|tetracycline|tetA(60)	0.998004	31	577	279.3
bin.154	TETB(60)	14	578	OPMLMPLH_02312	tetracycline	ANZ79241.1|FEATURES|tetB(60)|tetracycline|tetB(60)	0.99331	32.2	574	259.6
bin.154	TRANSCRIPTIONAL_REGULATORY_PROTEIN_CPXR_CPXR	1	224	OPMLMPLH_02736	unclassified	CP000675.2.gene1535.p01|FEATURES|transcriptional_regulatory_protein_CpxR_cpxR|unclassified|transcriptional_regulatory_protein_CpxR_cpxR	0.999697	42.6	230	176.8
bin.154	TRIA	16	380	OPMLMPLH_01997	triclosan	NP_248846.1|FEATURES|TriA|triclosan|TriA	0.999443	33.5	367	171.8
bin.154	TRIC	3	1020	OPMLMPLH_01998	triclosan	NP_248848.1|FEATURES|TriC|triclosan|TriC	0.999626	51.2	1027	979.2
bin.154	VANA	5	340	OPMLMPLH_02009	glycopeptide	gi:749574464:ref:WP_040203371.1:|FEATURES|vanA|glycopeptide|vanA	0.999817	32.2	342	151.4
bin.154	VANH	17	306	OPMLMPLH_00852	glycopeptide	DQ018711.1.gene4.p01|FEATURES|vanH|glycopeptide|vanH	1	32.1	305	122.5
bin.154	VANR	1	221	OPMLMPLH_00542	glycopeptide	gi:948051271:ref:WP_056710274.1:|FEATURES|vanR|glycopeptide|vanR	0.999888	37.5	224	134.8
bin.154	VANR	1	221	OPMLMPLH_03083	glycopeptide	gi:948051271:ref:WP_056710274.1:|FEATURES|vanR|glycopeptide|vanR	0.999894	37.1	224	134.4
bin.154	VANR	3	216	OPMLMPLH_00331	glycopeptide	gi:970977909:ref:WP_058846640.1:|FEATURES|vanR|glycopeptide|vanR	0.978005	41.9	217	181.8
bin.154	VANR	3	217	OPMLMPLH_00806	glycopeptide	ABB53349|FEATURES|vanR|glycopeptide|vanR	0.870514	43.3	217	186.4
bin.154	VANR	3	224	OPMLMPLH_01001	glycopeptide	gi:747653988:emb:CEL19270.1:|FEATURES|vanR|glycopeptide|vanR	0.98123	37.9	224	150.6
bin.154	VANR	5	224	OPMLMPLH_00132	glycopeptide	gi:947806628:ref:WP_056468082.1:|FEATURES|vanR|glycopeptide|vanR	0.992672	62.4	221	289.7
bin.154	YKKC	3	102	OPMLMPLH_01530	multidrug	gi:494649292:ref:WP_007407236.1:|FEATURES|ykkC|multidrug|ykkC	0.999985	42.7	103	76.3
bin.155	BACA	8	267	EBJBEALC_00629	bacitracin	YP_560128|FEATURES|bacA|bacitracin|bacA	0.994428	35.5	279	135.2
bin.155	BCRA	7	253	EBJBEALC_02643	bacitracin	gi:445996695:ref:WP_000074550.1:|FEATURES|bcrA|bacitracin|bcrA	0.877486	37.6	250	170.2
bin.155	CFRC	77	338	EBJBEALC_01907	phenicol	YP_001255356.1|FEATURES|cfrC|phenicol|cfrC	0.978049	34.4	282	141
bin.155	CLBC	48	350	EBJBEALC_02585	phenicol	BAD63613.1|FEATURES|clbC|phenicol|clbC	0.999141	34	315	153.7
bin.155	MACA	7	364	EBJBEALC_00599	MLS	NC_008702.1.4609191.p01|FEATURES|macA|MLS|macA	0.985247	42.1	363	108.6
bin.155	MAJOR_FACILITATOR_SUPERFAMILY_TRANSPORTER	16	523	EBJBEALC_00443	multidrug	CP001918.1.gene2931.p01|FEATURES|major_facilitator_superfamily_transporter|multidrug|major_facilitator_superfamily_transporter	0.99766	31.8	516	282.3
bin.155	MDSB	6	1044	EBJBEALC_01049	multidrug	NP_459346.1|FEATURES|mdsB|multidrug|mdsB	0.997446	43.9	1043	794.3
bin.155	MEXC	14	370	EBJBEALC_01050	multidrug	gi:655471138:ref:WP_028854053.1:|FEATURES|mexC|multidrug|mexC	0.990052	31.2	365	134
bin.155	MEXH	13	349	EBJBEALC_01673	multidrug	gi:844837407:ref:WP_047950042.1:|FEATURES|mexH|multidrug|mexH	0.999954	30.8	354	110.5
bin.155	MTRA	1	231	EBJBEALC_01952	multidrug	CCP46065.1|FEATURES|mtrA|multidrug|mtrA	0.991643	42.3	234	169.1
bin.155	MULTIDRUG_ABC_TRANSPORTER	18	593	EBJBEALC_01383	multidrug	gi:655413091:ref:WP_028811890.1:|FEATURES|multidrug_ABC_transporter|multidrug|multidrug_ABC_transporter	0.984245	34.6	610	264.2
bin.155	OMPR	5	222	EBJBEALC_00566	multidrug	NC_008702.1.4607594.p01|FEATURES|ompR|multidrug|ompR	0.998001	46.4	222	197.2
bin.155	PATA	63	433	EBJBEALC_02578	fluoroquinolone	NP_417544.5|FEATURES|patA|fluoroquinolone|patA	0.914075	32	391	167.2
bin.155	PATA	78	448	EBJBEALC_01250	fluoroquinolone	NP_417544.5|FEATURES|patA|fluoroquinolone|patA	0.961855	35.8	377	214.9
bin.155	PBP-1A	6	826	EBJBEALC_02867	beta-lactam	ZP_00156276|FEATURES|PBP-1A|beta-lactam|PBP-1A	0.99976	30.2	878	335.9
bin.155	PENA	40	582	EBJBEALC_02197	beta-lactam	AAA25465|FEATURES|penA|beta-lactam|penA	0.999946	33.7	558	281.2
bin.155	PMRF	10	320	EBJBEALC_01845	peptide	AAC75314.1|FEATURES|PmrF|peptide|PmrF	0.914022	33	312	169.5
bin.155	PMRF	9	314	EBJBEALC_02408	peptide	AAC75314.1|FEATURES|PmrF|peptide|PmrF	0.923324	35.3	312	183.3
bin.155	RPOB2	74	1122	EBJBEALC_01984	multidrug	BAD59497.1|FEATURES|rpoB2|multidrug|rpoB2	0.995365	43.1	1361	1015.8
bin.155	RPSD_(RAMA_OR_SUD2)	14	252	EBJBEALC_00020	unclassified	AB158573.gene.p01|FEATURES|rpsD_(ramA_or_sud2)|unclassified|rpsD_(ramA_or_sud2)	0.990679	30.2	255	92
bin.155	SUL4	12	284	EBJBEALC_00772	sulfonamide	WP_102607457.1|FEATURES|sul4|sulfonamide|sul4	0.975574	40.7	280	196.1
bin.155	TET(42)	19	375	EBJBEALC_00745	tetracycline	ACD35503.1|FEATURES|tet(42)|tetracycline|tet(42)	0.999998	30.9	372	169.9
bin.155	TET41	17	393	EBJBEALC_02353	tetracycline	AY264780.2.gene3.p01|FEATURES|tet41|tetracycline|tet41	0.999998	43.2	382	254.2
bin.155	TETA(48)	1	309	EBJBEALC_02769	tetracycline	APB03214.1|FEATURES|tetA(48)|tetracycline|tetA(48)	0.99982	38.3	311	184.1
bin.155	VANB	3	341	EBJBEALC_00509	glycopeptide	AAV74563|FEATURES|vanB|glycopeptide|vanB	1	33.6	348	152.1
bin.155	VANH	51	313	EBJBEALC_02013	glycopeptide	AAY52004|FEATURES|vanH|glycopeptide|vanH	0.998372	32.1	268	127.9
bin.155	VANX	11	188	EBJBEALC_01796	glycopeptide	gi:749574466:ref:WP_040203373.1:|FEATURES|vanX|glycopeptide|vanX	1	33.7	181	86.3
bin.156	BCRA	12	306	BPODHNOA_01063	bacitracin	gi:510143239:gb:AGN36970.1:|FEATURES|bcrA|bacitracin|bcrA	0.99973	37.6	298	186.8
bin.156	CFRC	12	338	BPODHNOA_00924	phenicol	YP_001255356.1|FEATURES|cfrC|phenicol|cfrC	0.999722	34.1	331	181.8
bin.156	CFRC	21	338	BPODHNOA_00688	phenicol	YP_001255356.1|FEATURES|cfrC|phenicol|cfrC	0.999658	33.1	320	177.2
bin.156	COB(I)ALAMIN_ADENOLSYLTRANSFERASE	8	196	BPODHNOA_00169	unclassified	gi:447201642:ref:WP_001278898.1:|FEATURES|cob(I)alamin_adenolsyltransferase|unclassified|cob(I)alamin_adenolsyltransferase	1	42.6	190	155.6
bin.156	EMRB-QACA_FAMILY_MAJOR_FACILITATOR_TRANSPORTER	21	451	BPODHNOA_01406	multidrug	gi:327535375:gb:AEA94209.1:|FEATURES|EmrB-QacA_family_major_facilitator_transporter|multidrug|EmrB-QacA_family_major_facilitator_transporter	0.999849	46.6	436	365.5
bin.156	LRFA	17	498	BPODHNOA_00556	fluoroquinolone	AAC43550.1|FEATURES|lrfA|fluoroquinolone|lrfA	0.995986	31.6	490	200.7
bin.156	MULTIDRUG_ABC_TRANSPORTER	3	572	BPODHNOA_00181	multidrug	gi:686302687:ref:WP_031866869.1:|FEATURES|multidrug_ABC_transporter|multidrug|multidrug_ABC_transporter	0.994917	37.1	574	320.9
bin.156	MULTIDRUG_ABC_TRANSPORTER	3	572	BPODHNOA_00942	multidrug	gi:686302687:ref:WP_031866869.1:|FEATURES|multidrug_ABC_transporter|multidrug|multidrug_ABC_transporter	0.999206	36.8	574	325.9
bin.156	MULTIDRUG_ABC_TRANSPORTER	33	600	BPODHNOA_01542	multidrug	gi:748767925:ref:WP_040019608.1:|FEATURES|multidrug_ABC_transporter|multidrug|multidrug_ABC_transporter	0.996888	40.1	586	344
bin.156	MULTIDRUG_ABC_TRANSPORTER	9	573	BPODHNOA_00943	multidrug	gi:686302687:ref:WP_031866869.1:|FEATURES|multidrug_ABC_transporter|multidrug|multidrug_ABC_transporter	0.822599	34	571	290.4
bin.156	OLEB	4	530	BPODHNOA_01446	MLS	AAA50325|FEATURES|oleB|MLS|oleB	0.998614	31	535	250
bin.156	PATA	29	437	BPODHNOA_01066	fluoroquinolone	NP_417544.5|FEATURES|patA|fluoroquinolone|patA	0.958715	32.1	436	181.4
bin.156	PATA	71	447	BPODHNOA_01380	fluoroquinolone	NP_417544.5|FEATURES|patA|fluoroquinolone|patA	0.961855	30	416	186.4
bin.156	PUROMYCIN_RESISTANCE_PROTEIN	18	484	BPODHNOA_01226	nucleoside	P42670|FEATURES|puromycin_resistance_protein|nucleoside|puromycin_resistance_protein	0.826211	45.6	469	387.1
bin.156	QEPA	28	496	BPODHNOA_01673	fluoroquinolone	gi:1039004533:ref:WP_064760451.1:|FEATURES|qepA|fluoroquinolone|qepA	0.966871	43.8	473	327.8
bin.156	STAPHYLOCOCCUS_MUPA_CONFERRING_RESISTANCE_TO_MUPIROCIN	14	969	BPODHNOA_01391	mupirocin	CAA53189|FEATURES|Staphylococcus_mupA_conferring_resistance_to_mupirocin|mupirocin|Staphylococcus_mupA_conferring_resistance_to_mupirocin	0.996795	39.1	984	716.5
bin.156	SUL4	17	280	BPODHNOA_00540	sulfonamide	WP_102607457.1|FEATURES|sul4|sulfonamide|sul4	0.97631	39.8	269	166.4
bin.156	TAEA	3	537	BPODHNOA_01046	pleuromutilin	APB03219.1|FEATURES|TaeA|pleuromutilin|TaeA	0.990936	36.2	541	335.5
bin.156	TCMA	21	535	BPODHNOA_00806	tetracenomycin_C	YP_002181880|FEATURES|tcmA|tetracenomycin_C|tcmA	0.992843	34.9	516	303.9
bin.156	TCMA	21	535	BPODHNOA_01307	tetracenomycin_C	YP_002181880|FEATURES|tcmA|tetracenomycin_C|tcmA	0.991339	36	516	307
bin.156	TETA(48)	17	329	BPODHNOA_00603	tetracycline	APB03214.1|FEATURES|tetA(48)|tetracycline|tetA(48)	0.957121	33.1	317	134
bin.156	TETA(48)	42	338	BPODHNOA_00395	tetracycline	APB03214.1|FEATURES|tetA(48)|tetracycline|tetA(48)	0.999811	46.1	297	265
bin.156	TETB(48)	18	269	BPODHNOA_00396	tetracycline	APB03215.1|FEATURES|tetB(48)|tetracycline|tetB(48)	0.996945	31	252	118.6
bin.156	TETB(60)	9	573	BPODHNOA_00182	tetracycline	ANZ79241.1|FEATURES|tetB(60)|tetracycline|tetB(60)	0.996089	32.9	569	293.1
bin.156	TRUNCATED_PUTATIVE_RESPONSE_REGULATOR_ARLR	1	216	BPODHNOA_00745	unclassified	NC_002951.3238224.p01|FEATURES|truncated_putative_response_regulator_ArlR|unclassified|truncated_putative_response_regulator_ArlR	0.961548	38.9	221	156
bin.156	TRUNCATED_PUTATIVE_RESPONSE_REGULATOR_ARLR	1	223	BPODHNOA_01779	unclassified	NC_002951.3238224.p01|FEATURES|truncated_putative_response_regulator_ArlR|unclassified|truncated_putative_response_regulator_ArlR	0.984142	46.6	223	190.3
bin.156	VANR	3	225	BPODHNOA_00672	glycopeptide	AAF72358|FEATURES|vanR|glycopeptide|vanR	0.999491	40.2	224	160.2
bin.156	VANRI	5	224	BPODHNOA_00605	glycopeptide	WP_011461303.1|FEATURES|vanRI|glycopeptide|vanRI	0.999294	47.3	224	207.2
bin.156	VANRI	5	224	BPODHNOA_00683	glycopeptide	WP_011461303.1|FEATURES|vanRI|glycopeptide|vanRI	0.978294	43	221	177.2
bin.156	VANRI	7	227	BPODHNOA_00615	glycopeptide	WP_011461303.1|FEATURES|vanRI|glycopeptide|vanRI	0.998662	42.1	228	165.2
bin.156	VANTRL	8	361	BPODHNOA_01513	glycopeptide	ABX54690.1|FEATURES|vanTrL|glycopeptide|vanTrL	0.935087	32	369	162.5
bin.160	BCRA	17	319	FMNHCAEA_03042	bacitracin	gi:507050365:ref:WP_016121371.1:|FEATURES|bcrA|bacitracin|bcrA	0.907983	37.6	303	175.3
bin.160	BCRA	3	296	FMNHCAEA_03300	bacitracin	gi:500465078:gb:EOP76697.1:|FEATURES|bcrA|bacitracin|bcrA	0.999089	35.6	298	160.6
bin.160	CLBB	15	339	FMNHCAEA_02240	phenicol	WP_015892743.1|FEATURES|clbB|phenicol|clbB	0.999724	35.2	344	184.9
bin.160	COB(I)ALAMIN_ADENOLSYLTRANSFERASE	3	195	FMNHCAEA_01545	unclassified	gi:447201638:ref:WP_001278894.1:|FEATURES|cob(I)alamin_adenolsyltransferase|unclassified|cob(I)alamin_adenolsyltransferase	1	54.6	194	203
bin.160	DFRA3	3	160	FMNHCAEA_00177	diaminopyrimidine	AAA25550.1|FEATURES|dfrA3|diaminopyrimidine|dfrA3	1	51.9	158	177.6
bin.160	GOLS	1	126	FMNHCAEA_02098	multidrug	NP_459349.1|FEATURES|golS|multidrug|golS	0.997776	60.3	126	147.1
bin.160	GOLS	3	126	FMNHCAEA_02939	multidrug	NP_459349.1|FEATURES|golS|multidrug|golS	0.975303	40.5	126	87.4
bin.160	KASUGAMYCIN_RESISTANCE_PROTEIN_KSGA	9	266	FMNHCAEA_00204	aminoglycoside	A7FMC1|FEATURES|kasugamycin_resistance_protein_ksgA|aminoglycoside|kasugamycin_resistance_protein_ksgA	1	51.9	258	257.3
bin.160	LPEB	1	1008	FMNHCAEA_02057	MLS	CAH14033.1|FEATURES|LpeB|MLS|LpeB	0.990875	44	1016	768.8
bin.160	MACA	3	361	FMNHCAEA_01505	MLS	gi:895875287:ref:WP_048981676.1:|FEATURES|macA|MLS|macA	0.995513	31.7	375	80.9
bin.160	MDFA	13	364	FMNHCAEA_00295	multidrug	YP_215847|FEATURES|mdfA|multidrug|mdfA	0.999949	42.8	360	272.7
bin.160	MDTD	13	450	FMNHCAEA_00709	multidrug	gi:727765325:ref:WP_033869793.1:|FEATURES|mdtD|multidrug|mdtD	1	37.6	439	290.4
bin.160	MDTD	13	450	FMNHCAEA_01558	multidrug	gi:545277213:ref:WP_021564462.1:|FEATURES|mdtD|multidrug|mdtD	0.999999	38.7	442	292.7
bin.160	MEXC	34	382	FMNHCAEA_00289	multidrug	gi:763064330:ref:WP_043946082.1:|FEATURES|mexC|multidrug|mexC	0.998363	31.4	354	112.1
bin.160	MEXH	36	355	FMNHCAEA_02056	multidrug	gi:759819555:ref:WP_043515826.1:|FEATURES|mexH|multidrug|mexH	0.999962	36	322	171.8
bin.160	MTRA	7	224	FMNHCAEA_00835	multidrug	CCP46065.1|FEATURES|mtrA|multidrug|mtrA	0.993241	33	221	117.9
bin.160	MULTIDRUG_ABC_TRANSPORTER	100	608	FMNHCAEA_00315	multidrug	gi:516574297:ref:WP_017949361.1:|FEATURES|multidrug_ABC_transporter|multidrug|multidrug_ABC_transporter	0.997919	32.4	515	227.6
bin.160	MULTIDRUG_ABC_TRANSPORTER	13	580	FMNHCAEA_03321	multidrug	gi:686302687:ref:WP_031866869.1:|FEATURES|multidrug_ABC_transporter|multidrug|multidrug_ABC_transporter	0.996468	45.4	568	495
bin.160	MULTIDRUG_ABC_TRANSPORTER	33	576	FMNHCAEA_02008	multidrug	gi:686302687:ref:WP_031866869.1:|FEATURES|multidrug_ABC_transporter|multidrug|multidrug_ABC_transporter	0.995181	36.5	545	304.7
bin.160	MULTIDRUG_ABC_TRANSPORTER	5	577	FMNHCAEA_00611	multidrug	gi:686302687:ref:WP_031866869.1:|FEATURES|multidrug_ABC_transporter|multidrug|multidrug_ABC_transporter	0.999748	34.5	574	321.6
bin.160	OMPR	4	238	FMNHCAEA_00085	multidrug	NC_008702.1.4607594.p01|FEATURES|ompR|multidrug|ompR	0.999162	46.2	236	198.4
bin.160	OMPR	4	430	FMNHCAEA_00086	multidrug	CP000034.1.gene3672.p01|FEATURES|ompR|multidrug|ompR	0.996723	30.1	442	156.4
bin.160	OPRN	21	470	FMNHCAEA_01174	multidrug	gi:685888108:ref:WP_031629514.1:|FEATURES|oprN|multidrug|oprN	0.999999	33.9	469	240.4
bin.160	PATA	76	430	FMNHCAEA_01508	fluoroquinolone	NP_417544.5|FEATURES|patA|fluoroquinolone|patA	0.961855	31.4	385	174.5
bin.160	PBP-1A	12	856	FMNHCAEA_01448	beta-lactam	ZP_00155442|FEATURES|PBP-1A|beta-lactam|PBP-1A	0.999996	35.6	871	507.7
bin.160	PENA	37	582	FMNHCAEA_00438	beta-lactam	gi:32345898:gb:AAM97243.1:|FEATURES|penA|beta-lactam|penA	0.999872	45	553	453.8
bin.160	PENA	4	622	FMNHCAEA_03195	beta-lactam	YP_002243220|FEATURES|penA|beta-lactam|penA	0.999996	38.1	620	450.7
bin.160	PMRF	10	318	FMNHCAEA_03066	peptide	AAC75314.1|FEATURES|PmrF|peptide|PmrF	0.923324	33.7	312	157.5
bin.160	RLMA(II)	17	276	FMNHCAEA_00856	MLS	AJD73064.1|FEATURES|RlmA(II)|MLS|RlmA(II)	0.999998	34.7	271	123.6
bin.160	ROSB	1	533	FMNHCAEA_01643	fosmidomycin	YP_001401994|FEATURES|rosB|fosmidomycin|rosB	0.9999	32	534	235.7
bin.160	SUL3	6	262	FMNHCAEA_02146	sulfonamide	AJ459418.gene.p01|FEATURES|sul3|sulfonamide|sul3	0.98269	37.4	257	162.5
bin.160	TAEA	1	639	FMNHCAEA_00310	pleuromutilin	APB03219.1|FEATURES|TaeA|pleuromutilin|TaeA	0.934428	36	648	370.9
bin.160	TAEA	18	541	FMNHCAEA_00007	pleuromutilin	APB03219.1|FEATURES|TaeA|pleuromutilin|TaeA	0.971746	37.3	526	343.6
bin.160	TETA(48)	22	326	FMNHCAEA_03180	tetracycline	APB03214.1|FEATURES|tetA(48)|tetracycline|tetA(48)	0.991838	35.6	315	204.9
bin.160	TETA(48)	32	321	FMNHCAEA_01381	tetracycline	APB03214.1|FEATURES|tetA(48)|tetracycline|tetA(48)	0.981807	32	291	127.5
bin.160	TETR	4	166	FMNHCAEA_00956	tetracycline	gi:491211323:ref:WP_005069654.1:|FEATURES|tetR|tetracycline|tetR	0.999998	32.1	168	81.6
bin.160	TRIA	6	352	FMNHCAEA_01059	triclosan	NP_248846.1|FEATURES|TriA|triclosan|TriA	0.999824	38.8	356	196.8
bin.160	TRIC	4	1019	FMNHCAEA_01058	triclosan	NP_248848.1|FEATURES|TriC|triclosan|TriC	0.999626	49.7	1016	944.1
bin.160	TRUNCATED_PUTATIVE_RESPONSE_REGULATOR_ARLR	3	217	FMNHCAEA_00407	unclassified	NC_002951.3238224.p01|FEATURES|truncated_putative_response_regulator_ArlR|unclassified|truncated_putative_response_regulator_ArlR	0.976139	37.2	218	151
bin.160	TRUNCATED_PUTATIVE_RESPONSE_REGULATOR_ARLR	3	224	FMNHCAEA_02629	unclassified	HE999704.1.gene1528.p01|FEATURES|truncated_putative_response_regulator_ArlR|unclassified|truncated_putative_response_regulator_ArlR	0.98178	37.2	223	138.3
bin.160	VANC	4	336	FMNHCAEA_00429	glycopeptide	gi:751652141:ref:WP_041119007.1:|FEATURES|vanC|glycopeptide|vanC	0.999996	33.3	333	156.4
bin.160	VANH	52	312	FMNHCAEA_00485	glycopeptide	gi:552942232:ref:WP_023043160.1:|FEATURES|vanH|glycopeptide|vanH	0.997414	32.2	270	125.2
bin.160	VANHB	1	304	FMNHCAEA_02012	glycopeptide	AAB05626.1|FEATURES|vanHB|glycopeptide|vanHB	1	36.9	309	179.5
bin.171	BCRA	17	303	DBAEDCCF_02058	bacitracin	gi:507055561:ref:WP_016126482.1:|FEATURES|bcrA|bacitracin|bcrA	0.994036	33	291	129
bin.171	CARA	19	529	DBAEDCCF_02097	MLS	M80346.gene.p01|FEATURES|carA|MLS|carA	0.999578	36.4	530	212.2
bin.171	CFRC	9	341	DBAEDCCF_02132	phenicol	YP_001255356.1|FEATURES|cfrC|phenicol|cfrC	0.999724	34	344	179.5
bin.171	CYSTATHIONINE_BETA-LYASE_PATB	1	387	DBAEDCCF_01039	unclassified	gi:489824637:ref:WP_003728417.1:|FEATURES|cystathionine_beta-lyase_patB|unclassified|cystathionine_beta-lyase_patB	0.999756	32.6	390	201.8
bin.171	KASUGAMYCIN_RESISTANCE_PROTEIN_KSGA	13	261	DBAEDCCF_02137	aminoglycoside	Q7N8V7|FEATURES|kasugamycin_resistance_protein_ksgA|aminoglycoside|kasugamycin_resistance_protein_ksgA	1	33.9	251	126.7
bin.171	MTRA	1	225	DBAEDCCF_01314	multidrug	CCP46065.1|FEATURES|mtrA|multidrug|mtrA	0.997904	44.1	227	176.8
bin.171	MTRA	4	225	DBAEDCCF_00737	multidrug	CCP46065.1|FEATURES|mtrA|multidrug|mtrA	0.998911	39.7	224	163.3
bin.171	MTRA	7	224	DBAEDCCF_00178	multidrug	CCP46065.1|FEATURES|mtrA|multidrug|mtrA	0.962691	40.8	233	184.1
bin.171	MTRA	8	224	DBAEDCCF_01604	multidrug	CCP46065.1|FEATURES|mtrA|multidrug|mtrA	0.999996	46.6	221	183.7
bin.171	MULTIDRUG_ABC_TRANSPORTER	26	596	DBAEDCCF_00721	multidrug	gi:926351744:ref:WP_053683383.1:|FEATURES|multidrug_ABC_transporter|multidrug|multidrug_ABC_transporter	0.999186	38.1	596	375.9
bin.171	OLEB	5	528	DBAEDCCF_00755	MLS	AAA50325|FEATURES|oleB|MLS|oleB	0.999528	30.9	530	258.1
bin.171	PATA	29	450	DBAEDCCF_00871	fluoroquinolone	NP_417544.5|FEATURES|patA|fluoroquinolone|patA	0.930333	32.8	445	208
bin.171	PATA	66	455	DBAEDCCF_01775	fluoroquinolone	NP_417544.5|FEATURES|patA|fluoroquinolone|patA	0.961855	39.5	397	251.5
bin.171	PATA	78	449	DBAEDCCF_01975	fluoroquinolone	NP_417544.5|FEATURES|patA|fluoroquinolone|patA	0.902814	31.7	410	188.7
bin.171	PENA	71	567	DBAEDCCF_00631	beta-lactam	gi:32345902:gb:AAM97245.1:|FEATURES|penA|beta-lactam|penA	0.996676	31.1	514	192.2
bin.171	PUROMYCIN_RESISTANCE_PROTEIN	8	197	DBAEDCCF_02054	nucleoside	P13249|FEATURES|puromycin_resistance_protein|nucleoside|puromycin_resistance_protein	0.999824	36.6	194	102.1
bin.171	RPOB2	20	1159	DBAEDCCF_01438	multidrug	BAD59497.1|FEATURES|rpoB2|multidrug|rpoB2	0.995365	61.2	1210	1369
bin.171	RPSD_(RAMA_OR_SUD2)	1	250	DBAEDCCF_01983	unclassified	AB158573.gene.p01|FEATURES|rpsD_(ramA_or_sud2)|unclassified|rpsD_(ramA_or_sud2)	0.990679	30.9	256	71.2
bin.171	STAPHYLOCOCCUS_MUPA_CONFERRING_RESISTANCE_TO_MUPIROCIN	5	983	DBAEDCCF_01699	mupirocin	CAA53189|FEATURES|Staphylococcus_mupA_conferring_resistance_to_mupirocin|mupirocin|Staphylococcus_mupA_conferring_resistance_to_mupirocin	0.996795	33.9	1029	631.7
bin.171	SUL4	17	280	DBAEDCCF_00402	sulfonamide	WP_102607457.1|FEATURES|sul4|sulfonamide|sul4	0.98143	42.6	270	179.5
bin.171	SUL4	8	285	DBAEDCCF_00540	sulfonamide	WP_102607457.1|FEATURES|sul4|sulfonamide|sul4	0.976222	37.8	278	158.3
bin.171	TAEA	3	528	DBAEDCCF_01584	pleuromutilin	APB03219.1|FEATURES|TaeA|pleuromutilin|TaeA	0.933207	36.9	537	328.6
bin.171	TCMA	13	485	DBAEDCCF_01305	tetracenomycin_C	YP_002181880|FEATURES|tcmA|tetracenomycin_C|tcmA	0.999375	38.3	475	299.3
bin.171	TCMA	7	421	DBAEDCCF_00972	tetracenomycin_C	AAA67509|FEATURES|tcmA|tetracenomycin_C|tcmA	0.998806	32.7	416	196.4
bin.171	TCMA	7	481	DBAEDCCF_01313	tetracenomycin_C	YP_002188856|FEATURES|tcmA|tetracenomycin_C|tcmA	0.998164	40	482	287.7
bin.171	TETA(48)	17	321	DBAEDCCF_01365	tetracycline	APB03214.1|FEATURES|tetA(48)|tetracycline|tetA(48)	0.999731	38.2	306	176
bin.171	TETA(48)	32	325	DBAEDCCF_01218	tetracycline	APB03214.1|FEATURES|tetA(48)|tetracycline|tetA(48)	0.997451	39.1	304	201.1
bin.171	TRANSCRIPTIONAL_REGULATORY_PROTEIN_CPXR_CPXR	7	224	DBAEDCCF_02001	unclassified	CP004022.1.gene3215.p01|FEATURES|transcriptional_regulatory_protein_CpxR_cpxR|unclassified|transcriptional_regulatory_protein_CpxR_cpxR	0.989826	43.8	233	199.9
bin.171	TRUNCATED_PUTATIVE_RESPONSE_REGULATOR_ARLR	5	228	DBAEDCCF_01366	unclassified	gi:446114283:ref:WP_000192138.1:|FEATURES|truncated_putative_response_regulator_ArlR|unclassified|truncated_putative_response_regulator_ArlR	0.892648	41.5	246	197.6
bin.171	VANH	53	313	DBAEDCCF_00511	glycopeptide	gi:740152780:ref:WP_037997109.1:|FEATURES|vanH|glycopeptide|vanH	0.995477	32.7	269	119
bin.171	VANH	59	319	DBAEDCCF_01619	glycopeptide	AAY52004|FEATURES|vanH|glycopeptide|vanH	0.989144	31.8	264	124.8
bin.171	VANR	1	221	DBAEDCCF_00469	glycopeptide	gi:938897327:ref:WP_054681472.1:|FEATURES|vanR|glycopeptide|vanR	0.99979	37.2	223	140.6
bin.171	VANR	4	227	DBAEDCCF_01257	glycopeptide	AF155139.2.gene2.p01|FEATURES|vanR|glycopeptide|vanR	0.999893	48.7	230	203
bin.172	BACA	11	268	GIMEEPBB_00730	bacitracin	YP_550152|FEATURES|bacA|bacitracin|bacA	0.998238	30.6	281	96.7
bin.172	BACTERIAL_REGULATORY_PROTEIN_LUXR	1	203	GIMEEPBB_02108	unclassified	CP000647.1.gene3517.p01|FEATURES|bacterial_regulatory_protein_LuxR|unclassified|bacterial_regulatory_protein_LuxR	0.947375	30.4	207	110.2
bin.172	BAER	13	234	GIMEEPBB_01100	multidrug	YP_490321.1|FEATURES|baeR|multidrug|baeR	0.999843	42.7	225	169.9
bin.172	BCRA	10	307	GIMEEPBB_00126	bacitracin	gi:542061059:gb:ERI11611.1:|FEATURES|bcrA|bacitracin|bcrA	0.99811	34.2	304	172.6
bin.172	CLBC	13	348	GIMEEPBB_00180	phenicol	BAD63613.1|FEATURES|clbC|phenicol|clbC	0.999724	37.6	346	188.3
bin.172	CYSTATHIONINE_BETA-LYASE_PATB	4	384	GIMEEPBB_01810	unclassified	gi:489818582:ref:WP_003722396.1:|FEATURES|cystathionine_beta-lyase_patB|unclassified|cystathionine_beta-lyase_patB	0.999756	35.3	382	262.3
bin.172	DFRA3	2	160	GIMEEPBB_00184	diaminopyrimidine	AAA25550.1|FEATURES|dfrA3|diaminopyrimidine|dfrA3	1	47.5	160	155.6
bin.172	EMRA	13	347	GIMEEPBB_01596	multidrug	gi:780037355:ref:WP_045446596.1:|FEATURES|emrA|multidrug|emrA	0.994597	40.7	339	202.6
bin.172	EMRA	21	389	GIMEEPBB_01104	multidrug	gi:857775939:emb:CRL64640.1:|FEATURES|emrA|multidrug|emrA	0.997847	37.4	369	256.5
bin.172	EMRA	51	388	GIMEEPBB_00709	multidrug	gi:506486765:ref:WP_015963310.1:|FEATURES|emrA|multidrug|emrA	0.981753	34.4	340	203
bin.172	EMRB	1	510	GIMEEPBB_01103	multidrug	gi:895960539:ref:WP_049043311.1:|FEATURES|emrB|multidrug|emrB	0.998901	55.1	510	562.4
bin.172	EMRB	14	469	GIMEEPBB_01595	multidrug	gi:545278680:ref:WP_021565876.1:|FEATURES|emrB|multidrug|emrB	0.990913	36.2	458	283.9
bin.172	EMRR	9	166	GIMEEPBB_00395	fluoroquinolone	NP_417169.1|FEATURES|emrR|fluoroquinolone|emrR	0.959829	39.2	158	114.4
bin.172	GOLS	1	126	GIMEEPBB_00236	multidrug	NP_459349.1|FEATURES|golS|multidrug|golS	0.997776	31.5	127	72.4
bin.172	GOLS	1	135	GIMEEPBB_00243	multidrug	NP_459349.1|FEATURES|golS|multidrug|golS	0.996811	30.9	136	67
bin.172	HP1181	8	437	GIMEEPBB_00062	multidrug	NP_207972.1|FEATURES|hp1181|multidrug|hp1181	0.996553	31.8	443	175.3
bin.172	KASUGAMYCIN_RESISTANCE_PROTEIN_KSGA	9	269	GIMEEPBB_00553	aminoglycoside	Q56016|FEATURES|kasugamycin_resistance_protein_ksgA|aminoglycoside|kasugamycin_resistance_protein_ksgA	1	49.2	262	249.2
bin.172	MDTA	52	388	GIMEEPBB_00577	multidrug	CP001918.1.gene3439.p01|FEATURES|mdtA|multidrug|mdtA	0.987892	49.3	339	312
bin.172	MDTD	9	450	GIMEEPBB_00995	multidrug	gi:446052970:ref:WP_000130825.1:|FEATURES|mdtD|multidrug|mdtD	1	38.6	446	288.1
bin.172	MEXV	4	366	GIMEEPBB_00397	multidrug	AAG07762.1|FEATURES|MexV|multidrug|MexV	0.999987	37.4	366	216.9
bin.172	MEXW	3	1010	GIMEEPBB_00398	multidrug	YP_001186705|FEATURES|mexW|multidrug|mexW	0.87433	52	1019	931.8
bin.172	MULTIDRUG_ABC_TRANSPORTER	3	600	GIMEEPBB_01561	multidrug	gi:639892676:ref:WP_024755698.1:|FEATURES|multidrug_ABC_transporter|multidrug|multidrug_ABC_transporter	0.999743	35.5	605	330.5
bin.172	MULTIDRUG_ABC_TRANSPORTER	32	580	GIMEEPBB_02059	multidrug	gi:686302687:ref:WP_031866869.1:|FEATURES|multidrug_ABC_transporter|multidrug|multidrug_ABC_transporter	0.992135	41.9	549	425.2
bin.172	MULTIDRUG_ABC_TRANSPORTER	4	576	GIMEEPBB_00788	multidrug	gi:686302687:ref:WP_031866869.1:|FEATURES|multidrug_ABC_transporter|multidrug|multidrug_ABC_transporter	0.996951	33.9	581	288.5
bin.172	NMCR	1	284	GIMEEPBB_01554	beta-lactam	CAA79966.1|FEATURES|NmcR|beta-lactam|NmcR	0.996337	30.7	296	125.2
bin.172	OMPR	10	245	GIMEEPBB_00140	multidrug	gi:909830386:gb:AKU13184.1:|FEATURES|ompR|multidrug|ompR	0.975884	53.4	236	243.8
bin.172	OMPR	7	238	GIMEEPBB_00547	multidrug	NC_008702.1.4607594.p01|FEATURES|ompR|multidrug|ompR	0.999807	49.8	233	216.5
bin.172	OPCM	27	497	GIMEEPBB_01110	multidrug	ZP_03583211|FEATURES|opcM|multidrug|opcM	0.999998	40.8	471	312
bin.172	OPCM	28	498	GIMEEPBB_01216	multidrug	ZP_03583211|FEATURES|opcM|multidrug|opcM	0.999994	36.9	471	255
bin.172	OPCM	32	501	GIMEEPBB_01824	multidrug	YP_001116030|FEATURES|opcM|multidrug|opcM	0.999997	39.3	476	285.4
bin.172	OPRM	3	403	GIMEEPBB_00396	multidrug	YP_002083353|FEATURES|oprM|multidrug|oprM	0.999843	32.8	421	139
bin.172	OPRN	19	466	GIMEEPBB_01594	multidrug	gi:730312025:ref:WP_033980978.1:|FEATURES|oprN|multidrug|oprN	0.999998	30.6	468	158.7
bin.172	PATA	76	453	GIMEEPBB_01540	fluoroquinolone	NP_417544.5|FEATURES|patA|fluoroquinolone|patA	0.961855	33.7	404	184.9
bin.172	PBP-1A	3	820	GIMEEPBB_02414	beta-lactam	ZP_00155442|FEATURES|PBP-1A|beta-lactam|PBP-1A	0.999996	36.9	837	476.9
bin.172	PENA	26	572	GIMEEPBB_00902	beta-lactam	gi:32345902:gb:AAM97245.1:|FEATURES|penA|beta-lactam|penA	0.999991	45.5	550	447.6
bin.172	PENA	4	608	GIMEEPBB_00098	beta-lactam	ZP_04656349|FEATURES|penA|beta-lactam|penA	0.999996	41.2	612	475.3
bin.172	PMRF	9	314	GIMEEPBB_00247	peptide	AAC75314.1|FEATURES|PmrF|peptide|PmrF	0.923324	50	306	274.6
bin.172	RAMA	16	118	GIMEEPBB_00894	multidrug	AFK13828.1|FEATURES|ramA|multidrug|ramA	0.99477	33.7	104	65.1
bin.172	SMEF	67	468	GIMEEPBB_01105	multidrug	CAG34266|FEATURES|smeF|multidrug|smeF	0.999892	32.7	413	174.5
bin.172	SMER	4	218	GIMEEPBB_00914	multidrug	AAD51348.1|FEATURES|smeR|multidrug|smeR	0.966099	39	218	151.4
bin.172	SUL4	13	284	GIMEEPBB_01126	sulfonamide	WP_102607457.1|FEATURES|sul4|sulfonamide|sul4	0.970506	40.4	272	192.6
bin.172	TAEA	1	635	GIMEEPBB_00025	pleuromutilin	APB03219.1|FEATURES|TaeA|pleuromutilin|TaeA	0.949845	35.7	642	372.1
bin.172	TETA(48)	38	321	GIMEEPBB_01550	tetracycline	APB03214.1|FEATURES|tetA(48)|tetracycline|tetA(48)	0.997451	35.6	284	172.2
bin.172	TLCC	35	605	GIMEEPBB_02385	MLS	M57437.gene.p01|FEATURES|tlcC|MLS|tlcC	0.928723	30.4	583	280.8
bin.172	VANA	5	343	GIMEEPBB_02263	glycopeptide	KF478993.1.gene3.p01|FEATURES|vanA|glycopeptide|vanA	0.979892	31.4	347	170.2
bin.172	VANR	3	218	GIMEEPBB_00008	glycopeptide	gi:944023697:ref:WP_055613131.1:|FEATURES|vanR|glycopeptide|vanR	0.99753	37.4	219	153.7
bin.172	VANR	3	224	GIMEEPBB_00635	glycopeptide	gi:938897327:ref:WP_054681472.1:|FEATURES|vanR|glycopeptide|vanR	0.992018	40.6	224	167.9
bin.172	VANR	4	222	GIMEEPBB_00405	glycopeptide	FJ872411.1.gene44.p01|FEATURES|vanR|glycopeptide|vanR	0.993907	58.6	220	268.1
bin.172	VANTRL	9	361	GIMEEPBB_02289	glycopeptide	ABX54690.1|FEATURES|vanTrL|glycopeptide|vanTrL	0.935087	30.1	362	127.9
bin.176	AAC(2')-I	6	181	DGDMAFPP_01742	aminoglycoside	YP_001848841|FEATURES|aac(2')-I|aminoglycoside|aac(2')-I	0.999999	48.9	176	184.1
bin.176	BCRA	8	266	DGDMAFPP_00081	bacitracin	gi:445996708:ref:WP_000074563.1:|FEATURES|bcrA|bacitracin|bcrA	0.99664	41.3	259	193.4
bin.176	CARA	32	556	DGDMAFPP_00494	MLS	M80346.gene.p01|FEATURES|carA|MLS|carA	0.995513	30.5	551	257.7
bin.176	CHLORAMPHENICOL_AND_FLORFENICOL_RESISTANCE	21	338	DGDMAFPP_00813	phenicol	CP001581.1.gene3143.p01|FEATURES|chloramphenicol_and_florfenicol_resistance|phenicol|chloramphenicol_and_florfenicol_resistance	0.999724	40.7	322	209.1
bin.176	KDPE	11	224	DGDMAFPP_01284	aminoglycoside	NP_415222.1|FEATURES|kdpE|aminoglycoside|kdpE	0.881005	46.6	221	194.9
bin.176	LMRB	12	265	DGDMAFPP_00728	MLS	ABX00620|FEATURES|lmrB|MLS|lmrB	0.989053	30.4	263	108.6
bin.176	MULTIDRUG_ABC_TRANSPORTER	10	601	DGDMAFPP_00418	multidrug	gi:516795764:ref:WP_018105258.1:|FEATURES|multidrug_ABC_transporter|multidrug|multidrug_ABC_transporter	0.998749	59.1	596	639.8
bin.176	MULTIDRUG_ABC_TRANSPORTER	7	573	DGDMAFPP_00795	multidrug	gi:686302687:ref:WP_031866869.1:|FEATURES|multidrug_ABC_transporter|multidrug|multidrug_ABC_transporter	0.99966	34.8	572	330.9
bin.176	PATA	66	442	DGDMAFPP_00647	fluoroquinolone	NP_417544.5|FEATURES|patA|fluoroquinolone|patA	0.961855	38	379	206.8
bin.176	PMRF	10	311	DGDMAFPP_01484	peptide	AAC75314.1|FEATURES|PmrF|peptide|PmrF	0.916878	31.1	305	154.1
bin.176	PMRF	9	310	DGDMAFPP_00077	peptide	AAC75314.1|FEATURES|PmrF|peptide|PmrF	0.923324	33.4	302	162.9
bin.176	PUROMYCIN_RESISTANCE_PROTEIN	21	497	DGDMAFPP_00181	nucleoside	P42670|FEATURES|puromycin_resistance_protein|nucleoside|puromycin_resistance_protein	0.825994	46.2	478	389.4
bin.176	SMER	3	229	DGDMAFPP_01480	multidrug	AAD51348.1|FEATURES|smeR|multidrug|smeR	0.985863	36.9	236	136.7
bin.176	STAPHYLOCOCCUS_MUPA_CONFERRING_RESISTANCE_TO_MUPIROCIN	16	1008	DGDMAFPP_00142	mupirocin	CAA53189|FEATURES|Staphylococcus_mupA_conferring_resistance_to_mupirocin|mupirocin|Staphylococcus_mupA_conferring_resistance_to_mupirocin	0.996795	38.5	1011	745.3
bin.176	SUL4	16	287	DGDMAFPP_00515	sulfonamide	WP_102607457.1|FEATURES|sul4|sulfonamide|sul4	0.9766	41.8	273	199.9
bin.176	TAEA	3	543	DGDMAFPP_01736	pleuromutilin	APB03219.1|FEATURES|TaeA|pleuromutilin|TaeA	0.874328	38.9	543	362.5
bin.176	TCMA	12	477	DGDMAFPP_01685	tetracenomycin_C	AAA67509|FEATURES|tcmA|tetracenomycin_C|tcmA	0.992588	39	472	275
bin.176	TCMA	20	442	DGDMAFPP_00193	tetracenomycin_C	YP_002196817|FEATURES|tcmA|tetracenomycin_C|tcmA	0.909478	34.9	433	197.6
bin.176	TCMA	31	534	DGDMAFPP_01516	tetracenomycin_C	NP_733568|FEATURES|tcmA|tetracenomycin_C|tcmA	0.999895	32.4	512	226.1
bin.176	TCR3	16	459	DGDMAFPP_00218	tetracycline	BAA07390|FEATURES|tcr3|tetracycline|tcr3	0.980961	32	450	192.2
bin.176	TETA(48)	17	341	DGDMAFPP_00590	tetracycline	APB03214.1|FEATURES|tetA(48)|tetracycline|tetA(48)	0.99982	44.4	329	238
bin.176	TRUNCATED_PUTATIVE_RESPONSE_REGULATOR_ARLR	1	225	DGDMAFPP_01042	unclassified	HE999704.1.gene1528.p01|FEATURES|truncated_putative_response_regulator_ArlR|unclassified|truncated_putative_response_regulator_ArlR	0.997256	42.9	226	191.8
bin.176	TRUNCATED_PUTATIVE_RESPONSE_REGULATOR_ARLR	17	225	DGDMAFPP_00436	unclassified	HE999704.1.gene1528.p01|FEATURES|truncated_putative_response_regulator_ArlR|unclassified|truncated_putative_response_regulator_ArlR	0.999777	44.3	210	152.5
bin.176	TRUNCATED_PUTATIVE_RESPONSE_REGULATOR_ARLR	3	225	DGDMAFPP_00083	unclassified	HE999704.1.gene1528.p01|FEATURES|truncated_putative_response_regulator_ArlR|unclassified|truncated_putative_response_regulator_ArlR	0.999204	45.1	224	171
bin.176	TRUNCATED_PUTATIVE_RESPONSE_REGULATOR_ARLR	6	216	DGDMAFPP_00869	unclassified	NC_002951.3238224.p01|FEATURES|truncated_putative_response_regulator_ArlR|unclassified|truncated_putative_response_regulator_ArlR	0.999267	37.2	218	146.7
bin.176	VANA	5	337	DGDMAFPP_01380	glycopeptide	KF478993.1.gene3.p01|FEATURES|vanA|glycopeptide|vanA	0.981891	30.1	345	141.4
bin.176	VANR	3	219	DGDMAFPP_01718	glycopeptide	gi:943675889:ref:WP_055502070.1:|FEATURES|vanR|glycopeptide|vanR	0.993801	40.6	224	168.3
bin.176	VANR	8	224	DGDMAFPP_01507	glycopeptide	gi:950233763:ref:WP_057277726.1:|FEATURES|vanR|glycopeptide|vanR	0.99181	43.9	221	166
bin.179	BACA	8	265	NPNEIEGD_00493	bacitracin	YP_523088|FEATURES|bacA|bacitracin|bacA	0.995691	34.2	269	133.3
bin.179	BCRA	56	312	NPNEIEGD_00546	bacitracin	gi:510143239:gb:AGN36970.1:|FEATURES|bcrA|bacitracin|bcrA	0.999055	36.4	258	152.9
bin.179	CAMP-REGULATORY_PROTEIN	21	204	NPNEIEGD_00398	unclassified	gi:490367208:ref:WP_004246872.1:|FEATURES|cAMP-regulatory_protein|unclassified|cAMP-regulatory_protein	0.99542	31.4	185	104.8
bin.179	CARA	20	527	NPNEIEGD_01696	MLS	M80346.gene.p01|FEATURES|carA|MLS|carA	0.999589	36.2	519	247.3
bin.179	CLBB	20	339	NPNEIEGD_02684	phenicol	WP_015892743.1|FEATURES|clbB|phenicol|clbB	0.905899	32	356	141.4
bin.179	KASUGAMYCIN_RESISTANCE_PROTEIN_KSGA	11	262	NPNEIEGD_00495	aminoglycoside	ZP_02698269|FEATURES|kasugamycin_resistance_protein_ksgA|aminoglycoside|kasugamycin_resistance_protein_ksgA	1	32.7	260	127.5
bin.179	MTRA	1	219	NPNEIEGD_01108	multidrug	CCP46065.1|FEATURES|mtrA|multidrug|mtrA	0.999614	45.2	228	177.2
bin.179	MULTIDRUG_ABC_TRANSPORTER	31	576	NPNEIEGD_02094	multidrug	gi:686302687:ref:WP_031866869.1:|FEATURES|multidrug_ABC_transporter|multidrug|multidrug_ABC_transporter	0.995256	36.9	548	324.7
bin.179	MULTIDRUG_ABC_TRANSPORTER	61	576	NPNEIEGD_00603	multidrug	gi:686302687:ref:WP_031866869.1:|FEATURES|multidrug_ABC_transporter|multidrug|multidrug_ABC_transporter	0.999661	34.7	516	316.6
bin.179	MULTIDRUG_ABC_TRANSPORTER	61	576	NPNEIEGD_01862	multidrug	gi:686302687:ref:WP_031866869.1:|FEATURES|multidrug_ABC_transporter|multidrug|multidrug_ABC_transporter	0.989255	35.7	516	310.8
bin.179	PATA	34	459	NPNEIEGD_00423	fluoroquinolone	NP_417544.5|FEATURES|patA|fluoroquinolone|patA	0.950859	34.2	453	205.7
bin.179	PATA	76	454	NPNEIEGD_00163	fluoroquinolone	NP_417544.5|FEATURES|patA|fluoroquinolone|patA	0.961855	37.5	384	223.8
bin.179	PBP-1B	10	691	NPNEIEGD_01559	beta-lactam	P57296|FEATURES|PBP-1B|beta-lactam|PBP-1B	0.999186	30.5	698	294.7
bin.179	PMRF	8	318	NPNEIEGD_01452	peptide	AAC75314.1|FEATURES|PmrF|peptide|PmrF	0.923324	30.5	311	137.9
bin.179	ROSB	2	525	NPNEIEGD_01585	fosmidomycin	gi:544012122:gb:ERK10884.1:|FEATURES|rosB|fosmidomycin|rosB	0.983276	30.8	526	213.8
bin.179	RPSD_(RAMA_OR_SUD2)	1	251	NPNEIEGD_01752	unclassified	AB158573.gene.p01|FEATURES|rpsD_(ramA_or_sud2)|unclassified|rpsD_(ramA_or_sud2)	0.990679	33.5	254	108.2
bin.179	SUL4	16	284	NPNEIEGD_02651	sulfonamide	WP_102607457.1|FEATURES|sul4|sulfonamide|sul4	0.988355	41.9	277	189.5
bin.179	TAEA	7	562	NPNEIEGD_01254	pleuromutilin	APB03219.1|FEATURES|TaeA|pleuromutilin|TaeA	0.851751	32.3	566	268.1
bin.179	TETA(48)	1	306	NPNEIEGD_01025	tetracycline	APB03214.1|FEATURES|tetA(48)|tetracycline|tetA(48)	0.83527	33.3	315	149.4
bin.179	TETA(48)	13	326	NPNEIEGD_01852	tetracycline	APB03214.1|FEATURES|tetA(48)|tetracycline|tetA(48)	0.99982	37.6	314	200.7
bin.179	TETA(48)	18	325	NPNEIEGD_01138	tetracycline	APB03214.1|FEATURES|tetA(48)|tetracycline|tetA(48)	0.942665	36.5	310	195.3
bin.179	TETA(48)	23	329	NPNEIEGD_00641	tetracycline	APB03214.1|FEATURES|tetA(48)|tetracycline|tetA(48)	0.997105	36.1	313	179.9
bin.179	THIOSTREPTON_RESISTANCE_METHYLASE_TSNR	32	261	NPNEIEGD_00121	unclassified	P52393|FEATURES|thiostrepton_resistance_methylase_tsnR|unclassified|thiostrepton_resistance_methylase_tsnR	0.875079	30.3	238	69.3
bin.179	VANH	54	307	NPNEIEGD_00648	glycopeptide	YP_002333394|FEATURES|vanH|glycopeptide|vanH	0.999995	32.1	265	114.8
bin.179	VANH	60	312	NPNEIEGD_01802	glycopeptide	gi:749574782:ref:WP_040203616.1:|FEATURES|vanH|glycopeptide|vanH	1	37.9	264	137.1
bin.179	VANL	1	343	NPNEIEGD_00649	glycopeptide	ABX54687.1|FEATURES|vanL|glycopeptide|vanL	0.999999	35.7	350	224.9
bin.179	VANM	15	185	NPNEIEGD_00090	glycopeptide	FJ349556.1.gene7.p01|FEATURES|vanM|glycopeptide|vanM	1	35.6	174	109
bin.179	VANR	4	216	NPNEIEGD_00934	glycopeptide	gi:953999146:ref:WP_058083598.1:|FEATURES|vanR|glycopeptide|vanR	0.995475	41.5	217	168.3
bin.181	ACRA	8	386	BHMLJLPJ_00477	multidrug	gi:17973459:gb:AAL32125.1:|FEATURES|acrA|multidrug|acrA	0.999994	32.8	396	183.3
bin.181	BACA	6	271	BHMLJLPJ_03191	bacitracin	ZP_04055725|FEATURES|bacA|bacitracin|bacA	0.985242	39.2	286	152.5
bin.181	BAER	13	233	BHMLJLPJ_01930	multidrug	YP_490321.1|FEATURES|baeR|multidrug|baeR	0.999997	41.1	224	179.1
bin.181	BCRA	11	266	BHMLJLPJ_00597	bacitracin	gi:507055561:ref:WP_016126482.1:|FEATURES|bcrA|bacitracin|bcrA	0.999346	33.6	262	136.3
bin.181	BCRA	18	273	BHMLJLPJ_03766	bacitracin	gi:542061059:gb:ERI11611.1:|FEATURES|bcrA|bacitracin|bcrA	0.999543	33.3	264	137.1
bin.181	CHLORAMPHENICOL_AND_FLORFENICOL_RESISTANCE	4	338	BHMLJLPJ_03020	phenicol	CP001581.1.gene3143.p01|FEATURES|chloramphenicol_and_florfenicol_resistance|phenicol|chloramphenicol_and_florfenicol_resistance	0.998505	31.2	359	160.2
bin.181	CHLORAMPHENICOL_EXPORTER	24	406	BHMLJLPJ_00707	phenicol	U09991.1.gene2.p01|FEATURES|chloramphenicol_exporter|phenicol|chloramphenicol_exporter	0.99999	36	383	218.4
bin.181	EFRB	5	362	BHMLJLPJ_02808	multidrug	CDO61516.1|FEATURES|efrB|multidrug|efrB	0.858829	35.8	383	225.3
bin.181	FEZ-1	26	280	BHMLJLPJ_01693	beta-lactam	Y17896.1.gene1.p01|FEATURES|FEZ-1|beta-lactam|FEZ-1	1	53.5	260	283.5
bin.181	KASUGAMYCIN_RESISTANCE_PROTEIN_KSGA	14	272	BHMLJLPJ_00322	aminoglycoside	Q7N8V7|FEATURES|kasugamycin_resistance_protein_ksgA|aminoglycoside|kasugamycin_resistance_protein_ksgA	0.991085	35.6	264	146.4
bin.181	MAJOR_FACILITATOR_SUPERFAMILY_TRANSPORTER	1	509	BHMLJLPJ_02557	multidrug	CP001918.1.gene2931.p01|FEATURES|major_facilitator_superfamily_transporter|multidrug|major_facilitator_superfamily_transporter	0.998491	42.7	513	418.7
bin.181	MAJOR_FACILITATOR_SUPERFAMILY_TRANSPORTER	12	518	BHMLJLPJ_01446	multidrug	CP001918.1.gene2931.p01|FEATURES|major_facilitator_superfamily_transporter|multidrug|major_facilitator_superfamily_transporter	0.995184	40.3	518	385.2
bin.181	MDTD	14	402	BHMLJLPJ_01767	multidrug	gi:446052987:ref:WP_000130842.1:|FEATURES|mdtD|multidrug|mdtD	1	39.9	398	268.1
bin.181	MDTK	3	441	BHMLJLPJ_02439	multidrug	gi:491269060:ref:WP_005127195.1:|FEATURES|mdtK|multidrug|mdtK	0.999931	33	442	192.6
bin.181	MEXF	4	1034	BHMLJLPJ_00476	multidrug	gi:950554518:ref:WP_057427257.1:|FEATURES|mexF|multidrug|mexF	0.999994	44.3	1038	800.4
bin.181	MTRA	8	227	BHMLJLPJ_00907	multidrug	CCP46065.1|FEATURES|mtrA|multidrug|mtrA	0.999715	41	222	169.1
bin.181	MULTIDRUG_ABC_TRANSPORTER	5	578	BHMLJLPJ_02787	multidrug	gi:748767925:ref:WP_040019608.1:|FEATURES|multidrug_ABC_transporter|multidrug|multidrug_ABC_transporter	0.998843	31.7	586	303.5
bin.181	MULTIDRUG_ABC_TRANSPORTER	9	577	BHMLJLPJ_03690	multidrug	gi:686302687:ref:WP_031866869.1:|FEATURES|multidrug_ABC_transporter|multidrug|multidrug_ABC_transporter	0.948102	33.6	572	310.8
bin.181	MULTIDRUG_ABC_TRANSPORTER	92	576	BHMLJLPJ_00091	multidrug	gi:686302687:ref:WP_031866869.1:|FEATURES|multidrug_ABC_transporter|multidrug|multidrug_ABC_transporter	0.999441	38.2	487	325.9
bin.181	OMPR	17	222	BHMLJLPJ_00971	multidrug	gi:909830386:gb:AKU13184.1:|FEATURES|ompR|multidrug|ompR	0.998327	46.7	210	193
bin.181	OPRM	4	462	BHMLJLPJ_00475	multidrug	NC_008702.1.4607681.p01|FEATURES|oprM|multidrug|oprM	0.999999	35.5	467	229.9
bin.181	PATA	59	439	BHMLJLPJ_03783	fluoroquinolone	NP_417544.5|FEATURES|patA|fluoroquinolone|patA	0.949687	31.2	400	192.6
bin.181	PATA	78	458	BHMLJLPJ_03616	fluoroquinolone	NP_417544.5|FEATURES|patA|fluoroquinolone|patA	0.961855	36.2	409	211.1
bin.181	PMRF	9	320	BHMLJLPJ_02599	peptide	AAC75314.1|FEATURES|PmrF|peptide|PmrF	0.923324	35	326	193.7
bin.181	ROSA	20	399	BHMLJLPJ_03315	fosmidomycin	YP_001477378|FEATURES|rosA|fosmidomycin|rosA	0.999275	65.1	381	487.6
bin.181	SUL4	17	285	BHMLJLPJ_01782	sulfonamide	WP_102607457.1|FEATURES|sul4|sulfonamide|sul4	0.985268	40.6	278	191.8
bin.181	TETA	1	382	BHMLJLPJ_01117	tetracycline	gi:947647100:ref:WP_056309827.1:|FEATURES|tetA|tetracycline|tetA	0.999997	39.7	388	235.3
bin.181	TETA(48)	17	320	BHMLJLPJ_02086	tetracycline	APB03214.1|FEATURES|tetA(48)|tetracycline|tetA(48)	0.993109	32.4	312	161.8
bin.181	TETA(48)	2	306	BHMLJLPJ_02197	tetracycline	APB03214.1|FEATURES|tetA(48)|tetracycline|tetA(48)	0.999479	35	306	163.7
bin.181	TETA(48)	3	307	BHMLJLPJ_03752	tetracycline	APB03214.1|FEATURES|tetA(48)|tetracycline|tetA(48)	0.998789	39.2	311	209.9
bin.181	TETA(48)	9	309	BHMLJLPJ_02052	tetracycline	APB03214.1|FEATURES|tetA(48)|tetracycline|tetA(48)	0.99605	37.7	302	193
bin.181	TRUNCATED_PUTATIVE_RESPONSE_REGULATOR_ARLR	3	222	BHMLJLPJ_03250	unclassified	HE999704.1.gene1528.p01|FEATURES|truncated_putative_response_regulator_ArlR|unclassified|truncated_putative_response_regulator_ArlR	0.980017	30.2	225	82
bin.181	VAND	29	298	BHMLJLPJ_01377	glycopeptide	AAD41881|FEATURES|vanD|glycopeptide|vanD	0.891788	31.4	277	107.8
bin.181	VANG	3	349	BHMLJLPJ_00708	glycopeptide	gi:1028100561:ref:WP_063856696.1:|FEATURES|vanG|glycopeptide|vanG	1	36.3	386	223.4
bin.181	VANH	4	303	BHMLJLPJ_01302	glycopeptide	gi:748291565:ref:WP_039833223.1:|FEATURES|vanH|glycopeptide|vanH	0.947215	32	322	109.8
bin.181	VANR	8	227	BHMLJLPJ_00284	glycopeptide	FJ872411.1.gene44.p01|FEATURES|vanR|glycopeptide|vanR	0.953213	38	242	139
bin.181	VANX	8	193	BHMLJLPJ_03314	glycopeptide	CAB61231|FEATURES|vanX|glycopeptide|vanX	1	38.5	187	109
bin.182	ADEC	11	567	JMKJDNOF_01872	multidrug	CP003583.1.gene2512.p01|FEATURES|adeC|multidrug|adeC	0.997532	32.7	575	280
bin.182	BCRA	5	296	JMKJDNOF_00517	bacitracin	gi:446026113:ref:WP_000103968.1:|FEATURES|bcrA|bacitracin|bcrA	0.999793	41.3	293	206.1
bin.182	BCRA	8	308	JMKJDNOF_00931	bacitracin	gi:510143239:gb:AGN36970.1:|FEATURES|bcrA|bacitracin|bcrA	0.999418	38.2	317	191.4
bin.182	CAMP-REGULATORY_PROTEIN	9	188	JMKJDNOF_01804	unclassified	gi:446164903:ref:WP_000242758.1:|FEATURES|cAMP-regulatory_protein|unclassified|cAMP-regulatory_protein	0.995007	35	180	107.5
bin.182	CHLORAMPHENICOL_AND_FLORFENICOL_RESISTANCE	21	338	JMKJDNOF_01543	phenicol	CP001581.1.gene3143.p01|FEATURES|chloramphenicol_and_florfenicol_resistance|phenicol|chloramphenicol_and_florfenicol_resistance	0.999724	35.3	326	198.4
bin.182	COB(I)ALAMIN_ADENOLSYLTRANSFERASE	30	196	JMKJDNOF_01620	unclassified	gi:835837149:ref:WP_047675817.1:|FEATURES|cob(I)alamin_adenolsyltransferase|unclassified|cob(I)alamin_adenolsyltransferase	1	45.2	168	157.5
bin.182	KASUGAMYCIN_RESISTANCE_PROTEIN_KSGA	13	261	JMKJDNOF_00710	aminoglycoside	Q7N8V7|FEATURES|kasugamycin_resistance_protein_ksgA|aminoglycoside|kasugamycin_resistance_protein_ksgA	1	31.2	256	118.2
bin.182	MAJOR_FACILITATOR_SUPERFAMILY_TRANSPORTER	13	490	JMKJDNOF_01266	multidrug	ZP_03053667|FEATURES|major_facilitator_superfamily_transporter|multidrug|major_facilitator_superfamily_transporter	0.957032	35.8	483	296.6
bin.182	MTRA	4	222	JMKJDNOF_01673	multidrug	CCP46065.1|FEATURES|mtrA|multidrug|mtrA	0.999062	41	222	165.6
bin.182	MULTIDRUG_ABC_TRANSPORTER	11	574	JMKJDNOF_02021	multidrug	gi:686302687:ref:WP_031866869.1:|FEATURES|multidrug_ABC_transporter|multidrug|multidrug_ABC_transporter	0.998964	34.3	569	301.6
bin.182	MULTIDRUG_ABC_TRANSPORTER	18	589	JMKJDNOF_01626	multidrug	gi:517347347:ref:WP_018522839.1:|FEATURES|multidrug_ABC_transporter|multidrug|multidrug_ABC_transporter	0.99913	42	590	410.6
bin.182	PATA	66	452	JMKJDNOF_01585	fluoroquinolone	NP_417544.5|FEATURES|patA|fluoroquinolone|patA	0.87608	32.7	416	174.9
bin.182	PATA	78	447	JMKJDNOF_01416	fluoroquinolone	NP_417544.5|FEATURES|patA|fluoroquinolone|patA	0.961855	39.9	386	250.8
bin.182	PATB	19	386	JMKJDNOF_01496	fluoroquinolone	NP_358969.1|FEATURES|patB|fluoroquinolone|patB	0.86928	35.3	371	209.5
bin.182	RPOB2	25	1159	JMKJDNOF_00032	multidrug	BAD59497.1|FEATURES|rpoB2|multidrug|rpoB2	0.995365	61.3	1203	1380.2
bin.182	STAPHYLOCOCCUS_MUPA_CONFERRING_RESISTANCE_TO_MUPIROCIN	9	1006	JMKJDNOF_00925	mupirocin	CAA53189|FEATURES|Staphylococcus_mupA_conferring_resistance_to_mupirocin|mupirocin|Staphylococcus_mupA_conferring_resistance_to_mupirocin	0.996795	34.4	1033	639.4
bin.182	SUL4	11	282	JMKJDNOF_01816	sulfonamide	WP_102607457.1|FEATURES|sul4|sulfonamide|sul4	0.966461	36.7	278	167.5
bin.182	TCR3	18	446	JMKJDNOF_00182	tetracycline	BAA07390|FEATURES|tcr3|tetracycline|tcr3	0.859053	31.6	431	177.9
bin.182	TETA(48)	17	326	JMKJDNOF_00613	tetracycline	APB03214.1|FEATURES|tetA(48)|tetracycline|tetA(48)	0.999951	48.4	312	278.5
bin.182	TETA(48)	18	325	JMKJDNOF_01965	tetracycline	APB03214.1|FEATURES|tetA(48)|tetracycline|tetA(48)	0.966558	30.8	308	160.2
bin.182	TETB(48)	5	269	JMKJDNOF_00612	tetracycline	APB03215.1|FEATURES|tetB(48)|tetracycline|tetB(48)	0.996945	31.6	266	125.9
bin.182	VANR	1	224	JMKJDNOF_01189	glycopeptide	gi:506987090:ref:WP_016078505.1:|FEATURES|vanR|glycopeptide|vanR	0.999052	42.9	226	186
bin.182	VANR	1	224	JMKJDNOF_01968	glycopeptide	gi:507059692:ref:WP_016130597.1:|FEATURES|vanR|glycopeptide|vanR	0.99337	43.5	230	193.7
bin.182	VANR	3	224	JMKJDNOF_00644	glycopeptide	gi:827342711:gb:AKJ75214.1:|FEATURES|vanR|glycopeptide|vanR	0.999849	41.3	223	176.4
bin.182	VANR	3	229	JMKJDNOF_01941	glycopeptide	FJ872411.1.gene44.p01|FEATURES|vanR|glycopeptide|vanR	0.999829	36.4	228	162.5
bin.182	VANR	4	225	JMKJDNOF_02011	glycopeptide	EU250284.1.gene5.p01|FEATURES|vanR|glycopeptide|vanR	0.999153	39.9	223	176.4
bin.182	VANRI	3	219	JMKJDNOF_00652	glycopeptide	WP_011461303.1|FEATURES|vanRI|glycopeptide|vanRI	0.999896	39.6	222	177.9
bin.182	VANRI	5	231	JMKJDNOF_01256	glycopeptide	WP_011461303.1|FEATURES|vanRI|glycopeptide|vanRI	0.999995	39.6	227	167.2
bin.182	VANTRL	4	366	JMKJDNOF_00286	glycopeptide	ABX54690.1|FEATURES|vanTrL|glycopeptide|vanTrL	0.935087	30.2	387	156.8
bin.183	APH(6)-I	28	273	PALBDNHC_00425	aminoglycoside	gi:664170275:ref:WP_030704520.1:|FEATURES|aph(6)-I|aminoglycoside|aph(6)-I	0.904338	32.5	255	92
bin.183	CAMP-REGULATORY_PROTEIN	30	205	PALBDNHC_02056	unclassified	gi:490192342:ref:WP_004090925.1:|FEATURES|cAMP-regulatory_protein|unclassified|cAMP-regulatory_protein	0.99542	30.9	178	79.7
bin.183	CARA	24	548	PALBDNHC_01385	MLS	M80346.gene.p01|FEATURES|carA|MLS|carA	1	30.4	536	212.6
bin.183	CLBB	42	339	PALBDNHC_01304	phenicol	WP_015892743.1|FEATURES|clbB|phenicol|clbB	0.999724	42.3	312	203.8
bin.183	OLEB	42	554	PALBDNHC_01316	MLS	AAA50325|FEATURES|oleB|MLS|oleB	0.998832	33.5	522	184.9
bin.183	PATA	66	443	PALBDNHC_01170	fluoroquinolone	NP_417544.5|FEATURES|patA|fluoroquinolone|patA	0.961855	38.4	380	219.5
bin.183	PENA	16	623	PALBDNHC_00372	beta-lactam	ZP_04656349|FEATURES|penA|beta-lactam|penA	0.999996	30.6	650	265
bin.183	PENA	32	568	PALBDNHC_00778	beta-lactam	AAP46585|FEATURES|penA|beta-lactam|penA	0.999952	34.1	548	274.2
bin.183	QEPA	34	454	PALBDNHC_00380	fluoroquinolone	gi:1039004533:ref:WP_064760451.1:|FEATURES|qepA|fluoroquinolone|qepA	0.971013	33.4	431	205.7
bin.183	RPSD_(RAMA_OR_SUD2)	1	260	PALBDNHC_01719	unclassified	AB158573.gene.p01|FEATURES|rpsD_(ramA_or_sud2)|unclassified|rpsD_(ramA_or_sud2)	0.990679	31	271	91.7
bin.183	STAPHYLOCOCCUS_MUPA_CONFERRING_RESISTANCE_TO_MUPIROCIN	9	984	PALBDNHC_00739	mupirocin	CAA53189|FEATURES|Staphylococcus_mupA_conferring_resistance_to_mupirocin|mupirocin|Staphylococcus_mupA_conferring_resistance_to_mupirocin	0.996795	40.6	986	792.3
bin.183	TAEA	15	537	PALBDNHC_00221	pleuromutilin	APB03219.1|FEATURES|TaeA|pleuromutilin|TaeA	0.990947	37.3	525	343.6
bin.183	TCMA	16	517	PALBDNHC_01829	tetracenomycin_C	YP_002181880|FEATURES|tcmA|tetracenomycin_C|tcmA	0.999038	32	510	222.2
bin.183	TETA(48)	15	337	PALBDNHC_00554	tetracycline	APB03214.1|FEATURES|tetA(48)|tetracycline|tetA(48)	0.99982	44	325	255.4
bin.183	TETA(48)	18	320	PALBDNHC_01160	tetracycline	APB03214.1|FEATURES|tetA(48)|tetracycline|tetA(48)	0.983429	36.2	307	170.6
bin.183	TETC	13	177	PALBDNHC_01100	tetracycline	gi:921164489:ref:WP_053110392.1:|FEATURES|tetC|tetracycline|tetC	0.999996	30.7	166	77
bin.183	TETV	12	395	PALBDNHC_00753	tetracycline	AF030344.gene.p01|FEATURES|tetV|tetracycline|tetV	0.999998	36	386	220.3
bin.183	TETV	17	402	PALBDNHC_01605	tetracycline	AF030344.gene.p01|FEATURES|tetV|tetracycline|tetV	0.999973	32.3	387	167.2
bin.183	TRUNCATED_PUTATIVE_RESPONSE_REGULATOR_ARLR	3	225	PALBDNHC_00840	unclassified	HE999704.1.gene1528.p01|FEATURES|truncated_putative_response_regulator_ArlR|unclassified|truncated_putative_response_regulator_ArlR	0.999892	47.1	223	196.8
bin.183	VANC	1	340	PALBDNHC_00131	glycopeptide	gi:1028100552:ref:WP_063856687.1:|FEATURES|vanC|glycopeptide|vanC	0.977782	30.8	344	156.4
bin.183	VANC	1	340	PALBDNHC_01329	glycopeptide	gi:1028100552:ref:WP_063856687.1:|FEATURES|vanC|glycopeptide|vanC	0.999276	31.7	347	151
bin.183	VAND	4	343	PALBDNHC_01789	glycopeptide	gi:552941803:ref:WP_023042860.1:|FEATURES|vanD|glycopeptide|vanD	1	35.3	340	199.5
bin.183	VANH	64	309	PALBDNHC_01118	glycopeptide	gi:740152780:ref:WP_037997109.1:|FEATURES|vanH|glycopeptide|vanH	0.989914	32.9	258	120.2
bin.183	VANR	1	230	PALBDNHC_01377	glycopeptide	gi:950233763:ref:WP_057277726.1:|FEATURES|vanR|glycopeptide|vanR	0.93959	31.9	232	116.7
bin.183	VANRI	1	224	PALBDNHC_01295	glycopeptide	WP_011461303.1|FEATURES|vanRI|glycopeptide|vanRI	0.999837	47.2	229	204.5
bin.19	BCRA	11	306	MMLMAACA_01108	bacitracin	gi:510143239:gb:AGN36970.1:|FEATURES|bcrA|bacitracin|bcrA	0.999574	34.5	296	163.7
bin.19	BCRA	12	306	MMLMAACA_00799	bacitracin	gi:510143239:gb:AGN36970.1:|FEATURES|bcrA|bacitracin|bcrA	0.999683	36.7	297	190.3
bin.19	CFRC	21	338	MMLMAACA_01227	phenicol	YP_001255356.1|FEATURES|cfrC|phenicol|cfrC	0.999724	33.6	321	179.5
bin.19	EMRB-QACA_FAMILY_MAJOR_FACILITATOR_TRANSPORTER	16	422	MMLMAACA_00184	multidrug	gi:327535375:gb:AEA94209.1:|FEATURES|EmrB-QacA_family_major_facilitator_transporter|multidrug|EmrB-QacA_family_major_facilitator_transporter	0.999557	30.6	408	193.4
bin.19	KASUGAMYCIN_RESISTANCE_PROTEIN_KSGA	13	261	MMLMAACA_01558	aminoglycoside	A7FMC1|FEATURES|kasugamycin_resistance_protein_ksgA|aminoglycoside|kasugamycin_resistance_protein_ksgA	1	35.6	253	132.1
bin.19	LMRA	24	444	MMLMAACA_00193	MLS	ABX00596|FEATURES|lmrA|MLS|lmrA	0.953383	31.7	429	182.6
bin.19	MAJOR_FACILITATOR_SUPERFAMILY_TRANSPORTER	18	499	MMLMAACA_01104	multidrug	ZP_03053667|FEATURES|major_facilitator_superfamily_transporter|multidrug|major_facilitator_superfamily_transporter	0.997479	34.7	484	293.1
bin.19	MULTIDRUG_ABC_TRANSPORTER	24	589	MMLMAACA_01329	multidrug	gi:1033217078:gb:OAR27197.1:|FEATURES|multidrug_ABC_transporter|multidrug|multidrug_ABC_transporter	0.99903	40.2	584	363.6
bin.19	MULTIDRUG_ABC_TRANSPORTER	34	573	MMLMAACA_01181	multidrug	gi:686302687:ref:WP_031866869.1:|FEATURES|multidrug_ABC_transporter|multidrug|multidrug_ABC_transporter	0.999574	34.7	545	294.3
bin.19	OLEB	4	530	MMLMAACA_00497	MLS	AAA50325|FEATURES|oleB|MLS|oleB	0.999126	30.8	533	253.8
bin.19	PATA	51	437	MMLMAACA_00565	fluoroquinolone	NP_417544.5|FEATURES|patA|fluoroquinolone|patA	0.961855	33.4	413	193.4
bin.19	PATA	78	447	MMLMAACA_01195	fluoroquinolone	NP_417544.5|FEATURES|patA|fluoroquinolone|patA	0.96003	30.8	409	190.3
bin.19	PUROMYCIN_RESISTANCE_PROTEIN	28	482	MMLMAACA_01300	nucleoside	P42670|FEATURES|puromycin_resistance_protein|nucleoside|puromycin_resistance_protein	0.852389	42.8	458	311.6
bin.19	QEPA2	3	414	MMLMAACA_00979	fluoroquinolone	WP_032492277.1|FEATURES|QepA2|fluoroquinolone|QepA2	0.871526	36.1	421	221.5
bin.19	RPSD_(RAMA_OR_SUD2)	35	257	MMLMAACA_00803	unclassified	AB158573.gene.p01|FEATURES|rpsD_(ramA_or_sud2)|unclassified|rpsD_(ramA_or_sud2)	0.990679	30	243	82.4
bin.19	STAPHYLOCOCCUS_MUPA_CONFERRING_RESISTANCE_TO_MUPIROCIN	14	977	MMLMAACA_01205	mupirocin	CAA53189|FEATURES|Staphylococcus_mupA_conferring_resistance_to_mupirocin|mupirocin|Staphylococcus_mupA_conferring_resistance_to_mupirocin	0.996795	38.4	992	705.3
bin.19	TAEA	3	537	MMLMAACA_00176	pleuromutilin	APB03219.1|FEATURES|TaeA|pleuromutilin|TaeA	0.990593	37	541	340.1
bin.19	TAEA	3	537	MMLMAACA_00403	pleuromutilin	APB03219.1|FEATURES|TaeA|pleuromutilin|TaeA	0.991011	37.4	543	346.7
bin.19	TETA(48)	17	319	MMLMAACA_00540	tetracycline	APB03214.1|FEATURES|tetA(48)|tetracycline|tetA(48)	0.997451	34.1	308	132.5
bin.19	TETB	100	596	MMLMAACA_00028	tetracycline	gi:499592337:ref:WP_011273071.1:|FEATURES|tetB|tetracycline|tetB	0.997391	30.6	503	206.8
bin.19	VANH	36	297	MMLMAACA_01272	glycopeptide	CAB61228|FEATURES|vanH|glycopeptide|vanH	0.825755	30.9	272	95.9
bin.19	VANR	5	224	MMLMAACA_00542	glycopeptide	FJ872411.1.gene44.p01|FEATURES|vanR|glycopeptide|vanR	0.999982	45.1	224	198.4
bin.19	VANR	7	224	MMLMAACA_00877	glycopeptide	AAQ12900|FEATURES|vanR|glycopeptide|vanR	0.99999	47.3	220	204.9
bin.19	VANR	7	227	MMLMAACA_00828	glycopeptide	gi:950233763:ref:WP_057277726.1:|FEATURES|vanR|glycopeptide|vanR	0.992197	41.7	228	162.9
bin.19	VANR	8	224	MMLMAACA_01233	glycopeptide	gi:507059692:ref:WP_016130597.1:|FEATURES|vanR|glycopeptide|vanR	0.919417	43.1	218	182.2
bin.193	AAC(6')-I	22	176	AIDKLCFF_01330	aminoglycoside	AB164230.1.gene1.p01|FEATURES|aac(6')-I|aminoglycoside|aac(6')-I	0.999698	46.1	167	153.3
bin.193	BACA	4	263	AIDKLCFF_00396	bacitracin	YP_001616633|FEATURES|bacA|bacitracin|bacA	0.987755	44.8	261	189.1
bin.193	BCRA	1	299	AIDKLCFF_01185	bacitracin	gi:446026113:ref:WP_000103968.1:|FEATURES|bcrA|bacitracin|bcrA	0.999172	36	300	179.5
bin.193	CFRC	21	338	AIDKLCFF_00932	phenicol	YP_001255356.1|FEATURES|cfrC|phenicol|cfrC	0.999724	36.3	331	176
bin.193	COB(I)ALAMIN_ADENOLSYLTRANSFERASE	30	196	AIDKLCFF_00389	unclassified	gi:447201635:ref:WP_001278891.1:|FEATURES|cob(I)alamin_adenolsyltransferase|unclassified|cob(I)alamin_adenolsyltransferase	1	47.6	168	158.3
bin.193	EMRB-QACA_FAMILY_MAJOR_FACILITATOR_TRANSPORTER	9	430	AIDKLCFF_00991	multidrug	CP001581.1.gene725.p01|FEATURES|EmrB-QacA_family_major_facilitator_transporter|multidrug|EmrB-QacA_family_major_facilitator_transporter	0.999657	36.5	422	272.3
bin.193	KASUGAMYCIN_RESISTANCE_PROTEIN_KSGA	12	261	AIDKLCFF_02071	aminoglycoside	YP_001476958|FEATURES|kasugamycin_resistance_protein_ksgA|aminoglycoside|kasugamycin_resistance_protein_ksgA	1	34.8	250	120.6
bin.193	MTRA	4	225	AIDKLCFF_02402	multidrug	CCP46065.1|FEATURES|mtrA|multidrug|mtrA	0.995303	52.5	223	225.7
bin.193	MTRA	8	224	AIDKLCFF_00544	multidrug	CCP46065.1|FEATURES|mtrA|multidrug|mtrA	0.999848	48.2	218	197.2
bin.193	MULTIDRUG_ABC_TRANSPORTER	18	590	AIDKLCFF_00834	multidrug	gi:516574297:ref:WP_017949361.1:|FEATURES|multidrug_ABC_transporter|multidrug|multidrug_ABC_transporter	0.999349	30.9	586	234.6
bin.193	MULTIDRUG_ABC_TRANSPORTER	52	600	AIDKLCFF_01568	multidrug	gi:947982677:ref:WP_056642336.1:|FEATURES|multidrug_ABC_transporter|multidrug|multidrug_ABC_transporter	0.997477	44.4	577	428.3
bin.193	MULTIDRUG_ABC_TRANSPORTER	55	613	AIDKLCFF_02331	multidrug	gi:739906046:ref:WP_037756452.1:|FEATURES|multidrug_ABC_transporter|multidrug|multidrug_ABC_transporter	0.99837	31.3	587	200.3
bin.193	MULTIDRUG_ABC_TRANSPORTER	80	572	AIDKLCFF_00833	multidrug	gi:686302687:ref:WP_031866869.1:|FEATURES|multidrug_ABC_transporter|multidrug|multidrug_ABC_transporter	0.986359	30.8	497	211.5
bin.193	OLEB	4	530	AIDKLCFF_02108	MLS	AAA50325|FEATURES|oleB|MLS|oleB	0.999968	30.3	531	265.4
bin.193	OTRA	4	643	AIDKLCFF_00608	tetracycline	CAA37477|FEATURES|otrA|tetracycline|otrA	0.999976	49.5	656	561.6
bin.193	PATA	28	437	AIDKLCFF_01192	fluoroquinolone	NP_417544.5|FEATURES|patA|fluoroquinolone|patA	0.957496	34.7	432	183
bin.193	PATA	60	415	AIDKLCFF_02453	fluoroquinolone	NP_417544.5|FEATURES|patA|fluoroquinolone|patA	0.82829	30.5	377	119.4
bin.193	PATA	65	434	AIDKLCFF_00061	fluoroquinolone	NP_417544.5|FEATURES|patA|fluoroquinolone|patA	0.949071	30.5	400	172.6
bin.193	PATA	76	452	AIDKLCFF_00037	fluoroquinolone	NP_417544.5|FEATURES|patA|fluoroquinolone|patA	0.961855	34.2	400	189.9
bin.193	PATA	78	439	AIDKLCFF_00929	fluoroquinolone	NP_417544.5|FEATURES|patA|fluoroquinolone|patA	0.961391	32.6	387	189.1
bin.193	PENA	27	568	AIDKLCFF_00287	beta-lactam	gi:32345902:gb:AAM97245.1:|FEATURES|penA|beta-lactam|penA	0.999984	32	571	222.6
bin.193	RPOB2	28	1153	AIDKLCFF_01450	multidrug	BAD59497.1|FEATURES|rpoB2|multidrug|rpoB2	0.995365	66.4	1134	1491.5
bin.193	RPSD_(RAMA_OR_SUD2)	25	252	AIDKLCFF_01832	unclassified	AB158573.gene.p01|FEATURES|rpsD_(ramA_or_sud2)|unclassified|rpsD_(ramA_or_sud2)	0.990679	34.2	240	107.1
bin.193	SRMB	19	546	AIDKLCFF_02170	MLS	X63451.gene.p01|FEATURES|srmB|MLS|srmB	0.995606	30	560	181.4
bin.193	STAPHYLOCOCCUS_MUPA_CONFERRING_RESISTANCE_TO_MUPIROCIN	11	971	AIDKLCFF_00597	mupirocin	CAA53189|FEATURES|Staphylococcus_mupA_conferring_resistance_to_mupirocin|mupirocin|Staphylococcus_mupA_conferring_resistance_to_mupirocin	0.996795	33.6	1015	611.7
bin.193	SUL4	17	283	AIDKLCFF_00337	sulfonamide	WP_102607457.1|FEATURES|sul4|sulfonamide|sul4	0.981588	41	268	175.6
bin.193	TAEA	18	536	AIDKLCFF_02345	pleuromutilin	APB03219.1|FEATURES|TaeA|pleuromutilin|TaeA	0.934153	38.2	523	361.7
bin.193	TCMA	14	507	AIDKLCFF_00127	tetracenomycin_C	YP_002193132|FEATURES|tcmA|tetracenomycin_C|tcmA	0.978631	54.9	497	469.9
bin.193	TETA(48)	15	321	AIDKLCFF_00662	tetracycline	APB03214.1|FEATURES|tetA(48)|tetracycline|tetA(48)	0.999523	37	311	203.8
bin.193	TETA(48)	20	326	AIDKLCFF_01375	tetracycline	APB03214.1|FEATURES|tetA(48)|tetracycline|tetA(48)	0.998536	39.3	308	209.1
bin.193	TETA(48)	22	320	AIDKLCFF_02507	tetracycline	APB03214.1|FEATURES|tetA(48)|tetracycline|tetA(48)	0.970151	33.8	308	162.2
bin.193	TETA(48)	3	310	AIDKLCFF_00382	tetracycline	APB03214.1|FEATURES|tetA(48)|tetracycline|tetA(48)	0.999158	50	314	287.7
bin.193	TRUNCATED_PUTATIVE_RESPONSE_REGULATOR_ARLR	1	224	AIDKLCFF_01089	unclassified	NC_002951.3238224.p01|FEATURES|truncated_putative_response_regulator_ArlR|unclassified|truncated_putative_response_regulator_ArlR	0.982673	39.7	224	161
bin.193	TRUNCATED_PUTATIVE_RESPONSE_REGULATOR_ARLR	1	225	AIDKLCFF_01509	unclassified	HE999704.1.gene1528.p01|FEATURES|truncated_putative_response_regulator_ArlR|unclassified|truncated_putative_response_regulator_ArlR	0.999942	44.7	226	186
bin.193	TRUNCATED_PUTATIVE_RESPONSE_REGULATOR_ARLR	4	219	AIDKLCFF_00633	unclassified	NC_002951.3238224.p01|FEATURES|truncated_putative_response_regulator_ArlR|unclassified|truncated_putative_response_regulator_ArlR	0.99992	39.9	223	159.5
bin.193	UGD	1	337	AIDKLCFF_01406	peptide	AAC75089.1|FEATURES|ugd|peptide|ugd	0.915862	30.3	346	147.1
bin.193	VANH	22	300	AIDKLCFF_00685	glycopeptide	AAY52004|FEATURES|vanH|glycopeptide|vanH	0.982392	30.1	306	127.5
bin.193	VANR	1	220	AIDKLCFF_00393	glycopeptide	gi:976142370:ref:WP_059301720.1:|FEATURES|vanR|glycopeptide|vanR	0.993064	46.9	226	189.9
bin.193	VANR	3	222	AIDKLCFF_02255	glycopeptide	gi:983302677:ref:WP_060488987.1:|FEATURES|vanR|glycopeptide|vanR	0.999938	39.8	221	170.2
bin.193	VANR	44	215	AIDKLCFF_01205	glycopeptide	AAQ12900|FEATURES|vanR|glycopeptide|vanR	0.92531	31.8	179	79
bin.193	VANRI	5	224	AIDKLCFF_00697	glycopeptide	WP_011461303.1|FEATURES|vanRI|glycopeptide|vanRI	0.997084	46.4	222	201.1
bin.200	ADEC	8	577	HPDBLDPA_01163	multidrug	CP003583.1.gene2512.p01|FEATURES|adeC|multidrug|adeC	0.997532	36.2	580	328.6
bin.200	BACA	1	263	HPDBLDPA_01293	bacitracin	ZP_04528247|FEATURES|bacA|bacitracin|bacA	0.995353	31	287	107.5
bin.200	BACA	8	265	HPDBLDPA_01874	bacitracin	A0KQI1|FEATURES|bacA|bacitracin|bacA	0.996539	32	269	112.1
bin.200	BAER	12	234	HPDBLDPA_03122	multidrug	YP_490321.1|FEATURES|baeR|multidrug|baeR	0.958506	36.7	229	129.4
bin.200	CLBB	18	339	HPDBLDPA_03071	phenicol	WP_015892743.1|FEATURES|clbB|phenicol|clbB	0.998448	33.7	356	159.1
bin.200	CYSTATHIONINE_BETA-LYASE_PATB	4	384	HPDBLDPA_01143	unclassified	gi:489824637:ref:WP_003728417.1:|FEATURES|cystathionine_beta-lyase_patB|unclassified|cystathionine_beta-lyase_patB	0.999756	32.8	387	220.3
bin.200	DFRA3	3	160	HPDBLDPA_01780	diaminopyrimidine	AAA25550.1|FEATURES|dfrA3|diaminopyrimidine|dfrA3	1	46.2	160	148.3
bin.200	EMRB-QACA_FAMILY_MAJOR_FACILITATOR_TRANSPORTER	16	472	HPDBLDPA_00273	multidrug	CP001581.1.gene725.p01|FEATURES|EmrB-QacA_family_major_facilitator_transporter|multidrug|EmrB-QacA_family_major_facilitator_transporter	0.999077	34.7	476	275.4
bin.200	GOLS	1	126	HPDBLDPA_03779	multidrug	NP_459349.1|FEATURES|golS|multidrug|golS	0.997776	38.6	127	92.8
bin.200	KASUGAMYCIN_RESISTANCE_PROTEIN_KSGA	12	257	HPDBLDPA_00835	aminoglycoside	ZP_02902942|FEATURES|kasugamycin_resistance_protein_ksgA|aminoglycoside|kasugamycin_resistance_protein_ksgA	1	34.8	264	124.8
bin.200	KDPE	3	223	HPDBLDPA_01478	aminoglycoside	NP_415222.1|FEATURES|kdpE|aminoglycoside|kdpE	0.935555	35.7	227	135.6
bin.200	MAJOR_FACILITATOR_SUPERFAMILY_TRANSPORTER	33	510	HPDBLDPA_00615	multidrug	CP001918.1.gene2931.p01|FEATURES|major_facilitator_superfamily_transporter|multidrug|major_facilitator_superfamily_transporter	0.953157	30.3	488	252.7
bin.200	MDTC	12	1016	HPDBLDPA_01214	aminocoumarin	AAC75137.1|FEATURES|mdtC|aminocoumarin|mdtC	0.812502	31.2	1040	465.3
bin.200	MDTC	2	1016	HPDBLDPA_01215	aminocoumarin	AAC75137.1|FEATURES|mdtC|aminocoumarin|mdtC	0.854919	31.6	1027	467.2
bin.200	MDTK	11	437	HPDBLDPA_03427	multidrug	YP_001453247|FEATURES|mdtK|multidrug|mdtK	0.999786	34.4	442	203.8
bin.200	MTRA	4	224	HPDBLDPA_01620	multidrug	CCP46065.1|FEATURES|mtrA|multidrug|mtrA	0.997061	32.8	238	114.4
bin.200	MTRA	7	224	HPDBLDPA_00967	multidrug	CCP46065.1|FEATURES|mtrA|multidrug|mtrA	0.994039	39.1	225	158.7
bin.200	MULTIDRUG_ABC_TRANSPORTER	12	578	HPDBLDPA_03463	multidrug	gi:686302687:ref:WP_031866869.1:|FEATURES|multidrug_ABC_transporter|multidrug|multidrug_ABC_transporter	0.817838	32.8	592	256.1
bin.200	MULTIDRUG_ABC_TRANSPORTER	15	576	HPDBLDPA_00253	multidrug	gi:686302687:ref:WP_031866869.1:|FEATURES|multidrug_ABC_transporter|multidrug|multidrug_ABC_transporter	0.987536	35.3	570	332.4
bin.200	OLEB	26	555	HPDBLDPA_00247	MLS	AAA50325|FEATURES|oleB|MLS|oleB	0.997654	30.4	546	258.1
bin.200	OMPR	1	221	HPDBLDPA_03623	multidrug	gi:507097545:ref:WP_016168184.1:|FEATURES|ompR|multidrug|ompR	0.999812	39.6	227	159.1
bin.200	OMPR	3	216	HPDBLDPA_00546	multidrug	gi:358234663:dbj:GAB02427.1:|FEATURES|ompR|multidrug|ompR	0.999537	36.2	229	129.8
bin.200	OMPR	3	216	HPDBLDPA_02868	multidrug	gi:507097545:ref:WP_016168184.1:|FEATURES|ompR|multidrug|ompR	0.990343	31	229	92
bin.200	OMPR	3	230	HPDBLDPA_01701	multidrug	gi:489751171:ref:WP_003655179.1:|FEATURES|ompR|multidrug|ompR	0.999966	32.8	238	111.3
bin.200	PATA	35	440	HPDBLDPA_01652	fluoroquinolone	NP_417544.5|FEATURES|patA|fluoroquinolone|patA	0.961855	31.5	429	199.5
bin.200	PATA	76	439	HPDBLDPA_01270	fluoroquinolone	NP_417544.5|FEATURES|patA|fluoroquinolone|patA	0.940216	31.8	393	172.6
bin.200	PBP-1B	44	665	HPDBLDPA_03047	beta-lactam	YP_002467958|FEATURES|PBP-1B|beta-lactam|PBP-1B	0.999186	31	654	272.3
bin.200	PENA	1	606	HPDBLDPA_03076	beta-lactam	ZP_03164918|FEATURES|penA|beta-lactam|penA	0.999996	32.3	629	311.2
bin.200	PENA	11	557	HPDBLDPA_02625	beta-lactam	gi:32345868:gb:AAM97228.1:|FEATURES|penA|beta-lactam|penA	0.999167	30	573	247.7
bin.200	STAPHYLOCOCCUS_MUPA_CONFERRING_RESISTANCE_TO_MUPIROCIN	12	991	HPDBLDPA_02874	mupirocin	CAA53189|FEATURES|Staphylococcus_mupA_conferring_resistance_to_mupirocin|mupirocin|Staphylococcus_mupA_conferring_resistance_to_mupirocin	0.996795	36.5	1015	697.2
bin.200	SUL4	14	283	HPDBLDPA_00208	sulfonamide	WP_102607457.1|FEATURES|sul4|sulfonamide|sul4	0.986059	33.2	277	137.9
bin.200	TAEA	23	550	HPDBLDPA_00334	pleuromutilin	APB03219.1|FEATURES|TaeA|pleuromutilin|TaeA	0.949885	33.1	544	297.4
bin.200	TAEA	3	635	HPDBLDPA_02571	pleuromutilin	APB03219.1|FEATURES|TaeA|pleuromutilin|TaeA	0.924505	34.8	649	357.1
bin.200	TAEA	30	553	HPDBLDPA_00788	pleuromutilin	APB03219.1|FEATURES|TaeA|pleuromutilin|TaeA	0.993679	31.8	534	283.9
bin.200	TETA(48)	18	325	HPDBLDPA_00801	tetracycline	APB03214.1|FEATURES|tetA(48)|tetracycline|tetA(48)	0.99982	33.2	310	161.8
bin.200	TETB(60)	1	578	HPDBLDPA_03462	tetracycline	ANZ79241.1|FEATURES|tetB(60)|tetracycline|tetB(60)	0.9998	30.1	604	270.8
bin.200	TRANSCRIPTIONAL_REGULATORY_PROTEIN_CPXR_CPXR	3	232	HPDBLDPA_03387	unclassified	CP001138.1.gene4273.p01|FEATURES|transcriptional_regulatory_protein_CpxR_cpxR|unclassified|transcriptional_regulatory_protein_CpxR_cpxR	0.993664	38.5	234	136.3
bin.200	TRUNCATED_PUTATIVE_RESPONSE_REGULATOR_ARLR	14	81	HPDBLDPA_01037	unclassified	NC_002745.3251084.p01|FEATURES|truncated_putative_response_regulator_ArlR|unclassified|truncated_putative_response_regulator_ArlR	0.90757	47.1	68	67
bin.200	VAND	3	343	HPDBLDPA_00065	glycopeptide	AF277571.gene.p01|FEATURES|vanD|glycopeptide|vanD	1	38.6	368	240
bin.200	VANR	4	228	HPDBLDPA_03231	glycopeptide	CAB61229|FEATURES|vanR|glycopeptide|vanR	0.999985	35.3	232	131.7
bin.200	VANX	18	185	HPDBLDPA_02454	glycopeptide	CAB61231|FEATURES|vanX|glycopeptide|vanX	0.892252	32.8	177	73.2
bin.201	BACA	10	271	HKGBPPFA_01183	bacitracin	B2VGJ3|FEATURES|bacA|bacitracin|bacA	0.968788	30.8	289	111.3
bin.201	CFRC	21	338	HKGBPPFA_00019	phenicol	YP_001255356.1|FEATURES|cfrC|phenicol|cfrC	0.999724	35.1	325	182.2
bin.201	LMRA	20	483	HKGBPPFA_01151	MLS	ABX00596|FEATURES|lmrA|MLS|lmrA	0.820093	44.8	475	352.8
bin.201	MARR	14	137	HKGBPPFA_01683	multidrug	gi:488403165:ref:WP_002472550.1:|FEATURES|marR|multidrug|marR	0.965958	34.1	126	65.1
bin.201	MTRA	1	224	HKGBPPFA_00721	multidrug	CCP46065.1|FEATURES|mtrA|multidrug|mtrA	0.965479	37.3	225	156.8
bin.201	MTRA	5	224	HKGBPPFA_00025	multidrug	CCP46065.1|FEATURES|mtrA|multidrug|mtrA	0.999993	43.9	223	182.6
bin.201	MTRA	8	227	HKGBPPFA_00027	multidrug	CCP46065.1|FEATURES|mtrA|multidrug|mtrA	0.965766	41	227	166.4
bin.201	MULTIDRUG_ABC_TRANSPORTER	3	572	HKGBPPFA_01778	multidrug	gi:686302687:ref:WP_031866869.1:|FEATURES|multidrug_ABC_transporter|multidrug|multidrug_ABC_transporter	0.902699	35.2	574	302.4
bin.201	MULTIDRUG_ABC_TRANSPORTER	66	608	HKGBPPFA_00081	multidrug	gi:516574297:ref:WP_017949361.1:|FEATURES|multidrug_ABC_transporter|multidrug|multidrug_ABC_transporter	0.999342	38	561	357.8
bin.201	OTR(B)	37	523	HKGBPPFA_00624	tetracycline	AAD04032.1|FEATURES|otr(B)|tetracycline|otr(B)	0.814774	35.2	489	294.3
bin.201	PATA	76	437	HKGBPPFA_00700	fluoroquinolone	NP_417544.5|FEATURES|patA|fluoroquinolone|patA	0.958749	34.5	385	183.3
bin.201	PATA	78	447	HKGBPPFA_01766	fluoroquinolone	NP_417544.5|FEATURES|patA|fluoroquinolone|patA	0.961855	30	410	188.3
bin.201	QEPA	28	471	HKGBPPFA_01128	fluoroquinolone	gi:1039004533:ref:WP_064760451.1:|FEATURES|qepA|fluoroquinolone|qepA	0.981032	40.4	448	247.7
bin.201	STAPHYLOCOCCUS_MUPA_CONFERRING_RESISTANCE_TO_MUPIROCIN	14	985	HKGBPPFA_00412	mupirocin	CAA53189|FEATURES|Staphylococcus_mupA_conferring_resistance_to_mupirocin|mupirocin|Staphylococcus_mupA_conferring_resistance_to_mupirocin	0.996795	38	1003	708.4
bin.201	SUL4	16	277	HKGBPPFA_00990	sulfonamide	WP_102607457.1|FEATURES|sul4|sulfonamide|sul4	0.975823	38.4	268	145.6
bin.201	TAEA	3	537	HKGBPPFA_00335	pleuromutilin	APB03219.1|FEATURES|TaeA|pleuromutilin|TaeA	0.996294	37	541	341.7
bin.201	TAEA	3	619	HKGBPPFA_01480	pleuromutilin	APB03219.1|FEATURES|TaeA|pleuromutilin|TaeA	0.924574	34.6	624	336.7
bin.201	TCMA	22	479	HKGBPPFA_00255	tetracenomycin_C	YP_002196817|FEATURES|tcmA|tetracenomycin_C|tcmA	0.995959	34.3	460	219.5
bin.201	TETA(48)	15	327	HKGBPPFA_01299	tetracycline	APB03214.1|FEATURES|tetA(48)|tetracycline|tetA(48)	0.99982	46	315	278.1
bin.201	TETA(48)	6	307	HKGBPPFA_01264	tetracycline	APB03214.1|FEATURES|tetA(48)|tetracycline|tetA(48)	0.999297	41.1	309	213.4
bin.201	TRANSCRIPTIONAL_REGULATORY_PROTEIN_CPXR_CPXR	5	226	HKGBPPFA_01076	unclassified	CP000675.2.gene1535.p01|FEATURES|transcriptional_regulatory_protein_CpxR_cpxR|unclassified|transcriptional_regulatory_protein_CpxR_cpxR	0.949689	40.8	223	169.1
bin.201	TRUNCATED_PUTATIVE_RESPONSE_REGULATOR_ARLR	1	224	HKGBPPFA_00761	unclassified	HE999704.1.gene1528.p01|FEATURES|truncated_putative_response_regulator_ArlR|unclassified|truncated_putative_response_regulator_ArlR	0.999785	38.7	225	156.8
bin.201	TRUNCATED_PUTATIVE_RESPONSE_REGULATOR_ARLR	3	222	HKGBPPFA_00460	unclassified	HE999704.1.gene1528.p01|FEATURES|truncated_putative_response_regulator_ArlR|unclassified|truncated_putative_response_regulator_ArlR	0.942099	43.5	223	157.9
bin.201	TRUNCATED_PUTATIVE_RESPONSE_REGULATOR_ARLR	48	226	HKGBPPFA_00965	unclassified	HE999704.1.gene1528.p01|FEATURES|truncated_putative_response_regulator_ArlR|unclassified|truncated_putative_response_regulator_ArlR	0.973595	34.3	181	92.4
bin.201	VANR	8	227	HKGBPPFA_00600	glycopeptide	gi:950233763:ref:WP_057277726.1:|FEATURES|vanR|glycopeptide|vanR	0.922681	40.5	227	160.6
bin.201	VANRI	7	224	HKGBPPFA_00544	glycopeptide	WP_011461303.1|FEATURES|vanRI|glycopeptide|vanRI	0.999988	44.8	223	203.4
bin.201	VANTRL	8	361	HKGBPPFA_01030	glycopeptide	ABX54690.1|FEATURES|vanTrL|glycopeptide|vanTrL	0.935087	30.5	370	155.2
bin.204	APH(3')-I	23	262	BLEKDGDP_01148	aminoglycoside	CAG34724|FEATURES|aph(3')-I|aminoglycoside|aph(3')-I	0.999998	34.2	243	120.2
bin.204	BCRA	11	306	BLEKDGDP_00829	bacitracin	gi:510143239:gb:AGN36970.1:|FEATURES|bcrA|bacitracin|bcrA	0.999451	35.1	296	167.5
bin.204	BCRA	2	299	BLEKDGDP_01032	bacitracin	gi:510143239:gb:AGN36970.1:|FEATURES|bcrA|bacitracin|bcrA	0.999749	37.5	301	184.1
bin.204	CFRC	21	338	BLEKDGDP_00233	phenicol	YP_001255356.1|FEATURES|cfrC|phenicol|cfrC	0.999724	32.4	321	176
bin.204	COB(I)ALAMIN_ADENOLSYLTRANSFERASE	30	196	BLEKDGDP_00633	unclassified	gi:898534650:ref:WP_049595194.1:|FEATURES|cob(I)alamin_adenolsyltransferase|unclassified|cob(I)alamin_adenolsyltransferase	1	45.8	168	152.1
bin.204	EFPA	25	477	BLEKDGDP_01603	multidrug	NP_217362.1|FEATURES|efpA|multidrug|efpA	0.992983	35.2	460	224.9
bin.204	EMRB-QACA_FAMILY_MAJOR_FACILITATOR_TRANSPORTER	4	412	BLEKDGDP_01196	multidrug	gi:327535375:gb:AEA94209.1:|FEATURES|EmrB-QacA_family_major_facilitator_transporter|multidrug|EmrB-QacA_family_major_facilitator_transporter	0.979809	47.2	409	373.6
bin.204	ERM(37)	11	169	BLEKDGDP_00379	MLS	CCP44758.1|FEATURES|Erm(37)|MLS|Erm(37)	0.999999	48.8	168	156.4
bin.204	ERM(37)	7	172	BLEKDGDP_01277	MLS	CCP44758.1|FEATURES|Erm(37)|MLS|Erm(37)	0.999999	47.4	175	155.6
bin.204	KASUGAMYCIN_RESISTANCE_PROTEIN_KSGA	13	261	BLEKDGDP_00461	aminoglycoside	A7FMC1|FEATURES|kasugamycin_resistance_protein_ksgA|aminoglycoside|kasugamycin_resistance_protein_ksgA	1	33.6	253	130.6
bin.204	LMRA	36	436	BLEKDGDP_01086	MLS	ABX00596|FEATURES|lmrA|MLS|lmrA	0.836274	30.6	402	157.5
bin.204	MAJOR_FACILITATOR_SUPERFAMILY_TRANSPORTER	37	510	BLEKDGDP_00825	multidrug	YP_001486998|FEATURES|major_facilitator_superfamily_transporter|multidrug|major_facilitator_superfamily_transporter	0.999165	35.5	476	282.3
bin.204	MULTIDRUG_ABC_TRANSPORTER	3	572	BLEKDGDP_00645	multidrug	gi:686302687:ref:WP_031866869.1:|FEATURES|multidrug_ABC_transporter|multidrug|multidrug_ABC_transporter	0.991993	35.8	570	323.9
bin.204	MULTIDRUG_ABC_TRANSPORTER	34	573	BLEKDGDP_00644	multidrug	gi:686302687:ref:WP_031866869.1:|FEATURES|multidrug_ABC_transporter|multidrug|multidrug_ABC_transporter	0.990017	32.9	544	288.1
bin.204	OLEB	4	530	BLEKDGDP_01340	MLS	AAA50325|FEATURES|oleB|MLS|oleB	0.999399	31.9	533	260
bin.204	PATA	76	437	BLEKDGDP_01035	fluoroquinolone	NP_417544.5|FEATURES|patA|fluoroquinolone|patA	0.961855	34.5	385	181
bin.204	QEPA	21	477	BLEKDGDP_00517	fluoroquinolone	gi:1039004533:ref:WP_064760451.1:|FEATURES|qepA|fluoroquinolone|qepA	0.938571	35.9	462	250.8
bin.204	QEPA	28	495	BLEKDGDP_01131	fluoroquinolone	gi:1039004533:ref:WP_064760451.1:|FEATURES|qepA|fluoroquinolone|qepA	0.963375	43.1	471	315.8
bin.204	STAPHYLOCOCCUS_MUPA_CONFERRING_RESISTANCE_TO_MUPIROCIN	14	985	BLEKDGDP_00666	mupirocin	CAA53189|FEATURES|Staphylococcus_mupA_conferring_resistance_to_mupirocin|mupirocin|Staphylococcus_mupA_conferring_resistance_to_mupirocin	0.996795	38.6	1000	729.2
bin.204	TAEA	3	526	BLEKDGDP_01602	pleuromutilin	APB03219.1|FEATURES|TaeA|pleuromutilin|TaeA	0.990947	37.1	529	334.3
bin.204	TETA(48)	11	319	BLEKDGDP_01515	tetracycline	APB03214.1|FEATURES|tetA(48)|tetracycline|tetA(48)	0.99982	48.6	313	275
bin.204	TETA(48)	17	328	BLEKDGDP_00365	tetracycline	APB03214.1|FEATURES|tetA(48)|tetracycline|tetA(48)	0.944708	31.3	313	132.1
bin.204	TETA(48)	18	321	BLEKDGDP_00180	tetracycline	APB03214.1|FEATURES|tetA(48)|tetracycline|tetA(48)	0.995968	39	308	197.6
bin.204	TETB	79	596	BLEKDGDP_01189	tetracycline	gi:501327905:ref:WP_012359540.1:|FEATURES|tetB|tetracycline|tetB	0.999419	32.6	525	225.3
bin.204	TETB(48)	18	269	BLEKDGDP_01516	tetracycline	APB03215.1|FEATURES|tetB(48)|tetracycline|tetB(48)	0.996945	32.9	252	117.5
bin.204	TETV	22	402	BLEKDGDP_00306	tetracycline	gi:808667354:emb:CQD17781.1:|FEATURES|tetV|tetracycline|tetV	0.979486	30.7	381	157.5
bin.204	TRUNCATED_PUTATIVE_RESPONSE_REGULATOR_ARLR	1	216	BLEKDGDP_00739	unclassified	NC_002951.3238224.p01|FEATURES|truncated_putative_response_regulator_ArlR|unclassified|truncated_putative_response_regulator_ArlR	0.997251	38.9	221	154.8
bin.204	TRUNCATED_PUTATIVE_RESPONSE_REGULATOR_ARLR	4	226	BLEKDGDP_00470	unclassified	HE999704.1.gene1528.p01|FEATURES|truncated_putative_response_regulator_ArlR|unclassified|truncated_putative_response_regulator_ArlR	0.889879	43.8	224	186.8
bin.204	VANR	1	221	BLEKDGDP_00023	glycopeptide	AF155139.2.gene2.p01|FEATURES|vanR|glycopeptide|vanR	0.998134	38.4	224	167.9
bin.204	VANR	3	219	BLEKDGDP_00216	glycopeptide	FJ349556.1.gene2.p01|FEATURES|vanR|glycopeptide|vanR	0.999797	39.1	220	170.2
bin.204	VANR	8	224	BLEKDGDP_00367	glycopeptide	FJ349556.1.gene2.p01|FEATURES|vanR|glycopeptide|vanR	0.998817	46.6	221	203.4
bin.204	VANRI	5	224	BLEKDGDP_00227	glycopeptide	WP_011461303.1|FEATURES|vanRI|glycopeptide|vanRI	0.962741	44.7	228	182.6
bin.204	VANRI	7	224	BLEKDGDP_00965	glycopeptide	WP_011461303.1|FEATURES|vanRI|glycopeptide|vanRI	0.999932	46.4	220	203
bin.204	VANTRL	8	361	BLEKDGDP_00044	glycopeptide	ABX54690.1|FEATURES|vanTrL|glycopeptide|vanTrL	0.935087	30.4	369	161.4
bin.213	ACRA	7	338	KCOGDDEG_00889	multidrug	gi:524234431:emb:CDA04526.1:|FEATURES|acrA|multidrug|acrA	0.83118	30.1	335	100.1
bin.213	KDPE	8	227	KCOGDDEG_00262	aminoglycoside	NP_415222.1|FEATURES|kdpE|aminoglycoside|kdpE	0.950268	34.9	238	134.4
bin.213	MTRA	4	224	KCOGDDEG_00762	multidrug	CCP46065.1|FEATURES|mtrA|multidrug|mtrA	0.999941	44.7	228	183.7
bin.213	MULTIDRUG_ABC_TRANSPORTER	1	576	KCOGDDEG_01141	multidrug	gi:686302687:ref:WP_031866869.1:|FEATURES|multidrug_ABC_transporter|multidrug|multidrug_ABC_transporter	0.836095	33.9	598	332
bin.213	MULTIDRUG_ABC_TRANSPORTER	13	593	KCOGDDEG_01310	multidrug	gi:490068471:ref:WP_003970646.1:|FEATURES|multidrug_ABC_transporter|multidrug|multidrug_ABC_transporter	0.997034	34.4	585	310.5
bin.213	PATA	76	450	KCOGDDEG_00033	fluoroquinolone	NP_417544.5|FEATURES|patA|fluoroquinolone|patA	0.961855	37.2	382	241.9
bin.213	PATA	78	445	KCOGDDEG_01466	fluoroquinolone	NP_417544.5|FEATURES|patA|fluoroquinolone|patA	0.955526	35.8	380	229.6
bin.213	PATA	78	450	KCOGDDEG_00002	fluoroquinolone	NP_417544.5|FEATURES|patA|fluoroquinolone|patA	0.949098	34.6	407	219.9
bin.213	PBP-1A	16	795	KCOGDDEG_01697	beta-lactam	EDJ91555|FEATURES|PBP-1A|beta-lactam|PBP-1A	0.847674	30.2	789	313.5
bin.213	PMRF	9	322	KCOGDDEG_00361	peptide	AAC75314.1|FEATURES|PmrF|peptide|PmrF	0.923324	34.1	320	185.7
bin.213	TAEA	3	639	KCOGDDEG_00991	pleuromutilin	APB03219.1|FEATURES|TaeA|pleuromutilin|TaeA	0.926931	32.8	647	320.1
bin.213	TAEA	34	570	KCOGDDEG_01415	pleuromutilin	APB03219.1|FEATURES|TaeA|pleuromutilin|TaeA	0.994257	33.8	547	311.2
bin.213	TCMA	46	521	KCOGDDEG_01187	tetracenomycin_C	YP_002203876|FEATURES|tcmA|tetracenomycin_C|tcmA	0.999479	33.3	486	201.8
bin.213	TET41	8	391	KCOGDDEG_00996	tetracycline	AY264780.2.gene3.p01|FEATURES|tet41|tetracycline|tet41	0.999999	38.4	393	254.6
bin.213	VANH	45	329	KCOGDDEG_01274	glycopeptide	KF478993.1.gene2.p01|FEATURES|vanH|glycopeptide|vanH	0.9996	33.1	296	114.4
bin.213	VANR	3	222	KCOGDDEG_01448	glycopeptide	gi:976142370:ref:WP_059301720.1:|FEATURES|vanR|glycopeptide|vanR	0.899086	38.9	226	146.7
bin.213	VANR	4	219	KCOGDDEG_00600	glycopeptide	gi:943675889:ref:WP_055502070.1:|FEATURES|vanR|glycopeptide|vanR	0.875731	41.4	220	157.1
bin.213	VANX	4	193	KCOGDDEG_01368	glycopeptide	gi:40713145:emb:CAE53345.1:|FEATURES|vanX|glycopeptide|vanX	1	35.6	191	104.4
bin.228	BACA	6	260	CHKNDMBH_02121	bacitracin	YP_001616633|FEATURES|bacA|bacitracin|bacA	0.99417	41.5	277	154.5
bin.228	BCRA	8	303	CHKNDMBH_03547	bacitracin	gi:447057509:ref:WP_001134765.1:|FEATURES|bcrA|bacitracin|bcrA	0.999896	34.6	309	160.2
bin.228	FEZ-1	26	282	CHKNDMBH_02936	beta-lactam	Y17896.1.gene1.p01|FEATURES|FEZ-1|beta-lactam|FEZ-1	1	56.8	257	287.3
bin.228	GOLS	1	126	CHKNDMBH_01974	multidrug	NP_459349.1|FEATURES|golS|multidrug|golS	0.997776	30.2	126	64.7
bin.228	KASUGAMYCIN_RESISTANCE_PROTEIN_KSGA	42	260	CHKNDMBH_02048	aminoglycoside	YP_001454848|FEATURES|kasugamycin_resistance_protein_ksgA|aminoglycoside|kasugamycin_resistance_protein_ksgA	1	36.7	221	128.3
bin.228	MAJOR_FACILITATOR_SUPERFAMILY_TRANSPORTER	7	523	CHKNDMBH_03317	multidrug	CP001918.1.gene2931.p01|FEATURES|major_facilitator_superfamily_transporter|multidrug|major_facilitator_superfamily_transporter	0.987133	43.6	518	458
bin.228	MEXF	4	1043	CHKNDMBH_01571	multidrug	gi:950580033:ref:WP_057445338.1:|FEATURES|mexF|multidrug|mexF	0.999999	46.5	1040	892.5
bin.228	MEXX	10	375	CHKNDMBH_01572	multidrug	gi:740423377:ref:WP_038256086.1:|FEATURES|mexX|multidrug|mexX	0.999982	31.3	418	181
bin.228	MTRA	2	226	CHKNDMBH_02321	multidrug	CCP46065.1|FEATURES|mtrA|multidrug|mtrA	0.994424	41	227	171.4
bin.228	MTRA	4	227	CHKNDMBH_02040	multidrug	CCP46065.1|FEATURES|mtrA|multidrug|mtrA	0.999673	41	227	177.2
bin.228	MULTIDRUG_ABC_TRANSPORTER	20	605	CHKNDMBH_01603	multidrug	gi:748767925:ref:WP_040019608.1:|FEATURES|multidrug_ABC_transporter|multidrug|multidrug_ABC_transporter	0.997153	33.5	597	292.4
bin.228	MULTIDRUG_ABC_TRANSPORTER	21	571	CHKNDMBH_01890	multidrug	gi:948137056:ref:WP_056795395.1:|FEATURES|multidrug_ABC_transporter|multidrug|multidrug_ABC_transporter	0.982751	30.3	551	258.1
bin.228	MULTIDRUG_ABC_TRANSPORTER	31	576	CHKNDMBH_03550	multidrug	gi:686302687:ref:WP_031866869.1:|FEATURES|multidrug_ABC_transporter|multidrug|multidrug_ABC_transporter	0.999037	36	550	323.6
bin.228	MULTIDRUG_ABC_TRANSPORTER	65	580	CHKNDMBH_00379	multidrug	gi:686302687:ref:WP_031866869.1:|FEATURES|multidrug_ABC_transporter|multidrug|multidrug_ABC_transporter	0.992639	38.1	520	344.7
bin.228	OPCM	22	491	CHKNDMBH_01570	multidrug	YP_001811889|FEATURES|opcM|multidrug|opcM	0.999999	37.6	473	273.1
bin.228	PATA	59	450	CHKNDMBH_00843	fluoroquinolone	NP_417544.5|FEATURES|patA|fluoroquinolone|patA	0.949821	30.7	411	193.4
bin.228	PATA	76	444	CHKNDMBH_02268	fluoroquinolone	NP_417544.5|FEATURES|patA|fluoroquinolone|patA	0.961855	33.4	392	211.8
bin.228	PATA	78	445	CHKNDMBH_00736	fluoroquinolone	NP_417544.5|FEATURES|patA|fluoroquinolone|patA	0.928283	33.8	396	173.7
bin.228	PENA	23	614	CHKNDMBH_01070	beta-lactam	YP_002146111|FEATURES|penA|beta-lactam|penA	0.999996	32.3	598	289.7
bin.228	PENA	31	572	CHKNDMBH_02253	beta-lactam	AAP46610|FEATURES|penA|beta-lactam|penA	0.999962	32	563	250.4
bin.228	PMRF	10	320	CHKNDMBH_03175	peptide	AAC75314.1|FEATURES|PmrF|peptide|PmrF	0.918683	32.1	318	178.3
bin.228	PMRF	9	320	CHKNDMBH_00853	peptide	AAC75314.1|FEATURES|PmrF|peptide|PmrF	0.923324	33.1	320	185.7
bin.228	RPSD_(RAMA_OR_SUD2)	50	252	CHKNDMBH_00236	unclassified	AB158573.gene.p01|FEATURES|rpsD_(ramA_or_sud2)|unclassified|rpsD_(ramA_or_sud2)	0.990679	31.1	225	92.4
bin.228	SUL4	11	286	CHKNDMBH_01185	sulfonamide	WP_102607457.1|FEATURES|sul4|sulfonamide|sul4	0.97904	43.5	276	213.8
bin.228	TAEA	3	635	CHKNDMBH_01932	pleuromutilin	APB03219.1|FEATURES|TaeA|pleuromutilin|TaeA	0.919492	33.7	653	351.3
bin.228	TAEA	5	509	CHKNDMBH_01638	pleuromutilin	APB03219.1|FEATURES|TaeA|pleuromutilin|TaeA	0.928086	35.4	517	281.6
bin.228	TETA(48)	15	305	CHKNDMBH_01163	tetracycline	APB03214.1|FEATURES|tetA(48)|tetracycline|tetA(48)	0.994619	33.6	298	152.5
bin.228	TETA(48)	17	326	CHKNDMBH_00714	tetracycline	APB03214.1|FEATURES|tetA(48)|tetracycline|tetA(48)	0.932509	32.1	321	186.8
bin.228	TETB(60)	1	576	CHKNDMBH_02875	tetracycline	ANZ79241.1|FEATURES|tetB(60)|tetracycline|tetB(60)	0.999207	32.6	585	298.5
bin.228	THIOSTREPTON_RESISTANCE_METHYLASE_TSNR	39	257	CHKNDMBH_02680	unclassified	AAB17875|FEATURES|thiostrepton_resistance_methylase_tsnR|unclassified|thiostrepton_resistance_methylase_tsnR	0.84462	30.5	223	90.5
bin.228	TRUNCATED_PUTATIVE_RESPONSE_REGULATOR_ARLR	5	227	CHKNDMBH_03160	unclassified	AE015929.1.gene1106.p01|FEATURES|truncated_putative_response_regulator_ArlR|unclassified|truncated_putative_response_regulator_ArlR	0.997535	37.2	226	150.2
bin.228	TRUNCATED_PUTATIVE_RESPONSE_REGULATOR_ARLR	6	227	CHKNDMBH_03319	unclassified	HE999704.1.gene1528.p01|FEATURES|truncated_putative_response_regulator_ArlR|unclassified|truncated_putative_response_regulator_ArlR	0.934743	44.2	224	191.4
bin.228	VANR	4	218	CHKNDMBH_00898	glycopeptide	gi:944023697:ref:WP_055613131.1:|FEATURES|vanR|glycopeptide|vanR	0.990943	41.5	217	177.9
bin.228	VANR	4	225	CHKNDMBH_00221	glycopeptide	AF155139.2.gene2.p01|FEATURES|vanR|glycopeptide|vanR	0.932833	41.7	223	182.6
bin.228	VANX	15	185	CHKNDMBH_00362	glycopeptide	CAB61231|FEATURES|vanX|glycopeptide|vanX	1	36.3	171	97.4
bin.234	BCRA	35	307	JDHJFAAH_01511	bacitracin	gi:445996708:ref:WP_000074563.1:|FEATURES|bcrA|bacitracin|bcrA	0.999811	35.3	283	154.1
bin.234	BCRA	5	299	JDHJFAAH_02094	bacitracin	ABB80128|FEATURES|bcrA|bacitracin|bcrA	0.996493	33.1	305	149.1
bin.234	BRP(MBL)	7	116	JDHJFAAH_01886	glycopeptide	YP_007652797.1|FEATURES|BRP(MBL)|glycopeptide|BRP(MBL)	0.993726	37.2	113	67.8
bin.234	PMRF	10	312	JDHJFAAH_02267	peptide	AAC75314.1|FEATURES|PmrF|peptide|PmrF	0.923324	34.6	309	180.6
bin.234	RPSD_(RAMA_OR_SUD2)	31	272	JDHJFAAH_01461	unclassified	AB158573.gene.p01|FEATURES|rpsD_(ramA_or_sud2)|unclassified|rpsD_(ramA_or_sud2)	0.990679	30.1	269	80.9
bin.234	VANH	73	317	JDHJFAAH_01871	glycopeptide	Q47748|FEATURES|vanH|glycopeptide|vanH	0.999999	33.5	269	114.8
bin.234	VANH	74	314	JDHJFAAH_00612	glycopeptide	gi:985522333:ref:WP_060811962.1:|FEATURES|vanH|glycopeptide|vanH	0.999715	34	262	117.9
bin.235	BACA	9	284	LGMPBMDF_00625	bacitracin	A9HXK3|FEATURES|bacA|bacitracin|bacA	0.995133	39.4	279	162.9
bin.235	BACTERIAL_REGULATORY_PROTEIN_LUXR	5	200	LGMPBMDF_00207	unclassified	CP000034.1.gene4477.p01|FEATURES|bacterial_regulatory_protein_LuxR|unclassified|bacterial_regulatory_protein_LuxR	0.958237	30	203	102.4
bin.235	BCRA	1	276	LGMPBMDF_03015	bacitracin	gi:445996719:ref:WP_000074574.1:|FEATURES|bcrA|bacitracin|bcrA	0.992717	35.7	280	158.7
bin.235	BCRA	7	286	LGMPBMDF_03210	bacitracin	gi:507055561:ref:WP_016126482.1:|FEATURES|bcrA|bacitracin|bcrA	0.942805	34.4	288	159.5
bin.235	BLAI	6	121	LGMPBMDF_01376	beta-lactam	EF540343.1.gene2.p01|FEATURES|blaI|beta-lactam|blaI	1	44.8	116	118.2
bin.235	DFRA22	1	137	LGMPBMDF_02894	diaminopyrimidine	CAX16467|FEATURES|dfrA22|diaminopyrimidine|dfrA22	0.999996	37.2	137	102.4
bin.235	DFRA3	1	161	LGMPBMDF_03392	diaminopyrimidine	AAA25550.1|FEATURES|dfrA3|diaminopyrimidine|dfrA3	0.999914	36	164	106.3
bin.235	MEXH	65	366	LGMPBMDF_00041	multidrug	gi:489243583:ref:WP_003151780.1:|FEATURES|mexH|multidrug|mexH	0.999979	30.8	312	80.9
bin.235	MEXV	41	370	LGMPBMDF_02934	multidrug	AAG07762.1|FEATURES|MexV|multidrug|MexV	0.981017	33.3	330	149.4
bin.235	MTRA	6	223	LGMPBMDF_02119	multidrug	CCP46065.1|FEATURES|mtrA|multidrug|mtrA	0.999937	43.4	221	180.3
bin.235	MULTIDRUG_ABC_TRANSPORTER	2	580	LGMPBMDF_00881	multidrug	gi:686302687:ref:WP_031866869.1:|FEATURES|multidrug_ABC_transporter|multidrug|multidrug_ABC_transporter	0.997123	32.2	611	266.5
bin.235	MULTIDRUG_ABC_TRANSPORTER	29	572	LGMPBMDF_02499	multidrug	gi:686302687:ref:WP_031866869.1:|FEATURES|multidrug_ABC_transporter|multidrug|multidrug_ABC_transporter	0.999694	35.3	550	330.5
bin.235	MULTIDRUG_ABC_TRANSPORTER	3	576	LGMPBMDF_03134	multidrug	gi:686302687:ref:WP_031866869.1:|FEATURES|multidrug_ABC_transporter|multidrug|multidrug_ABC_transporter	0.998637	35	574	328.2
bin.235	MULTIDRUG_ABC_TRANSPORTER	31	572	LGMPBMDF_02467	multidrug	gi:686302687:ref:WP_031866869.1:|FEATURES|multidrug_ABC_transporter|multidrug|multidrug_ABC_transporter	0.932018	30.3	552	221.1
bin.235	MULTIDRUG_ABC_TRANSPORTER	64	580	LGMPBMDF_02879	multidrug	gi:686302687:ref:WP_031866869.1:|FEATURES|multidrug_ABC_transporter|multidrug|multidrug_ABC_transporter	0.995897	38.3	520	348.2
bin.235	OMPR	1	223	LGMPBMDF_01559	multidrug	gi:514966815:ref:WP_016655114.1:|FEATURES|ompR|multidrug|ompR	0.994253	37.1	229	153.7
bin.235	OPRM	14	463	LGMPBMDF_01761	multidrug	NC_008702.1.4607681.p01|FEATURES|oprM|multidrug|oprM	0.999583	31.7	501	154.5
bin.235	PATA	36	455	LGMPBMDF_01329	fluoroquinolone	NP_417544.5|FEATURES|patA|fluoroquinolone|patA	0.961855	32.6	442	196.8
bin.235	ROSB	7	522	LGMPBMDF_00724	fosmidomycin	ZP_04615639|FEATURES|rosB|fosmidomycin|rosB	0.999358	31.5	530	200.7
bin.235	RPOB2	28	1142	LGMPBMDF_01071	multidrug	BAD59497.1|FEATURES|rpoB2|multidrug|rpoB2	0.995365	46	1324	1071.2
bin.235	SUL4	13	285	LGMPBMDF_00731	sulfonamide	WP_102607457.1|FEATURES|sul4|sulfonamide|sul4	0.962943	39.6	275	186.4
bin.235	TETA(48)	15	323	LGMPBMDF_00671	tetracycline	APB03214.1|FEATURES|tetA(48)|tetracycline|tetA(48)	0.996916	32.5	314	169.9
bin.235	TRANSCRIPTIONAL_REGULATORY_PROTEIN_CPXR_CPXR	1	223	LGMPBMDF_01895	unclassified	CP000675.2.gene1535.p01|FEATURES|transcriptional_regulatory_protein_CpxR_cpxR|unclassified|transcriptional_regulatory_protein_CpxR_cpxR	0.920853	39.6	227	154.1
bin.235	TRUNCATED_PUTATIVE_RESPONSE_REGULATOR_ARLR	7	224	LGMPBMDF_02753	unclassified	HE999704.1.gene1528.p01|FEATURES|truncated_putative_response_regulator_ArlR|unclassified|truncated_putative_response_regulator_ArlR	0.995649	39.8	221	166.8
bin.235	UGD	1	337	LGMPBMDF_02807	peptide	AAC75089.1|FEATURES|ugd|peptide|ugd	0.915862	31	355	163.3
bin.235	VAND	73	323	LGMPBMDF_01188	glycopeptide	AAD41881|FEATURES|vanD|glycopeptide|vanD	0.994467	32.4	262	109
bin.235	VANH	72	314	LGMPBMDF_02288	glycopeptide	NP_878015|FEATURES|vanH|glycopeptide|vanH	0.987009	33.3	258	105.9
bin.24	BACA	1	273	MGHCFKLB_00295	bacitracin	ZP_04055725|FEATURES|bacA|bacitracin|bacA	0.954844	47.9	280	229.2
bin.24	BCRA	1	299	MGHCFKLB_01871	bacitracin	gi:500194536:ref:WP_011867743.1:|FEATURES|bcrA|bacitracin|bcrA	0.89922	36.5	299	183.7
bin.24	DFRA3	3	161	MGHCFKLB_00907	diaminopyrimidine	AAA25550.1|FEATURES|dfrA3|diaminopyrimidine|dfrA3	0.999997	36.9	160	130.2
bin.24	DFRD	3	161	MGHCFKLB_00739	diaminopyrimidine	AAA85213.1|FEATURES|dfrD|diaminopyrimidine|dfrD	1	41.2	160	144.4
bin.24	KASUGAMYCIN_RESISTANCE_PROTEIN_KSGA	11	267	MGHCFKLB_00720	aminoglycoside	ZP_02902942|FEATURES|kasugamycin_resistance_protein_ksgA|aminoglycoside|kasugamycin_resistance_protein_ksgA	1	32.7	257	136.7
bin.24	LPEB	1	1004	MGHCFKLB_00091	MLS	CAH14033.1|FEATURES|LpeB|MLS|LpeB	0.997411	35.2	1014	571.6
bin.24	MACA	48	362	MGHCFKLB_01323	MLS	gi:895875287:ref:WP_048981676.1:|FEATURES|macA|MLS|macA	0.99978	31.7	360	94.7
bin.24	MDTK	4	445	MGHCFKLB_00819	multidrug	YP_001445425|FEATURES|mdtK|multidrug|mdtK	0.999904	30.8	455	209.1
bin.24	MEXH	12	349	MGHCFKLB_00090	multidrug	gi:844837407:ref:WP_047950042.1:|FEATURES|mexH|multidrug|mexH	0.999983	31.7	344	146.4
bin.24	MULTIDRUG_ABC_TRANSPORTER	1	576	MGHCFKLB_01980	multidrug	gi:686302687:ref:WP_031866869.1:|FEATURES|multidrug_ABC_transporter|multidrug|multidrug_ABC_transporter	0.994323	35	580	327.4
bin.24	MULTIDRUG_ABC_TRANSPORTER	2	576	MGHCFKLB_00626	multidrug	gi:686302687:ref:WP_031866869.1:|FEATURES|multidrug_ABC_transporter|multidrug|multidrug_ABC_transporter	0.999272	33	582	297.7
bin.24	MULTIDRUG_ABC_TRANSPORTER	90	577	MGHCFKLB_01629	multidrug	gi:686302687:ref:WP_031866869.1:|FEATURES|multidrug_ABC_transporter|multidrug|multidrug_ABC_transporter	0.996304	37.6	503	308.5
bin.24	PATA	76	447	MGHCFKLB_01139	fluoroquinolone	NP_417544.5|FEATURES|patA|fluoroquinolone|patA	0.961855	37.2	382	225.7
bin.24	PATA	78	446	MGHCFKLB_01391	fluoroquinolone	NP_417544.5|FEATURES|patA|fluoroquinolone|patA	0.932896	32.1	393	188.7
bin.24	PMRF	10	311	MGHCFKLB_01627	peptide	AAC75314.1|FEATURES|PmrF|peptide|PmrF	0.923324	33.2	313	146.4
bin.24	RPOB2	28	1121	MGHCFKLB_00329	multidrug	BAD59497.1|FEATURES|rpoB2|multidrug|rpoB2	0.995365	42	1311	968
bin.24	SUL4	16	280	MGHCFKLB_01976	sulfonamide	WP_102607457.1|FEATURES|sul4|sulfonamide|sul4	0.985599	34.6	266	167.5
bin.24	TRUNCATED_PUTATIVE_RESPONSE_REGULATOR_ARLR	2	228	MGHCFKLB_01897	unclassified	HE999704.1.gene1528.p01|FEATURES|truncated_putative_response_regulator_ArlR|unclassified|truncated_putative_response_regulator_ArlR	0.998188	35.4	229	132.1
bin.24	VANG	2	337	MGHCFKLB_00156	glycopeptide	gi:1028100561:ref:WP_063856696.1:|FEATURES|vanG|glycopeptide|vanG	0.999998	34.5	339	183.7
bin.24	VANH	59	315	MGHCFKLB_00667	glycopeptide	gi:740152780:ref:WP_037997109.1:|FEATURES|vanH|glycopeptide|vanH	0.97517	32.6	267	116.3
bin.24	VANR	2	230	MGHCFKLB_01268	glycopeptide	gi:947806628:ref:WP_056468082.1:|FEATURES|vanR|glycopeptide|vanR	0.990607	43.1	232	171.4
bin.24	VANR	3	216	MGHCFKLB_01462	glycopeptide	gi:950233763:ref:WP_057277726.1:|FEATURES|vanR|glycopeptide|vanR	0.995927	35.4	223	126.7
bin.24	VANRI	5	214	MGHCFKLB_02096	glycopeptide	WP_011461303.1|FEATURES|vanRI|glycopeptide|vanRI	0.999935	31.8	211	121.3
bin.24	VANTRL	14	361	MGHCFKLB_01235	glycopeptide	ABX54690.1|FEATURES|vanTrL|glycopeptide|vanTrL	0.935087	35.1	359	193.4
bin.24	VANX	1	202	MGHCFKLB_00348	glycopeptide	gi:647240561:ref:WP_025691786.1:|FEATURES|vanX|glycopeptide|vanX	1	40.6	202	177.2
bin.250	BCRA	12	308	NPNKBBOL_00144	bacitracin	gi:510143239:gb:AGN36970.1:|FEATURES|bcrA|bacitracin|bcrA	0.999667	38.8	317	183.3
bin.250	CLBC	19	343	NPNKBBOL_01464	phenicol	BAD63613.1|FEATURES|clbC|phenicol|clbC	0.999724	38.6	334	196.4
bin.250	CYSTATHIONINE_BETA-LYASE_PATB	19	385	NPNKBBOL_00214	unclassified	HE999704.1.gene2674.p01|FEATURES|cystathionine_beta-lyase_patB|unclassified|cystathionine_beta-lyase_patB	0.999756	36	372	225.3
bin.250	MTRA	8	227	NPNKBBOL_01347	multidrug	CCP46065.1|FEATURES|mtrA|multidrug|mtrA	0.987621	40.8	223	164.9
bin.250	MULTIDRUG_ABC_TRANSPORTER	7	573	NPNKBBOL_00573	multidrug	gi:686302687:ref:WP_031866869.1:|FEATURES|multidrug_ABC_transporter|multidrug|multidrug_ABC_transporter	0.993731	33.4	572	301.2
bin.250	OMPR	3	226	NPNKBBOL_00468	multidrug	gi:446603231:ref:WP_000680577.1:|FEATURES|ompR|multidrug|ompR	0.990955	37.1	229	153.7
bin.250	OTR(B)	13	490	NPNKBBOL_01385	tetracycline	AAD04032.1|FEATURES|otr(B)|tetracycline|otr(B)	0.936476	34.4	479	289.7
bin.250	PATA	78	444	NPNKBBOL_00012	fluoroquinolone	NP_417544.5|FEATURES|patA|fluoroquinolone|patA	0.961855	39.1	376	240.7
bin.250	PENA	18	611	NPNKBBOL_01329	beta-lactam	ZP_02346204|FEATURES|penA|beta-lactam|penA	0.999979	30.5	640	279.6
bin.250	RPOB2	25	1159	NPNKBBOL_01545	multidrug	BAD59497.1|FEATURES|rpoB2|multidrug|rpoB2	0.995365	60.7	1202	1368.6
bin.250	SUL4	16	271	NPNKBBOL_00695	sulfonamide	WP_102607457.1|FEATURES|sul4|sulfonamide|sul4	0.985777	37.4	262	154.1
bin.250	TETA(48)	16	338	NPNKBBOL_01097	tetracycline	APB03214.1|FEATURES|tetA(48)|tetracycline|tetA(48)	0.856484	37.7	324	214.9
bin.250	TETB(48)	10	269	NPNKBBOL_00771	tetracycline	APB03215.1|FEATURES|tetB(48)|tetracycline|tetB(48)	0.996945	31.9	260	129.4
bin.250	VANR	1	224	NPNKBBOL_00091	glycopeptide	AF155139.2.gene2.p01|FEATURES|vanR|glycopeptide|vanR	0.999515	44.8	230	200.3
bin.250	VANR	1	224	NPNKBBOL_01497	glycopeptide	gi:950233763:ref:WP_057277726.1:|FEATURES|vanR|glycopeptide|vanR	0.999145	42.5	226	183.3
bin.250	VANR	3	218	NPNKBBOL_00555	glycopeptide	gi:827342711:gb:AKJ75214.1:|FEATURES|vanR|glycopeptide|vanR	0.99981	42.3	220	175.6
bin.250	VANRI	4	225	NPNKBBOL_00019	glycopeptide	WP_011461303.1|FEATURES|vanRI|glycopeptide|vanRI	0.997488	39	223	173.7
bin.250	VANTRL	8	361	NPNKBBOL_00156	glycopeptide	ABX54690.1|FEATURES|vanTrL|glycopeptide|vanTrL	0.935087	32.1	380	152.5
bin.253	BACA	1	277	KABHBLLP_02734	bacitracin	ZP_04055725|FEATURES|bacA|bacitracin|bacA	0.966654	46	285	224.2
bin.253	BAER	1	224	KABHBLLP_02880	multidrug	YP_490321.1|FEATURES|baeR|multidrug|baeR	0.999937	31.5	232	124
bin.253	BCRA	4	299	KABHBLLP_02479	bacitracin	ABB80128|FEATURES|bcrA|bacitracin|bcrA	0.965304	35.4	311	173.7
bin.253	DFRA1	19	183	KABHBLLP_00090	diaminopyrimidine	CAL48457|FEATURES|dfrA1|diaminopyrimidine|dfrA1	1	43.4	173	151
bin.253	EMRB	1	495	KABHBLLP_00029	multidrug	gi:745784185:ref:WP_039077609.1:|FEATURES|emrB|multidrug|emrB	0.993755	34	509	271.2
bin.253	KASUGAMYCIN_RESISTANCE_PROTEIN_KSGA	12	252	KABHBLLP_03010	aminoglycoside	A7FMC1|FEATURES|kasugamycin_resistance_protein_ksgA|aminoglycoside|kasugamycin_resistance_protein_ksgA	0.999982	31.5	254	104.8
bin.253	KDPE	4	231	KABHBLLP_02107	aminoglycoside	NP_415222.1|FEATURES|kdpE|aminoglycoside|kdpE	0.8748	31.8	236	123.2
bin.253	MDTD	13	462	KABHBLLP_02831	multidrug	gi:446052970:ref:WP_000130825.1:|FEATURES|mdtD|multidrug|mdtD	1	36.3	455	282
bin.253	MULTIDRUG_ABC_TRANSPORTER	2	576	KABHBLLP_03308	multidrug	gi:686302687:ref:WP_031866869.1:|FEATURES|multidrug_ABC_transporter|multidrug|multidrug_ABC_transporter	0.996849	33.3	589	275
bin.253	MULTIDRUG_ABC_TRANSPORTER	4	576	KABHBLLP_02322	multidrug	gi:686302687:ref:WP_031866869.1:|FEATURES|multidrug_ABC_transporter|multidrug|multidrug_ABC_transporter	0.990981	33.4	580	294.7
bin.253	MUXB	8	1018	KABHBLLP_02824	multidrug	NP_251217.1|FEATURES|MuxB|multidrug|MuxB	0.910871	31.2	1030	436.4
bin.253	OMPR	1	222	KABHBLLP_00047	multidrug	gi:495580926:ref:WP_008305505.1:|FEATURES|ompR|multidrug|ompR	0.996831	32.9	237	102.8
bin.253	OMPR	4	223	KABHBLLP_02985	multidrug	gi:358234663:dbj:GAB02427.1:|FEATURES|ompR|multidrug|ompR	0.999943	37	235	144.8
bin.253	PENA	27	569	KABHBLLP_00988	beta-lactam	AAP46577|FEATURES|penA|beta-lactam|penA	0.999886	34.8	569	290.4
bin.253	PENA	7	606	KABHBLLP_00485	beta-lactam	ZP_04656349|FEATURES|penA|beta-lactam|penA	0.999996	32.3	623	302.4
bin.253	PMRF	10	315	KABHBLLP_01756	peptide	AAC75314.1|FEATURES|PmrF|peptide|PmrF	0.923324	32.3	325	141
bin.253	RPOB2	28	1131	KABHBLLP_01743	multidrug	BAD59497.1|FEATURES|rpoB2|multidrug|rpoB2	0.995365	44.3	1393	1073.5
bin.253	TAEA	25	595	KABHBLLP_03376	pleuromutilin	APB03219.1|FEATURES|TaeA|pleuromutilin|TaeA	0.985278	30.7	584	250.8
bin.253	TAEA	3	536	KABHBLLP_01976	pleuromutilin	APB03219.1|FEATURES|TaeA|pleuromutilin|TaeA	0.876653	36	541	340.5
bin.253	TAEA	40	555	KABHBLLP_00980	pleuromutilin	APB03219.1|FEATURES|TaeA|pleuromutilin|TaeA	0.975889	31.3	534	275.8
bin.253	TET41	2	357	KABHBLLP_00349	tetracycline	AY264780.2.gene3.p01|FEATURES|tet41|tetracycline|tet41	0.999999	33.2	367	187.6
bin.253	TETA(48)	18	326	KABHBLLP_03371	tetracycline	APB03214.1|FEATURES|tetA(48)|tetracycline|tetA(48)	0.999959	33.9	313	176
bin.253	TRUNCATED_PUTATIVE_RESPONSE_REGULATOR_ARLR	3	218	KABHBLLP_02179	unclassified	NC_002951.3238224.p01|FEATURES|truncated_putative_response_regulator_ArlR|unclassified|truncated_putative_response_regulator_ArlR	0.999963	41.1	219	161.4
bin.253	TRUNCATED_PUTATIVE_RESPONSE_REGULATOR_ARLR	9	227	KABHBLLP_02217	unclassified	NC_002951.3238224.p01|FEATURES|truncated_putative_response_regulator_ArlR|unclassified|truncated_putative_response_regulator_ArlR	0.999286	35.7	221	125.2
bin.253	UGD	1	341	KABHBLLP_02383	peptide	AAC75089.1|FEATURES|ugd|peptide|ugd	0.915862	30.1	359	161.4
bin.253	VANA	3	341	KABHBLLP_01207	glycopeptide	gi:1028848468:ref:WP_064017431.1:|FEATURES|vanA|glycopeptide|vanA	1	38.2	361	226.9
bin.253	VANH	31	302	KABHBLLP_02747	glycopeptide	DQ018711.1.gene4.p01|FEATURES|vanH|glycopeptide|vanH	0.998511	31.2	282	131.7
bin.253	VANH	72	350	KABHBLLP_00668	glycopeptide	KF478993.1.gene2.p01|FEATURES|vanH|glycopeptide|vanH	0.999249	31	287	109.4
bin.253	VANR	4	217	KABHBLLP_01693	glycopeptide	ABB53349|FEATURES|vanR|glycopeptide|vanR	1	41	227	165.2
bin.253	VANR	4	231	KABHBLLP_02109	glycopeptide	gi:447203855:ref:WP_001281111.1:|FEATURES|vanR|glycopeptide|vanR	0.997604	35.7	238	134
bin.253	VANRI	42	229	KABHBLLP_00427	glycopeptide	WP_011461303.1|FEATURES|vanRI|glycopeptide|vanRI	0.999996	40	195	129
bin.256	ACRA	13	367	HKBEACEH_02342	multidrug	gi:857586340:emb:CRL61725.1:|FEATURES|acrA|multidrug|acrA	0.99999	32.9	365	173.3
bin.256	ADEH	66	481	HKBEACEH_02224	multidrug	CAJ77855.1|FEATURES|adeH|multidrug|adeH	0.999839	30.3	423	154.1
bin.256	BAER	13	234	HKBEACEH_00238	multidrug	YP_490321.1|FEATURES|baeR|multidrug|baeR	0.999836	43.6	225	181.4
bin.256	CLBC	11	348	HKBEACEH_00586	phenicol	BAD63613.1|FEATURES|clbC|phenicol|clbC	0.999724	36.9	355	193.7
bin.256	CMEB	1	1040	HKBEACEH_02341	multidrug	gi:500849253:ref:WP_012006645.1:|FEATURES|cmeB|multidrug|cmeB	0.937876	46.6	1040	933.7
bin.256	HP1181	8	408	HKBEACEH_01610	multidrug	NP_207972.1|FEATURES|hp1181|multidrug|hp1181	0.996553	35.6	413	175.3
bin.256	KASUGAMYCIN_RESISTANCE_PROTEIN_KSGA	9	264	HKBEACEH_01334	aminoglycoside	YP_002113107|FEATURES|kasugamycin_resistance_protein_ksgA|aminoglycoside|kasugamycin_resistance_protein_ksgA	1	51.2	256	241.5
bin.256	MULTIDRUG_ABC_TRANSPORTER	15	580	HKBEACEH_01766	multidrug	gi:686302687:ref:WP_031866869.1:|FEATURES|multidrug_ABC_transporter|multidrug|multidrug_ABC_transporter	0.997023	44	566	481.1
bin.256	MULTIDRUG_ABC_TRANSPORTER	2	576	HKBEACEH_00155	multidrug	gi:686302687:ref:WP_031866869.1:|FEATURES|multidrug_ABC_transporter|multidrug|multidrug_ABC_transporter	0.991624	34.7	576	294.7
bin.256	MULTIDRUG_ABC_TRANSPORTER	90	608	HKBEACEH_01842	multidrug	gi:516574297:ref:WP_017949361.1:|FEATURES|multidrug_ABC_transporter|multidrug|multidrug_ABC_transporter	0.999403	32.2	525	214.9
bin.256	OMPR	10	439	HKBEACEH_01581	multidrug	CP000034.1.gene3672.p01|FEATURES|ompR|multidrug|ompR	0.996723	30	453	156.4
bin.256	OMPR	6	246	HKBEACEH_01582	multidrug	NC_008702.1.4607594.p01|FEATURES|ompR|multidrug|ompR	0.996111	46.5	241	208.8
bin.256	PATA	76	444	HKBEACEH_02309	fluoroquinolone	NP_417544.5|FEATURES|patA|fluoroquinolone|patA	0.961855	37.4	372	211.5
bin.256	PENA	35	582	HKBEACEH_01965	beta-lactam	gi:32345902:gb:AAM97245.1:|FEATURES|penA|beta-lactam|penA	0.999983	44.8	558	451.8
bin.256	PENA	4	608	HKBEACEH_00440	beta-lactam	YP_002045964|FEATURES|penA|beta-lactam|penA	0.999996	39.2	607	466.5
bin.256	PMRF	10	320	HKBEACEH_02263	peptide	AAC75314.1|FEATURES|PmrF|peptide|PmrF	0.895215	31	323	117.9
bin.256	PMRF	9	314	HKBEACEH_00650	peptide	AAC75314.1|FEATURES|PmrF|peptide|PmrF	0.923324	30.7	313	144.8
bin.256	ROSB	24	533	HKBEACEH_01517	fosmidomycin	YP_001401994|FEATURES|rosB|fosmidomycin|rosB	0.999942	32.1	511	218.8
bin.256	SUL4	16	274	HKBEACEH_00622	sulfonamide	WP_102607457.1|FEATURES|sul4|sulfonamide|sul4	0.977185	36.3	259	153.3
bin.256	TAEA	1	635	HKBEACEH_02399	pleuromutilin	APB03219.1|FEATURES|TaeA|pleuromutilin|TaeA	0.933853	35.1	641	367.5
bin.256	TETA(48)	32	321	HKBEACEH_02065	tetracycline	APB03214.1|FEATURES|tetA(48)|tetracycline|tetA(48)	0.816093	33.8	290	139.8
bin.256	VANC	4	338	HKBEACEH_00412	glycopeptide	gi:257803688:gb:EEV32510.1:|FEATURES|vanC|glycopeptide|vanC	0.99999	32.8	335	154.8
bin.256	VANR	1	218	HKBEACEH_01026	glycopeptide	gi:944468330:ref:WP_055698749.1:|FEATURES|vanR|glycopeptide|vanR	0.999967	36.2	221	144.8
bin.256	VANR	3	224	HKBEACEH_00046	glycopeptide	gi:938897327:ref:WP_054681472.1:|FEATURES|vanR|glycopeptide|vanR	0.989234	42.8	222	172.9
bin.258	ACRB	1	1027	MGNIIPGP_00123	multidrug	gi:446414955:ref:WP_000492810.1:|FEATURES|acrB|multidrug|acrB	0.855281	60.3	1042	1144.4
bin.258	BAER	13	240	MGNIIPGP_01833	multidrug	YP_490321.1|FEATURES|baeR|multidrug|baeR	0.999959	38.4	237	157.1
bin.258	CAMP-REGULATORY_PROTEIN	15	206	MGNIIPGP_02208	unclassified	gi:490367208:ref:WP_004246872.1:|FEATURES|cAMP-regulatory_protein|unclassified|cAMP-regulatory_protein	0.98876	31.3	195	87.8
bin.258	CAMP-REGULATORY_PROTEIN	24	207	MGNIIPGP_02204	unclassified	gi:491301754:ref:WP_005159757.1:|FEATURES|cAMP-regulatory_protein|unclassified|cAMP-regulatory_protein	0.990916	31.6	190	86.7
bin.258	CARA	35	555	MGNIIPGP_02525	MLS	M80346.gene.p01|FEATURES|carA|MLS|carA	0.996993	31.1	534	224.9
bin.258	CHLORAMPHENICOL_AND_FLORFENICOL_RESISTANCE	23	338	MGNIIPGP_01059	phenicol	CP001581.1.gene3143.p01|FEATURES|chloramphenicol_and_florfenicol_resistance|phenicol|chloramphenicol_and_florfenicol_resistance	0.999724	33.5	334	177.9
bin.258	CMEB	3	1024	MGNIIPGP_02072	multidrug	gi:488969525:ref:WP_002880478.1:|FEATURES|cmeB|multidrug|cmeB	0.948527	45.6	1041	852.4
bin.258	DFRA3	1	161	MGNIIPGP_01148	diaminopyrimidine	AAA25550.1|FEATURES|dfrA3|diaminopyrimidine|dfrA3	1	46.6	161	159.8
bin.258	EFRB	33	362	MGNIIPGP_00166	multidrug	CDO61516.1|FEATURES|efrB|multidrug|efrB	0.858829	31.4	338	125.9
bin.258	MACA	4	364	MGNIIPGP_02605	MLS	gi:1011916769:ref:WP_062729166.1:|FEATURES|macA|MLS|macA	0.96549	41.1	380	230.3
bin.258	MACB	1	646	MGNIIPGP_02606	MLS	gi:938460528:ref:WP_054624864.1:|FEATURES|macB|MLS|macB	0.995495	54.7	654	637.5
bin.258	MDTK	17	450	MGNIIPGP_02963	multidrug	gi:488156254:ref:WP_002227462.1:|FEATURES|mdtK|multidrug|mdtK	0.999905	34.5	443	266.5
bin.258	MEXT	7	294	MGNIIPGP_03211	multidrug	gi:1011730119:ref:WP_062573757.1:|FEATURES|mexT|multidrug|mexT	0.999996	37.6	295	173.3
bin.258	MEXX	4	367	MGNIIPGP_02071	multidrug	gi:490311564:ref:WP_004206259.1:|FEATURES|mexX|multidrug|mexX	0.999998	38.5	377	200.7
bin.258	MULTIDRUG_ABC_TRANSPORTER	1	593	MGNIIPGP_00636	multidrug	gi:664244930:ref:WP_030776974.1:|FEATURES|multidrug_ABC_transporter|multidrug|multidrug_ABC_transporter	0.997891	33.7	629	271.9
bin.258	MULTIDRUG_ABC_TRANSPORTER	13	580	MGNIIPGP_02356	multidrug	gi:686302687:ref:WP_031866869.1:|FEATURES|multidrug_ABC_transporter|multidrug|multidrug_ABC_transporter	0.941494	38.7	597	402.9
bin.258	OMPR	10	240	MGNIIPGP_03147	multidrug	gi:909830386:gb:AKU13184.1:|FEATURES|ompR|multidrug|ompR	0.999996	44.7	235	188.7
bin.258	OMPR	8	431	MGNIIPGP_02089	multidrug	CP000034.1.gene3672.p01|FEATURES|ompR|multidrug|ompR	0.996723	30.6	441	167.2
bin.258	OPCM	21	503	MGNIIPGP_02073	multidrug	ZP_03583211|FEATURES|opcM|multidrug|opcM	0.999994	35.7	488	251.1
bin.258	OPCM	23	501	MGNIIPGP_02540	multidrug	ZP_02889082|FEATURES|opcM|multidrug|opcM	0.999999	40	490	315.8
bin.258	OPRM	2	465	MGNIIPGP_02604	multidrug	NC_008702.1.4606278.p01|FEATURES|oprM|multidrug|oprM	0.999999	45.9	471	366.7
bin.258	PATA	76	441	MGNIIPGP_02110	fluoroquinolone	NP_417544.5|FEATURES|patA|fluoroquinolone|patA	0.961855	39.9	376	223.8
bin.258	PBP-1A	3	799	MGNIIPGP_02807	beta-lactam	YP_001290033|FEATURES|PBP-1A|beta-lactam|PBP-1A	0.999996	35.7	816	470.7
bin.258	PENA	27	575	MGNIIPGP_01190	beta-lactam	gi:32345902:gb:AAM97245.1:|FEATURES|penA|beta-lactam|penA	0.99998	42.9	557	451.1
bin.258	PENA	3	623	MGNIIPGP_02887	beta-lactam	ZP_02659083|FEATURES|penA|beta-lactam|penA	0.999996	39.3	642	464.9
bin.258	PMRF	16	311	MGNIIPGP_02753	peptide	AAC75314.1|FEATURES|PmrF|peptide|PmrF	0.923324	33.2	304	159.8
bin.258	PVRR	8	379	MGNIIPGP_01930	aminoglycoside	AAM15533.1|FEATURES|PvrR|aminoglycoside|PvrR	0.996451	31.4	379	167.9
bin.258	SMEC	17	468	MGNIIPGP_00122	multidrug	AAD51346|FEATURES|smeC|multidrug|smeC	0.999998	43.6	463	313.9
bin.258	SMEC	4	466	MGNIIPGP_02522	multidrug	AAD51346|FEATURES|smeC|multidrug|smeC	0.999999	44.6	469	319.7
bin.258	SMER	10	225	MGNIIPGP_01289	multidrug	AAD51348.1|FEATURES|smeR|multidrug|smeR	0.999936	37.4	222	154.8
bin.258	SMER	3	225	MGNIIPGP_00176	multidrug	AAD51348.1|FEATURES|smeR|multidrug|smeR	0.949122	35.5	228	117.9
bin.258	SUL4	13	284	MGNIIPGP_00317	sulfonamide	WP_102607457.1|FEATURES|sul4|sulfonamide|sul4	0.980618	39.3	272	190.3
bin.258	TAEA	14	529	MGNIIPGP_02957	pleuromutilin	APB03219.1|FEATURES|TaeA|pleuromutilin|TaeA	0.875726	32.9	535	237.3
bin.258	TET41	8	393	MGNIIPGP_02436	tetracycline	AY264780.2.gene3.p01|FEATURES|tet41|tetracycline|tet41	0.999999	36.5	397	234.2
bin.258	TETA(48)	14	305	MGNIIPGP_01266	tetracycline	APB03214.1|FEATURES|tetA(48)|tetracycline|tetA(48)	0.995662	33.8	293	161
bin.258	TETA(48)	17	322	MGNIIPGP_02241	tetracycline	APB03214.1|FEATURES|tetA(48)|tetracycline|tetA(48)	0.995429	36.1	310	166
bin.258	TRANSCRIPTIONAL_REGULATORY_PROTEIN_CPXR_CPXR	10	240	MGNIIPGP_02088	unclassified	CP000675.2.gene1535.p01|FEATURES|transcriptional_regulatory_protein_CpxR_cpxR|unclassified|transcriptional_regulatory_protein_CpxR_cpxR	0.989757	48.9	231	211.8
bin.258	TRANSCRIPTIONAL_REGULATORY_PROTEIN_CPXR_CPXR	7	243	MGNIIPGP_01454	unclassified	CP000647.1.gene4257.p01|FEATURES|transcriptional_regulatory_protein_CpxR_cpxR|unclassified|transcriptional_regulatory_protein_CpxR_cpxR	0.979072	45.6	237	206.1
bin.258	VANA	5	338	MGNIIPGP_00879	glycopeptide	KF478993.1.gene3.p01|FEATURES|vanA|glycopeptide|vanA	0.984978	31.6	345	152.1
bin.258	VANH	69	318	MGNIIPGP_00743	glycopeptide	FJ349556.1.gene5.p01|FEATURES|vanH|glycopeptide|vanH	0.99991	32.2	261	117.5
bin.259	BACA	7	273	MIJLADHF_00735	bacitracin	YP_001436495|FEATURES|bacA|bacitracin|bacA	0.998583	30.4	296	91.7
bin.259	CLBB	8	342	MIJLADHF_00970	phenicol	WP_015892743.1|FEATURES|clbB|phenicol|clbB	0.965982	30.7	374	141.4
bin.259	COB(I)ALAMIN_ADENOLSYLTRANSFERASE	28	196	MIJLADHF_00174	unclassified	gi:447201635:ref:WP_001278891.1:|FEATURES|cob(I)alamin_adenolsyltransferase|unclassified|cob(I)alamin_adenolsyltransferase	1	43.4	173	149.1
bin.259	KASUGAMYCIN_RESISTANCE_PROTEIN_KSGA	12	260	MIJLADHF_02015	aminoglycoside	Q7N8V7|FEATURES|kasugamycin_resistance_protein_ksgA|aminoglycoside|kasugamycin_resistance_protein_ksgA	1	35.9	256	133.7
bin.259	MULTIDRUG_ABC_TRANSPORTER	1	576	MIJLADHF_00872	multidrug	gi:686302687:ref:WP_031866869.1:|FEATURES|multidrug_ABC_transporter|multidrug|multidrug_ABC_transporter	0.992406	32.9	601	330.5
bin.259	MULTIDRUG_ABC_TRANSPORTER	2	578	MIJLADHF_02426	multidrug	gi:686302687:ref:WP_031866869.1:|FEATURES|multidrug_ABC_transporter|multidrug|multidrug_ABC_transporter	0.991622	31.8	581	302.4
bin.259	MULTIDRUG_ABC_TRANSPORTER	9	577	MIJLADHF_00215	multidrug	gi:686302687:ref:WP_031866869.1:|FEATURES|multidrug_ABC_transporter|multidrug|multidrug_ABC_transporter	0.977782	35	569	318.9
bin.259	OLEB	34	653	MIJLADHF_01412	MLS	AAA50325|FEATURES|oleB|MLS|oleB	0.999867	31.6	642	316.2
bin.259	OMPR	4	228	MIJLADHF_01925	multidrug	NC_011586.7046327.p01|FEATURES|ompR|multidrug|ompR	0.999999	43.5	230	190.3
bin.259	OPCM	26	497	MIJLADHF_01027	multidrug	ZP_03583211|FEATURES|opcM|multidrug|opcM	0.999999	40	473	289.3
bin.259	PATA	35	450	MIJLADHF_02468	fluoroquinolone	NP_417544.5|FEATURES|patA|fluoroquinolone|patA	0.95458	31.5	447	221.5
bin.259	PATA	76	450	MIJLADHF_00926	fluoroquinolone	NP_417544.5|FEATURES|patA|fluoroquinolone|patA	0.961855	37.4	382	235
bin.259	PENA	5	613	MIJLADHF_00259	beta-lactam	YP_002146111|FEATURES|penA|beta-lactam|penA	0.999996	30.4	626	293.1
bin.259	PMRF	9	320	MIJLADHF_01113	peptide	AAC75314.1|FEATURES|PmrF|peptide|PmrF	0.923324	33.8	320	191.8
bin.259	RPOB2	98	1122	MIJLADHF_00722	multidrug	BAD59497.1|FEATURES|rpoB2|multidrug|rpoB2	0.995365	44.3	1364	1019.6
bin.259	SUL4	7	284	MIJLADHF_01201	sulfonamide	WP_102607457.1|FEATURES|sul4|sulfonamide|sul4	0.985509	42.3	286	203.8
bin.259	TAEA	3	635	MIJLADHF_01515	pleuromutilin	APB03219.1|FEATURES|TaeA|pleuromutilin|TaeA	0.939011	33.7	643	339.7
bin.259	TETA(48)	35	326	MIJLADHF_00143	tetracycline	APB03214.1|FEATURES|tetA(48)|tetracycline|tetA(48)	0.998866	39.2	293	204.1
bin.259	TETA(48)	5	309	MIJLADHF_00832	tetracycline	APB03214.1|FEATURES|tetA(48)|tetracycline|tetA(48)	0.999275	40.8	306	203.4
bin.259	TRUNCATED_PUTATIVE_RESPONSE_REGULATOR_ARLR	3	225	MIJLADHF_02051	unclassified	HE999704.1.gene1528.p01|FEATURES|truncated_putative_response_regulator_ArlR|unclassified|truncated_putative_response_regulator_ArlR	0.999857	35.9	223	151.8
bin.259	UGD	3	337	MIJLADHF_00604	peptide	AAC75089.1|FEATURES|ugd|peptide|ugd	0.915862	30.5	377	141.7
bin.259	VANG	3	349	MIJLADHF_02194	glycopeptide	gi:752682279:ref:WP_041330231.1:|FEATURES|vanG|glycopeptide|vanG	1	38	384	233.8
bin.259	VANH	73	323	MIJLADHF_02282	glycopeptide	YP_002333394|FEATURES|vanH|glycopeptide|vanH	0.999994	32.6	279	115.2
bin.259	VANR	4	224	MIJLADHF_00748	glycopeptide	gi:950233763:ref:WP_057277726.1:|FEATURES|vanR|glycopeptide|vanR	0.999591	40.4	223	154.8
bin.259	VANR	7	227	MIJLADHF_02113	glycopeptide	gi:943675889:ref:WP_055502070.1:|FEATURES|vanR|glycopeptide|vanR	0.999892	38.9	234	152.9
bin.262	APH(6)-I	1	283	JMBKHFKG_01182	aminoglycoside	gi:664170275:ref:WP_030704520.1:|FEATURES|aph(6)-I|aminoglycoside|aph(6)-I	0.999942	34	312	142.9
bin.262	BACA	1	271	JMBKHFKG_00122	bacitracin	ZP_03265942|FEATURES|bacA|bacitracin|bacA	0.991464	37.8	283	155.2
bin.262	BCRA	8	302	JMBKHFKG_00483	bacitracin	gi:445996708:ref:WP_000074563.1:|FEATURES|bcrA|bacitracin|bcrA	0.955048	33.3	297	153.7
bin.262	BICYCLOMYCIN-MULTIDRUG_EFFLUX_PROTEIN_BCR	12	394	JMBKHFKG_01590	multidrug	NP_754605|FEATURES|bicyclomycin-multidrug_efflux_protein_bcr|multidrug|bicyclomycin-multidrug_efflux_protein_bcr	0.999998	32.6	383	188.3
bin.262	CAMP-REGULATORY_PROTEIN	28	206	JMBKHFKG_01680	unclassified	gi:498913343:ref:WP_010848517.1:|FEATURES|cAMP-regulatory_protein|unclassified|cAMP-regulatory_protein	0.970545	30.6	183	96.7
bin.262	CHLORAMPHENICOL_EXPORTER	25	408	JMBKHFKG_00495	phenicol	U09991.1.gene2.p01|FEATURES|chloramphenicol_exporter|phenicol|chloramphenicol_exporter	0.99999	42.2	384	265.4
bin.262	DFRA3	3	129	JMBKHFKG_00165	diaminopyrimidine	AAA25550.1|FEATURES|dfrA3|diaminopyrimidine|dfrA3	0.999999	42.3	137	109.8
bin.262	EFRA	5	469	JMBKHFKG_00545	multidrug	CDO61513.1|FEATURES|efrA|multidrug|efrA	0.964144	39.2	475	319.7
bin.262	EFRB	33	362	JMBKHFKG_00546	multidrug	CDO61516.1|FEATURES|efrB|multidrug|efrB	0.99799	45.8	330	283.5
bin.262	EFRB	41	362	JMBKHFKG_02314	multidrug	CDO61516.1|FEATURES|efrB|multidrug|efrB	0.858829	47.9	328	298.9
bin.262	MARR	3	142	JMBKHFKG_02097	multidrug	gi:496844370:ref:WP_009383154.1:|FEATURES|marR|multidrug|marR	0.999985	36.4	140	82.8
bin.262	MDTD	14	443	JMBKHFKG_01975	multidrug	gi:134034159:sp:Q0T353.2:MDTD_SHIF8|FEATURES|mdtD|multidrug|mdtD	1	36.6	432	246.1
bin.262	MTRA	1	224	JMBKHFKG_02475	multidrug	CCP46065.1|FEATURES|mtrA|multidrug|mtrA	0.828734	49.6	226	220.7
bin.262	MTRA	9	227	JMBKHFKG_01408	multidrug	CCP46065.1|FEATURES|mtrA|multidrug|mtrA	0.999965	38.9	247	158.3
bin.262	MULTIDRUG_ABC_TRANSPORTER	21	590	JMBKHFKG_00473	multidrug	gi:664556405:ref:WP_031071225.1:|FEATURES|multidrug_ABC_transporter|multidrug|multidrug_ABC_transporter	0.982123	41.1	594	362.8
bin.262	MULTIDRUG_ABC_TRANSPORTER	21	590	JMBKHFKG_01758	multidrug	gi:664556405:ref:WP_031071225.1:|FEATURES|multidrug_ABC_transporter|multidrug|multidrug_ABC_transporter	0.996401	40.7	594	361.3
bin.262	MYRA	9	289	JMBKHFKG_01932	MLS	BAA03674.1|FEATURES|myrA|MLS|myrA	0.999998	45.3	289	197.6
bin.262	OLEB	21	535	JMBKHFKG_00444	MLS	AAA50325|FEATURES|oleB|MLS|oleB	0.995916	32.2	528	247.7
bin.262	OLEB	44	555	JMBKHFKG_01345	MLS	AAA50325|FEATURES|oleB|MLS|oleB	0.939315	31.6	548	179.9
bin.262	OLEB	58	565	JMBKHFKG_00605	MLS	AAA50325|FEATURES|oleB|MLS|oleB	0.998053	31.4	519	227.3
bin.262	PATA	52	436	JMBKHFKG_01360	fluoroquinolone	NP_417544.5|FEATURES|patA|fluoroquinolone|patA	0.891188	32.5	419	170.2
bin.262	PATA	78	444	JMBKHFKG_01918	fluoroquinolone	NP_417544.5|FEATURES|patA|fluoroquinolone|patA	0.961855	42.4	382	234.6
bin.262	SUL4	12	271	JMBKHFKG_00635	sulfonamide	WP_102607457.1|FEATURES|sul4|sulfonamide|sul4	0.985606	44.9	265	188
bin.262	TETA(48)	1	309	JMBKHFKG_01685	tetracycline	APB03214.1|FEATURES|tetA(48)|tetracycline|tetA(48)	0.991647	31.4	309	149.1
bin.262	TETA(48)	1	320	JMBKHFKG_01869	tetracycline	APB03214.1|FEATURES|tetA(48)|tetracycline|tetA(48)	0.99982	38.5	322	205.3
bin.262	TETA(48)	31	325	JMBKHFKG_00108	tetracycline	APB03214.1|FEATURES|tetA(48)|tetracycline|tetA(48)	0.986185	31.1	305	131.3
bin.262	TETA(60)	6	475	JMBKHFKG_00465	tetracycline	ANZ79240.1|FEATURES|tetA(60)|tetracycline|tetA(60)	0.801873	43.8	473	390.6
bin.262	TETV	2	409	JMBKHFKG_02388	tetracycline	gi:602542163:emb:CDO24964.1:|FEATURES|tetV|tetracycline|tetV	0.999998	53.8	420	407.5
bin.262	TLCC	18	528	JMBKHFKG_00474	MLS	M57437.gene.p01|FEATURES|tlcC|MLS|tlcC	0.999659	36.5	521	222.6
bin.262	TRANSCRIPTIONAL_REGULATORY_PROTEIN_CPXR_CPXR	6	222	JMBKHFKG_02923	unclassified	CP000675.2.gene1535.p01|FEATURES|transcriptional_regulatory_protein_CpxR_cpxR|unclassified|transcriptional_regulatory_protein_CpxR_cpxR	0.992175	34.4	247	147.1
bin.262	TRUNCATED_PUTATIVE_RESPONSE_REGULATOR_ARLR	4	231	JMBKHFKG_02004	unclassified	NC_002951.3238224.p01|FEATURES|truncated_putative_response_regulator_ArlR|unclassified|truncated_putative_response_regulator_ArlR	0.892863	33.8	228	136.3
bin.262	TRUNCATED_PUTATIVE_RESPONSE_REGULATOR_ARLR	43	224	JMBKHFKG_02643	unclassified	gi:446114283:ref:WP_000192138.1:|FEATURES|truncated_putative_response_regulator_ArlR|unclassified|truncated_putative_response_regulator_ArlR	0.996058	36.9	187	96.3
bin.262	VANA	5	341	JMBKHFKG_01876	glycopeptide	gi:748291566:ref:WP_039833224.1:|FEATURES|vanA|glycopeptide|vanA	1	39.6	359	240
bin.262	VAND	3	343	JMBKHFKG_01534	glycopeptide	gi:511041762:ref:WP_016295754.1:|FEATURES|vanD|glycopeptide|vanD	1	40	365	244.2
bin.262	VANR	1	223	JMBKHFKG_02817	glycopeptide	gi:944023697:ref:WP_055613131.1:|FEATURES|vanR|glycopeptide|vanR	0.999886	41.2	226	169.5
bin.262	VANR	2	228	JMBKHFKG_00854	glycopeptide	gi:950233763:ref:WP_057277726.1:|FEATURES|vanR|glycopeptide|vanR	0.999971	44.5	229	198
bin.262	VANR	3	219	JMBKHFKG_00064	glycopeptide	AF162694.1.gene5.p01|FEATURES|vanR|glycopeptide|vanR	0.999891	42.2	223	177.2
bin.262	VANRI	4	226	JMBKHFKG_00450	glycopeptide	WP_011461303.1|FEATURES|vanRI|glycopeptide|vanRI	0.97771	72.6	223	320.1
bin.262	VANRI	7	227	JMBKHFKG_00350	glycopeptide	WP_011461303.1|FEATURES|vanRI|glycopeptide|vanRI	0.999716	48	225	204.9
bin.263	EMRB	22	503	DBPKEECG_01049	multidrug	gi:920331849:ref:WP_052979351.1:|FEATURES|emrB|multidrug|emrB	0.994525	34.2	488	263.8
bin.263	KASUGAMYCIN_RESISTANCE_PROTEIN_KSGA	12	265	DBPKEECG_01330	aminoglycoside	YP_401803|FEATURES|kasugamycin_resistance_protein_ksgA|aminoglycoside|kasugamycin_resistance_protein_ksgA	1	33.6	265	131.7
bin.263	MAJOR_FACILITATOR_SUPERFAMILY_TRANSPORTER	18	511	DBPKEECG_00991	multidrug	CP001918.1.gene2931.p01|FEATURES|major_facilitator_superfamily_transporter|multidrug|major_facilitator_superfamily_transporter	0.995556	35.8	497	325.9
bin.263	MTRA	1	216	DBPKEECG_00045	multidrug	CCP46065.1|FEATURES|mtrA|multidrug|mtrA	0.999896	35.4	223	144.1
bin.263	MTRA	5	224	DBPKEECG_00092	multidrug	CCP46065.1|FEATURES|mtrA|multidrug|mtrA	0.868947	44.4	225	188.3
bin.263	MULTIDRUG_ABC_TRANSPORTER	55	616	DBPKEECG_01616	multidrug	gi:739906046:ref:WP_037756452.1:|FEATURES|multidrug_ABC_transporter|multidrug|multidrug_ABC_transporter	0.999613	41.9	563	413.3
bin.263	MULTIDRUG_ABC_TRANSPORTER	8	589	DBPKEECG_00200	multidrug	gi:493394434:ref:WP_006350564.1:|FEATURES|multidrug_ABC_transporter|multidrug|multidrug_ABC_transporter	0.998582	35.5	591	317.8
bin.263	MULTIDRUG_ABC_TRANSPORTER	91	599	DBPKEECG_00880	multidrug	gi:1011969930:ref:WP_062776015.1:|FEATURES|multidrug_ABC_transporter|multidrug|multidrug_ABC_transporter	0.999616	45.5	512	384
bin.263	PATA	55	449	DBPKEECG_01231	fluoroquinolone	NP_417544.5|FEATURES|patA|fluoroquinolone|patA	0.846764	35.1	399	214.2
bin.263	PATA	75	450	DBPKEECG_00921	fluoroquinolone	NP_417544.5|FEATURES|patA|fluoroquinolone|patA	0.961855	44.3	377	328.2
bin.263	PATA	76	444	DBPKEECG_00864	fluoroquinolone	NP_417544.5|FEATURES|patA|fluoroquinolone|patA	0.881272	37	376	231.9
bin.263	PATA	76	456	DBPKEECG_00390	fluoroquinolone	NP_417544.5|FEATURES|patA|fluoroquinolone|patA	0.887456	38.8	389	235.7
bin.263	SUL4	1	286	DBPKEECG_00289	sulfonamide	WP_102607457.1|FEATURES|sul4|sulfonamide|sul4	0.975065	43.1	288	213.4
bin.263	TAEA	18	538	DBPKEECG_00998	pleuromutilin	APB03219.1|FEATURES|TaeA|pleuromutilin|TaeA	0.949845	39.2	525	365.5
bin.263	TET39	1	375	DBPKEECG_01655	tetracycline	AY743590.gene.p01|FEATURES|tet39|tetracycline|tet39	0.999999	30.2	377	157.5
bin.263	TRUNCATED_PUTATIVE_RESPONSE_REGULATOR_ARLR	3	225	DBPKEECG_01754	unclassified	HE999704.1.gene1528.p01|FEATURES|truncated_putative_response_regulator_ArlR|unclassified|truncated_putative_response_regulator_ArlR	0.999913	39	223	179.5
bin.263	VANR	3	224	DBPKEECG_00531	glycopeptide	gi:944468330:ref:WP_055698749.1:|FEATURES|vanR|glycopeptide|vanR	0.948353	42.6	223	161.4
bin.263	VANR	3	225	DBPKEECG_00443	glycopeptide	gi:944468330:ref:WP_055698749.1:|FEATURES|vanR|glycopeptide|vanR	0.985589	41.1	224	160.2
bin.263	VANRI	6	223	DBPKEECG_01535	glycopeptide	WP_011461303.1|FEATURES|vanRI|glycopeptide|vanRI	0.999945	41.6	221	180.6
bin.263	VEB-7	37	290	DBPKEECG_01293	beta-lactam	FJ825622.1.gene1.p1|FEATURES|VEB-7|beta-lactam|VEB-7	0.930447	30.3	254	101.7
bin.267	ADEC	11	577	MCFNPOIH_03043	multidrug	CP003583.1.gene2512.p01|FEATURES|adeC|multidrug|adeC	0.997532	36.2	585	325.1
bin.267	APH(3')-IIB	10	268	MCFNPOIH_00638	aminoglycoside	X90856.1.gene1.p01|FEATURES|aph(3')-IIb|aminoglycoside|aph(3')-IIb	1	44.1	263	179.1
bin.267	BACA	9	276	MCFNPOIH_00537	bacitracin	ZP_02884769|FEATURES|bacA|bacitracin|bacA	0.995873	48.9	272	218.8
bin.267	BACTERIAL_REGULATORY_PROTEIN_LUXR	4	193	MCFNPOIH_01654	unclassified	CP000647.1.gene3517.p01|FEATURES|bacterial_regulatory_protein_LuxR|unclassified|bacterial_regulatory_protein_LuxR	0.947375	30.1	196	94.7
bin.267	BAER	1	219	MCFNPOIH_00180	multidrug	YP_490321.1|FEATURES|baeR|multidrug|baeR	0.808433	35.3	221	133.3
bin.267	CLBB	22	339	MCFNPOIH_01283	phenicol	WP_015892743.1|FEATURES|clbB|phenicol|clbB	0.999724	37	324	190.3
bin.267	COB(I)ALAMIN_ADENOLSYLTRANSFERASE	23	196	MCFNPOIH_02922	unclassified	gi:485791166:ref:WP_001413069.1:|FEATURES|cob(I)alamin_adenolsyltransferase|unclassified|cob(I)alamin_adenolsyltransferase	1	41.7	175	135.2
bin.267	KASUGAMYCIN_RESISTANCE_PROTEIN_KSGA	13	265	MCFNPOIH_03544	aminoglycoside	Q8FL96|FEATURES|kasugamycin_resistance_protein_ksgA|aminoglycoside|kasugamycin_resistance_protein_ksgA	1	33.6	259	115.2
bin.267	MAJOR_FACILITATOR_SUPERFAMILY_TRANSPORTER	11	416	MCFNPOIH_01328	multidrug	ZP_03053667|FEATURES|major_facilitator_superfamily_transporter|multidrug|major_facilitator_superfamily_transporter	0.978178	33.2	419	196.4
bin.267	MAJOR_FACILITATOR_SUPERFAMILY_TRANSPORTER	13	497	MCFNPOIH_03564	multidrug	ZP_03053667|FEATURES|major_facilitator_superfamily_transporter|multidrug|major_facilitator_superfamily_transporter	0.999984	34.7	502	289.7
bin.267	MAJOR_FACILITATOR_SUPERFAMILY_TRANSPORTER	32	452	MCFNPOIH_03181	multidrug	YP_001486998|FEATURES|major_facilitator_superfamily_transporter|multidrug|major_facilitator_superfamily_transporter	0.999089	40.1	449	307.8
bin.267	MARR	1	146	MCFNPOIH_00890	multidrug	gi:924276532:ref:WP_053464252.1:|FEATURES|marR|multidrug|marR	0.999983	34.8	155	85.5
bin.267	MDTG	13	360	MCFNPOIH_02624	multidrug	gi:489865065:ref:WP_003768662.1:|FEATURES|mdtG|multidrug|mdtG	0.999845	33.2	367	169.5
bin.267	MTRA	1	228	MCFNPOIH_01779	multidrug	CCP46065.1|FEATURES|mtrA|multidrug|mtrA	0.998065	39.8	231	149.8
bin.267	MTRA	4	225	MCFNPOIH_00918	multidrug	CCP46065.1|FEATURES|mtrA|multidrug|mtrA	0.912311	41	222	163.3
bin.267	MTRA	5	223	MCFNPOIH_02558	multidrug	CCP46065.1|FEATURES|mtrA|multidrug|mtrA	0.999832	43.7	222	164.9
bin.267	MULTIDRUG_ABC_TRANSPORTER	1	576	MCFNPOIH_02404	multidrug	gi:686302687:ref:WP_031866869.1:|FEATURES|multidrug_ABC_transporter|multidrug|multidrug_ABC_transporter	0.961063	32.1	599	318.5
bin.267	MULTIDRUG_ABC_TRANSPORTER	2	576	MCFNPOIH_02147	multidrug	gi:686302687:ref:WP_031866869.1:|FEATURES|multidrug_ABC_transporter|multidrug|multidrug_ABC_transporter	0.987602	35.6	576	346.7
bin.267	MULTIDRUG_ABC_TRANSPORTER	54	609	MCFNPOIH_00154	multidrug	gi:516574297:ref:WP_017949361.1:|FEATURES|multidrug_ABC_transporter|multidrug|multidrug_ABC_transporter	0.999103	30.9	567	205.7
bin.267	MULTIDRUG_ABC_TRANSPORTER	80	567	MCFNPOIH_02339	multidrug	gi:686302687:ref:WP_031866869.1:|FEATURES|multidrug_ABC_transporter|multidrug|multidrug_ABC_transporter	0.998218	37.5	496	310.5
bin.267	PATA	1	451	MCFNPOIH_00177	fluoroquinolone	NP_417544.5|FEATURES|patA|fluoroquinolone|patA	0.9589	32	478	219.2
bin.267	PATA	64	451	MCFNPOIH_01051	fluoroquinolone	NP_417544.5|FEATURES|patA|fluoroquinolone|patA	0.961855	37.6	412	224.9
bin.267	PATA	76	451	MCFNPOIH_01006	fluoroquinolone	NP_417544.5|FEATURES|patA|fluoroquinolone|patA	0.932857	35.5	400	188
bin.267	PATB	16	381	MCFNPOIH_02895	fluoroquinolone	NP_358969.1|FEATURES|patB|fluoroquinolone|patB	0.937962	30.6	369	173.3
bin.267	PUROMYCIN_RESISTANCE_PROTEIN	25	487	MCFNPOIH_00394	nucleoside	P42670|FEATURES|puromycin_resistance_protein|nucleoside|puromycin_resistance_protein	0.910458	33.6	470	177.6
bin.267	QEPA	13	427	MCFNPOIH_01134	fluoroquinolone	gi:1039004533:ref:WP_064760451.1:|FEATURES|qepA|fluoroquinolone|qepA	0.98591	30.6	422	136.3
bin.267	QEPA2	38	450	MCFNPOIH_01846	fluoroquinolone	WP_032492277.1|FEATURES|QepA2|fluoroquinolone|QepA2	0.970131	30.3	426	114
bin.267	RIFAMPIN_MONOOXYGENASE	1	455	MCFNPOIH_01479	rifamycin	gi:656323931:ref:WP_029254989.1:|FEATURES|rifampin_monooxygenase|rifamycin|rifampin_monooxygenase	0.999697	30.4	496	175.3
bin.267	RPSD_(RAMA_OR_SUD2)	13	268	MCFNPOIH_01005	unclassified	AB158573.gene.p01|FEATURES|rpsD_(ramA_or_sud2)|unclassified|rpsD_(ramA_or_sud2)	0.990679	31.2	269	95.5
bin.267	SMER	11	227	MCFNPOIH_02395	multidrug	AAD51348.1|FEATURES|smeR|multidrug|smeR	0.999913	40.9	230	144.8
bin.267	SMER	8	225	MCFNPOIH_02763	multidrug	AAD51348.1|FEATURES|smeR|multidrug|smeR	0.999131	47.1	223	171.4
bin.267	SMES	20	467	MCFNPOIH_02764	multidrug	AAD51347.1|FEATURES|smeS|multidrug|smeS	0.985611	30.8	468	160.2
bin.267	SMES	92	465	MCFNPOIH_01405	multidrug	AAD51347.1|FEATURES|smeS|multidrug|smeS	0.912915	30.6	382	90.9
bin.267	SRMB	10	550	MCFNPOIH_00686	MLS	X63451.gene.p01|FEATURES|srmB|MLS|srmB	0.999979	33.1	562	215.7
bin.267	STAPHYLOCOCCUS_MUPA_CONFERRING_RESISTANCE_TO_MUPIROCIN	4	1008	MCFNPOIH_00278	mupirocin	CAA53189|FEATURES|Staphylococcus_mupA_conferring_resistance_to_mupirocin|mupirocin|Staphylococcus_mupA_conferring_resistance_to_mupirocin	0.996795	37.7	1034	759.2
bin.267	SUL4	17	284	MCFNPOIH_00158	sulfonamide	WP_102607457.1|FEATURES|sul4|sulfonamide|sul4	0.978868	41.5	270	184.1
bin.267	TAEA	30	550	MCFNPOIH_01919	pleuromutilin	APB03219.1|FEATURES|TaeA|pleuromutilin|TaeA	0.996294	31.2	535	253.4
bin.267	TETA(48)	17	279	MCFNPOIH_02878	tetracycline	APB03214.1|FEATURES|tetA(48)|tetracycline|tetA(48)	0.916955	31.5	279	124.4
bin.267	TRUNCATED_PUTATIVE_RESPONSE_REGULATOR_ARLR	3	218	MCFNPOIH_02191	unclassified	NC_002951.3238224.p01|FEATURES|truncated_putative_response_regulator_ArlR|unclassified|truncated_putative_response_regulator_ArlR	0.995974	38.4	219	150.6
bin.267	VANG	3	349	MCFNPOIH_00528	glycopeptide	gi:752682279:ref:WP_041330231.1:|FEATURES|vanG|glycopeptide|vanG	0.999999	36.1	360	218.8
bin.267	VANR	2	216	MCFNPOIH_00254	glycopeptide	ABB53349|FEATURES|vanR|glycopeptide|vanR	0.999439	34.2	243	130.6
bin.267	VANR	4	216	MCFNPOIH_01837	glycopeptide	gi:406772674:gb:AFS59920.1:|FEATURES|vanR|glycopeptide|vanR	0.940327	36.8	220	134.4
bin.267	VANR	4	223	MCFNPOIH_03088	glycopeptide	AF155139.2.gene2.p01|FEATURES|vanR|glycopeptide|vanR	0.999686	40.5	220	167.5
bin.267	VANR	7	226	MCFNPOIH_01404	glycopeptide	FJ872411.1.gene44.p01|FEATURES|vanR|glycopeptide|vanR	0.996276	38.6	223	124
bin.269	BCRA	4	296	KLBJGCGL_00758	bacitracin	gi:507044560:ref:WP_016115614.1:|FEATURES|bcrA|bacitracin|bcrA	0.999715	39	295	187.6
bin.269	EMRB-QACA_FAMILY_MAJOR_FACILITATOR_TRANSPORTER	22	392	KLBJGCGL_00847	multidrug	gi:573596310:gb:ETT90379.1:|FEATURES|EmrB-QacA_family_major_facilitator_transporter|multidrug|EmrB-QacA_family_major_facilitator_transporter	0.998365	31.2	375	152.5
bin.269	KASUGAMYCIN_RESISTANCE_PROTEIN_KSGA	8	261	KLBJGCGL_00780	aminoglycoside	Q7N8V7|FEATURES|kasugamycin_resistance_protein_ksgA|aminoglycoside|kasugamycin_resistance_protein_ksgA	0.996654	32.7	260	119.4
bin.269	OMPR	1	222	KLBJGCGL_00645	multidrug	gi:489751171:ref:WP_003655179.1:|FEATURES|ompR|multidrug|ompR	0.999094	47.8	226	198.4
bin.269	PATA	40	449	KLBJGCGL_00508	fluoroquinolone	NP_417544.5|FEATURES|patA|fluoroquinolone|patA	0.961855	34.4	433	232.6
bin.269	PATA	76	439	KLBJGCGL_01186	fluoroquinolone	NP_417544.5|FEATURES|patA|fluoroquinolone|patA	0.958574	36.6	388	226.1
bin.269	PATA	76	450	KLBJGCGL_01199	fluoroquinolone	NP_417544.5|FEATURES|patA|fluoroquinolone|patA	0.893629	33.2	395	169.9
bin.269	PATA	82	457	KLBJGCGL_00922	fluoroquinolone	NP_417544.5|FEATURES|patA|fluoroquinolone|patA	0.96055	36.9	398	229.9
bin.269	RPSD_(RAMA_OR_SUD2)	3	268	KLBJGCGL_01256	unclassified	AB158573.gene.p01|FEATURES|rpsD_(ramA_or_sud2)|unclassified|rpsD_(ramA_or_sud2)	0.990679	30.6	294	82.4
bin.269	SUL4	13	286	KLBJGCGL_01166	sulfonamide	WP_102607457.1|FEATURES|sul4|sulfonamide|sul4	0.973735	47.5	276	236.5
bin.269	TCMA	13	439	KLBJGCGL_02436	tetracenomycin_C	YP_002188856|FEATURES|tcmA|tetracenomycin_C|tcmA	0.999856	37.3	437	289.7
bin.269	TETA(48)	14	329	KLBJGCGL_00496	tetracycline	APB03214.1|FEATURES|tetA(48)|tetracycline|tetA(48)	0.999853	48.6	319	289.3
bin.269	TETA(48)	18	325	KLBJGCGL_00863	tetracycline	APB03214.1|FEATURES|tetA(48)|tetracycline|tetA(48)	0.99825	35.6	317	190.3
bin.269	TETB(48)	21	269	KLBJGCGL_00495	tetracycline	APB03215.1|FEATURES|tetB(48)|tetracycline|tetB(48)	0.996945	32.4	253	107.8
bin.269	VANG	6	346	KLBJGCGL_01364	glycopeptide	gi:405945042:pdb:4FU0:A|FEATURES|vanG|glycopeptide|vanG	1	31.3	371	170.2
bin.269	VANH	40	303	KLBJGCGL_01525	glycopeptide	Q47748|FEATURES|vanH|glycopeptide|vanH	0.989012	32.1	271	104
bin.269	VANH	56	314	KLBJGCGL_01063	glycopeptide	NP_878015|FEATURES|vanH|glycopeptide|vanH	0.999998	32.1	271	120.6
bin.269	VANR	3	216	KLBJGCGL_01849	glycopeptide	AF155139.2.gene2.p01|FEATURES|vanR|glycopeptide|vanR	0.999637	43.9	223	182.2
bin.269	VANR	4	223	KLBJGCGL_01938	glycopeptide	gi:530818241:gb:EQC77429.1:|FEATURES|vanR|glycopeptide|vanR	0.999452	42.9	224	158.7
bin.269	VANR	4	223	KLBJGCGL_02069	glycopeptide	gi:530818241:gb:EQC77429.1:|FEATURES|vanR|glycopeptide|vanR	0.999982	41.5	224	163.3
bin.269	VANRI	1	224	KLBJGCGL_01170	glycopeptide	WP_011461303.1|FEATURES|vanRI|glycopeptide|vanRI	0.97215	42.2	230	201.4
bin.269	VANRI	2	219	KLBJGCGL_00615	glycopeptide	WP_011461303.1|FEATURES|vanRI|glycopeptide|vanRI	0.991869	43.2	220	188.3
bin.271	ADEC	10	577	OAEBNDFL_02755	multidrug	CP003583.1.gene2512.p01|FEATURES|adeC|multidrug|adeC	0.997532	39	585	377.5
bin.271	BACA	4	266	OAEBNDFL_03856	bacitracin	YP_550152|FEATURES|bacA|bacitracin|bacA	0.997195	31.3	291	99
bin.271	BCRA	7	260	OAEBNDFL_04401	bacitracin	gi:447057509:ref:WP_001134765.1:|FEATURES|bcrA|bacitracin|bcrA	0.99914	34.6	260	152.9
bin.271	BRUCELLA_SUIS_MPRF	45	872	OAEBNDFL_01144	peptide	Q8FW76|FEATURES|Brucella_suis_mprF|peptide|Brucella_suis_mprF	0.860726	34.8	831	472.2
bin.271	CLBB	34	339	OAEBNDFL_04641	phenicol	WP_015892743.1|FEATURES|clbB|phenicol|clbB	0.995786	32.6	322	149.8
bin.271	CLBB	46	338	OAEBNDFL_03223	phenicol	WP_015892743.1|FEATURES|clbB|phenicol|clbB	0.999494	34.3	309	154.1
bin.271	CLBC	1	341	OAEBNDFL_05870	phenicol	BAD63613.1|FEATURES|clbC|phenicol|clbC	0.999724	33.9	348	176.4
bin.271	COB(I)ALAMIN_ADENOLSYLTRANSFERASE	29	196	OAEBNDFL_02786	unclassified	gi:447201635:ref:WP_001278891.1:|FEATURES|cob(I)alamin_adenolsyltransferase|unclassified|cob(I)alamin_adenolsyltransferase	1	42	169	149.1
bin.271	DFRA1	18	182	OAEBNDFL_02989	diaminopyrimidine	CAL48457|FEATURES|dfrA1|diaminopyrimidine|dfrA1	1	38	166	122.5
bin.271	EMRB	3	498	OAEBNDFL_03848	multidrug	gi:739067217:ref:WP_036938624.1:|FEATURES|emrB|multidrug|emrB	0.978441	32.4	500	265.8
bin.271	KASUGAMYCIN_RESISTANCE_PROTEIN_KSGA	12	264	OAEBNDFL_05025	aminoglycoside	A7FMC1|FEATURES|kasugamycin_resistance_protein_ksgA|aminoglycoside|kasugamycin_resistance_protein_ksgA	1	32.2	261	122.1
bin.271	LLMA_23S_RIBOSOMAL_RNA_METHYLTRANSFERASE	10	280	OAEBNDFL_01661	MLS	APB03216.1|FEATURES|LlmA_23S_ribosomal_RNA_methyltransferase|MLS|LlmA_23S_ribosomal_RNA_methyltransferase	0.999722	44.6	276	243.8
bin.271	MACB	3	646	OAEBNDFL_03492	MLS	gi:1031825849:ref:WP_064152930.1:|FEATURES|macB|MLS|macB	0.917199	35.9	683	352.4
bin.271	MARR	2	146	OAEBNDFL_01467	multidrug	gi:757193187:ref:WP_042738161.1:|FEATURES|marR|multidrug|marR	0.999989	40.8	147	92.8
bin.271	MARR	7	138	OAEBNDFL_02351	multidrug	gi:656016555:ref:WP_029056442.1:|FEATURES|marR|multidrug|marR	0.999838	33.3	132	70.1
bin.271	MDTD	13	465	OAEBNDFL_01236	multidrug	gi:545277213:ref:WP_021564462.1:|FEATURES|mdtD|multidrug|mdtD	1	37.1	456	292.4
bin.271	MULTIDRUG_ABC_TRANSPORTER	20	601	OAEBNDFL_00287	multidrug	gi:944152509:ref:WP_055644808.1:|FEATURES|multidrug_ABC_transporter|multidrug|multidrug_ABC_transporter	0.99946	30.7	603	254.6
bin.271	MULTIDRUG_ABC_TRANSPORTER	29	598	OAEBNDFL_00288	multidrug	gi:860594225:ref:WP_048475168.1:|FEATURES|multidrug_ABC_transporter|multidrug|multidrug_ABC_transporter	0.997742	35.3	580	283.9
bin.271	MULTIDRUG_ABC_TRANSPORTER	42	597	OAEBNDFL_05208	multidrug	gi:663330365:ref:WP_030329892.1:|FEATURES|multidrug_ABC_transporter|multidrug|multidrug_ABC_transporter	0.99969	30.9	573	197.2
bin.271	OLEI	15	421	OAEBNDFL_03985	MLS	ABA42118.2|FEATURES|oleI|MLS|oleI	0.999999	35.1	427	221.1
bin.271	OMPR	1	237	OAEBNDFL_03840	multidrug	NC_008702.1.4607594.p01|FEATURES|ompR|multidrug|ompR	0.999911	44.7	237	183.3
bin.271	OPCM	28	513	OAEBNDFL_04739	multidrug	YP_001116030|FEATURES|opcM|multidrug|opcM	0.999984	36.1	490	266.5
bin.271	PATA	71	434	OAEBNDFL_01994	fluoroquinolone	NP_417544.5|FEATURES|patA|fluoroquinolone|patA	0.961855	34.7	369	198.7
bin.271	PATA	74	441	OAEBNDFL_01722	fluoroquinolone	NP_417544.5|FEATURES|patA|fluoroquinolone|patA	0.931158	32.6	390	164.9
bin.271	PENA	27	573	OAEBNDFL_03104	beta-lactam	AAP46578|FEATURES|penA|beta-lactam|penA	0.99993	34.4	567	301.6
bin.271	PENA	6	606	OAEBNDFL_00291	beta-lactam	YP_002146111|FEATURES|penA|beta-lactam|penA	0.999996	31.3	619	301.6
bin.271	PMRF	25	314	OAEBNDFL_02080	peptide	AAC75314.1|FEATURES|PmrF|peptide|PmrF	0.923324	31.5	295	132.1
bin.271	RPOB2	28	1122	OAEBNDFL_00652	multidrug	BAD59497.1|FEATURES|rpoB2|multidrug|rpoB2	0.995365	42.7	1388	1021.9
bin.271	STAPHYLOCOCCUS_MUPA_CONFERRING_RESISTANCE_TO_MUPIROCIN	9	1005	OAEBNDFL_01717	mupirocin	CAA53189|FEATURES|Staphylococcus_mupA_conferring_resistance_to_mupirocin|mupirocin|Staphylococcus_mupA_conferring_resistance_to_mupirocin	0.996795	36.7	1034	715.3
bin.271	SUL4	16	274	OAEBNDFL_03127	sulfonamide	WP_102607457.1|FEATURES|sul4|sulfonamide|sul4	0.983909	37.5	261	148.3
bin.271	TAEA	37	550	OAEBNDFL_00480	pleuromutilin	APB03219.1|FEATURES|TaeA|pleuromutilin|TaeA	0.949327	32.3	530	279.6
bin.271	TAEA	4	531	OAEBNDFL_01716	pleuromutilin	APB03219.1|FEATURES|TaeA|pleuromutilin|TaeA	0.944792	34	538	265
bin.271	TET(42)	18	407	OAEBNDFL_03803	tetracycline	ACD35503.1|FEATURES|tet(42)|tetracycline|tet(42)	0.999998	33	391	172.9
bin.271	TET41	4	389	OAEBNDFL_01289	tetracycline	AY264780.2.gene3.p01|FEATURES|tet41|tetracycline|tet41	0.999444	32	397	170.6
bin.271	TETB(60)	22	577	OAEBNDFL_00535	tetracycline	ANZ79241.1|FEATURES|tetB(60)|tetracycline|tetB(60)	0.973666	31	565	254.2
bin.271	TETB(60)	4	573	OAEBNDFL_04849	tetracycline	ANZ79241.1|FEATURES|tetB(60)|tetracycline|tetB(60)	0.954447	32.4	583	293.1
bin.271	TRUNCATED_PUTATIVE_RESPONSE_REGULATOR_ARLR	1	224	OAEBNDFL_00222	unclassified	AE015929.1.gene1106.p01|FEATURES|truncated_putative_response_regulator_ArlR|unclassified|truncated_putative_response_regulator_ArlR	0.999577	37.2	234	149.8
bin.271	TRUNCATED_PUTATIVE_RESPONSE_REGULATOR_ARLR	3	218	OAEBNDFL_01414	unclassified	NC_002951.3238224.p01|FEATURES|truncated_putative_response_regulator_ArlR|unclassified|truncated_putative_response_regulator_ArlR	0.99975	46.8	220	183.7
bin.271	TRUNCATED_PUTATIVE_RESPONSE_REGULATOR_ARLR	3	225	OAEBNDFL_01978	unclassified	AE015929.1.gene1106.p01|FEATURES|truncated_putative_response_regulator_ArlR|unclassified|truncated_putative_response_regulator_ArlR	0.999414	37.9	224	137.1
bin.271	TRUNCATED_PUTATIVE_RESPONSE_REGULATOR_ARLR	4	216	OAEBNDFL_02141	unclassified	NC_002951.3238224.p01|FEATURES|truncated_putative_response_regulator_ArlR|unclassified|truncated_putative_response_regulator_ArlR	0.998967	38.9	216	164.1
bin.271	VANG	3	344	OAEBNDFL_01756	glycopeptide	gi:1028100561:ref:WP_063856696.1:|FEATURES|vanG|glycopeptide|vanG	1	33.9	348	189.9
bin.271	VANH	7	316	OAEBNDFL_05842	glycopeptide	gi:749574782:ref:WP_040203616.1:|FEATURES|vanH|glycopeptide|vanH	0.999979	30.3	343	114
bin.271	VANR	1	223	OAEBNDFL_05579	glycopeptide	gi:974603856:ref:WP_059193686.1:|FEATURES|vanR|glycopeptide|vanR	0.999919	37.2	223	148.7
bin.273	BACA	2	268	CANIEEKI_00751	bacitracin	YP_560128|FEATURES|bacA|bacitracin|bacA	0.986994	34.3	283	132.1
bin.273	CAMP-REGULATORY_PROTEIN	30	206	CANIEEKI_01002	unclassified	gi:490367208:ref:WP_004246872.1:|FEATURES|cAMP-regulatory_protein|unclassified|cAMP-regulatory_protein	0.99542	33	182	92
bin.273	CARA	28	543	CANIEEKI_01036	MLS	M80346.gene.p01|FEATURES|carA|MLS|carA	0.999676	31.2	526	200.7
bin.273	CFRC	14	343	CANIEEKI_01561	phenicol	YP_001255356.1|FEATURES|cfrC|phenicol|cfrC	0.999724	41.8	337	250.4
bin.273	CYSTATHIONINE_BETA-LYASE_PATB	29	373	CANIEEKI_01915	unclassified	gi:489865503:ref:WP_003769095.1:|FEATURES|cystathionine_beta-lyase_patB|unclassified|cystathionine_beta-lyase_patB	0.844973	30.6	346	161.4
bin.273	EMRB-QACA_FAMILY_MAJOR_FACILITATOR_TRANSPORTER	16	412	CANIEEKI_00919	multidrug	AE016830.1.gene768.p01|FEATURES|EmrB-QacA_family_major_facilitator_transporter|multidrug|EmrB-QacA_family_major_facilitator_transporter	0.915712	30.3	412	135.6
bin.273	KASUGAMYCIN_RESISTANCE_PROTEIN_KSGA	35	268	CANIEEKI_01132	aminoglycoside	YP_001439344|FEATURES|kasugamycin_resistance_protein_ksgA|aminoglycoside|kasugamycin_resistance_protein_ksgA	1	36.5	241	131.3
bin.273	KDPE	7	223	CANIEEKI_00740	aminoglycoside	NP_415222.1|FEATURES|kdpE|aminoglycoside|kdpE	0.822757	43.8	217	181
bin.273	MAJOR_FACILITATOR_SUPERFAMILY_TRANSPORTER	22	471	CANIEEKI_00257	multidrug	AE016830.1.gene1357.p01|FEATURES|major_facilitator_superfamily_transporter|multidrug|major_facilitator_superfamily_transporter	0.809502	30.2	454	180.6
bin.273	MTRA	6	227	CANIEEKI_02066	multidrug	CCP46065.1|FEATURES|mtrA|multidrug|mtrA	0.986682	35.1	225	135.2
bin.273	OMPR	3	232	CANIEEKI_00691	multidrug	gi:489751171:ref:WP_003655179.1:|FEATURES|ompR|multidrug|ompR	0.999873	43.4	235	176
bin.273	PATA	37	453	CANIEEKI_01684	fluoroquinolone	NP_417544.5|FEATURES|patA|fluoroquinolone|patA	0.961855	44.3	418	328.2
bin.273	PATA	55	449	CANIEEKI_00843	fluoroquinolone	NP_417544.5|FEATURES|patA|fluoroquinolone|patA	0.846764	34.8	411	214.2
bin.273	PATA	76	457	CANIEEKI_01997	fluoroquinolone	NP_417544.5|FEATURES|patA|fluoroquinolone|patA	0.839708	36.6	388	211.1
bin.273	PMRF	6	310	CANIEEKI_00444	peptide	AAC75314.1|FEATURES|PmrF|peptide|PmrF	0.923324	37.1	315	189.9
bin.273	QEPA2	22	428	CANIEEKI_01164	fluoroquinolone	WP_032492277.1|FEATURES|QepA2|fluoroquinolone|QepA2	0.991055	32.7	410	197.6
bin.273	RIFAMPIN_MONOOXYGENASE	3	379	CANIEEKI_01083	rifamycin	gi:837892000:ref:WP_047890276.1:|FEATURES|rifampin_monooxygenase|rifamycin|rifampin_monooxygenase	0.999955	30.7	411	176.4
bin.273	SMES	112	465	CANIEEKI_00739	multidrug	AAD51347.1|FEATURES|smeS|multidrug|smeS	0.984385	30.2	378	109.4
bin.273	SUL4	10	286	CANIEEKI_00129	sulfonamide	WP_102607457.1|FEATURES|sul4|sulfonamide|sul4	0.975568	46.4	278	226.5
bin.273	TCMA	43	518	CANIEEKI_02032	tetracenomycin_C	YP_002181880|FEATURES|tcmA|tetracenomycin_C|tcmA	0.999857	34.6	482	222.2
bin.273	TETA(48)	12	321	CANIEEKI_01389	tetracycline	APB03214.1|FEATURES|tetA(48)|tetracycline|tetA(48)	0.999945	37.1	310	193
bin.273	TETA(48)	8	311	CANIEEKI_00250	tetracycline	APB03214.1|FEATURES|tetA(48)|tetracycline|tetA(48)	0.987004	31	306	131.3
bin.273	TRUNCATED_PUTATIVE_RESPONSE_REGULATOR_ARLR	30	225	CANIEEKI_00489	unclassified	HE999704.1.gene1528.p01|FEATURES|truncated_putative_response_regulator_ArlR|unclassified|truncated_putative_response_regulator_ArlR	0.99273	49	196	177.6
bin.273	VANH	51	302	CANIEEKI_01951	glycopeptide	AAY52004|FEATURES|vanH|glycopeptide|vanH	0.999625	31.7	259	113.2
bin.273	VANR	3	216	CANIEEKI_01202	glycopeptide	gi:943675889:ref:WP_055502070.1:|FEATURES|vanR|glycopeptide|vanR	0.991954	39.2	217	141.7
bin.273	VANRI	5	223	CANIEEKI_01305	glycopeptide	WP_011461303.1|FEATURES|vanRI|glycopeptide|vanRI	0.995937	43.2	222	193.7
bin.278	BACA	12	267	COMBOAJC_01448	bacitracin	A7FE74|FEATURES|bacA|bacitracin|bacA	0.998709	32.6	285	93.6
bin.278	BACTERIAL_REGULATORY_PROTEIN_LUXR	4	198	COMBOAJC_01769	unclassified	CP000647.1.gene3517.p01|FEATURES|bacterial_regulatory_protein_LuxR|unclassified|bacterial_regulatory_protein_LuxR	0.917576	31	200	94.7
bin.278	BAES	42	458	COMBOAJC_02055	multidrug	BAA15934.1|FEATURES|baeS|multidrug|baeS	0.993622	30.2	473	141
bin.278	CFRC	10	338	COMBOAJC_01945	phenicol	YP_001255356.1|FEATURES|cfrC|phenicol|cfrC	0.994022	30.3	363	169.5
bin.278	MAJOR_FACILITATOR_SUPERFAMILY_TRANSPORTER	6	520	COMBOAJC_00335	multidrug	CP001918.1.gene2931.p01|FEATURES|major_facilitator_superfamily_transporter|multidrug|major_facilitator_superfamily_transporter	0.828047	42.4	516	440.3
bin.278	MULTIDRUG_ABC_TRANSPORTER	1	578	COMBOAJC_00286	multidrug	gi:686302687:ref:WP_031866869.1:|FEATURES|multidrug_ABC_transporter|multidrug|multidrug_ABC_transporter	0.99625	31.1	617	286.2
bin.278	MULTIDRUG_ABC_TRANSPORTER	4	576	COMBOAJC_01491	multidrug	gi:686302687:ref:WP_031866869.1:|FEATURES|multidrug_ABC_transporter|multidrug|multidrug_ABC_transporter	0.99093	33.9	598	331.3
bin.278	OLEB	43	565	COMBOAJC_01170	MLS	AAA50325|FEATURES|oleB|MLS|oleB	0.999514	33.6	536	241.9
bin.278	OPCM	33	497	COMBOAJC_00176	multidrug	YP_001116030|FEATURES|opcM|multidrug|opcM	0.999999	42.1	468	314.3
bin.278	OPCM	36	497	COMBOAJC_00934	multidrug	ZP_03583211|FEATURES|opcM|multidrug|opcM	0.999999	40.7	462	305.1
bin.278	PATA	36	450	COMBOAJC_00307	fluoroquinolone	NP_417544.5|FEATURES|patA|fluoroquinolone|patA	0.945844	33.4	446	221.5
bin.278	PATA	42	455	COMBOAJC_01687	fluoroquinolone	NP_417544.5|FEATURES|patA|fluoroquinolone|patA	0.956977	33	437	238.4
bin.278	PATA	71	444	COMBOAJC_01342	fluoroquinolone	NP_417544.5|FEATURES|patA|fluoroquinolone|patA	0.961855	37.3	381	248.4
bin.278	PATA	78	449	COMBOAJC_01809	fluoroquinolone	NP_417544.5|FEATURES|patA|fluoroquinolone|patA	0.902151	31	406	186
bin.278	TAEA	29	653	COMBOAJC_00676	pleuromutilin	APB03219.1|FEATURES|TaeA|pleuromutilin|TaeA	0.994769	32.5	664	330.5
bin.278	TAEA	3	639	COMBOAJC_00558	pleuromutilin	APB03219.1|FEATURES|TaeA|pleuromutilin|TaeA	0.920625	35.1	655	336.3
bin.278	TETB(60)	77	576	COMBOAJC_02014	tetracycline	ANZ79241.1|FEATURES|tetB(60)|tetracycline|tetB(60)	0.993134	35.1	524	306.6
bin.278	TRANSCRIPTIONAL_REGULATORY_PROTEIN_CPXR_CPXR	5	227	COMBOAJC_00289	unclassified	CP000647.1.gene4257.p01|FEATURES|transcriptional_regulatory_protein_CpxR_cpxR|unclassified|transcriptional_regulatory_protein_CpxR_cpxR	0.926507	31.4	255	126.3
bin.278	VANG	5	349	COMBOAJC_00762	glycopeptide	gi:405945042:pdb:4FU0:A|FEATURES|vanG|glycopeptide|vanG	1	32.3	436	203
bin.278	VANR	3	225	COMBOAJC_02054	glycopeptide	gi:948051271:ref:WP_056710274.1:|FEATURES|vanR|glycopeptide|vanR	0.999689	45.5	224	179.9
bin.281	AAC(6')-I	8	149	IPCGJNDK_01124	aminoglycoside	AF140221.1.gene1.p1|FEATURES|aac(6')-I|aminoglycoside|aac(6')-I	1	40.7	145	104
bin.281	AAC(6')-I	8	150	IPCGJNDK_01241	aminoglycoside	AF140221.1.gene1.p1|FEATURES|aac(6')-I|aminoglycoside|aac(6')-I	1	39.7	146	103.6
bin.281	BCRA	7	246	IPCGJNDK_01285	bacitracin	gi:445996710:ref:WP_000074565.1:|FEATURES|bcrA|bacitracin|bcrA	0.99064	35.7	249	151.4
bin.281	CAMP-REGULATORY_PROTEIN	24	206	IPCGJNDK_00685	unclassified	gi:490367208:ref:WP_004246872.1:|FEATURES|cAMP-regulatory_protein|unclassified|cAMP-regulatory_protein	0.99542	31.7	183	107.5
bin.281	CLBB	8	339	IPCGJNDK_01945	phenicol	WP_015892743.1|FEATURES|clbB|phenicol|clbB	0.999724	37.6	335	199.9
bin.281	EFRA	18	469	IPCGJNDK_02103	multidrug	CDO61513.1|FEATURES|efrA|multidrug|efrA	0.998154	35.2	460	263.5
bin.281	EMRA	16	353	IPCGJNDK_00860	multidrug	gi:780037355:ref:WP_045446596.1:|FEATURES|emrA|multidrug|emrA	0.918711	30.1	355	131
bin.281	EMRB	14	507	IPCGJNDK_01581	multidrug	gi:555275091:ref:WP_023253897.1:|FEATURES|emrB|multidrug|emrB	0.999403	34.8	506	292
bin.281	KASUGAMYCIN_RESISTANCE_PROTEIN_KSGA	12	257	IPCGJNDK_01974	aminoglycoside	ZP_02698269|FEATURES|kasugamycin_resistance_protein_ksgA|aminoglycoside|kasugamycin_resistance_protein_ksgA	1	39.7	252	171.4
bin.281	MDTK	6	441	IPCGJNDK_00868	multidrug	gi:851908704:ref:WP_048214273.1:|FEATURES|mdtK|multidrug|mdtK	0.999942	32.8	439	219.2
bin.281	MEXA	4	374	IPCGJNDK_00525	multidrug	gi:497301063:ref:WP_009615280.1:|FEATURES|mexA|multidrug|mexA	0.999964	33.4	377	191
bin.281	MTRA	6	224	IPCGJNDK_00813	multidrug	CCP46065.1|FEATURES|mtrA|multidrug|mtrA	0.99998	43.8	224	169.1
bin.281	MULTIDRUG_ABC_TRANSPORTER	1	576	IPCGJNDK_00364	multidrug	gi:686302687:ref:WP_031866869.1:|FEATURES|multidrug_ABC_transporter|multidrug|multidrug_ABC_transporter	0.987864	36.9	601	352.1
bin.281	MULTIDRUG_ABC_TRANSPORTER	25	593	IPCGJNDK_02757	multidrug	gi:695842130:ref:WP_032755430.1:|FEATURES|multidrug_ABC_transporter|multidrug|multidrug_ABC_transporter	0.830593	30	583	212.6
bin.281	MULTIDRUG_ABC_TRANSPORTER	32	576	IPCGJNDK_01633	multidrug	gi:686302687:ref:WP_031866869.1:|FEATURES|multidrug_ABC_transporter|multidrug|multidrug_ABC_transporter	0.998793	36.5	545	328.6
bin.281	OMPR	5	188	IPCGJNDK_01615	multidrug	gi:358234663:dbj:GAB02427.1:|FEATURES|ompR|multidrug|ompR	0.815683	30.8	198	77
bin.281	PATA	76	437	IPCGJNDK_00969	fluoroquinolone	NP_417544.5|FEATURES|patA|fluoroquinolone|patA	0.961855	32.3	368	171
bin.281	QEPA	14	502	IPCGJNDK_02017	fluoroquinolone	gi:1039004533:ref:WP_064760451.1:|FEATURES|qepA|fluoroquinolone|qepA	0.98264	48.1	493	380.6
bin.281	RPOB2	22	1137	IPCGJNDK_01262	multidrug	BAD59497.1|FEATURES|rpoB2|multidrug|rpoB2	0.995365	39.7	1550	993
bin.281	STAPHYLOCOCCUS_MUPA_CONFERRING_RESISTANCE_TO_MUPIROCIN	9	973	IPCGJNDK_02647	mupirocin	CAA53189|FEATURES|Staphylococcus_mupA_conferring_resistance_to_mupirocin|mupirocin|Staphylococcus_mupA_conferring_resistance_to_mupirocin	0.996795	37.9	1004	736.1
bin.281	SUL4	12	286	IPCGJNDK_02653	sulfonamide	WP_102607457.1|FEATURES|sul4|sulfonamide|sul4	0.984254	41.6	279	190.7
bin.281	TAEA	1	639	IPCGJNDK_02722	pleuromutilin	APB03219.1|FEATURES|TaeA|pleuromutilin|TaeA	0.927768	30.7	645	301.6
bin.281	TCMA	9	510	IPCGJNDK_00747	tetracenomycin_C	YP_002203876|FEATURES|tcmA|tetracenomycin_C|tcmA	0.996514	54	506	462.2
bin.281	TETA(48)	32	321	IPCGJNDK_01520	tetracycline	APB03214.1|FEATURES|tetA(48)|tetracycline|tetA(48)	0.979659	39.1	294	201.1
bin.281	TETB(60)	1	576	IPCGJNDK_01539	tetracycline	ANZ79241.1|FEATURES|tetB(60)|tetracycline|tetB(60)	0.999013	32.8	616	308.1
bin.281	TLCC	35	547	IPCGJNDK_02383	MLS	M57437.gene.p01|FEATURES|tlcC|MLS|tlcC	0.999611	31	536	235
bin.281	TRUNCATED_PUTATIVE_RESPONSE_REGULATOR_ARLR	4	225	IPCGJNDK_00215	unclassified	HE999704.1.gene1528.p01|FEATURES|truncated_putative_response_regulator_ArlR|unclassified|truncated_putative_response_regulator_ArlR	0.999912	44.2	226	170.2
bin.281	VANL	6	349	IPCGJNDK_02053	glycopeptide	ABX54687.1|FEATURES|vanL|glycopeptide|vanL	1	31.1	347	168.3
bin.281	VANR	1	216	IPCGJNDK_01309	glycopeptide	gi:944468330:ref:WP_055698749.1:|FEATURES|vanR|glycopeptide|vanR	0.998724	41.6	219	161.4
bin.281	VANR	1	218	IPCGJNDK_01195	glycopeptide	gi:943670402:ref:WP_055497228.1:|FEATURES|vanR|glycopeptide|vanR	0.902144	41.3	223	157.9
bin.281	VANR	4	219	IPCGJNDK_02196	glycopeptide	gi:938897327:ref:WP_054681472.1:|FEATURES|vanR|glycopeptide|vanR	0.998888	38.8	219	161
bin.281	VANR	4	223	IPCGJNDK_01372	glycopeptide	gi:447203848:ref:WP_001281104.1:|FEATURES|vanR|glycopeptide|vanR	0.995793	45.7	221	208.8
bin.281	VANRI	4	222	IPCGJNDK_00508	glycopeptide	WP_011461303.1|FEATURES|vanRI|glycopeptide|vanRI	0.999988	40.5	222	153.7
bin.281	VANX	15	189	IPCGJNDK_01771	glycopeptide	gi:748291568:ref:WP_039833226.1:|FEATURES|vanX|glycopeptide|vanX	1	34.3	175	90.5
bin.284	AAC(3)-X	33	279	PAGABGJE_00526	aminoglycoside	AB028210.1.gene2.p01|FEATURES|aac(3)-X|aminoglycoside|aac(3)-X	0.999966	30.7	254	104
bin.284	APH(6)-I	9	305	PAGABGJE_01192	aminoglycoside	gi:664170275:ref:WP_030704520.1:|FEATURES|aph(6)-I|aminoglycoside|aph(6)-I	0.999981	32.1	299	150.6
bin.284	BCRA	16	326	PAGABGJE_01263	bacitracin	gi:488042066:ref:WP_002113463.1:|FEATURES|bcrA|bacitracin|bcrA	0.998	36.7	313	190.3
bin.284	CLBB	19	339	PAGABGJE_02717	phenicol	WP_015892743.1|FEATURES|clbB|phenicol|clbB	0.999724	38.7	328	198
bin.284	EMRB-QACA_FAMILY_MAJOR_FACILITATOR_TRANSPORTER	36	496	PAGABGJE_01739	multidrug	AE016830.1.gene424.p01|FEATURES|EmrB-QacA_family_major_facilitator_transporter|multidrug|EmrB-QacA_family_major_facilitator_transporter	1	33.2	461	252.3
bin.284	KASUGAMYCIN_RESISTANCE_PROTEIN_KSGA	8	257	PAGABGJE_01679	aminoglycoside	Q57TH0|FEATURES|kasugamycin_resistance_protein_ksgA|aminoglycoside|kasugamycin_resistance_protein_ksgA	1	35.3	258	126.3
bin.284	LMRA	33	465	PAGABGJE_01734	MLS	CAA42550|FEATURES|lmrA|MLS|lmrA	0.950028	30.2	444	122.1
bin.284	MDTG	1	385	PAGABGJE_00522	multidrug	gi:313635905:gb:EFS01863.1:|FEATURES|mdtG|multidrug|mdtG	0.999965	33.1	396	182.2
bin.284	MTRA	4	223	PAGABGJE_01208	multidrug	CCP46065.1|FEATURES|mtrA|multidrug|mtrA	0.999949	45.5	224	200.7
bin.284	MTRA	8	227	PAGABGJE_02048	multidrug	CCP46065.1|FEATURES|mtrA|multidrug|mtrA	0.999112	46.9	224	191.8
bin.284	MULTIDRUG_ABC_TRANSPORTER	11	600	PAGABGJE_00770	multidrug	gi:928900436:ref:WP_053931243.1:|FEATURES|multidrug_ABC_transporter|multidrug|multidrug_ABC_transporter	0.999609	35.9	596	324.3
bin.284	OLEB	15	530	PAGABGJE_01669	MLS	AAA50325|FEATURES|oleB|MLS|oleB	0.996678	31.2	523	253.8
bin.284	PATA	78	452	PAGABGJE_01624	fluoroquinolone	NP_417544.5|FEATURES|patA|fluoroquinolone|patA	0.961855	38.5	377	230.3
bin.284	RPOB2	20	1153	PAGABGJE_00148	multidrug	BAD59497.1|FEATURES|rpoB2|multidrug|rpoB2	0.995365	52.1	1264	1204.9
bin.284	SUL4	8	286	PAGABGJE_01026	sulfonamide	WP_102607457.1|FEATURES|sul4|sulfonamide|sul4	0.984797	44.4	279	246.9
bin.284	TETA(48)	16	316	PAGABGJE_01388	tetracycline	APB03214.1|FEATURES|tetA(48)|tetracycline|tetA(48)	0.992587	31.8	302	151.4
bin.284	TETA(48)	16	321	PAGABGJE_00832	tetracycline	APB03214.1|FEATURES|tetA(48)|tetracycline|tetA(48)	0.986959	35.5	307	154.1
bin.284	TETA(48)	4	307	PAGABGJE_00292	tetracycline	APB03214.1|FEATURES|tetA(48)|tetracycline|tetA(48)	0.999782	39.4	307	218.8
bin.284	TRUNCATED_PUTATIVE_RESPONSE_REGULATOR_ARLR	5	78	PAGABGJE_01420	unclassified	NC_002745.3251084.p01|FEATURES|truncated_putative_response_regulator_ArlR|unclassified|truncated_putative_response_regulator_ArlR	0.90757	50	74	75.1
bin.284	TRUNCATED_PUTATIVE_RESPONSE_REGULATOR_ARLR	6	225	PAGABGJE_01225	unclassified	HE999704.1.gene1528.p01|FEATURES|truncated_putative_response_regulator_ArlR|unclassified|truncated_putative_response_regulator_ArlR	0.983036	38.6	220	158.7
bin.284	VANG	1	349	PAGABGJE_01931	glycopeptide	gi:752682279:ref:WP_041330231.1:|FEATURES|vanG|glycopeptide|vanG	1	34.9	358	232.6
bin.284	VANR	3	221	PAGABGJE_00166	glycopeptide	EU250284.1.gene5.p01|FEATURES|vanR|glycopeptide|vanR	0.997041	44.5	220	186.4
bin.284	VANRI	5	232	PAGABGJE_01429	glycopeptide	WP_011461303.1|FEATURES|vanRI|glycopeptide|vanRI	0.999409	43	228	186.4
bin.287	EMRB-QACA_FAMILY_MAJOR_FACILITATOR_TRANSPORTER	28	409	INKHEBHG_00969	multidrug	CP001581.1.gene725.p01|FEATURES|EmrB-QacA_family_major_facilitator_transporter|multidrug|EmrB-QacA_family_major_facilitator_transporter	0.999077	32.6	383	205.7
bin.287	EMRB-QACA_FAMILY_MAJOR_FACILITATOR_TRANSPORTER	5	451	INKHEBHG_00375	multidrug	gi:327535375:gb:AEA94209.1:|FEATURES|EmrB-QacA_family_major_facilitator_transporter|multidrug|EmrB-QacA_family_major_facilitator_transporter	0.927024	33.1	453	221.1
bin.287	MDTL	3	357	INKHEBHG_01799	multidrug	gi:322507471:gb:ADX02925.1:|FEATURES|mdtL|multidrug|mdtL	0.999779	35.3	360	178.7
bin.287	MTRA	4	223	INKHEBHG_00493	multidrug	CCP46065.1|FEATURES|mtrA|multidrug|mtrA	0.999066	35.9	223	131
bin.287	MTRA	7	227	INKHEBHG_00916	multidrug	CCP46065.1|FEATURES|mtrA|multidrug|mtrA	0.999958	42.6	235	176.8
bin.287	MTRA	8	224	INKHEBHG_00494	multidrug	CCP46065.1|FEATURES|mtrA|multidrug|mtrA	0.899399	36.4	247	147.9
bin.287	MULTIDRUG_ABC_TRANSPORTER	30	598	INKHEBHG_01314	multidrug	gi:860594225:ref:WP_048475168.1:|FEATURES|multidrug_ABC_transporter|multidrug|multidrug_ABC_transporter	0.998861	41.3	589	391
bin.287	PATA	51	433	INKHEBHG_02135	fluoroquinolone	NP_417544.5|FEATURES|patA|fluoroquinolone|patA	0.892791	32.6	411	168.7
bin.287	PATA	76	451	INKHEBHG_02057	fluoroquinolone	NP_417544.5|FEATURES|patA|fluoroquinolone|patA	0.961855	35.2	398	231.5
bin.287	QEPA2	25	499	INKHEBHG_01786	fluoroquinolone	WP_032492277.1|FEATURES|QepA2|fluoroquinolone|QepA2	0.971367	31.6	488	167.5
bin.287	SUL4	5	280	INKHEBHG_02022	sulfonamide	WP_102607457.1|FEATURES|sul4|sulfonamide|sul4	0.982098	41.5	282	180.6
bin.287	TAEA	3	516	INKHEBHG_01424	pleuromutilin	APB03219.1|FEATURES|TaeA|pleuromutilin|TaeA	0.926438	40.1	519	362.1
bin.287	TAEA	3	537	INKHEBHG_00068	pleuromutilin	APB03219.1|FEATURES|TaeA|pleuromutilin|TaeA	0.93158	37	541	339.3
bin.287	TETA(48)	1	307	INKHEBHG_00696	tetracycline	APB03214.1|FEATURES|tetA(48)|tetracycline|tetA(48)	0.999805	41.6	310	201.4
bin.287	TETB(48)	18	271	INKHEBHG_00731	tetracycline	APB03215.1|FEATURES|tetB(48)|tetracycline|tetB(48)	0.996945	31.5	260	118.2
bin.287	THIOSTREPTON_RESISTANCE_METHYLASE_TSNR	33	264	INKHEBHG_01047	unclassified	P52393|FEATURES|thiostrepton_resistance_methylase_tsnR|unclassified|thiostrepton_resistance_methylase_tsnR	0.875079	33.5	248	72
bin.287	VANR	1	217	INKHEBHG_01680	glycopeptide	gi:948051271:ref:WP_056710274.1:|FEATURES|vanR|glycopeptide|vanR	0.969535	39.7	219	144.4
bin.287	VANR	5	228	INKHEBHG_02185	glycopeptide	FJ349556.1.gene2.p01|FEATURES|vanR|glycopeptide|vanR	0.99727	38.4	229	166
bin.287	VANR	7	227	INKHEBHG_02037	glycopeptide	gi:953999146:ref:WP_058083598.1:|FEATURES|vanR|glycopeptide|vanR	0.998783	38.6	223	136.3
bin.288	LNUD	6	163	AKKGGDIA_00935	MLS	ABR14060.1|FEATURES|lnuD|MLS|lnuD	0.999988	36.1	158	117.5
bin.288	MAJOR_FACILITATOR_SUPERFAMILY_TRANSPORTER	13	497	AKKGGDIA_00678	multidrug	ZP_03053667|FEATURES|major_facilitator_superfamily_transporter|multidrug|major_facilitator_superfamily_transporter	0.999988	35.5	496	297.7
bin.288	RPOB2	28	1129	AKKGGDIA_00303	multidrug	BAD59497.1|FEATURES|rpoB2|multidrug|rpoB2	0.995365	48.6	1161	1033.1
bin.288	STAPHYLOCOCCUS_MUPA_CONFERRING_RESISTANCE_TO_MUPIROCIN	9	1022	AKKGGDIA_00085	mupirocin	CAA53189|FEATURES|Staphylococcus_mupA_conferring_resistance_to_mupirocin|mupirocin|Staphylococcus_mupA_conferring_resistance_to_mupirocin	0.996795	35.5	1038	624.8
bin.288	VANG	1	348	AKKGGDIA_00691	glycopeptide	gi:1028100561:ref:WP_063856696.1:|FEATURES|vanG|glycopeptide|vanG	1	35.6	371	181.8
bin.288	VANR	3	218	AKKGGDIA_00661	glycopeptide	gi:507059692:ref:WP_016130597.1:|FEATURES|vanR|glycopeptide|vanR	0.977581	40.4	223	165.2
bin.288	VANS	8	129	AKKGGDIA_00877	glycopeptide	AY082011.1.gene2.p1|FEATURES|vanS|glycopeptide|vanS	0.996548	32	125	78.6
bin.288	VANTRL	16	361	AKKGGDIA_00784	glycopeptide	ABX54690.1|FEATURES|vanTrL|glycopeptide|vanTrL	0.935087	30.9	359	143.7
bin.288	VGAB	4	472	AKKGGDIA_00133	MLS	U82085.gene.p01|FEATURES|vgaB|MLS|vgaB	0.999999	32.1	492	236.1
bin.289	BACA	4	279	AHJEBKGE_02274	bacitracin	ZP_04528247|FEATURES|bacA|bacitracin|bacA	0.994258	35.1	288	147.9
bin.289	BAER	4	226	AHJEBKGE_02167	multidrug	YP_490321.1|FEATURES|baeR|multidrug|baeR	0.991059	39.7	224	162.2
bin.289	BICYCLOMYCIN-MULTIDRUG_EFFLUX_PROTEIN_BCR	14	372	AHJEBKGE_00179	multidrug	ZP_03027239|FEATURES|bicyclomycin-multidrug_efflux_protein_bcr|multidrug|bicyclomycin-multidrug_efflux_protein_bcr	0.999999	33	367	189.5
bin.289	CLBB	14	339	AHJEBKGE_01086	phenicol	WP_015892743.1|FEATURES|clbB|phenicol|clbB	0.999724	34.6	344	175.6
bin.289	COB(I)ALAMIN_ADENOLSYLTRANSFERASE	1	196	AHJEBKGE_02798	unclassified	gi:447201652:ref:WP_001278908.1:|FEATURES|cob(I)alamin_adenolsyltransferase|unclassified|cob(I)alamin_adenolsyltransferase	1	49.5	200	185.3
bin.289	EMRA	33	348	AHJEBKGE_03055	multidrug	gi:1036665295:ref:WP_064719275.1:|FEATURES|emrA|multidrug|emrA	0.997236	31.4	328	139.8
bin.289	EMRB	13	504	AHJEBKGE_02348	multidrug	gi:506355393:ref:WP_015875112.1:|FEATURES|emrB|multidrug|emrB	0.908903	35.9	504	280.8
bin.289	EMRB	17	504	AHJEBKGE_03054	multidrug	gi:917770481:ref:WP_052284485.1:|FEATURES|emrB|multidrug|emrB	0.963773	30.9	495	238.8
bin.289	KASUGAMYCIN_RESISTANCE_PROTEIN_KSGA	41	269	AHJEBKGE_02194	aminoglycoside	ZP_02698269|FEATURES|kasugamycin_resistance_protein_ksgA|aminoglycoside|kasugamycin_resistance_protein_ksgA	1	36.4	231	134.8
bin.289	MAJOR_FACILITATOR_SUPERFAMILY_TRANSPORTER	12	508	AHJEBKGE_01801	multidrug	ZP_03053667|FEATURES|major_facilitator_superfamily_transporter|multidrug|major_facilitator_superfamily_transporter	0.997117	35.6	508	255.8
bin.289	MAJOR_FACILITATOR_SUPERFAMILY_TRANSPORTER	15	451	AHJEBKGE_01279	multidrug	NC_010410.6002639.p01|FEATURES|major_facilitator_superfamily_transporter|multidrug|major_facilitator_superfamily_transporter	1	35.2	443	261.5
bin.289	MAJOR_FACILITATOR_SUPERFAMILY_TRANSPORTER	17	473	AHJEBKGE_02727	multidrug	AE016830.1.gene1357.p01|FEATURES|major_facilitator_superfamily_transporter|multidrug|major_facilitator_superfamily_transporter	0.998167	31	461	181
bin.289	MAJOR_FACILITATOR_SUPERFAMILY_TRANSPORTER	21	439	AHJEBKGE_00061	multidrug	AE016830.1.gene1357.p01|FEATURES|major_facilitator_superfamily_transporter|multidrug|major_facilitator_superfamily_transporter	0.97441	33.2	422	175.6
bin.289	MDTD	7	462	AHJEBKGE_00016	multidrug	gi:545248709:ref:WP_021547049.1:|FEATURES|mdtD|multidrug|mdtD	1	35.9	460	260.4
bin.289	MDTK	7	450	AHJEBKGE_03091	multidrug	gi:757799242:ref:WP_043016444.1:|FEATURES|mdtK|multidrug|mdtK	0.999963	37.6	444	253.8
bin.289	MEXE	45	390	AHJEBKGE_01063	multidrug	gi:654275318:ref:WP_027790469.1:|FEATURES|mexE|multidrug|mexE	0.999955	35.9	362	176
bin.289	MEXF	3	1051	AHJEBKGE_01064	multidrug	gi:491017944:ref:WP_004879650.1:|FEATURES|mexF|multidrug|mexF	0.999985	42.7	1051	782.3
bin.289	MTRA	8	223	AHJEBKGE_00602	multidrug	CCP46065.1|FEATURES|mtrA|multidrug|mtrA	0.999937	47.3	220	189.5
bin.289	MULTIDRUG_ABC_TRANSPORTER	1	576	AHJEBKGE_03120	multidrug	gi:686302687:ref:WP_031866869.1:|FEATURES|multidrug_ABC_transporter|multidrug|multidrug_ABC_transporter	0.997343	35.3	581	319.3
bin.289	MULTIDRUG_ABC_TRANSPORTER	1	577	AHJEBKGE_00304	multidrug	gi:686302687:ref:WP_031866869.1:|FEATURES|multidrug_ABC_transporter|multidrug|multidrug_ABC_transporter	0.997905	32.6	586	256.1
bin.289	MULTIDRUG_ABC_TRANSPORTER	18	592	AHJEBKGE_01579	multidrug	gi:1045390184:ref:WP_065479071.1:|FEATURES|multidrug_ABC_transporter|multidrug|multidrug_ABC_transporter	0.999189	34.4	593	283.9
bin.289	MULTIDRUG_ABC_TRANSPORTER	22	590	AHJEBKGE_00286	multidrug	gi:493394434:ref:WP_006350564.1:|FEATURES|multidrug_ABC_transporter|multidrug|multidrug_ABC_transporter	0.985423	33.5	576	263.8
bin.289	MULTIDRUG_ABC_TRANSPORTER	31	576	AHJEBKGE_00466	multidrug	gi:686302687:ref:WP_031866869.1:|FEATURES|multidrug_ABC_transporter|multidrug|multidrug_ABC_transporter	0.997607	33.9	557	286.6
bin.289	MULTIDRUG_ABC_TRANSPORTER	84	572	AHJEBKGE_03343	multidrug	gi:686302687:ref:WP_031866869.1:|FEATURES|multidrug_ABC_transporter|multidrug|multidrug_ABC_transporter	0.999666	35.1	496	268.5
bin.289	MUXB	1	1020	AHJEBKGE_02201	multidrug	NP_251217.1|FEATURES|MuxB|multidrug|MuxB	0.812082	52.3	1020	936.8
bin.289	NMCR	1	285	AHJEBKGE_02139	beta-lactam	CAA79966.1|FEATURES|NmcR|beta-lactam|NmcR	0.996337	31.1	289	126.7
bin.289	OMPR	10	242	AHJEBKGE_01959	multidrug	gi:909830386:gb:AKU13184.1:|FEATURES|ompR|multidrug|ompR	0.983118	33.5	233	115.5
bin.289	OMPR	12	243	AHJEBKGE_01685	multidrug	NC_008702.1.4607594.p01|FEATURES|ompR|multidrug|ompR	0.977389	51.5	233	225.7
bin.289	OPRM	13	463	AHJEBKGE_02203	multidrug	NC_008702.1.4608931.p01|FEATURES|oprM|multidrug|oprM	0.999998	40.4	455	276.6
bin.289	PENA	12	606	AHJEBKGE_01388	beta-lactam	YP_002045964|FEATURES|penA|beta-lactam|penA	0.999996	32.5	603	306.6
bin.289	PENA	73	575	AHJEBKGE_00583	beta-lactam	AAP46611|FEATURES|penA|beta-lactam|penA	0.99994	31	513	208
bin.289	PMRF	10	313	AHJEBKGE_02692	peptide	AAC75314.1|FEATURES|PmrF|peptide|PmrF	0.923324	30.6	307	126.7
bin.289	QEPA	5	421	AHJEBKGE_00708	fluoroquinolone	gi:1039291348:ref:WP_064768701.1:|FEATURES|qepA|fluoroquinolone|qepA	0.988753	31.1	427	127.5
bin.289	ROSA	20	401	AHJEBKGE_00930	fosmidomycin	YP_001477378|FEATURES|rosA|fosmidomycin|rosA	0.999275	63.4	383	463
bin.289	SUL4	17	286	AHJEBKGE_02948	sulfonamide	WP_102607457.1|FEATURES|sul4|sulfonamide|sul4	0.959094	41.3	271	182.2
bin.289	TAEA	3	538	AHJEBKGE_01510	pleuromutilin	APB03219.1|FEATURES|TaeA|pleuromutilin|TaeA	0.93952	35.1	541	331.3
bin.289	TAEA	3	642	AHJEBKGE_01565	pleuromutilin	APB03219.1|FEATURES|TaeA|pleuromutilin|TaeA	0.904841	30.3	646	280
bin.289	TCMA	1	444	AHJEBKGE_03226	tetracenomycin_C	YP_002193132|FEATURES|tcmA|tetracenomycin_C|tcmA	0.938722	33.6	464	177.6
bin.289	TCMA	36	508	AHJEBKGE_00434	tetracenomycin_C	AAA67509|FEATURES|tcmA|tetracenomycin_C|tcmA	0.990266	32.1	492	176
bin.289	TET34	7	154	AHJEBKGE_02898	tetracycline	YP_002666586|FEATURES|tet34|tetracycline|tet34	0.999999	44.7	150	150.2
bin.289	TETR	5	158	AHJEBKGE_01432	tetracycline	gi:445959305:ref:WP_000037160.1:|FEATURES|tetR|tetracycline|tetR	1	32.3	155	76.3
bin.289	TETR	5	170	AHJEBKGE_03056	tetracycline	gi:730307282:ref:WP_033979566.1:|FEATURES|tetR|tetracycline|tetR	0.999986	32.6	178	93.2
bin.289	TRANSCRIPTIONAL_REGULATORY_PROTEIN_CPXR_CPXR	10	241	AHJEBKGE_01026	unclassified	CP001138.1.gene4273.p01|FEATURES|transcriptional_regulatory_protein_CpxR_cpxR|unclassified|transcriptional_regulatory_protein_CpxR_cpxR	0.986916	40.1	232	146
bin.289	UGD	1	337	AHJEBKGE_01749	peptide	AAC75089.1|FEATURES|ugd|peptide|ugd	0.915862	31.5	356	150.6
bin.289	VANH	46	293	AHJEBKGE_03174	glycopeptide	YP_002333394|FEATURES|vanH|glycopeptide|vanH	0.990303	30.5	259	96.7
bin.289	VANH	59	314	AHJEBKGE_02874	glycopeptide	gi:749574782:ref:WP_040203616.1:|FEATURES|vanH|glycopeptide|vanH	0.992249	32.2	273	93.6
bin.289	VANR	3	219	AHJEBKGE_02556	glycopeptide	ABB53349|FEATURES|vanR|glycopeptide|vanR	0.999986	37.7	220	142.9
bin.289	VANR	3	224	AHJEBKGE_03136	glycopeptide	gi:974603856:ref:WP_059193686.1:|FEATURES|vanR|glycopeptide|vanR	0.986796	36.3	223	137.5
bin.289	VANRI	4	224	AHJEBKGE_00366	glycopeptide	WP_011461303.1|FEATURES|vanRI|glycopeptide|vanRI	0.999854	50.7	221	211.8
bin.289	VANX	14	189	AHJEBKGE_03134	glycopeptide	gi:647122398:ref:WP_025641541.1:|FEATURES|vanX|glycopeptide|vanX	0.999999	33	179	77.8
bin.289	VATB	39	205	AHJEBKGE_01059	MLS	YP_002861121|FEATURES|vatB|MLS|vatB	0.992553	35.9	170	102.8
bin.289	YKKD	4	103	AHJEBKGE_01489	multidrug	gi:489421661:ref:WP_003327389.1:|FEATURES|ykkD|multidrug|ykkD	0.999993	44	100	74.7
bin.290	BACA	8	262	DDMDDBCH_00966	bacitracin	YP_523088|FEATURES|bacA|bacitracin|bacA	0.99744	34.1	276	138.7
bin.290	CAMP-REGULATORY_PROTEIN	30	206	DDMDDBCH_00218	unclassified	gi:446164906:ref:WP_000242761.1:|FEATURES|cAMP-regulatory_protein|unclassified|cAMP-regulatory_protein	0.99542	33.9	180	99
bin.290	EMRB	58	479	DDMDDBCH_00823	multidrug	gi:745784185:ref:WP_039077609.1:|FEATURES|emrB|multidrug|emrB	0.990604	33.3	429	221.1
bin.290	KASUGAMYCIN_RESISTANCE_PROTEIN_KSGA	37	260	DDMDDBCH_02303	aminoglycoside	YP_001439344|FEATURES|kasugamycin_resistance_protein_ksgA|aminoglycoside|kasugamycin_resistance_protein_ksgA	1	35.1	225	137.1
bin.290	LPEB	1	1016	DDMDDBCH_00222	MLS	CAH14033.1|FEATURES|LpeB|MLS|LpeB	0.973654	48.2	1037	867.1
bin.290	METALLO-BETA-LACTAMASE	13	236	DDMDDBCH_01847	beta-lactam	gi:759400753:ref:WP_043125254.1:|FEATURES|metallo-beta-lactamase|beta-lactam|metallo-beta-lactamase	0.998951	30.8	247	81.3
bin.290	MEXF	4	1058	DDMDDBCH_00075	multidrug	gi:950554518:ref:WP_057427257.1:|FEATURES|mexF|multidrug|mexF	0.999997	46.6	1057	895.6
bin.290	MEXV	40	366	DDMDDBCH_00221	multidrug	AAG07762.1|FEATURES|MexV|multidrug|MexV	0.999983	40.1	327	236.5
bin.290	MEXX	10	394	DDMDDBCH_00076	multidrug	YP_002022792|FEATURES|mexX|multidrug|mexX	0.999998	35.6	405	181.8
bin.290	MTRA	5	228	DDMDDBCH_00431	multidrug	CCP46065.1|FEATURES|mtrA|multidrug|mtrA	0.998054	42.4	229	172.6
bin.290	MTRA	8	228	DDMDDBCH_00768	multidrug	CCP46065.1|FEATURES|mtrA|multidrug|mtrA	0.998762	42.5	228	170.2
bin.290	MULTIDRUG_ABC_TRANSPORTER	1	597	DDMDDBCH_01290	multidrug	gi:948137056:ref:WP_056795395.1:|FEATURES|multidrug_ABC_transporter|multidrug|multidrug_ABC_transporter	0.999486	37.7	599	327.4
bin.290	PATA	65	457	DDMDDBCH_00514	fluoroquinolone	NP_417544.5|FEATURES|patA|fluoroquinolone|patA	0.924274	32.6	420	182.2
bin.290	PATA	69	449	DDMDDBCH_01042	fluoroquinolone	NP_417544.5|FEATURES|patA|fluoroquinolone|patA	0.871342	30.1	405	155.6
bin.290	PATA	76	450	DDMDDBCH_01143	fluoroquinolone	NP_417544.5|FEATURES|patA|fluoroquinolone|patA	0.949199	33.7	413	205.3
bin.290	PATA	78	450	DDMDDBCH_02769	fluoroquinolone	NP_417544.5|FEATURES|patA|fluoroquinolone|patA	0.961855	36.8	378	225.7
bin.290	PMRF	10	322	DDMDDBCH_00390	peptide	AAC75314.1|FEATURES|PmrF|peptide|PmrF	0.923324	33.6	324	169.5
bin.290	RPSD_(RAMA_OR_SUD2)	44	251	DDMDDBCH_00793	unclassified	AB158573.gene.p01|FEATURES|rpsD_(ramA_or_sud2)|unclassified|rpsD_(ramA_or_sud2)	0.990679	31	226	86.3
bin.290	RPSD_(RAMA_OR_SUD2)	50	252	DDMDDBCH_00038	unclassified	AB158573.gene.p01|FEATURES|rpsD_(ramA_or_sud2)|unclassified|rpsD_(ramA_or_sud2)	0.990454	30.9	233	85.9
bin.290	SMER	11	225	DDMDDBCH_00428	multidrug	AAD51348.1|FEATURES|smeR|multidrug|smeR	0.999898	44.9	225	168.3
bin.290	TAEA	1	638	DDMDDBCH_02215	pleuromutilin	APB03219.1|FEATURES|TaeA|pleuromutilin|TaeA	0.99059	34	647	354.8
bin.290	TAEA	30	548	DDMDDBCH_00213	pleuromutilin	APB03219.1|FEATURES|TaeA|pleuromutilin|TaeA	0.989627	30.6	526	257.3
bin.290	TETA(48)	1	313	DDMDDBCH_00999	tetracycline	APB03214.1|FEATURES|tetA(48)|tetracycline|tetA(48)	0.997451	33.1	314	156
bin.290	TRANSCRIPTIONAL_REGULATORY_PROTEIN_CPXR_CPXR	6	223	DDMDDBCH_02468	unclassified	CP000675.2.gene1535.p01|FEATURES|transcriptional_regulatory_protein_CpxR_cpxR|unclassified|transcriptional_regulatory_protein_CpxR_cpxR	0.99308	43.4	219	182.2
bin.290	TRUNCATED_PUTATIVE_RESPONSE_REGULATOR_ARLR	1	223	DDMDDBCH_00807	unclassified	HE999704.1.gene1528.p01|FEATURES|truncated_putative_response_regulator_ArlR|unclassified|truncated_putative_response_regulator_ArlR	0.99775	41.5	229	166
bin.290	TRUNCATED_PUTATIVE_RESPONSE_REGULATOR_ARLR	4	227	DDMDDBCH_02289	unclassified	AE015929.1.gene1106.p01|FEATURES|truncated_putative_response_regulator_ArlR|unclassified|truncated_putative_response_regulator_ArlR	0.991118	39.6	227	152.5
bin.290	UGD	1	338	DDMDDBCH_01935	peptide	AAC75089.1|FEATURES|ugd|peptide|ugd	0.915862	30.5	357	151
bin.290	VAND	44	323	DDMDDBCH_00189	glycopeptide	AAD41881|FEATURES|vanD|glycopeptide|vanD	1	35.3	303	138.3
bin.294	COB(I)ALAMIN_ADENOLSYLTRANSFERASE	28	196	MOAJIBMC_03056	unclassified	gi:447201635:ref:WP_001278891.1:|FEATURES|cob(I)alamin_adenolsyltransferase|unclassified|cob(I)alamin_adenolsyltransferase	1	42.2	173	143.7
bin.294	EMRK	9	338	MOAJIBMC_00672	multidrug	gi:510924127:ref:WP_016244912.1:|FEATURES|emrK|multidrug|emrK	0.999905	30.4	392	147.5
bin.294	KASUGAMYCIN_RESISTANCE_PROTEIN_KSGA	11	272	MOAJIBMC_01137	aminoglycoside	YP_001439344|FEATURES|kasugamycin_resistance_protein_ksgA|aminoglycoside|kasugamycin_resistance_protein_ksgA	1	36	272	147.5
bin.294	MEXF	3	1043	MOAJIBMC_02055	multidrug	gi:950554518:ref:WP_057427257.1:|FEATURES|mexF|multidrug|mexF	0.999996	44	1042	813.1
bin.294	MEXF	3	1057	MOAJIBMC_03258	multidrug	gi:780147796:ref:WP_045491627.1:|FEATURES|mexF|multidrug|mexF	0.999997	44.2	1056	810.4
bin.294	MULTIDRUG_ABC_TRANSPORTER	11	578	MOAJIBMC_01261	multidrug	gi:686302687:ref:WP_031866869.1:|FEATURES|multidrug_ABC_transporter|multidrug|multidrug_ABC_transporter	0.969137	32.5	576	301.2
bin.294	MULTIDRUG_ABC_TRANSPORTER	4	576	MOAJIBMC_00416	multidrug	gi:686302687:ref:WP_031866869.1:|FEATURES|multidrug_ABC_transporter|multidrug|multidrug_ABC_transporter	0.986657	33.7	602	323.2
bin.294	OMPR	4	228	MOAJIBMC_00083	multidrug	gi:514966815:ref:WP_016655114.1:|FEATURES|ompR|multidrug|ompR	0.999999	42.2	230	183.7
bin.294	OPCM	25	497	MOAJIBMC_02110	multidrug	ZP_03583211|FEATURES|opcM|multidrug|opcM	0.999999	39	474	299.7
bin.294	OPCM	26	504	MOAJIBMC_01669	multidrug	CAR56415|FEATURES|opcM|multidrug|opcM	0.999997	37.8	495	293.1
bin.294	PATA	76	451	MOAJIBMC_00111	fluoroquinolone	NP_417544.5|FEATURES|patA|fluoroquinolone|patA	0.961855	35.9	382	233.8
bin.294	PENA	27	575	MOAJIBMC_00754	beta-lactam	AAP46581|FEATURES|penA|beta-lactam|penA	0.999944	30.9	593	252.3
bin.294	PENA	9	613	MOAJIBMC_03200	beta-lactam	ZP_03164918|FEATURES|penA|beta-lactam|penA	0.999996	30.9	615	292.4
bin.294	PMRF	10	313	MOAJIBMC_02808	peptide	AAC75314.1|FEATURES|PmrF|peptide|PmrF	0.862116	31.1	309	135.2
bin.294	PMRF	9	315	MOAJIBMC_01744	peptide	AAC75314.1|FEATURES|PmrF|peptide|PmrF	0.923324	34.7	314	197.2
bin.294	SUL4	11	284	MOAJIBMC_00022	sulfonamide	WP_102607457.1|FEATURES|sul4|sulfonamide|sul4	0.977313	43.3	282	225.3
bin.294	TAEA	3	635	MOAJIBMC_01915	pleuromutilin	APB03219.1|FEATURES|TaeA|pleuromutilin|TaeA	0.934484	32.6	650	325.5
bin.294	TETA(48)	10	317	MOAJIBMC_01614	tetracycline	APB03214.1|FEATURES|tetA(48)|tetracycline|tetA(48)	0.996608	39	313	205.3
bin.294	TETA(48)	32	326	MOAJIBMC_00386	tetracycline	APB03214.1|FEATURES|tetA(48)|tetracycline|tetA(48)	0.874899	38.5	296	209.9
bin.294	TETB(60)	1	576	MOAJIBMC_00080	tetracycline	ANZ79241.1|FEATURES|tetB(60)|tetracycline|tetB(60)	0.996447	32.6	605	318.5
bin.294	TRUNCATED_PUTATIVE_RESPONSE_REGULATOR_ARLR	3	225	MOAJIBMC_03095	unclassified	HE999704.1.gene1528.p01|FEATURES|truncated_putative_response_regulator_ArlR|unclassified|truncated_putative_response_regulator_ArlR	0.914029	39.9	223	166.4
bin.294	VANH	57	323	MOAJIBMC_00270	glycopeptide	gi:985522333:ref:WP_060811962.1:|FEATURES|vanH|glycopeptide|vanH	0.999874	31.2	295	109.4
bin.294	VANR	3	216	MOAJIBMC_01331	glycopeptide	gi:948051271:ref:WP_056710274.1:|FEATURES|vanR|glycopeptide|vanR	0.999733	36.7	218	146.4
bin.294	VANR	51	227	MOAJIBMC_01429	glycopeptide	FJ872411.1.gene44.p01|FEATURES|vanR|glycopeptide|vanR	0.862291	34.3	213	121.3
bin.294	VANR	7	227	MOAJIBMC_00233	glycopeptide	FJ872411.1.gene44.p01|FEATURES|vanR|glycopeptide|vanR	0.991481	36.3	234	141.4
bin.296	AAC(6')-IAK	14	149	CIGBOELI_01733	aminoglycoside	BAO21229.1|FEATURES|AAC(6')-Iak|aminoglycoside|AAC(6')-Iak	0.999054	41.1	141	103.6
bin.296	BACA	8	272	CIGBOELI_00217	bacitracin	ZP_03265942|FEATURES|bacA|bacitracin|bacA	0.897088	30	283	127.1
bin.296	CFRC	2	343	CIGBOELI_01445	phenicol	YP_001255356.1|FEATURES|cfrC|phenicol|cfrC	0.999724	40.1	349	251.5
bin.296	KASUGAMYCIN_RESISTANCE_PROTEIN_KSGA	8	264	CIGBOELI_00231	aminoglycoside	A7FMC1|FEATURES|kasugamycin_resistance_protein_ksgA|aminoglycoside|kasugamycin_resistance_protein_ksgA	1	33.5	272	130.6
bin.296	MAJOR_FACILITATOR_SUPERFAMILY_TRANSPORTER	18	519	CIGBOELI_00646	multidrug	CP001918.1.gene2931.p01|FEATURES|major_facilitator_superfamily_transporter|multidrug|major_facilitator_superfamily_transporter	0.999403	34.5	502	304.3
bin.296	MULTIDRUG_ABC_TRANSPORTER	15	600	CIGBOELI_00962	multidrug	gi:944152509:ref:WP_055644808.1:|FEATURES|multidrug_ABC_transporter|multidrug|multidrug_ABC_transporter	0.999446	41	588	424.9
bin.296	MULTIDRUG_ABC_TRANSPORTER	43	596	CIGBOELI_01154	multidrug	gi:919568551:ref:WP_052871170.1:|FEATURES|multidrug_ABC_transporter|multidrug|multidrug_ABC_transporter	0.999149	34.7	556	313.9
bin.296	OLEB	43	566	CIGBOELI_01548	MLS	AAA50325|FEATURES|oleB|MLS|oleB	0.99749	33.2	533	198.4
bin.296	OMPR	4	224	CIGBOELI_00278	multidrug	gi:507097545:ref:WP_016168184.1:|FEATURES|ompR|multidrug|ompR	0.999994	37.4	227	147.9
bin.296	PATA	34	449	CIGBOELI_01313	fluoroquinolone	NP_417544.5|FEATURES|patA|fluoroquinolone|patA	0.961855	41	417	304.3
bin.296	PATA	55	450	CIGBOELI_00666	fluoroquinolone	NP_417544.5|FEATURES|patA|fluoroquinolone|patA	0.910325	38.2	401	233.8
bin.296	PATA	66	439	CIGBOELI_00100	fluoroquinolone	NP_417544.5|FEATURES|patA|fluoroquinolone|patA	0.902935	36.9	379	228.4
bin.296	PATA	76	454	CIGBOELI_00461	fluoroquinolone	NP_417544.5|FEATURES|patA|fluoroquinolone|patA	0.927925	35.9	384	249.2
bin.296	PENA	27	571	CIGBOELI_00748	beta-lactam	AAP46611|FEATURES|penA|beta-lactam|penA	0.999263	30.4	566	245.4
bin.296	SUL4	7	286	CIGBOELI_00212	sulfonamide	WP_102607457.1|FEATURES|sul4|sulfonamide|sul4	0.944007	46.5	282	225.3
bin.296	TAEA	18	538	CIGBOELI_00110	pleuromutilin	APB03219.1|FEATURES|TaeA|pleuromutilin|TaeA	0.975063	39.4	533	352.8
bin.296	TCR3	38	449	CIGBOELI_00362	tetracycline	BAA07390|FEATURES|tcr3|tetracycline|tcr3	0.988226	30.2	424	126.3
bin.296	TRUNCATED_PUTATIVE_RESPONSE_REGULATOR_ARLR	3	222	CIGBOELI_01079	unclassified	HE999704.1.gene1528.p01|FEATURES|truncated_putative_response_regulator_ArlR|unclassified|truncated_putative_response_regulator_ArlR	0.999762	39.1	220	178.3
bin.296	VANC	3	338	CIGBOELI_00738	glycopeptide	gi:1028100552:ref:WP_063856687.1:|FEATURES|vanC|glycopeptide|vanC	0.996518	30.4	336	160.6
bin.296	VANR	3	225	CIGBOELI_01022	glycopeptide	gi:507059692:ref:WP_016130597.1:|FEATURES|vanR|glycopeptide|vanR	0.999758	47.5	223	211.8
bin.298	CHLORAMPHENICOL_AND_FLORFENICOL_RESISTANCE	9	338	BCMDEJMG_02825	phenicol	CP001581.1.gene3143.p01|FEATURES|chloramphenicol_and_florfenicol_resistance|phenicol|chloramphenicol_and_florfenicol_resistance	0.999254	32.3	337	166
bin.298	FOSB	2	118	BCMDEJMG_01552	fosfomycin	gi:835313446:ref:WP_047449523.1:|FEATURES|fosB|fosfomycin|fosB	0.956574	35.2	128	72
bin.298	KASUGAMYCIN_RESISTANCE_PROTEIN_KSGA	12	270	BCMDEJMG_00091	aminoglycoside	YP_001454848|FEATURES|kasugamycin_resistance_protein_ksgA|aminoglycoside|kasugamycin_resistance_protein_ksgA	1	33.6	262	136.3
bin.298	MDTK	11	429	BCMDEJMG_00448	multidrug	gi:780027477:ref:WP_045442423.1:|FEATURES|mdtK|multidrug|mdtK	0.999899	30.5	419	197.6
bin.298	MULTIDRUG_ABC_TRANSPORTER	1	576	BCMDEJMG_02894	multidrug	gi:686302687:ref:WP_031866869.1:|FEATURES|multidrug_ABC_transporter|multidrug|multidrug_ABC_transporter	0.998715	30.8	585	285
bin.298	MULTIDRUG_ABC_TRANSPORTER	2	577	BCMDEJMG_00696	multidrug	gi:686302687:ref:WP_031866869.1:|FEATURES|multidrug_ABC_transporter|multidrug|multidrug_ABC_transporter	0.997142	34	600	332.4
bin.298	MULTIDRUG_ABC_TRANSPORTER	2	578	BCMDEJMG_02895	multidrug	gi:686302687:ref:WP_031866869.1:|FEATURES|multidrug_ABC_transporter|multidrug|multidrug_ABC_transporter	0.993759	30.4	579	280.4
bin.298	OMPR	1	223	BCMDEJMG_03212	multidrug	gi:507097545:ref:WP_016168184.1:|FEATURES|ompR|multidrug|ompR	0.996912	42	226	172.2
bin.298	OMPR	2	226	BCMDEJMG_02559	multidrug	gi:507097545:ref:WP_016168184.1:|FEATURES|ompR|multidrug|ompR	0.999584	43.7	231	194.5
bin.298	PATA	78	433	BCMDEJMG_00117	fluoroquinolone	NP_417544.5|FEATURES|patA|fluoroquinolone|patA	0.951265	35.3	382	194.9
bin.298	PATA	80	451	BCMDEJMG_00258	fluoroquinolone	NP_417544.5|FEATURES|patA|fluoroquinolone|patA	0.961855	31.8	380	211.5
bin.298	PENA	23	613	BCMDEJMG_02269	beta-lactam	YP_002146111|FEATURES|penA|beta-lactam|penA	0.999996	32.3	597	288.5
bin.298	PENA	27	568	BCMDEJMG_01433	beta-lactam	gi:32345868:gb:AAM97228.1:|FEATURES|penA|beta-lactam|penA	0.999978	32.7	556	282
bin.298	ROSB	15	544	BCMDEJMG_02406	fosmidomycin	gi:1001786599:ref:WP_061324791.1:|FEATURES|rosB|fosmidomycin|rosB	0.999942	37.8	539	278.5
bin.298	RPSD_(RAMA_OR_SUD2)	3	264	BCMDEJMG_00802	unclassified	AB158573.gene.p01|FEATURES|rpsD_(ramA_or_sud2)|unclassified|rpsD_(ramA_or_sud2)	0.990679	31.4	296	100.1
bin.298	STAPHYLOCOCCUS_MUPA_CONFERRING_RESISTANCE_TO_MUPIROCIN	9	973	BCMDEJMG_00950	mupirocin	CAA53189|FEATURES|Staphylococcus_mupA_conferring_resistance_to_mupirocin|mupirocin|Staphylococcus_mupA_conferring_resistance_to_mupirocin	0.996795	34.1	1145	687.6
bin.298	SUL4	13	284	BCMDEJMG_01577	sulfonamide	WP_102607457.1|FEATURES|sul4|sulfonamide|sul4	0.985461	46.2	273	225.3
bin.298	TAEA	22	547	BCMDEJMG_02323	pleuromutilin	APB03219.1|FEATURES|TaeA|pleuromutilin|TaeA	0.978635	34.8	534	320.5
bin.298	TAEA	3	639	BCMDEJMG_03446	pleuromutilin	APB03219.1|FEATURES|TaeA|pleuromutilin|TaeA	0.910193	33.9	652	320.5
bin.298	TET41	2	393	BCMDEJMG_02092	tetracycline	AY264780.2.gene3.p01|FEATURES|tet41|tetracycline|tet41	0.999999	36.9	401	238.4
bin.298	TETA(48)	17	326	BCMDEJMG_03814	tetracycline	APB03214.1|FEATURES|tetA(48)|tetracycline|tetA(48)	0.998076	41.8	311	219.5
bin.298	TRUNCATED_PUTATIVE_RESPONSE_REGULATOR_ARLR	4	224	BCMDEJMG_03339	unclassified	NC_002951.3238224.p01|FEATURES|truncated_putative_response_regulator_ArlR|unclassified|truncated_putative_response_regulator_ArlR	0.999781	43.1	225	177.2
bin.298	VANA	1	342	BCMDEJMG_01600	glycopeptide	gi:748291566:ref:WP_039833224.1:|FEATURES|vanA|glycopeptide|vanA	0.999999	37.5	355	224.6
bin.298	VAND	63	314	BCMDEJMG_01814	glycopeptide	AAD51059|FEATURES|vanD|glycopeptide|vanD	0.893191	31.1	264	104.4
bin.298	VAND	72	321	BCMDEJMG_04115	glycopeptide	AAD41881|FEATURES|vanD|glycopeptide|vanD	0.999965	33.8	260	124.4
bin.298	VANH	21	300	BCMDEJMG_00122	glycopeptide	gi:746609237:ref:WP_039635344.1:|FEATURES|vanH|glycopeptide|vanH	0.969222	31	287	109.4
bin.298	VANH	53	316	BCMDEJMG_00907	glycopeptide	YP_002333394|FEATURES|vanH|glycopeptide|vanH	1	36.9	271	150.2
bin.298	VANH	66	314	BCMDEJMG_00821	glycopeptide	Q47748|FEATURES|vanH|glycopeptide|vanH	0.997069	34.7	259	113.6
bin.298	VANR	3	216	BCMDEJMG_03162	glycopeptide	gi:827342711:gb:AKJ75214.1:|FEATURES|vanR|glycopeptide|vanR	0.999963	36.4	217	142.9
bin.298	VANR	4	223	BCMDEJMG_03359	glycopeptide	gi:747653988:emb:CEL19270.1:|FEATURES|vanR|glycopeptide|vanR	0.998722	40.2	234	152.9
bin.299	ABES	1	109	MNPBBIGP_04439	multidrug	NC_010410.6003348.p01|FEATURES|abeS|multidrug|abeS	0.99357	51.4	109	111.3
bin.299	ACRA	5	381	MNPBBIGP_01983	multidrug	ABR13270|FEATURES|acrA|multidrug|acrA	1	34.3	379	189.9
bin.299	ADEC	23	577	MNPBBIGP_02127	multidrug	CP003583.1.gene2512.p01|FEATURES|adeC|multidrug|adeC	0.997532	40.5	558	390.2
bin.299	ADEH	89	481	MNPBBIGP_02249	multidrug	CAJ77855.1|FEATURES|adeH|multidrug|adeH	0.901488	32.3	393	178.7
bin.299	AER-1	31	302	MNPBBIGP_03171	beta-lactam	U14748.1.gene2.p01|FEATURES|AER-1|beta-lactam|AER-1	0.908816	55.9	272	286.2
bin.299	BACA	8	263	MNPBBIGP_01187	bacitracin	ZP_03225116|FEATURES|bacA|bacitracin|bacA	0.989909	31.2	272	126.7
bin.299	BACA	8	268	MNPBBIGP_02040	bacitracin	YP_002847905|FEATURES|bacA|bacitracin|bacA	0.996862	36.1	269	145.6
bin.299	BAER	11	232	MNPBBIGP_04179	multidrug	YP_490321.1|FEATURES|baeR|multidrug|baeR	0.999861	38.6	228	167.5
bin.299	CHLORAMPHENICOL_EXPORTER	48	408	MNPBBIGP_01229	phenicol	U09991.1.gene2.p01|FEATURES|chloramphenicol_exporter|phenicol|chloramphenicol_exporter	0.999934	37.1	364	205.3
bin.299	COB(I)ALAMIN_ADENOLSYLTRANSFERASE	3	196	MNPBBIGP_00214	unclassified	gi:447201652:ref:WP_001278908.1:|FEATURES|cob(I)alamin_adenolsyltransferase|unclassified|cob(I)alamin_adenolsyltransferase	1	46.2	197	168.3
bin.299	DFRA3	1	161	MNPBBIGP_01719	diaminopyrimidine	AAA25550.1|FEATURES|dfrA3|diaminopyrimidine|dfrA3	1	45.4	163	150.2
bin.299	EMRA	33	348	MNPBBIGP_01998	multidrug	gi:1036665295:ref:WP_064719275.1:|FEATURES|emrA|multidrug|emrA	0.988532	32.4	327	137.1
bin.299	EMRB-QACA_FAMILY_MAJOR_FACILITATOR_TRANSPORTER	5	418	MNPBBIGP_00559	multidrug	AE016830.1.gene768.p01|FEATURES|EmrB-QacA_family_major_facilitator_transporter|multidrug|EmrB-QacA_family_major_facilitator_transporter	0.976036	34.5	417	221.1
bin.299	EMRK	9	345	MNPBBIGP_02294	multidrug	CP000034.1.gene2563.p01|FEATURES|emrK|multidrug|emrK	0.999876	32.8	363	151.4
bin.299	KASUGAMYCIN_RESISTANCE_PROTEIN_KSGA	11	261	MNPBBIGP_02074	aminoglycoside	A7FMC1|FEATURES|kasugamycin_resistance_protein_ksgA|aminoglycoside|kasugamycin_resistance_protein_ksgA	1	38.5	265	146.7
bin.299	MAJOR_FACILITATOR_SUPERFAMILY_TRANSPORTER	10	522	MNPBBIGP_03698	multidrug	CP001918.1.gene2931.p01|FEATURES|major_facilitator_superfamily_transporter|multidrug|major_facilitator_superfamily_transporter	0.999131	39.4	513	346.3
bin.299	MAJOR_FACILITATOR_SUPERFAMILY_TRANSPORTER	7	416	MNPBBIGP_02972	multidrug	ZP_03053667|FEATURES|major_facilitator_superfamily_transporter|multidrug|major_facilitator_superfamily_transporter	0.981981	33.9	413	221.1
bin.299	MARR	5	132	MNPBBIGP_00119	multidrug	gi:739712629:ref:WP_037566449.1:|FEATURES|marR|multidrug|marR	0.999993	39.8	128	94
bin.299	MDTA	74	443	MNPBBIGP_01137	multidrug	gi:740657926:ref:WP_038443229.1:|FEATURES|mdtA|multidrug|mdtA	0.949303	42.4	375	287
bin.299	MDTG	20	385	MNPBBIGP_01359	multidrug	gi:847054009:ref:WP_047958257.1:|FEATURES|mdtG|multidrug|mdtG	0.999983	39.3	369	244.2
bin.299	MDTK	6	445	MNPBBIGP_02618	multidrug	gi:485735303:ref:WP_001362592.1:|FEATURES|mdtK|multidrug|mdtK	0.999877	31.6	455	157.5
bin.299	METALLO-BETA-LACTAMASE	50	239	MNPBBIGP_03152	beta-lactam	gi:759400753:ref:WP_043125254.1:|FEATURES|metallo-beta-lactamase|beta-lactam|metallo-beta-lactamase	0.997924	32.5	203	73.6
bin.299	MEXE	9	375	MNPBBIGP_02623	multidrug	gi:691085756:ref:WP_032019894.1:|FEATURES|mexE|multidrug|mexE	0.99994	36.2	367	186.8
bin.299	MEXF	4	1048	MNPBBIGP_01982	multidrug	gi:504104202:ref:WP_014338188.1:|FEATURES|mexF|multidrug|mexF	1	43.3	1047	794.7
bin.299	MEXF	6	1052	MNPBBIGP_02622	multidrug	YP_001348104|FEATURES|mexF|multidrug|mexF	0.995687	48.9	1048	934.5
bin.299	MEXH	39	347	MNPBBIGP_03891	multidrug	gi:959899092:ref:WP_058166316.1:|FEATURES|mexH|multidrug|mexH	0.998957	30.2	331	97.1
bin.299	MEXL	1	210	MNPBBIGP_02293	multidrug	NP_252368.1|FEATURES|MexL|multidrug|MexL	0.994149	33.6	211	105.9
bin.299	MTRA	4	222	MNPBBIGP_03888	multidrug	CCP46065.1|FEATURES|mtrA|multidrug|mtrA	0.951203	40	220	149.1
bin.299	MULTIDRUG_ABC_TRANSPORTER	13	576	MNPBBIGP_00511	multidrug	gi:686302687:ref:WP_031866869.1:|FEATURES|multidrug_ABC_transporter|multidrug|multidrug_ABC_transporter	0.945328	32.6	577	250.8
bin.299	MULTIDRUG_ABC_TRANSPORTER	15	577	MNPBBIGP_01671	multidrug	gi:686302687:ref:WP_031866869.1:|FEATURES|multidrug_ABC_transporter|multidrug|multidrug_ABC_transporter	0.992143	31.2	567	238
bin.299	MULTIDRUG_ABC_TRANSPORTER	5	576	MNPBBIGP_00306	multidrug	gi:686302687:ref:WP_031866869.1:|FEATURES|multidrug_ABC_transporter|multidrug|multidrug_ABC_transporter	0.998787	31.8	573	284.6
bin.299	MULTIDRUG_ABC_TRANSPORTER	5	576	MNPBBIGP_03961	multidrug	gi:686302687:ref:WP_031866869.1:|FEATURES|multidrug_ABC_transporter|multidrug|multidrug_ABC_transporter	0.999504	32.5	573	295.8
bin.299	MULTIDRUG_ABC_TRANSPORTER	5	577	MNPBBIGP_04397	multidrug	gi:686302687:ref:WP_031866869.1:|FEATURES|multidrug_ABC_transporter|multidrug|multidrug_ABC_transporter	0.999529	32.6	576	290.4
bin.299	MULTIDRUG_ABC_TRANSPORTER	53	598	MNPBBIGP_02325	multidrug	gi:926294973:ref:WP_053631154.1:|FEATURES|multidrug_ABC_transporter|multidrug|multidrug_ABC_transporter	0.999668	35.6	547	237.7
bin.299	OMPR	7	221	MNPBBIGP_01960	multidrug	gi:358234663:dbj:GAB02427.1:|FEATURES|ompR|multidrug|ompR	0.999987	37.6	218	132.9
bin.299	OMPR	9	247	MNPBBIGP_02459	multidrug	gi:909830386:gb:AKU13184.1:|FEATURES|ompR|multidrug|ompR	0.998668	48.1	239	217.6
bin.299	OPCM	18	504	MNPBBIGP_03892	multidrug	YP_001949526|FEATURES|opcM|multidrug|opcM	0.999994	36.2	492	228
bin.299	PATA	62	459	MNPBBIGP_04223	fluoroquinolone	NP_417544.5|FEATURES|patA|fluoroquinolone|patA	0.961855	34.9	401	203.8
bin.299	PBP-1A	16	826	MNPBBIGP_00435	beta-lactam	EDJ91555|FEATURES|PBP-1A|beta-lactam|PBP-1A	0.999996	33	828	421.8
bin.299	PENA	26	561	MNPBBIGP_01575	beta-lactam	gi:32345906:gb:AAM97247.1:|FEATURES|penA|beta-lactam|penA	0.999918	33.2	546	231.5
bin.299	PMRF	11	314	MNPBBIGP_00923	peptide	AAC75314.1|FEATURES|PmrF|peptide|PmrF	0.923324	31.8	305	147.5
bin.299	ROSA	3	380	MNPBBIGP_04227	fosmidomycin	ZP_04623896|FEATURES|rosA|fosmidomycin|rosA	0.999275	59.3	378	425.6
bin.299	SMER	1	224	MNPBBIGP_03612	multidrug	AAD51348.1|FEATURES|smeR|multidrug|smeR	0.999724	42.4	229	170.6
bin.299	SUL4	13	270	MNPBBIGP_02630	sulfonamide	WP_102607457.1|FEATURES|sul4|sulfonamide|sul4	0.979574	43.6	259	194.1
bin.299	TAEA	4	646	MNPBBIGP_00001	pleuromutilin	APB03219.1|FEATURES|TaeA|pleuromutilin|TaeA	0.905619	31	646	278.9
bin.299	TAEA	9	535	MNPBBIGP_01600	pleuromutilin	APB03219.1|FEATURES|TaeA|pleuromutilin|TaeA	0.986265	37.9	530	348.6
bin.299	TET34	3	149	MNPBBIGP_02426	tetracycline	YP_002666586|FEATURES|tet34|tetracycline|tet34	0.999999	48	152	152.1
bin.299	TRANSCRIPTIONAL_REGULATORY_PROTEIN_CPXR_CPXR	7	242	MNPBBIGP_02518	unclassified	CP000675.2.gene1535.p01|FEATURES|transcriptional_regulatory_protein_CpxR_cpxR|unclassified|transcriptional_regulatory_protein_CpxR_cpxR	0.949769	37.7	236	149.1
bin.299	TRIA	16	365	MNPBBIGP_00956	triclosan	NP_248846.1|FEATURES|TriA|triclosan|TriA	0.999863	35.7	356	193.4
bin.299	TRIB	14	355	MNPBBIGP_00957	triclosan	NP_248847.1|FEATURES|TriB|triclosan|TriB	0.999889	37	346	165.6
bin.299	TRUNCATED_PUTATIVE_RESPONSE_REGULATOR_ARLR	10	81	MNPBBIGP_02086	unclassified	NC_002745.3251084.p01|FEATURES|truncated_putative_response_regulator_ArlR|unclassified|truncated_putative_response_regulator_ArlR	0.90757	41.7	72	62.8
bin.299	TRUNCATED_PUTATIVE_RESPONSE_REGULATOR_ARLR	3	219	MNPBBIGP_01211	unclassified	NC_002951.3238224.p01|FEATURES|truncated_putative_response_regulator_ArlR|unclassified|truncated_putative_response_regulator_ArlR	0.986586	39.4	221	157.5
bin.299	TRUNCATED_PUTATIVE_RESPONSE_REGULATOR_ARLR	3	227	MNPBBIGP_00126	unclassified	HE999704.1.gene1528.p01|FEATURES|truncated_putative_response_regulator_ArlR|unclassified|truncated_putative_response_regulator_ArlR	0.960989	36.5	230	130.6
bin.299	VANH	16	297	MNPBBIGP_04505	glycopeptide	DQ018711.1.gene4.p01|FEATURES|vanH|glycopeptide|vanH	0.999824	30.1	292	113.2
bin.299	VANH	51	318	MNPBBIGP_01788	glycopeptide	AAY52004|FEATURES|vanH|glycopeptide|vanH	0.987185	34.5	275	132.5
bin.299	VANR	3	218	MNPBBIGP_04448	glycopeptide	gi:950257734:ref:WP_057294159.1:|FEATURES|vanR|glycopeptide|vanR	0.999791	36.5	219	148.3
bin.30	BICYCLOMYCIN-MULTIDRUG_EFFLUX_PROTEIN_BCR	9	368	HBPPLEPJ_01706	multidrug	ZP_02827405|FEATURES|bicyclomycin-multidrug_efflux_protein_bcr|multidrug|bicyclomycin-multidrug_efflux_protein_bcr	0.999998	34.1	375	190.7
bin.30	CAMP-REGULATORY_PROTEIN	21	206	HBPPLEPJ_01024	unclassified	gi:446164906:ref:WP_000242761.1:|FEATURES|cAMP-regulatory_protein|unclassified|cAMP-regulatory_protein	0.99542	33.7	187	99.4
bin.30	CLBA	22	344	HBPPLEPJ_00849	phenicol	AGZ55247.1|FEATURES|clbA|phenicol|clbA	0.999724	37.1	334	188.3
bin.30	DFRA1	15	182	HBPPLEPJ_01312	diaminopyrimidine	CAL48457|FEATURES|dfrA1|diaminopyrimidine|dfrA1	0.999999	44.4	171	131.3
bin.30	GOLS	1	126	HBPPLEPJ_01908	multidrug	NP_459349.1|FEATURES|golS|multidrug|golS	0.997776	58.7	126	153.3
bin.30	GOLS	1	126	HBPPLEPJ_02037	multidrug	NP_459349.1|FEATURES|golS|multidrug|golS	0.966217	38.3	128	84.3
bin.30	GOLS	1	146	HBPPLEPJ_02042	multidrug	NP_459349.1|FEATURES|golS|multidrug|golS	0.945102	30.1	146	73.9
bin.30	GOLS	3	148	HBPPLEPJ_00644	multidrug	NP_459349.1|FEATURES|golS|multidrug|golS	0.950922	35.4	147	76.3
bin.30	MARR	2	144	HBPPLEPJ_01154	multidrug	gi:686222516:ref:WP_031822618.1:|FEATURES|marR|multidrug|marR	0.99998	37.5	152	88.6
bin.30	MEXV	43	367	HBPPLEPJ_00095	multidrug	AAG07762.1|FEATURES|MexV|multidrug|MexV	0.999985	34.7	326	176.8
bin.30	MULTIDRUG_ABC_TRANSPORTER	10	579	HBPPLEPJ_02063	multidrug	gi:686302687:ref:WP_031866869.1:|FEATURES|multidrug_ABC_transporter|multidrug|multidrug_ABC_transporter	0.992404	35.4	571	343.2
bin.30	PENA	4	608	HBPPLEPJ_00254	beta-lactam	ZP_02659083|FEATURES|penA|beta-lactam|penA	0.999996	35.1	609	382.1
bin.30	ROSB	16	533	HBPPLEPJ_00185	fosmidomycin	gi:896190680:ref:WP_049199932.1:|FEATURES|rosB|fosmidomycin|rosB	0.995604	31	529	194.9
bin.30	TAEA	1	636	HBPPLEPJ_01621	pleuromutilin	APB03219.1|FEATURES|TaeA|pleuromutilin|TaeA	0.949665	35.5	665	359.4
bin.30	TAEA	1	636	HBPPLEPJ_01833	pleuromutilin	APB03219.1|FEATURES|TaeA|pleuromutilin|TaeA	0.814677	34.4	654	351.3
bin.30	TETA(48)	31	324	HBPPLEPJ_00371	tetracycline	APB03214.1|FEATURES|tetA(48)|tetracycline|tetA(48)	0.997451	35.6	295	169.9
bin.30	TRUNCATED_PUTATIVE_RESPONSE_REGULATOR_ARLR	3	218	HBPPLEPJ_00747	unclassified	NC_002951.3238224.p01|FEATURES|truncated_putative_response_regulator_ArlR|unclassified|truncated_putative_response_regulator_ArlR	0.99989	35.2	219	139.8
bin.30	VANR	1	221	HBPPLEPJ_01987	glycopeptide	gi:943641831:ref:WP_055470667.1:|FEATURES|vanR|glycopeptide|vanR	0.864108	37.2	223	139.4
bin.30	VANR	4	222	HBPPLEPJ_01826	glycopeptide	ABX79411|FEATURES|vanR|glycopeptide|vanR	0.999977	52.7	220	235.7
bin.30	VANX	10	187	HBPPLEPJ_01131	glycopeptide	AAY52006|FEATURES|vanX|glycopeptide|vanX	1	35.7	182	85.5
bin.300	BACA	6	266	IGMAHHLN_00085	bacitracin	ZP_03552050|FEATURES|bacA|bacitracin|bacA	0.997039	32.7	272	138.7
bin.300	BACTERIAL_REGULATORY_PROTEIN_LUXR	1	200	IGMAHHLN_04479	unclassified	CP000034.1.gene4477.p01|FEATURES|bacterial_regulatory_protein_LuxR|unclassified|bacterial_regulatory_protein_LuxR	0.998612	31.2	208	112.8
bin.300	BCRA	7	308	IGMAHHLN_00362	bacitracin	gi:542061059:gb:ERI11611.1:|FEATURES|bcrA|bacitracin|bcrA	0.989648	31.5	308	161.4
bin.300	CLBB	10	343	IGMAHHLN_01812	phenicol	WP_015892743.1|FEATURES|clbB|phenicol|clbB	0.999708	36.7	341	191.4
bin.300	CLBB	19	339	IGMAHHLN_03893	phenicol	WP_015892743.1|FEATURES|clbB|phenicol|clbB	0.999562	35.2	338	171.4
bin.300	GOLS	1	128	IGMAHHLN_02795	multidrug	NP_459349.1|FEATURES|golS|multidrug|golS	0.997776	37.2	129	93.2
bin.300	GOLS	1	128	IGMAHHLN_04201	multidrug	NP_459349.1|FEATURES|golS|multidrug|golS	0.997557	34.4	128	91.3
bin.300	KASUGAMYCIN_RESISTANCE_PROTEIN_KSGA	12	255	IGMAHHLN_04225	aminoglycoside	YP_001175338|FEATURES|kasugamycin_resistance_protein_ksgA|aminoglycoside|kasugamycin_resistance_protein_ksgA	1	36.6	254	138.7
bin.300	MAJOR_FACILITATOR_SUPERFAMILY_TRANSPORTER	11	523	IGMAHHLN_04552	multidrug	CP001918.1.gene2931.p01|FEATURES|major_facilitator_superfamily_transporter|multidrug|major_facilitator_superfamily_transporter	0.999621	41.3	518	369.8
bin.300	MDTA	37	388	IGMAHHLN_00654	multidrug	CP001918.1.gene3439.p01|FEATURES|mdtA|multidrug|mdtA	0.998601	33.2	389	170.6
bin.300	MTRA	6	223	IGMAHHLN_00352	multidrug	CCP46065.1|FEATURES|mtrA|multidrug|mtrA	0.999989	40.7	221	177.9
bin.300	MTRA	6	227	IGMAHHLN_00321	multidrug	CCP46065.1|FEATURES|mtrA|multidrug|mtrA	0.849461	45.5	224	202.2
bin.300	MULTIDRUG_ABC_TRANSPORTER	18	579	IGMAHHLN_06204	multidrug	gi:926351744:ref:WP_053683383.1:|FEATURES|multidrug_ABC_transporter|multidrug|multidrug_ABC_transporter	0.999505	32.6	577	295
bin.300	MULTIDRUG_ABC_TRANSPORTER	32	574	IGMAHHLN_02922	multidrug	gi:944152509:ref:WP_055644808.1:|FEATURES|multidrug_ABC_transporter|multidrug|multidrug_ABC_transporter	0.998711	36	544	298.9
bin.300	MULTIDRUG_ABC_TRANSPORTER	6	577	IGMAHHLN_03515	multidrug	gi:686302687:ref:WP_031866869.1:|FEATURES|multidrug_ABC_transporter|multidrug|multidrug_ABC_transporter	0.999147	35.4	573	327.4
bin.300	PATA	25	455	IGMAHHLN_01025	fluoroquinolone	NP_417544.5|FEATURES|patA|fluoroquinolone|patA	0.961855	33.9	454	240
bin.300	PATA	76	449	IGMAHHLN_02379	fluoroquinolone	NP_417544.5|FEATURES|patA|fluoroquinolone|patA	0.907302	31.1	379	182.6
bin.300	PATA	78	434	IGMAHHLN_00397	fluoroquinolone	NP_417544.5|FEATURES|patA|fluoroquinolone|patA	0.868883	33.5	382	164.5
bin.300	PATA	78	449	IGMAHHLN_04873	fluoroquinolone	NP_417544.5|FEATURES|patA|fluoroquinolone|patA	0.958047	35.6	405	232.3
bin.300	PENA	23	611	IGMAHHLN_06462	beta-lactam	ZP_02659083|FEATURES|penA|beta-lactam|penA	0.999996	34.3	609	308.5
bin.300	PENA	24	579	IGMAHHLN_06217	beta-lactam	AAP46604|FEATURES|penA|beta-lactam|penA	0.999974	33.1	571	266.9
bin.300	PENA	26	576	IGMAHHLN_03887	beta-lactam	AAP46604|FEATURES|penA|beta-lactam|penA	0.999987	33.6	584	273.5
bin.300	PMRF	10	313	IGMAHHLN_00094	peptide	AAC75314.1|FEATURES|PmrF|peptide|PmrF	0.923324	33.9	310	182.6
bin.300	PUROMYCIN_RESISTANCE_PROTEIN	7	457	IGMAHHLN_02809	nucleoside	P42670|FEATURES|puromycin_resistance_protein|nucleoside|puromycin_resistance_protein	0.944168	42.1	451	340.1
bin.300	ROSA	18	404	IGMAHHLN_02456	fosmidomycin	YP_001605796|FEATURES|rosA|fosmidomycin|rosA	0.999275	66.7	387	494.6
bin.300	RPOB2	98	1122	IGMAHHLN_03794	multidrug	BAD59497.1|FEATURES|rpoB2|multidrug|rpoB2	0.995365	45	1329	1033.5
bin.300	SMER	10	227	IGMAHHLN_00400	multidrug	AAD51348.1|FEATURES|smeR|multidrug|smeR	0.999581	42.1	221	178.7
bin.300	SUL4	11	285	IGMAHHLN_01078	sulfonamide	WP_102607457.1|FEATURES|sul4|sulfonamide|sul4	0.980646	40.4	275	198.7
bin.300	TAEA	34	547	IGMAHHLN_04356	pleuromutilin	APB03219.1|FEATURES|TaeA|pleuromutilin|TaeA	0.994369	37.6	524	326.6
bin.300	TCMA	1	449	IGMAHHLN_02944	tetracenomycin_C	YP_002193132|FEATURES|tcmA|tetracenomycin_C|tcmA	0.976642	41.4	449	333.6
bin.300	TET(42)	19	399	IGMAHHLN_01419	tetracycline	ACD35503.1|FEATURES|tet(42)|tetracycline|tet(42)	0.999998	34.4	393	194.9
bin.300	TETA(48)	18	326	IGMAHHLN_04993	tetracycline	APB03214.1|FEATURES|tetA(48)|tetracycline|tetA(48)	0.999691	32.1	312	176.4
bin.300	TRANSCRIPTIONAL_REGULATORY_PROTEIN_CPXR_CPXR	5	224	IGMAHHLN_05535	unclassified	CP000675.2.gene1535.p01|FEATURES|transcriptional_regulatory_protein_CpxR_cpxR|unclassified|transcriptional_regulatory_protein_CpxR_cpxR	0.993147	50.9	220	224.9
bin.300	TRUNCATED_PUTATIVE_RESPONSE_REGULATOR_ARLR	1	225	IGMAHHLN_06170	unclassified	HE999704.1.gene1528.p01|FEATURES|truncated_putative_response_regulator_ArlR|unclassified|truncated_putative_response_regulator_ArlR	0.997928	34	235	142.9
bin.300	VANG	2	349	IGMAHHLN_04954	glycopeptide	gi:1028100561:ref:WP_063856696.1:|FEATURES|vanG|glycopeptide|vanG	1	38.1	352	236.1
bin.300	VANH	57	314	IGMAHHLN_01602	glycopeptide	FJ349556.1.gene5.p01|FEATURES|vanH|glycopeptide|vanH	0.86188	31.5	267	112.1
bin.300	VANH	68	316	IGMAHHLN_02592	glycopeptide	gi:749574782:ref:WP_040203616.1:|FEATURES|vanH|glycopeptide|vanH	0.84196	30.4	260	102.8
bin.300	VANR	4	218	IGMAHHLN_03688	glycopeptide	gi:950257734:ref:WP_057294159.1:|FEATURES|vanR|glycopeptide|vanR	0.99139	41.9	217	177.6
bin.300	VANR	4	219	IGMAHHLN_04162	glycopeptide	gi:447203855:ref:WP_001281111.1:|FEATURES|vanR|glycopeptide|vanR	0.999875	43.4	219	179.1
bin.300	VANTRL	7	343	IGMAHHLN_02188	glycopeptide	ABX54690.1|FEATURES|vanTrL|glycopeptide|vanTrL	0.935087	30.9	346	143.3
bin.300	VANX	8	193	IGMAHHLN_05260	glycopeptide	ACM47288|FEATURES|vanX|glycopeptide|vanX	1	35.3	190	105.1
bin.302	ABES	1	110	AABEPPCB_03061	multidrug	NC_010410.6003348.p01|FEATURES|abeS|multidrug|abeS	0.99579	58.2	110	124.8
bin.302	BACA	6	269	AABEPPCB_01573	bacitracin	YP_985461|FEATURES|bacA|bacitracin|bacA	0.982777	34.2	272	139.4
bin.302	BACA	7	268	AABEPPCB_03547	bacitracin	ZP_03552050|FEATURES|bacA|bacitracin|bacA	0.997444	37.4	273	141.7
bin.302	BCRA	1	302	AABEPPCB_01262	bacitracin	gi:488130770:ref:WP_002201978.1:|FEATURES|bcrA|bacitracin|bcrA	0.999785	36.9	314	174.5
bin.302	BCRA	8	304	AABEPPCB_03004	bacitracin	gi:446110087:ref:WP_000187942.1:|FEATURES|bcrA|bacitracin|bcrA	0.820687	33	300	162.2
bin.302	COB(I)ALAMIN_ADENOLSYLTRANSFERASE	1	196	AABEPPCB_02029	unclassified	gi:447201625:ref:WP_001278881.1:|FEATURES|cob(I)alamin_adenolsyltransferase|unclassified|cob(I)alamin_adenolsyltransferase	1	42.7	199	168.7
bin.302	COB(I)ALAMIN_ADENOLSYLTRANSFERASE	7	191	AABEPPCB_00420	unclassified	gi:447201629:ref:WP_001278885.1:|FEATURES|cob(I)alamin_adenolsyltransferase|unclassified|cob(I)alamin_adenolsyltransferase	0.999975	31.8	201	83.2
bin.302	MEXT	1	295	AABEPPCB_03408	multidrug	gi:1011730119:ref:WP_062573757.1:|FEATURES|mexT|multidrug|mexT	0.999989	36.7	305	161.4
bin.302	MTRA	1	223	AABEPPCB_00201	multidrug	CCP46065.1|FEATURES|mtrA|multidrug|mtrA	0.965308	46.1	232	207.6
bin.302	MTRA	1	223	AABEPPCB_01942	multidrug	CCP46065.1|FEATURES|mtrA|multidrug|mtrA	0.996645	42.2	230	188
bin.302	MTRA	3	231	AABEPPCB_02060	multidrug	CCP46065.1|FEATURES|mtrA|multidrug|mtrA	0.991037	41	229	170.2
bin.302	MTRA	4	225	AABEPPCB_01456	multidrug	CCP46065.1|FEATURES|mtrA|multidrug|mtrA	0.998627	51.6	223	223.8
bin.302	MULTIDRUG_ABC_TRANSPORTER	2	569	AABEPPCB_00634	multidrug	gi:686302687:ref:WP_031866869.1:|FEATURES|multidrug_ABC_transporter|multidrug|multidrug_ABC_transporter	0.999578	34.6	570	321.6
bin.302	MULTIDRUG_ABC_TRANSPORTER	2	576	AABEPPCB_01380	multidrug	gi:686302687:ref:WP_031866869.1:|FEATURES|multidrug_ABC_transporter|multidrug|multidrug_ABC_transporter	0.998528	30.9	635	273.5
bin.302	MULTIDRUG_ABC_TRANSPORTER	20	576	AABEPPCB_00713	multidrug	gi:686302687:ref:WP_031866869.1:|FEATURES|multidrug_ABC_transporter|multidrug|multidrug_ABC_transporter	0.990176	30.9	579	259.6
bin.302	MULTIDRUG_ABC_TRANSPORTER	24	578	AABEPPCB_01149	multidrug	gi:686302687:ref:WP_031866869.1:|FEATURES|multidrug_ABC_transporter|multidrug|multidrug_ABC_transporter	0.999755	34.3	572	311.6
bin.302	MULTIDRUG_ABC_TRANSPORTER	34	576	AABEPPCB_00752	multidrug	gi:686302687:ref:WP_031866869.1:|FEATURES|multidrug_ABC_transporter|multidrug|multidrug_ABC_transporter	0.997591	35.4	543	315.5
bin.302	MULTIDRUG_ABC_TRANSPORTER	5	577	AABEPPCB_03281	multidrug	gi:686302687:ref:WP_031866869.1:|FEATURES|multidrug_ABC_transporter|multidrug|multidrug_ABC_transporter	0.996712	32.9	581	270.4
bin.302	MULTIDRUG_ABC_TRANSPORTER	73	576	AABEPPCB_00347	multidrug	gi:686302687:ref:WP_031866869.1:|FEATURES|multidrug_ABC_transporter|multidrug|multidrug_ABC_transporter	0.990157	34.6	511	277.3
bin.302	MULTIDRUG_ABC_TRANSPORTER	77	576	AABEPPCB_02423	multidrug	gi:686302687:ref:WP_031866869.1:|FEATURES|multidrug_ABC_transporter|multidrug|multidrug_ABC_transporter	0.999675	38.1	509	347.1
bin.302	OMPR	2	199	AABEPPCB_02769	multidrug	gi:507097545:ref:WP_016168184.1:|FEATURES|ompR|multidrug|ompR	0.997257	35.8	201	123.2
bin.302	OMPR	7	238	AABEPPCB_01092	multidrug	gi:909830386:gb:AKU13184.1:|FEATURES|ompR|multidrug|ompR	0.994723	30.7	241	98.6
bin.302	PATA	40	452	AABEPPCB_01318	fluoroquinolone	NP_417544.5|FEATURES|patA|fluoroquinolone|patA	0.961855	35.9	421	241.9
bin.302	PATA	80	452	AABEPPCB_03246	fluoroquinolone	NP_417544.5|FEATURES|patA|fluoroquinolone|patA	0.911852	31.6	402	186.8
bin.302	PENA	17	610	AABEPPCB_02593	beta-lactam	ZP_02346204|FEATURES|penA|beta-lactam|penA	0.999996	30.5	596	241.5
bin.302	PMRF	11	313	AABEPPCB_02586	peptide	AAC75314.1|FEATURES|PmrF|peptide|PmrF	0.923324	35.9	309	168.3
bin.302	ROSB	1	538	AABEPPCB_03329	fosmidomycin	AAS61092|FEATURES|rosB|fosmidomycin|rosB	0.999942	34.1	549	251.5
bin.302	RPOB2	40	1121	AABEPPCB_00592	multidrug	BAD59497.1|FEATURES|rpoB2|multidrug|rpoB2	0.995365	55.3	1094	1166.8
bin.302	RPSD_(RAMA_OR_SUD2)	1	251	AABEPPCB_01654	unclassified	AB158573.gene.p01|FEATURES|rpsD_(ramA_or_sud2)|unclassified|rpsD_(ramA_or_sud2)	0.990679	37.8	254	160.6
bin.302	SUL4	8	286	AABEPPCB_00776	sulfonamide	WP_102607457.1|FEATURES|sul4|sulfonamide|sul4	0.983303	47.1	280	250
bin.302	TETA(48)	3	307	AABEPPCB_02674	tetracycline	APB03214.1|FEATURES|tetA(48)|tetracycline|tetA(48)	0.99982	40.1	309	209.1
bin.302	TETA(48)	31	320	AABEPPCB_01844	tetracycline	APB03214.1|FEATURES|tetA(48)|tetracycline|tetA(48)	0.988445	33.1	290	151.8
bin.302	VANH	46	300	AABEPPCB_02760	glycopeptide	AAY52004|FEATURES|vanH|glycopeptide|vanH	0.902316	32.1	265	118.2
bin.302	VANH	58	321	AABEPPCB_00085	glycopeptide	gi:740152780:ref:WP_037997109.1:|FEATURES|vanH|glycopeptide|vanH	1	39.9	271	181.4
bin.302	VANR	3	216	AABEPPCB_00421	glycopeptide	ZP_03099548|FEATURES|vanR|glycopeptide|vanR	0.999985	40.2	219	164.9
bin.302	VANR	3	216	AABEPPCB_01259	glycopeptide	gi:944023697:ref:WP_055613131.1:|FEATURES|vanR|glycopeptide|vanR	0.999775	38.8	224	154.5
bin.302	VANR	3	222	AABEPPCB_00172	glycopeptide	gi:938897327:ref:WP_054681472.1:|FEATURES|vanR|glycopeptide|vanR	0.999696	41.9	222	164.5
bin.302	VANR	4	225	AABEPPCB_03352	glycopeptide	AAQ12900|FEATURES|vanR|glycopeptide|vanR	0.999326	41.3	223	168.3
bin.302	VANR	7	223	AABEPPCB_01348	glycopeptide	gi:983302677:ref:WP_060488987.1:|FEATURES|vanR|glycopeptide|vanR	0.999998	40	225	168.7
bin.302	VANR	8	226	AABEPPCB_02128	glycopeptide	gi:947806628:ref:WP_056468082.1:|FEATURES|vanR|glycopeptide|vanR	0.999427	44.6	233	184.9
bin.302	VANRI	6	228	AABEPPCB_02059	glycopeptide	WP_011461303.1|FEATURES|vanRI|glycopeptide|vanRI	0.936818	39.2	227	165.2
bin.302	VANTRL	7	336	AABEPPCB_01721	glycopeptide	ABX54690.1|FEATURES|vanTrL|glycopeptide|vanTrL	0.935087	34	341	167.2
bin.302	VANX	6	185	AABEPPCB_00564	glycopeptide	DQ018711.1.gene6.p01|FEATURES|vanX|glycopeptide|vanX	1	33.3	180	79
bin.321	AAC(6')-I	22	157	DOBENCAK_02583	aminoglycoside	AB116646.1.gene1.p01|FEATURES|aac(6')-I|aminoglycoside|aac(6')-I	0.993579	32.4	136	65.5
bin.321	BACA	1	266	DOBENCAK_02345	bacitracin	YP_560128|FEATURES|bacA|bacitracin|bacA	0.992015	35.4	280	136.7
bin.321	CAMP-REGULATORY_PROTEIN	21	209	DOBENCAK_03203	unclassified	gi:446164899:ref:WP_000242754.1:|FEATURES|cAMP-regulatory_protein|unclassified|cAMP-regulatory_protein	0.99542	31.6	190	94.7
bin.321	CYSTATHIONINE_BETA-LYASE_PATB	15	377	DOBENCAK_02328	unclassified	gi:489865503:ref:WP_003769095.1:|FEATURES|cystathionine_beta-lyase_patB|unclassified|cystathionine_beta-lyase_patB	0.999756	30.8	367	179.1
bin.321	EMRB	9	494	DOBENCAK_02173	multidrug	gi:485654243:ref:WP_001299241.1:|FEATURES|emrB|multidrug|emrB	0.97002	34.1	490	261.5
bin.321	KASUGAMYCIN_RESISTANCE_PROTEIN_KSGA	37	265	DOBENCAK_02359	aminoglycoside	YP_001476958|FEATURES|kasugamycin_resistance_protein_ksgA|aminoglycoside|kasugamycin_resistance_protein_ksgA	1	36.2	235	116.7
bin.321	MTRA	1	223	DOBENCAK_00199	multidrug	CCP46065.1|FEATURES|mtrA|multidrug|mtrA	0.995356	41.7	223	173.7
bin.321	MULTIDRUG_ABC_TRANSPORTER	24	602	DOBENCAK_01631	multidrug	gi:664556405:ref:WP_031071225.1:|FEATURES|multidrug_ABC_transporter|multidrug|multidrug_ABC_transporter	0.999104	44.7	579	426.8
bin.321	MULTIDRUG_ABC_TRANSPORTER	6	576	DOBENCAK_02734	multidrug	gi:686302687:ref:WP_031866869.1:|FEATURES|multidrug_ABC_transporter|multidrug|multidrug_ABC_transporter	0.815699	34.6	572	321.2
bin.321	OLEB	40	568	DOBENCAK_03240	MLS	AAA50325|FEATURES|oleB|MLS|oleB	0.999917	34.8	540	251.9
bin.321	OMPR	21	226	DOBENCAK_03583	multidrug	gi:446603231:ref:WP_000680577.1:|FEATURES|ompR|multidrug|ompR	0.999952	35.1	211	129.4
bin.321	PATA	30	450	DOBENCAK_02194	fluoroquinolone	NP_417544.5|FEATURES|patA|fluoroquinolone|patA	0.961855	43.6	422	344.4
bin.321	PATA	55	450	DOBENCAK_02999	fluoroquinolone	NP_417544.5|FEATURES|patA|fluoroquinolone|patA	0.818684	33.9	407	212.6
bin.321	PENA	37	581	DOBENCAK_01702	beta-lactam	AAA25465|FEATURES|penA|beta-lactam|penA	0.90611	30.4	572	223
bin.321	QEPA2	17	421	DOBENCAK_01953	fluoroquinolone	WP_032492277.1|FEATURES|QepA2|fluoroquinolone|QepA2	0.997196	33.9	407	186.8
bin.321	SMER	11	226	DOBENCAK_01963	multidrug	AAD51348.1|FEATURES|smeR|multidrug|smeR	0.999989	40.1	217	149.1
bin.321	SMER	6	225	DOBENCAK_02517	multidrug	AAD51348.1|FEATURES|smeR|multidrug|smeR	0.999944	43	228	162.2
bin.321	SMER	7	226	DOBENCAK_01111	multidrug	AAD51348.1|FEATURES|smeR|multidrug|smeR	0.999997	39.8	221	154.1
bin.321	SUL4	13	284	DOBENCAK_00377	sulfonamide	WP_102607457.1|FEATURES|sul4|sulfonamide|sul4	0.984158	43.2	273	202.2
bin.321	SUL4	6	286	DOBENCAK_02340	sulfonamide	WP_102607457.1|FEATURES|sul4|sulfonamide|sul4	0.97177	42.9	282	214.2
bin.321	TAEA	3	538	DOBENCAK_02088	pleuromutilin	APB03219.1|FEATURES|TaeA|pleuromutilin|TaeA	0.991383	36.2	541	339.7
bin.321	TCMA	34	518	DOBENCAK_01514	tetracenomycin_C	YP_002181880|FEATURES|tcmA|tetracenomycin_C|tcmA	0.999753	33.5	489	215.7
bin.321	TET41	8	388	DOBENCAK_02316	tetracycline	AY264780.2.gene3.p01|FEATURES|tet41|tetracycline|tet41	0.999999	31.9	383	146.7
bin.321	TET41	8	392	DOBENCAK_01815	tetracycline	AY264780.2.gene3.p01|FEATURES|tet41|tetracycline|tet41	0.999998	39.7	395	248.1
bin.321	TETA(48)	17	326	DOBENCAK_01600	tetracycline	APB03214.1|FEATURES|tetA(48)|tetracycline|tetA(48)	0.997332	34.9	312	165.6
bin.321	TRANSCRIPTIONAL_REGULATORY_PROTEIN_CPXR_CPXR	7	224	DOBENCAK_00512	unclassified	CP000675.2.gene1535.p01|FEATURES|transcriptional_regulatory_protein_CpxR_cpxR|unclassified|transcriptional_regulatory_protein_CpxR_cpxR	0.972938	44.6	222	183
bin.321	UGD	3	340	DOBENCAK_02959	peptide	AAC75089.1|FEATURES|ugd|peptide|ugd	0.915862	30.4	355	153.3
bin.321	VANC	1	339	DOBENCAK_01692	glycopeptide	gi:355380870:gb:EHG28002.1:|FEATURES|vanC|glycopeptide|vanC	0.999997	30.1	339	153.7
bin.321	VANG	2	344	DOBENCAK_00713	glycopeptide	gi:1028100561:ref:WP_063856696.1:|FEATURES|vanG|glycopeptide|vanG	1	30.6	343	163.7
bin.321	VANH	28	323	DOBENCAK_02082	glycopeptide	gi:737310392:ref:WP_035293250.1:|FEATURES|vanH|glycopeptide|vanH	1	32.3	303	115.9
bin.321	VANR	3	222	DOBENCAK_03616	glycopeptide	gi:938897327:ref:WP_054681472.1:|FEATURES|vanR|glycopeptide|vanR	0.998727	36	222	138.7
bin.321	VANR	3	225	DOBENCAK_02024	glycopeptide	gi:944023697:ref:WP_055613131.1:|FEATURES|vanR|glycopeptide|vanR	0.997299	40.6	224	144.4
bin.321	VANR	3	225	DOBENCAK_03280	glycopeptide	gi:950233763:ref:WP_057277726.1:|FEATURES|vanR|glycopeptide|vanR	0.898	41.7	223	177.6
bin.321	VANR	4	219	DOBENCAK_00092	glycopeptide	gi:950233763:ref:WP_057277726.1:|FEATURES|vanR|glycopeptide|vanR	0.999292	51.6	217	212.2
bin.321	VANR	4	222	DOBENCAK_00967	glycopeptide	DQ212986.1.gene4.p01|FEATURES|vanR|glycopeptide|vanR	0.997971	43.9	221	179.5
bin.321	VANRI	6	223	DOBENCAK_00029	glycopeptide	WP_011461303.1|FEATURES|vanRI|glycopeptide|vanRI	0.997207	41.2	221	187.6
bin.324	CFRC	20	338	MOBGDGOL_00104	phenicol	YP_001255356.1|FEATURES|cfrC|phenicol|cfrC	0.999724	36.2	329	186.4
bin.324	COB(I)ALAMIN_ADENOLSYLTRANSFERASE	30	196	MOBGDGOL_02435	unclassified	gi:485871715:ref:WP_001468640.1:|FEATURES|cob(I)alamin_adenolsyltransferase|unclassified|cob(I)alamin_adenolsyltransferase	1	45.8	168	157.1
bin.324	CYSTATHIONINE_BETA-LYASE_PATB	19	383	MOBGDGOL_00397	unclassified	gi:489824637:ref:WP_003728417.1:|FEATURES|cystathionine_beta-lyase_patB|unclassified|cystathionine_beta-lyase_patB	0.999756	33	367	192.6
bin.324	EMRB-QACA_FAMILY_MAJOR_FACILITATOR_TRANSPORTER	28	482	MOBGDGOL_01042	multidrug	gi:327535375:gb:AEA94209.1:|FEATURES|EmrB-QacA_family_major_facilitator_transporter|multidrug|EmrB-QacA_family_major_facilitator_transporter	0.996668	35.9	462	200.7
bin.324	KASUGAMYCIN_RESISTANCE_PROTEIN_KSGA	13	261	MOBGDGOL_02056	aminoglycoside	Q7N8V7|FEATURES|kasugamycin_resistance_protein_ksgA|aminoglycoside|kasugamycin_resistance_protein_ksgA	1	33.6	253	115.5
bin.324	KDPE	7	228	MOBGDGOL_01103	aminoglycoside	NP_415222.1|FEATURES|kdpE|aminoglycoside|kdpE	0.819004	44.7	228	201.4
bin.324	MDTD	14	428	MOBGDGOL_00199	multidrug	gi:446053018:ref:WP_000130873.1:|FEATURES|mdtD|multidrug|mdtD	1	34.3	417	224.6
bin.324	MDTD	20	422	MOBGDGOL_00492	multidrug	gi:693073054:ref:WP_032236466.1:|FEATURES|mdtD|multidrug|mdtD	0.999991	30.7	407	194.5
bin.324	MTRA	8	224	MOBGDGOL_02679	multidrug	CCP46065.1|FEATURES|mtrA|multidrug|mtrA	0.99967	43.5	232	191.8
bin.324	MULTIDRUG_ABC_TRANSPORTER	16	612	MOBGDGOL_01078	multidrug	gi:917127754:ref:WP_051734466.1:|FEATURES|multidrug_ABC_transporter|multidrug|multidrug_ABC_transporter	0.998361	39.8	615	394.4
bin.324	MULTIDRUG_ABC_TRANSPORTER	2	569	MOBGDGOL_00812	multidrug	gi:686302687:ref:WP_031866869.1:|FEATURES|multidrug_ABC_transporter|multidrug|multidrug_ABC_transporter	0.995016	33.5	576	304.7
bin.324	OLEB	43	568	MOBGDGOL_02749	MLS	AAA50325|FEATURES|oleB|MLS|oleB	0.999373	33.4	542	214.2
bin.324	OMPR	6	228	MOBGDGOL_01152	multidrug	gi:507097545:ref:WP_016168184.1:|FEATURES|ompR|multidrug|ompR	0.999995	40.6	224	179.5
bin.324	PATA	29	395	MOBGDGOL_01727	fluoroquinolone	NP_417544.5|FEATURES|patA|fluoroquinolone|patA	0.961855	37.7	371	220.7
bin.324	PUROMYCIN_RESISTANCE_PROTEIN	1	497	MOBGDGOL_00442	nucleoside	P42670|FEATURES|puromycin_resistance_protein|nucleoside|puromycin_resistance_protein	0.847309	49.4	498	419.1
bin.324	PUROMYCIN_RESISTANCE_PROTEIN	14	481	MOBGDGOL_01833	nucleoside	P42670|FEATURES|puromycin_resistance_protein|nucleoside|puromycin_resistance_protein	0.948183	41	476	283.5
bin.324	QEPA	9	412	MOBGDGOL_01055	fluoroquinolone	gi:1039004533:ref:WP_064760451.1:|FEATURES|qepA|fluoroquinolone|qepA	0.996798	32.5	406	198.7
bin.324	RIFAMPIN_MONOOXYGENASE	4	458	MOBGDGOL_00727	rifamycin	gi:656323931:ref:WP_029254989.1:|FEATURES|rifampin_monooxygenase|rifamycin|rifampin_monooxygenase	0.939285	30.1	531	151.8
bin.324	RPOB2	20	1159	MOBGDGOL_01559	multidrug	BAD59497.1|FEATURES|rpoB2|multidrug|rpoB2	0.995365	60.1	1217	1356.7
bin.324	RPSD_(RAMA_OR_SUD2)	31	250	MOBGDGOL_01045	unclassified	AB158573.gene.p01|FEATURES|rpsD_(ramA_or_sud2)|unclassified|rpsD_(ramA_or_sud2)	0.990679	32.3	223	91.3
bin.324	STAPHYLOCOCCUS_MUPA_CONFERRING_RESISTANCE_TO_MUPIROCIN	5	980	MOBGDGOL_00622	mupirocin	CAA53189|FEATURES|Staphylococcus_mupA_conferring_resistance_to_mupirocin|mupirocin|Staphylococcus_mupA_conferring_resistance_to_mupirocin	0.996795	32.8	1026	619
bin.324	SUL4	17	280	MOBGDGOL_00889	sulfonamide	WP_102607457.1|FEATURES|sul4|sulfonamide|sul4	0.985706	39.3	270	162.5
bin.324	SUL4	7	285	MOBGDGOL_00784	sulfonamide	WP_102607457.1|FEATURES|sul4|sulfonamide|sul4	0.990471	36.2	279	163.3
bin.324	TAEA	15	646	MOBGDGOL_01622	pleuromutilin	APB03219.1|FEATURES|TaeA|pleuromutilin|TaeA	0.918351	36.7	637	364.4
bin.324	TAEA	3	528	MOBGDGOL_02476	pleuromutilin	APB03219.1|FEATURES|TaeA|pleuromutilin|TaeA	0.989005	36.3	535	324.3
bin.324	TAEA	32	551	MOBGDGOL_02172	pleuromutilin	APB03219.1|FEATURES|TaeA|pleuromutilin|TaeA	0.962669	30.6	527	260
bin.324	TAEA	5	528	MOBGDGOL_02085	pleuromutilin	APB03219.1|FEATURES|TaeA|pleuromutilin|TaeA	0.803561	30.6	530	254.2
bin.324	TCMA	21	420	MOBGDGOL_00484	tetracenomycin_C	AAA67509|FEATURES|tcmA|tetracenomycin_C|tcmA	0.999996	44.5	400	339.3
bin.324	TCMA	40	477	MOBGDGOL_00408	tetracenomycin_C	NP_826974|FEATURES|tcmA|tetracenomycin_C|tcmA	0.992163	39.4	459	265
bin.324	TCMA	6	482	MOBGDGOL_00124	tetracenomycin_C	YP_002196817|FEATURES|tcmA|tetracenomycin_C|tcmA	0.998784	48	485	411.8
bin.324	TCMA	7	497	MOBGDGOL_01039	tetracenomycin_C	NP_826974|FEATURES|tcmA|tetracenomycin_C|tcmA	0.930201	36.9	496	290.4
bin.324	TETA(48)	12	326	MOBGDGOL_01194	tetracycline	APB03214.1|FEATURES|tetA(48)|tetracycline|tetA(48)	0.913297	38	316	221.5
bin.324	TETA(48)	14	320	MOBGDGOL_01375	tetracycline	APB03214.1|FEATURES|tetA(48)|tetracycline|tetA(48)	0.996685	33.8	308	155.2
bin.324	TETA(48)	17	328	MOBGDGOL_00822	tetracycline	APB03214.1|FEATURES|tetA(48)|tetracycline|tetA(48)	0.99982	46.9	320	277.7
bin.324	TETB(48)	1	271	MOBGDGOL_00823	tetracycline	APB03215.1|FEATURES|tetB(48)|tetracycline|tetB(48)	0.996945	32	275	121.7
bin.324	TLCC	6	528	MOBGDGOL_01881	MLS	M57437.gene.p01|FEATURES|tlcC|MLS|tlcC	0.999265	35.2	546	203.4
bin.324	TRUNCATED_PUTATIVE_RESPONSE_REGULATOR_ARLR	2	225	MOBGDGOL_02560	unclassified	HE999704.1.gene1528.p01|FEATURES|truncated_putative_response_regulator_ArlR|unclassified|truncated_putative_response_regulator_ArlR	0.993631	44	225	181.4
bin.324	TRUNCATED_PUTATIVE_RESPONSE_REGULATOR_ARLR	8	228	MOBGDGOL_01376	unclassified	gi:446114283:ref:WP_000192138.1:|FEATURES|truncated_putative_response_regulator_ArlR|unclassified|truncated_putative_response_regulator_ArlR	0.998517	36.9	274	189.5
bin.324	VANR	1	221	MOBGDGOL_00122	glycopeptide	gi:447203848:ref:WP_001281104.1:|FEATURES|vanR|glycopeptide|vanR	0.998249	42.3	222	173.3
bin.324	VANR	1	222	MOBGDGOL_02763	glycopeptide	gi:944468330:ref:WP_055698749.1:|FEATURES|vanR|glycopeptide|vanR	0.949878	39.6	225	156.8
bin.324	VANR	4	227	MOBGDGOL_02569	glycopeptide	FJ349556.1.gene2.p01|FEATURES|vanR|glycopeptide|vanR	0.999236	49.8	231	211.1
bin.324	VANR	7	228	MOBGDGOL_00330	glycopeptide	FJ349556.1.gene2.p01|FEATURES|vanR|glycopeptide|vanR	0.97904	40.6	224	161.4
bin.324	VANR	8	224	MOBGDGOL_00917	glycopeptide	gi:950233763:ref:WP_057277726.1:|FEATURES|vanR|glycopeptide|vanR	0.97716	43.4	221	167.5
bin.326	APH(4)-I	1	297	CHLPBCHK_00160	aminoglycoside	V01499.1.gene1.p1|FEATURES|aph(4)-I|aminoglycoside|aph(4)-I	0.997072	30.7	313	127.1
bin.326	BCRA	4	302	CHLPBCHK_01605	bacitracin	gi:507044560:ref:WP_016115614.1:|FEATURES|bcrA|bacitracin|bcrA	0.953875	33.8	299	167.9
bin.326	COB(I)ALAMIN_ADENOLSYLTRANSFERASE	10	196	CHLPBCHK_02074	unclassified	gi:693209755:ref:WP_032328790.1:|FEATURES|cob(I)alamin_adenolsyltransferase|unclassified|cob(I)alamin_adenolsyltransferase	1	41.5	188	148.3
bin.326	EFPA	25	470	CHLPBCHK_01321	multidrug	NP_217362.1|FEATURES|efpA|multidrug|efpA	0.999643	35.1	453	226.1
bin.326	EFPA	28	490	CHLPBCHK_01642	multidrug	NP_217362.1|FEATURES|efpA|multidrug|efpA	0.999416	42.8	467	317.8
bin.326	EMRB-QACA_FAMILY_MAJOR_FACILITATOR_TRANSPORTER	18	416	CHLPBCHK_00173	multidrug	CP001581.1.gene725.p01|FEATURES|EmrB-QacA_family_major_facilitator_transporter|multidrug|EmrB-QacA_family_major_facilitator_transporter	0.942169	30	403	171
bin.326	KASUGAMYCIN_RESISTANCE_PROTEIN_KSGA	7	260	CHLPBCHK_00235	aminoglycoside	A7FMC1|FEATURES|kasugamycin_resistance_protein_ksgA|aminoglycoside|kasugamycin_resistance_protein_ksgA	1	34.6	260	125.2
bin.326	KDPE	5	224	CHLPBCHK_01996	aminoglycoside	NP_415222.1|FEATURES|kdpE|aminoglycoside|kdpE	0.95987	44.6	224	189.5
bin.326	MAJOR_FACILITATOR_SUPERFAMILY_TRANSPORTER	21	535	CHLPBCHK_01470	multidrug	ZP_03053667|FEATURES|major_facilitator_superfamily_transporter|multidrug|major_facilitator_superfamily_transporter	0.999041	35.3	516	305.1
bin.326	MTRA	4	222	CHLPBCHK_02090	multidrug	CCP46065.1|FEATURES|mtrA|multidrug|mtrA	0.99976	44.8	221	169.5
bin.326	MULTIDRUG_ABC_TRANSPORTER	3	572	CHLPBCHK_00101	multidrug	gi:686302687:ref:WP_031866869.1:|FEATURES|multidrug_ABC_transporter|multidrug|multidrug_ABC_transporter	0.99953	36.1	570	320.5
bin.326	MULTIDRUG_ABC_TRANSPORTER	33	606	CHLPBCHK_01046	multidrug	gi:748767925:ref:WP_040019608.1:|FEATURES|multidrug_ABC_transporter|multidrug|multidrug_ABC_transporter	0.998714	39.5	592	349.4
bin.326	OLEB	4	530	CHLPBCHK_01388	MLS	AAA50325|FEATURES|oleB|MLS|oleB	0.999252	30.5	535	251.9
bin.326	PATA	37	450	CHLPBCHK_00997	fluoroquinolone	NP_417544.5|FEATURES|patA|fluoroquinolone|patA	0.961855	32	437	213
bin.326	PATA	76	437	CHLPBCHK_01829	fluoroquinolone	NP_417544.5|FEATURES|patA|fluoroquinolone|patA	0.939154	35.1	385	183.3
bin.326	PUROMYCIN_RESISTANCE_PROTEIN	18	484	CHLPBCHK_01098	nucleoside	P42670|FEATURES|puromycin_resistance_protein|nucleoside|puromycin_resistance_protein	0.856183	46.7	469	389.8
bin.326	PUROMYCIN_RESISTANCE_PROTEIN	18	486	CHLPBCHK_00939	nucleoside	P42670|FEATURES|puromycin_resistance_protein|nucleoside|puromycin_resistance_protein	0.826744	46.3	473	375.6
bin.326	STAPHYLOCOCCUS_MUPA_CONFERRING_RESISTANCE_TO_MUPIROCIN	14	985	CHLPBCHK_00124	mupirocin	CAA53189|FEATURES|Staphylococcus_mupA_conferring_resistance_to_mupirocin|mupirocin|Staphylococcus_mupA_conferring_resistance_to_mupirocin	0.996795	38.7	1000	722.6
bin.326	SUL4	12	277	CHLPBCHK_00631	sulfonamide	WP_102607457.1|FEATURES|sul4|sulfonamide|sul4	0.972127	38.7	266	167.5
bin.326	TAEA	3	537	CHLPBCHK_01322	pleuromutilin	APB03219.1|FEATURES|TaeA|pleuromutilin|TaeA	0.934484	36.4	541	337.8
bin.326	TETA(48)	15	339	CHLPBCHK_01537	tetracycline	APB03214.1|FEATURES|tetA(48)|tetracycline|tetA(48)	0.99982	47.4	327	294.7
bin.326	TETB	78	596	CHLPBCHK_00568	tetracycline	gi:499592337:ref:WP_011273071.1:|FEATURES|tetB|tetracycline|tetB	0.997391	30.9	525	216.1
bin.326	TETB(48)	28	269	CHLPBCHK_01538	tetracycline	APB03215.1|FEATURES|tetB(48)|tetracycline|tetB(48)	0.996945	31.8	242	115.5
bin.326	TETB(60)	89	573	CHLPBCHK_00100	tetracycline	ANZ79241.1|FEATURES|tetB(60)|tetracycline|tetB(60)	0.966287	34.9	487	289.7
bin.326	TRANSCRIPTIONAL_REGULATORY_PROTEIN_CPXR_CPXR	8	224	CHLPBCHK_02129	unclassified	CP000675.2.gene1535.p01|FEATURES|transcriptional_regulatory_protein_CpxR_cpxR|unclassified|transcriptional_regulatory_protein_CpxR_cpxR	0.999655	41.6	219	157.1
bin.326	VANR	1	217	CHLPBCHK_00982	glycopeptide	gi:950257734:ref:WP_057294159.1:|FEATURES|vanR|glycopeptide|vanR	0.991741	37.9	219	131.3
bin.326	VANR	1	223	CHLPBCHK_02191	glycopeptide	FJ872411.1.gene44.p01|FEATURES|vanR|glycopeptide|vanR	0.893199	42.6	223	189.1
bin.326	VANR	3	219	CHLPBCHK_01518	glycopeptide	FJ349556.1.gene2.p01|FEATURES|vanR|glycopeptide|vanR	0.986907	35.9	220	161
bin.326	VANR	7	224	CHLPBCHK_00866	glycopeptide	gi:507059692:ref:WP_016130597.1:|FEATURES|vanR|glycopeptide|vanR	0.999998	45.9	220	205.7
bin.326	VANR	7	224	CHLPBCHK_00969	glycopeptide	gi:1045412091:ref:WP_065484665.1:|FEATURES|vanR|glycopeptide|vanR	0.999985	45	220	200.3
bin.326	VANRI	1	216	CHLPBCHK_00477	glycopeptide	WP_011461303.1|FEATURES|vanRI|glycopeptide|vanRI	0.981301	38.9	221	158.7
bin.326	VANTRL	8	361	CHLPBCHK_02142	glycopeptide	ABX54690.1|FEATURES|vanTrL|glycopeptide|vanTrL	0.935087	32.5	369	162.5
bin.331	ADEN	7	197	PKADGIAF_00404	multidrug	AGV28567.1|FEATURES|adeN|multidrug|adeN	0.998523	30	200	97.1
bin.331	BACA	12	263	PKADGIAF_01404	bacitracin	YP_001436495|FEATURES|bacA|bacitracin|bacA	0.998238	38.5	257	146.7
bin.331	BAER	11	233	PKADGIAF_00249	multidrug	YP_490321.1|FEATURES|baeR|multidrug|baeR	0.999626	38.9	229	168.3
bin.331	CARA	25	571	PKADGIAF_01568	MLS	M80346.gene.p01|FEATURES|carA|MLS|carA	0.997227	31	551	273.5
bin.331	COB(I)ALAMIN_ADENOLSYLTRANSFERASE	4	196	PKADGIAF_01111	unclassified	gi:447201641:ref:WP_001278897.1:|FEATURES|cob(I)alamin_adenolsyltransferase|unclassified|cob(I)alamin_adenolsyltransferase	1	46.2	195	167.2
bin.331	DFRA1	19	183	PKADGIAF_00320	diaminopyrimidine	CAL48457|FEATURES|dfrA1|diaminopyrimidine|dfrA1	0.999999	42.2	166	141
bin.331	LPEB	1	1004	PKADGIAF_01497	MLS	CAH14033.1|FEATURES|LpeB|MLS|LpeB	0.897984	55.3	1008	1049.3
bin.331	MEXT	6	296	PKADGIAF_01984	multidrug	gi:960295466:ref:WP_058214460.1:|FEATURES|mexT|multidrug|mexT	0.805721	30	303	95.1
bin.331	MEXV	2	366	PKADGIAF_01496	multidrug	AAG07762.1|FEATURES|MexV|multidrug|MexV	0.999966	37.2	379	229.9
bin.331	MEXV	4	367	PKADGIAF_00973	multidrug	AAG07762.1|FEATURES|MexV|multidrug|MexV	0.999898	33.5	364	185.3
bin.331	MEXW	1	1004	PKADGIAF_00974	multidrug	YP_792720|FEATURES|mexW|multidrug|mexW	0.97253	43.6	1006	796.2
bin.331	MTRA	7	223	PKADGIAF_02063	multidrug	CCP46065.1|FEATURES|mtrA|multidrug|mtrA	0.999898	45.7	221	184.5
bin.331	MULTIDRUG_ABC_TRANSPORTER	23	580	PKADGIAF_01819	multidrug	gi:686302687:ref:WP_031866869.1:|FEATURES|multidrug_ABC_transporter|multidrug|multidrug_ABC_transporter	0.978935	33.1	562	288.9
bin.331	MULTIDRUG_ABC_TRANSPORTER	34	577	PKADGIAF_00065	multidrug	gi:686302687:ref:WP_031866869.1:|FEATURES|multidrug_ABC_transporter|multidrug|multidrug_ABC_transporter	0.830982	30.1	554	225.3
bin.331	OMPR	8	249	PKADGIAF_01804	multidrug	NC_008702.1.4607594.p01|FEATURES|ompR|multidrug|ompR	0.999079	53.5	243	237.3
bin.331	PATA	76	453	PKADGIAF_02061	fluoroquinolone	NP_417544.5|FEATURES|patA|fluoroquinolone|patA	0.961855	33.5	382	203.8
bin.331	PBP-1A	16	826	PKADGIAF_00293	beta-lactam	EDJ91555|FEATURES|PBP-1A|beta-lactam|PBP-1A	0.999996	33.9	868	420.6
bin.331	PENA	13	609	PKADGIAF_00302	beta-lactam	YP_002146111|FEATURES|penA|beta-lactam|penA	0.999996	32.6	607	285.8
bin.331	PENA	75	568	PKADGIAF_00950	beta-lactam	AAP46581|FEATURES|penA|beta-lactam|penA	0.999979	32.3	508	221.9
bin.331	PMRF	10	311	PKADGIAF_00230	peptide	AAC75314.1|FEATURES|PmrF|peptide|PmrF	0.923324	35.2	310	179.5
bin.331	ROSB	1	544	PKADGIAF_01566	fosmidomycin	gi:896190680:ref:WP_049199932.1:|FEATURES|rosB|fosmidomycin|rosB	0.999918	48.9	550	470.3
bin.331	ROSB	6	545	PKADGIAF_01062	fosmidomycin	gi:896190680:ref:WP_049199932.1:|FEATURES|rosB|fosmidomycin|rosB	0.999942	50.3	553	485
bin.331	TAEA	3	546	PKADGIAF_01574	pleuromutilin	APB03219.1|FEATURES|TaeA|pleuromutilin|TaeA	0.934445	31.7	549	273.5
bin.331	TETA(48)	32	319	PKADGIAF_01215	tetracycline	APB03214.1|FEATURES|tetA(48)|tetracycline|tetA(48)	0.916955	32.3	294	162.9
bin.331	TRANSCRIPTIONAL_REGULATORY_PROTEIN_CPXR_CPXR	3	227	PKADGIAF_01352	unclassified	CP001485.1.gene721.p01|FEATURES|transcriptional_regulatory_protein_CpxR_cpxR|unclassified|transcriptional_regulatory_protein_CpxR_cpxR	0.994977	35.8	226	151
bin.331	TRUNCATED_PUTATIVE_RESPONSE_REGULATOR_ARLR	3	219	PKADGIAF_01895	unclassified	NC_002951.3238224.p01|FEATURES|truncated_putative_response_regulator_ArlR|unclassified|truncated_putative_response_regulator_ArlR	0.995154	38.7	222	152.1
bin.331	VANI	2	337	PKADGIAF_00959	glycopeptide	KTE89608.1|FEATURES|vanI|glycopeptide|vanI	0.996603	30.6	343	135.6
bin.331	VANM	45	187	PKADGIAF_00740	glycopeptide	FJ349556.1.gene7.p01|FEATURES|vanM|glycopeptide|vanM	0.999998	35.8	165	107.8
bin.331	VANR	3	219	PKADGIAF_00397	glycopeptide	gi:938897327:ref:WP_054681472.1:|FEATURES|vanR|glycopeptide|vanR	0.959288	37.6	221	155.2
bin.331	VANR	6	227	PKADGIAF_00583	glycopeptide	FJ872411.1.gene44.p01|FEATURES|vanR|glycopeptide|vanR	0.984759	38.9	226	152.1
bin.331	VANTRL	36	360	PKADGIAF_00098	glycopeptide	ABX54690.1|FEATURES|vanTrL|glycopeptide|vanTrL	0.935087	30	343	118.2
bin.332	APH(6)-I	9	290	OJPLOKHA_02577	aminoglycoside	X05648.1.gene2.p1|FEATURES|aph(6)-I|aminoglycoside|aph(6)-I	1	32.3	297	155.6
bin.332	APH(6)-I	9	296	OJPLOKHA_00645	aminoglycoside	X05648.1.gene2.p1|FEATURES|aph(6)-I|aminoglycoside|aph(6)-I	0.999942	36.1	288	170.6
bin.332	BACA	8	274	OJPLOKHA_03973	bacitracin	ZP_02884769|FEATURES|bacA|bacitracin|bacA	0.996415	33.9	307	141
bin.332	BCRA	15	314	OJPLOKHA_02818	bacitracin	YP_001373621|FEATURES|bcrA|bacitracin|bcrA	0.988644	35.3	312	166.8
bin.332	BCRA	5	305	OJPLOKHA_00292	bacitracin	gi:507044560:ref:WP_016115614.1:|FEATURES|bcrA|bacitracin|bcrA	0.999698	33.7	315	167.2
bin.332	BCRA	7	305	OJPLOKHA_01076	bacitracin	gi:507050365:ref:WP_016121371.1:|FEATURES|bcrA|bacitracin|bcrA	0.999635	34.3	309	167.5
bin.332	CLBB	8	339	OJPLOKHA_00577	phenicol	WP_015892743.1|FEATURES|clbB|phenicol|clbB	0.999724	38.7	344	201.8
bin.332	KASUGAMYCIN_RESISTANCE_PROTEIN_KSGA	12	261	OJPLOKHA_00851	aminoglycoside	Q7N8V7|FEATURES|kasugamycin_resistance_protein_ksgA|aminoglycoside|kasugamycin_resistance_protein_ksgA	1	36.4	264	143.3
bin.332	MAJOR_FACILITATOR_SUPERFAMILY_TRANSPORTER	12	511	OJPLOKHA_02401	multidrug	CP001918.1.gene2931.p01|FEATURES|major_facilitator_superfamily_transporter|multidrug|major_facilitator_superfamily_transporter	0.985404	33.1	505	285
bin.332	MAJOR_FACILITATOR_SUPERFAMILY_TRANSPORTER	16	521	OJPLOKHA_00236	multidrug	CP001918.1.gene2931.p01|FEATURES|major_facilitator_superfamily_transporter|multidrug|major_facilitator_superfamily_transporter	0.997585	33.8	515	288.9
bin.332	MULTIDRUG_ABC_TRANSPORTER	1	576	OJPLOKHA_02039	multidrug	gi:686302687:ref:WP_031866869.1:|FEATURES|multidrug_ABC_transporter|multidrug|multidrug_ABC_transporter	0.998082	36.4	577	354
bin.332	MULTIDRUG_ABC_TRANSPORTER	12	609	OJPLOKHA_01345	multidrug	gi:944152509:ref:WP_055644808.1:|FEATURES|multidrug_ABC_transporter|multidrug|multidrug_ABC_transporter	0.999544	44.8	601	483
bin.332	MULTIDRUG_ABC_TRANSPORTER	4	576	OJPLOKHA_01332	multidrug	gi:686302687:ref:WP_031866869.1:|FEATURES|multidrug_ABC_transporter|multidrug|multidrug_ABC_transporter	0.998988	41.2	594	450.7
bin.332	MULTIDRUG_ABC_TRANSPORTER	96	573	OJPLOKHA_02205	multidrug	gi:686302687:ref:WP_031866869.1:|FEATURES|multidrug_ABC_transporter|multidrug|multidrug_ABC_transporter	0.993298	38.9	483	333.2
bin.332	OLEB	1	632	OJPLOKHA_01408	MLS	AAA50325|FEATURES|oleB|MLS|oleB	0.993608	31.5	664	296.6
bin.332	PATA	26	443	OJPLOKHA_00485	fluoroquinolone	NP_417544.5|FEATURES|patA|fluoroquinolone|patA	0.961855	48.9	419	396.4
bin.332	PATA	66	446	OJPLOKHA_00869	fluoroquinolone	NP_417544.5|FEATURES|patA|fluoroquinolone|patA	0.821701	37.2	387	246.1
bin.332	PENA	23	610	OJPLOKHA_01003	beta-lactam	ZP_04656349|FEATURES|penA|beta-lactam|penA	0.999996	32.3	597	279.6
bin.332	PENA	71	571	OJPLOKHA_00348	beta-lactam	gi:32345902:gb:AAM97245.1:|FEATURES|penA|beta-lactam|penA	0.999849	31.7	546	218
bin.332	PUROMYCIN_RESISTANCE_PROTEIN	12	510	OJPLOKHA_03901	nucleoside	P42670|FEATURES|puromycin_resistance_protein|nucleoside|puromycin_resistance_protein	0.891901	32	507	269.6
bin.332	RLMA(II)	16	252	OJPLOKHA_00539	MLS	AJD73064.1|FEATURES|RlmA(II)|MLS|RlmA(II)	1	37.9	253	157.5
bin.332	RPOB2	40	1117	OJPLOKHA_01868	multidrug	BAD59497.1|FEATURES|rpoB2|multidrug|rpoB2	0.995365	45.6	1346	1067
bin.332	SUL4	17	286	OJPLOKHA_02505	sulfonamide	WP_102607457.1|FEATURES|sul4|sulfonamide|sul4	0.96563	44.9	276	219.9
bin.332	TAEA	22	536	OJPLOKHA_03899	pleuromutilin	APB03219.1|FEATURES|TaeA|pleuromutilin|TaeA	0.988113	32	528	263.5
bin.332	TAEA	3	635	OJPLOKHA_02773	pleuromutilin	APB03219.1|FEATURES|TaeA|pleuromutilin|TaeA	0.911064	33.3	645	313.9
bin.332	TET39	5	380	OJPLOKHA_00117	tetracycline	AY743590.gene.p01|FEATURES|tet39|tetracycline|tet39	0.999998	33.6	390	159.1
bin.332	VAND	14	304	OJPLOKHA_04422	glycopeptide	AAD51059|FEATURES|vanD|glycopeptide|vanD	1	30.5	298	127.5
bin.332	VANG	2	349	OJPLOKHA_00340	glycopeptide	gi:405945042:pdb:4FU0:A|FEATURES|vanG|glycopeptide|vanG	0.999999	36.1	355	201.4
bin.332	VANH	72	322	OJPLOKHA_01146	glycopeptide	AF155139.2.gene6.p01|FEATURES|vanH|glycopeptide|vanH	0.857822	30.9	262	109.4
bin.332	VANKI	15	357	OJPLOKHA_03917	glycopeptide	WP_011461306.1|FEATURES|vanKI|glycopeptide|vanKI	0.997376	31.6	361	151
bin.332	VANR	3	219	OJPLOKHA_01794	glycopeptide	gi:948051271:ref:WP_056710274.1:|FEATURES|vanR|glycopeptide|vanR	0.998758	40.5	220	165.6
bin.332	VANR	3	222	OJPLOKHA_00697	glycopeptide	ABB53349|FEATURES|vanR|glycopeptide|vanR	0.999352	44.3	221	188
bin.332	VANR	3	225	OJPLOKHA_00675	glycopeptide	gi:953999146:ref:WP_058083598.1:|FEATURES|vanR|glycopeptide|vanR	0.947769	42	224	175.3
bin.332	VANRI	22	230	OJPLOKHA_01976	glycopeptide	WP_011461303.1|FEATURES|vanRI|glycopeptide|vanRI	0.99783	40.6	212	152.5
bin.332	VANRI	3	223	OJPLOKHA_02450	glycopeptide	WP_011461303.1|FEATURES|vanRI|glycopeptide|vanRI	0.996466	49.5	222	221.1
bin.332	VANS	5	129	OJPLOKHA_03567	glycopeptide	AY082011.1.gene2.p1|FEATURES|vanS|glycopeptide|vanS	0.99538	30.4	125	79
bin.332	VANS	7	130	OJPLOKHA_01036	glycopeptide	AY082011.1.gene2.p1|FEATURES|vanS|glycopeptide|vanS	0.996548	35.2	125	83.6
bin.332	VANTRL	16	335	OJPLOKHA_03914	glycopeptide	ABX54690.1|FEATURES|vanTrL|glycopeptide|vanTrL	0.935087	31.1	344	153.3
bin.337	EMRB-QACA_FAMILY_MAJOR_FACILITATOR_TRANSPORTER	17	420	DDFKPEAI_02688	multidrug	gi:409744629:gb:EKN43141.1:|FEATURES|EmrB-QacA_family_major_facilitator_transporter|multidrug|EmrB-QacA_family_major_facilitator_transporter	0.984968	34.3	405	229.2
bin.337	KDPE	8	223	DDFKPEAI_02776	aminoglycoside	NP_415222.1|FEATURES|kdpE|aminoglycoside|kdpE	0.971511	50	216	215.3
bin.337	MAJOR_FACILITATOR_SUPERFAMILY_TRANSPORTER	20	549	DDFKPEAI_02546	multidrug	YP_001486998|FEATURES|major_facilitator_superfamily_transporter|multidrug|major_facilitator_superfamily_transporter	0.999648	36.3	531	302.4
bin.337	MAJOR_FACILITATOR_SUPERFAMILY_TRANSPORTER	6	553	DDFKPEAI_01235	multidrug	ZP_03053667|FEATURES|major_facilitator_superfamily_transporter|multidrug|major_facilitator_superfamily_transporter	0.999515	34.7	551	298.9
bin.337	MTRA	5	227	DDFKPEAI_02504	multidrug	CCP46065.1|FEATURES|mtrA|multidrug|mtrA	0.999988	43.6	243	185.3
bin.337	MTRA	8	227	DDFKPEAI_02507	multidrug	CCP46065.1|FEATURES|mtrA|multidrug|mtrA	0.999822	40.8	228	162.2
bin.337	MULTIDRUG_ABC_TRANSPORTER	24	592	DDFKPEAI_02115	multidrug	gi:664556405:ref:WP_031071225.1:|FEATURES|multidrug_ABC_transporter|multidrug|multidrug_ABC_transporter	0.998575	40	587	389
bin.337	MULTIDRUG_ABC_TRANSPORTER	34	574	DDFKPEAI_00651	multidrug	gi:686302687:ref:WP_031866869.1:|FEATURES|multidrug_ABC_transporter|multidrug|multidrug_ABC_transporter	0.801241	33.9	554	307
bin.337	MULTIDRUG_ABC_TRANSPORTER	5	569	DDFKPEAI_00652	multidrug	gi:686302687:ref:WP_031866869.1:|FEATURES|multidrug_ABC_transporter|multidrug|multidrug_ABC_transporter	0.999211	36	570	312
bin.337	PATA	37	450	DDFKPEAI_02509	fluoroquinolone	NP_417544.5|FEATURES|patA|fluoroquinolone|patA	0.961855	34.1	437	236.5
bin.337	PATA	76	433	DDFKPEAI_02498	fluoroquinolone	NP_417544.5|FEATURES|patA|fluoroquinolone|patA	0.90009	34.4	381	176
bin.337	PATA	76	449	DDFKPEAI_02670	fluoroquinolone	NP_417544.5|FEATURES|patA|fluoroquinolone|patA	0.842215	31.6	395	152.9
bin.337	PATA	78	449	DDFKPEAI_02326	fluoroquinolone	NP_417544.5|FEATURES|patA|fluoroquinolone|patA	0.924385	33.6	414	191
bin.337	PUROMYCIN_RESISTANCE_PROTEIN	14	197	DDFKPEAI_01709	nucleoside	P13249|FEATURES|puromycin_resistance_protein|nucleoside|puromycin_resistance_protein	0.99972	33.9	189	99.4
bin.337	PUROMYCIN_RESISTANCE_PROTEIN	15	197	DDFKPEAI_01043	nucleoside	P13249|FEATURES|puromycin_resistance_protein|nucleoside|puromycin_resistance_protein	0.999824	35.6	188	112.8
bin.337	QEPA2	13	421	DDFKPEAI_02752	fluoroquinolone	WP_032492277.1|FEATURES|QepA2|fluoroquinolone|QepA2	0.983144	30	410	200.3
bin.337	QEPA2	4	457	DDFKPEAI_00678	fluoroquinolone	WP_032492277.1|FEATURES|QepA2|fluoroquinolone|QepA2	0.947128	44.5	458	380.2
bin.337	SUL4	17	280	DDFKPEAI_00216	sulfonamide	WP_102607457.1|FEATURES|sul4|sulfonamide|sul4	0.982973	40.7	270	174.9
bin.337	SUL4	7	284	DDFKPEAI_01631	sulfonamide	WP_102607457.1|FEATURES|sul4|sulfonamide|sul4	0.974774	37.1	278	162.2
bin.337	TAEA	3	537	DDFKPEAI_01462	pleuromutilin	APB03219.1|FEATURES|TaeA|pleuromutilin|TaeA	0.990947	37.4	545	339.7
bin.337	TCMA	24	482	DDFKPEAI_01326	tetracenomycin_C	NP_826974|FEATURES|tcmA|tetracenomycin_C|tcmA	0.999993	46.8	462	386.7
bin.337	TCMA	70	538	DDFKPEAI_00743	tetracenomycin_C	AAA67509|FEATURES|tcmA|tetracenomycin_C|tcmA	0.864343	31.4	481	160.2
bin.337	TETA(48)	1	309	DDFKPEAI_02696	tetracycline	APB03214.1|FEATURES|tetA(48)|tetracycline|tetA(48)	0.998774	38.6	311	191.8
bin.337	TETA(48)	13	325	DDFKPEAI_01176	tetracycline	APB03214.1|FEATURES|tetA(48)|tetracycline|tetA(48)	0.983299	34.7	334	185.7
bin.337	TETA(48)	17	328	DDFKPEAI_02463	tetracycline	APB03214.1|FEATURES|tetA(48)|tetracycline|tetA(48)	0.99982	46.7	317	279.6
bin.337	TETB(48)	24	271	DDFKPEAI_02464	tetracycline	APB03215.1|FEATURES|tetB(48)|tetracycline|tetB(48)	0.996945	35.3	249	126.3
bin.337	TRUNCATED_PUTATIVE_RESPONSE_REGULATOR_ARLR	1	223	DDFKPEAI_01835	unclassified	NC_002951.3238224.p01|FEATURES|truncated_putative_response_regulator_ArlR|unclassified|truncated_putative_response_regulator_ArlR	0.97643	39.5	228	157.5
bin.337	UGD	3	339	DDFKPEAI_02378	peptide	AAC75089.1|FEATURES|ugd|peptide|ugd	0.915862	31	352	155.6
bin.337	VANR	1	220	DDFKPEAI_01650	glycopeptide	gi:938897327:ref:WP_054681472.1:|FEATURES|vanR|glycopeptide|vanR	0.90288	38.3	222	145.6
bin.337	VANR	3	228	DDFKPEAI_02582	glycopeptide	CAB61229|FEATURES|vanR|glycopeptide|vanR	0.999911	45.4	229	177.2
bin.337	VANR	7	223	DDFKPEAI_01392	glycopeptide	gi:944023697:ref:WP_055613131.1:|FEATURES|vanR|glycopeptide|vanR	0.962906	47.7	218	196.8
bin.337	VANR	7	224	DDFKPEAI_01241	glycopeptide	AF155139.2.gene2.p01|FEATURES|vanR|glycopeptide|vanR	0.99357	51.4	220	221.5
bin.337	VANRI	3	219	DDFKPEAI_02616	glycopeptide	WP_011461303.1|FEATURES|vanRI|glycopeptide|vanRI	0.999921	39.9	223	169.1
bin.34	APH(3')-V	48	264	AGCHLBHK_00772	aminoglycoside	BAD95814|FEATURES|aph(3')-V|aminoglycoside|aph(3')-V	1	38.6	223	127.1
bin.34	BCRA	14	319	AGCHLBHK_00440	bacitracin	gi:445996696:ref:WP_000074551.1:|FEATURES|bcrA|bacitracin|bcrA	0.97031	36.4	321	186
bin.34	CARA	4	547	AGCHLBHK_01915	MLS	M80346.gene.p01|FEATURES|carA|MLS|carA	0.999676	32.8	551	247.3
bin.34	CLBB	10	342	AGCHLBHK_00559	phenicol	WP_015892743.1|FEATURES|clbB|phenicol|clbB	0.999724	33.6	345	161.4
bin.34	EMRB-QACA_FAMILY_MAJOR_FACILITATOR_TRANSPORTER	16	417	AGCHLBHK_00733	multidrug	CP001581.1.gene725.p01|FEATURES|EmrB-QacA_family_major_facilitator_transporter|multidrug|EmrB-QacA_family_major_facilitator_transporter	0.969567	32.8	403	244.2
bin.34	EMRB-QACA_FAMILY_MAJOR_FACILITATOR_TRANSPORTER	17	459	AGCHLBHK_01568	multidrug	AE016830.1.gene1786.p01|FEATURES|EmrB-QacA_family_major_facilitator_transporter|multidrug|EmrB-QacA_family_major_facilitator_transporter	0.99841	32.7	447	177.2
bin.34	ERM(39)	8	207	AGCHLBHK_00300	MLS	AY487229.1.gene4.p01|FEATURES|erm(39)|MLS|erm(39)	0.997825	39.7	209	119.4
bin.34	KASUGAMYCIN_RESISTANCE_PROTEIN_KSGA	12	260	AGCHLBHK_01811	aminoglycoside	Q7N8V7|FEATURES|kasugamycin_resistance_protein_ksgA|aminoglycoside|kasugamycin_resistance_protein_ksgA	1	30.9	256	105.5
bin.34	LMRA	31	417	AGCHLBHK_01861	MLS	ABX00596|FEATURES|lmrA|MLS|lmrA	0.999967	35.5	391	213.8
bin.34	MDTL	2	359	AGCHLBHK_00983	multidrug	gi:322507471:gb:ADX02925.1:|FEATURES|mdtL|multidrug|mdtL	0.999779	40.8	363	229.2
bin.34	MTRA	3	225	AGCHLBHK_00224	multidrug	CCP46065.1|FEATURES|mtrA|multidrug|mtrA	0.999754	41.1	224	172.2
bin.34	MULTIDRUG_ABC_TRANSPORTER	2	572	AGCHLBHK_00771	multidrug	gi:686302687:ref:WP_031866869.1:|FEATURES|multidrug_ABC_transporter|multidrug|multidrug_ABC_transporter	0.999675	36.4	571	342
bin.34	MULTIDRUG_ABC_TRANSPORTER	2	592	AGCHLBHK_00260	multidrug	gi:497748188:ref:WP_010062372.1:|FEATURES|multidrug_ABC_transporter|multidrug|multidrug_ABC_transporter	0.9988	45.8	594	500.4
bin.34	PATA	76	434	AGCHLBHK_01755	fluoroquinolone	NP_417544.5|FEATURES|patA|fluoroquinolone|patA	0.961855	36.1	388	216.1
bin.34	PATA	80	450	AGCHLBHK_01588	fluoroquinolone	NP_417544.5|FEATURES|patA|fluoroquinolone|patA	0.961653	38.8	376	215.7
bin.34	RPSD_(RAMA_OR_SUD2)	1	258	AGCHLBHK_01807	unclassified	AB158573.gene.p01|FEATURES|rpsD_(ramA_or_sud2)|unclassified|rpsD_(ramA_or_sud2)	0.963976	31.7	284	85.5
bin.34	RPSD_(RAMA_OR_SUD2)	1	260	AGCHLBHK_01478	unclassified	AB158573.gene.p01|FEATURES|rpsD_(ramA_or_sud2)|unclassified|rpsD_(ramA_or_sud2)	0.990679	33.9	286	110.2
bin.34	SUL4	6	287	AGCHLBHK_00527	sulfonamide	WP_102607457.1|FEATURES|sul4|sulfonamide|sul4	0.974897	46.6	283	249.6
bin.34	TCMA	38	524	AGCHLBHK_01840	tetracenomycin_C	YP_002196817|FEATURES|tcmA|tetracenomycin_C|tcmA	0.999261	34.3	513	274.2
bin.34	TETA(48)	20	321	AGCHLBHK_00921	tetracycline	APB03214.1|FEATURES|tetA(48)|tetracycline|tetA(48)	0.89387	33.1	302	134
bin.34	TETA(48)	22	330	AGCHLBHK_01270	tetracycline	APB03214.1|FEATURES|tetA(48)|tetracycline|tetA(48)	0.99756	41.1	309	184.5
bin.34	TETA(48)	3	316	AGCHLBHK_02052	tetracycline	APB03214.1|FEATURES|tetA(48)|tetracycline|tetA(48)	0.999807	52.7	315	311.2
bin.34	TRUNCATED_PUTATIVE_RESPONSE_REGULATOR_ARLR	3	216	AGCHLBHK_00445	unclassified	NC_002951.3238224.p01|FEATURES|truncated_putative_response_regulator_ArlR|unclassified|truncated_putative_response_regulator_ArlR	0.999438	39.8	216	172.2
bin.34	VANG	1	344	AGCHLBHK_00448	glycopeptide	gi:752682279:ref:WP_041330231.1:|FEATURES|vanG|glycopeptide|vanG	1	30.4	369	166
bin.34	VANH	49	300	AGCHLBHK_00406	glycopeptide	AAY52004|FEATURES|vanH|glycopeptide|vanH	0.996055	30.1	259	102.8
bin.34	VANR	23	223	AGCHLBHK_01044	glycopeptide	gi:971852285:ref:WP_058921193.1:|FEATURES|vanR|glycopeptide|vanR	0.826515	30.7	205	85.1
bin.34	VANR	3	228	AGCHLBHK_00633	glycopeptide	FJ872411.1.gene44.p01|FEATURES|vanR|glycopeptide|vanR	0.995308	40.1	227	174.5
bin.34	VANR	8	224	AGCHLBHK_01276	glycopeptide	gi:507059692:ref:WP_016130597.1:|FEATURES|vanR|glycopeptide|vanR	0.990187	45.9	222	204.1
bin.34	VANRI	7	224	AGCHLBHK_00470	glycopeptide	WP_011461303.1|FEATURES|vanRI|glycopeptide|vanRI	0.995604	41.7	223	170.2
bin.341	CLBB	19	339	ABFGLENF_00663	phenicol	WP_015892743.1|FEATURES|clbB|phenicol|clbB	0.999472	33.2	340	158.3
bin.341	FLOR	11	385	ABFGLENF_02095	phenicol	AF332662.1.gene1.p01|FEATURES|floR|phenicol|floR	0.999958	30.1	386	150.6
bin.341	KASUGAMYCIN_RESISTANCE_PROTEIN_KSGA	8	266	ABFGLENF_02395	aminoglycoside	YP_001439344|FEATURES|kasugamycin_resistance_protein_ksgA|aminoglycoside|kasugamycin_resistance_protein_ksgA	1	37.8	267	139
bin.341	MARR	6	130	ABFGLENF_01290	multidrug	gi:515409313:ref:WP_016898353.1:|FEATURES|marR|multidrug|marR	0.999979	34.4	125	81.3
bin.341	MDTA	15	398	ABFGLENF_00539	multidrug	CP001918.1.gene3439.p01|FEATURES|mdtA|multidrug|mdtA	0.88824	41.7	386	262.3
bin.341	MDTA	47	397	ABFGLENF_02124	multidrug	gi:857586085:emb:CRL63205.1:|FEATURES|mdtA|multidrug|mdtA	0.89635	34.4	352	183.7
bin.341	MDTD	14	462	ABFGLENF_01579	multidrug	gi:693073054:ref:WP_032236466.1:|FEATURES|mdtD|multidrug|mdtD	1	36	458	284.3
bin.341	MDTK	4	446	ABFGLENF_00308	multidrug	gi:1004039946:ref:WP_061495278.1:|FEATURES|mdtK|multidrug|mdtK	0.999849	30.7	450	197.6
bin.341	MEXD	1	1036	ABFGLENF_01277	multidrug	gi:685986723:ref:WP_031693046.1:|FEATURES|mexD|multidrug|mexD	0.981369	52.4	1037	1004.2
bin.341	MEXG	1	134	ABFGLENF_00356	multidrug	NP_252894.1|FEATURES|MexG|multidrug|MexG	0.993865	38.8	134	95.1
bin.341	MEXH	11	364	ABFGLENF_01203	multidrug	YP_001346278|FEATURES|mexH|multidrug|mexH	0.999978	40.1	359	235.3
bin.341	MEXX	8	372	ABFGLENF_01276	multidrug	gi:446082478:ref:WP_000160333.1:|FEATURES|mexX|multidrug|mexX	1	42	367	264.6
bin.341	MTRA	4	223	ABFGLENF_02469	multidrug	CCP46065.1|FEATURES|mtrA|multidrug|mtrA	0.99994	43.8	224	176.4
bin.341	MULTIDRUG_ABC_TRANSPORTER	37	604	ABFGLENF_00327	multidrug	gi:944152509:ref:WP_055644808.1:|FEATURES|multidrug_ABC_transporter|multidrug|multidrug_ABC_transporter	0.999608	32	579	254.6
bin.341	MULTIDRUG_ABC_TRANSPORTER	4	576	ABFGLENF_01270	multidrug	gi:686302687:ref:WP_031866869.1:|FEATURES|multidrug_ABC_transporter|multidrug|multidrug_ABC_transporter	0.990094	33.7	575	279.3
bin.341	NMCR	1	285	ABFGLENF_02453	beta-lactam	CAA79966.1|FEATURES|NmcR|beta-lactam|NmcR	0.996337	34.4	294	161.4
bin.341	OMPR	3	240	ABFGLENF_00399	multidrug	NC_008702.1.4607594.p01|FEATURES|ompR|multidrug|ompR	0.998124	42.5	240	198.7
bin.341	OPRM	8	463	ABFGLENF_02242	multidrug	NC_008702.1.4608931.p01|FEATURES|oprM|multidrug|oprM	0.983321	38	461	275
bin.341	OXA	30	264	ABFGLENF_00385	beta-lactam	AM932669.1.gene2.p01|FEATURES|OXA-129|beta-lactam|OXA	0.999991	43.8	240	198
bin.341	PATA	26	450	ABFGLENF_01760	fluoroquinolone	NP_417544.5|FEATURES|patA|fluoroquinolone|patA	0.961855	36	450	230.7
bin.341	PATA	76	450	ABFGLENF_00347	fluoroquinolone	NP_417544.5|FEATURES|patA|fluoroquinolone|patA	0.961329	38.1	381	229.6
[truncated: 5,545 more rows]
