# Supplementary material for: Metagenomic insights into viral and microbial genes of Russian High-Arctic soil microbiomes
Source: Commun Biol. 2026 Apr 15;9:819. doi: 10.1038/s42003-026-10050-0 (PMC13269706; doi:10.1038/s42003-026-10050-0)
Supplement: Supplementary file 12 — Supplementary Data 11 [file 42003_2026_10050_MOESM12_ESM.xlsx]

## Sheet: Supplementary Data 11
Figure6A. Phylum relative abundance (CPM)
sample	island	vegetation	soil	phylum	abundance
Sample1	Vize_island	yes	2	Artverviricota	0.325494
Sample1	Vize_island	yes	2	Cossaviricota	0
Sample1	Vize_island	yes	2	Cressdnaviricota	0
Sample1	Vize_island	yes	2	Hofneiviricota	0.0885282
Sample1	Vize_island	yes	2	Nucleocytoviricota	23.8508
Sample1	Vize_island	yes	2	Peploviricota	0.0267105
Sample1	Vize_island	yes	2	Phixviricota	0.301643
Sample1	Vize_island	yes	2	Pisuviricota	1.40837
Sample1	Vize_island	yes	2	Preplasmiviricota	1.80416
Sample1	Vize_island	yes	2	Taleaviricota	0
Sample1	Vize_island	yes	2	Unclassified	174.038
Sample1	Vize_island	yes	2	Uroviricota	1618.83
Sample10	Vize_island	yes	2	Artverviricota	1.03458
Sample10	Vize_island	yes	2	Cossaviricota	0
Sample10	Vize_island	yes	2	Cressdnaviricota	0.156123
Sample10	Vize_island	yes	2	Hofneiviricota	0.482502
Sample10	Vize_island	yes	2	Nucleocytoviricota	3.09538
Sample10	Vize_island	yes	2	Peploviricota	0.414
Sample10	Vize_island	yes	2	Phixviricota	1.65586
Sample10	Vize_island	yes	2	Pisuviricota	0.476089
Sample10	Vize_island	yes	2	Preplasmiviricota	0.104166
Sample10	Vize_island	yes	2	Taleaviricota	0.0162233
Sample10	Vize_island	yes	2	Unclassified	110.657
Sample10	Vize_island	yes	2	Uroviricota	1570.78
Sample12	Vize_island	yes	50	Artverviricota	0.0187239
Sample12	Vize_island	yes	50	Cossaviricota	0
Sample12	Vize_island	yes	50	Cressdnaviricota	0
Sample12	Vize_island	yes	50	Hofneiviricota	13.4143
Sample12	Vize_island	yes	50	Nucleocytoviricota	1.15265
Sample12	Vize_island	yes	50	Peploviricota	0.756651
Sample12	Vize_island	yes	50	Phixviricota	0.0694422
Sample12	Vize_island	yes	50	Pisuviricota	0.160731
Sample12	Vize_island	yes	50	Preplasmiviricota	0.0509078
Sample12	Vize_island	yes	50	Taleaviricota	0
Sample12	Vize_island	yes	50	Unclassified	186.495
Sample12	Vize_island	yes	50	Uroviricota	1867.59
Sample21	Graham_Bell	no	2	Artverviricota	0.0891237
Sample21	Graham_Bell	no	2	Cossaviricota	0
Sample21	Graham_Bell	no	2	Cressdnaviricota	3.01805
Sample21	Graham_Bell	no	2	Hofneiviricota	0.208013
Sample21	Graham_Bell	no	2	Nucleocytoviricota	18.8781
Sample21	Graham_Bell	no	2	Peploviricota	0
Sample21	Graham_Bell	no	2	Phixviricota	0.129281
Sample21	Graham_Bell	no	2	Pisuviricota	2.12732
Sample21	Graham_Bell	no	2	Preplasmiviricota	1.91971
Sample21	Graham_Bell	no	2	Taleaviricota	0.226374
Sample21	Graham_Bell	no	2	Unclassified	498.864
Sample21	Graham_Bell	no	2	Uroviricota	4411.35
Sample23	Graham_Bell	no	50	Artverviricota	0.217336
Sample23	Graham_Bell	no	50	Cossaviricota	0
Sample23	Graham_Bell	no	50	Cressdnaviricota	6.20792
Sample23	Graham_Bell	no	50	Hofneiviricota	0.427614
Sample23	Graham_Bell	no	50	Nucleocytoviricota	26.0138
Sample23	Graham_Bell	no	50	Peploviricota	0.235846
Sample23	Graham_Bell	no	50	Phixviricota	0.312191
Sample23	Graham_Bell	no	50	Pisuviricota	3.1348
Sample23	Graham_Bell	no	50	Preplasmiviricota	2.5554
Sample23	Graham_Bell	no	50	Taleaviricota	0.256877
Sample23	Graham_Bell	no	50	Unclassified	432.285
Sample23	Graham_Bell	no	50	Uroviricota	3337.33
Sample24	Graham_Bell	no	2	Artverviricota	0.0410089
Sample24	Graham_Bell	no	2	Cossaviricota	0
Sample24	Graham_Bell	no	2	Cressdnaviricota	6.04045
Sample24	Graham_Bell	no	2	Hofneiviricota	0.20699
Sample24	Graham_Bell	no	2	Nucleocytoviricota	14.4398
Sample24	Graham_Bell	no	2	Peploviricota	0.0659878
Sample24	Graham_Bell	no	2	Phixviricota	0.222824
Sample24	Graham_Bell	no	2	Pisuviricota	1.70144
Sample24	Graham_Bell	no	2	Preplasmiviricota	1.32663
Sample24	Graham_Bell	no	2	Taleaviricota	0.77203
Sample24	Graham_Bell	no	2	Unclassified	349.633
Sample24	Graham_Bell	no	2	Uroviricota	2693.34
Sample26	Graham_Bell	no	50	Artverviricota	0.575649
Sample26	Graham_Bell	no	50	Cossaviricota	0
Sample26	Graham_Bell	no	50	Cressdnaviricota	0
Sample26	Graham_Bell	no	50	Hofneiviricota	0.251839
Sample26	Graham_Bell	no	50	Nucleocytoviricota	33.3703
Sample26	Graham_Bell	no	50	Peploviricota	0
Sample26	Graham_Bell	no	50	Phixviricota	0.464544
Sample26	Graham_Bell	no	50	Pisuviricota	1.50249
Sample26	Graham_Bell	no	50	Preplasmiviricota	4.74221
Sample26	Graham_Bell	no	50	Taleaviricota	0
Sample26	Graham_Bell	no	50	Unclassified	392.336
Sample26	Graham_Bell	no	50	Uroviricota	3615.36
Sample27	Graham_Bell	no	50	Artverviricota	0.00336214
Sample27	Graham_Bell	no	50	Cossaviricota	0
Sample27	Graham_Bell	no	50	Cressdnaviricota	0
Sample27	Graham_Bell	no	50	Hofneiviricota	0.200117
Sample27	Graham_Bell	no	50	Nucleocytoviricota	13.4011
Sample27	Graham_Bell	no	50	Peploviricota	0.0246356
Sample27	Graham_Bell	no	50	Phixviricota	0.16625
Sample27	Graham_Bell	no	50	Pisuviricota	1.57363
Sample27	Graham_Bell	no	50	Preplasmiviricota	45.0615
Sample27	Graham_Bell	no	50	Taleaviricota	0
Sample27	Graham_Bell	no	50	Unclassified	404.722
Sample27	Graham_Bell	no	50	Uroviricota	5180.02
Sample3	Vize_island	yes	50	Artverviricota	0.412846
Sample3	Vize_island	yes	50	Cossaviricota	0.0182461
Sample3	Vize_island	yes	50	Cressdnaviricota	8.00603
Sample3	Vize_island	yes	50	Hofneiviricota	0.690114
Sample3	Vize_island	yes	50	Nucleocytoviricota	3.79898
Sample3	Vize_island	yes	50	Peploviricota	5.52849
Sample3	Vize_island	yes	50	Phixviricota	0.178489
Sample3	Vize_island	yes	50	Pisuviricota	0.604905
Sample3	Vize_island	yes	50	Preplasmiviricota	8.90325
Sample3	Vize_island	yes	50	Taleaviricota	0
Sample3	Vize_island	yes	50	Unclassified	118.469
Sample3	Vize_island	yes	50	Uroviricota	1720.64
Sample31	Komsomolets	no	2	Artverviricota	0.472597
Sample31	Komsomolets	no	2	Cossaviricota	0
Sample31	Komsomolets	no	2	Cressdnaviricota	9.33266
Sample31	Komsomolets	no	2	Hofneiviricota	0.49426
Sample31	Komsomolets	no	2	Nucleocytoviricota	36.5083
Sample31	Komsomolets	no	2	Peploviricota	0.198813
Sample31	Komsomolets	no	2	Phixviricota	0.597165
Sample31	Komsomolets	no	2	Pisuviricota	1.74393
Sample31	Komsomolets	no	2	Preplasmiviricota	5.03604
Sample31	Komsomolets	no	2	Taleaviricota	2.14841
Sample31	Komsomolets	no	2	Unclassified	806.284
Sample31	Komsomolets	no	2	Uroviricota	4867.73
Sample33	Komsomolets	no	2	Artverviricota	0.201598
Sample33	Komsomolets	no	2	Cossaviricota	0
Sample33	Komsomolets	no	2	Cressdnaviricota	15.7879
Sample33	Komsomolets	no	2	Hofneiviricota	0.441945
Sample33	Komsomolets	no	2	Nucleocytoviricota	39.3515
Sample33	Komsomolets	no	2	Peploviricota	0.815493
Sample33	Komsomolets	no	2	Phixviricota	0.0850572
Sample33	Komsomolets	no	2	Pisuviricota	2.68954
Sample33	Komsomolets	no	2	Preplasmiviricota	4.32235
Sample33	Komsomolets	no	2	Taleaviricota	3.92765
Sample33	Komsomolets	no	2	Unclassified	816.741
Sample33	Komsomolets	no	2	Uroviricota	5419.26
Sample35	Komsomolets	no	2	Artverviricota	1.51642
Sample35	Komsomolets	no	2	Cossaviricota	0
Sample35	Komsomolets	no	2	Cressdnaviricota	8.64679
Sample35	Komsomolets	no	2	Hofneiviricota	0.447231
Sample35	Komsomolets	no	2	Nucleocytoviricota	38.7462
Sample35	Komsomolets	no	2	Peploviricota	0.0299614
Sample35	Komsomolets	no	2	Phixviricota	0.205387
Sample35	Komsomolets	no	2	Pisuviricota	1.96066
Sample35	Komsomolets	no	2	Preplasmiviricota	13.6455
Sample35	Komsomolets	no	2	Taleaviricota	5.03851
Sample35	Komsomolets	no	2	Unclassified	665.493
Sample35	Komsomolets	no	2	Uroviricota	4071.37
Sample4	Vize_island	yes	2	Artverviricota	0.189977
Sample4	Vize_island	yes	2	Cossaviricota	0
Sample4	Vize_island	yes	2	Cressdnaviricota	0
Sample4	Vize_island	yes	2	Hofneiviricota	0.0654771
Sample4	Vize_island	yes	2	Nucleocytoviricota	3.00747
Sample4	Vize_island	yes	2	Peploviricota	0
Sample4	Vize_island	yes	2	Phixviricota	0.0770353
Sample4	Vize_island	yes	2	Pisuviricota	1.08563
Sample4	Vize_island	yes	2	Preplasmiviricota	0.0577255
Sample4	Vize_island	yes	2	Taleaviricota	0.0467969
Sample4	Vize_island	yes	2	Unclassified	153.971
Sample4	Vize_island	yes	2	Uroviricota	1437.65
Sample6	Vize_island	yes	50	Artverviricota	0
Sample6	Vize_island	yes	50	Cossaviricota	0
Sample6	Vize_island	yes	50	Cressdnaviricota	4.70412
Sample6	Vize_island	yes	50	Hofneiviricota	1.11001
Sample6	Vize_island	yes	50	Nucleocytoviricota	2.75029
Sample6	Vize_island	yes	50	Peploviricota	0.140513
Sample6	Vize_island	yes	50	Phixviricota	0.11976
Sample6	Vize_island	yes	50	Pisuviricota	0.235219
Sample6	Vize_island	yes	50	Preplasmiviricota	0.114304
Sample6	Vize_island	yes	50	Taleaviricota	0
Sample6	Vize_island	yes	50	Unclassified	121.252
Sample6	Vize_island	yes	50	Uroviricota	2497.19
Sample64	October_Revolution	yes	2	Artverviricota	0.111771
Sample64	October_Revolution	yes	2	Cossaviricota	0
Sample64	October_Revolution	yes	2	Cressdnaviricota	1.52612
Sample64	October_Revolution	yes	2	Hofneiviricota	0.925219
Sample64	October_Revolution	yes	2	Nucleocytoviricota	18.7894
Sample64	October_Revolution	yes	2	Peploviricota	0
Sample64	October_Revolution	yes	2	Phixviricota	4.06537
Sample64	October_Revolution	yes	2	Pisuviricota	0.709266
Sample64	October_Revolution	yes	2	Preplasmiviricota	1.29186
Sample64	October_Revolution	yes	2	Taleaviricota	0
Sample64	October_Revolution	yes	2	Unclassified	311.898
Sample64	October_Revolution	yes	2	Uroviricota	4746.23
Sample66	October_Revolution	yes	2	Artverviricota	0.00714397
Sample66	October_Revolution	yes	2	Cossaviricota	0
Sample66	October_Revolution	yes	2	Cressdnaviricota	6.56344
Sample66	October_Revolution	yes	2	Hofneiviricota	0.212815
Sample66	October_Revolution	yes	2	Nucleocytoviricota	39.7024
Sample66	October_Revolution	yes	2	Peploviricota	0.574903
Sample66	October_Revolution	yes	2	Phixviricota	0.509839
Sample66	October_Revolution	yes	2	Pisuviricota	0.21932
Sample66	October_Revolution	yes	2	Preplasmiviricota	0
Sample66	October_Revolution	yes	2	Taleaviricota	0
Sample66	October_Revolution	yes	2	Unclassified	244.263
Sample66	October_Revolution	yes	2	Uroviricota	2800.96
Sample68	October_Revolution	yes	2	Artverviricota	0.0240655
Sample68	October_Revolution	yes	2	Cossaviricota	0
Sample68	October_Revolution	yes	2	Cressdnaviricota	5.21472
Sample68	October_Revolution	yes	2	Hofneiviricota	1.6079
Sample68	October_Revolution	yes	2	Nucleocytoviricota	32.7107
Sample68	October_Revolution	yes	2	Peploviricota	0.127948
Sample68	October_Revolution	yes	2	Phixviricota	1.14971
Sample68	October_Revolution	yes	2	Pisuviricota	0.146963
Sample68	October_Revolution	yes	2	Preplasmiviricota	6.7165
Sample68	October_Revolution	yes	2	Taleaviricota	0
Sample68	October_Revolution	yes	2	Unclassified	225.14
Sample68	October_Revolution	yes	2	Uroviricota	3150.71
Sample70	October_Revolution	yes	50	Artverviricota	0
Sample70	October_Revolution	yes	50	Cossaviricota	0
Sample70	October_Revolution	yes	50	Cressdnaviricota	0.126333
Sample70	October_Revolution	yes	50	Hofneiviricota	0.387751
Sample70	October_Revolution	yes	50	Nucleocytoviricota	2.69652
Sample70	October_Revolution	yes	50	Peploviricota	0
Sample70	October_Revolution	yes	50	Phixviricota	12.0807
Sample70	October_Revolution	yes	50	Pisuviricota	1.64718
Sample70	October_Revolution	yes	50	Preplasmiviricota	0.159204
Sample70	October_Revolution	yes	50	Taleaviricota	0
Sample70	October_Revolution	yes	50	Unclassified	291.082
Sample70	October_Revolution	yes	50	Uroviricota	18517.5
Sample71	October_Revolution	yes	50	Artverviricota	0
Sample71	October_Revolution	yes	50	Cossaviricota	0
Sample71	October_Revolution	yes	50	Cressdnaviricota	0
Sample71	October_Revolution	yes	50	Hofneiviricota	0.37357
Sample71	October_Revolution	yes	50	Nucleocytoviricota	0.687276
Sample71	October_Revolution	yes	50	Peploviricota	0
Sample71	October_Revolution	yes	50	Phixviricota	0.751752
Sample71	October_Revolution	yes	50	Pisuviricota	0.0480734
Sample71	October_Revolution	yes	50	Preplasmiviricota	2.97224
Sample71	October_Revolution	yes	50	Taleaviricota	0
Sample71	October_Revolution	yes	50	Unclassified	209.337
Sample71	October_Revolution	yes	50	Uroviricota	3241.18
Sample72	October_Revolution	yes	50	Artverviricota	0
Sample72	October_Revolution	yes	50	Cossaviricota	11.5469
Sample72	October_Revolution	yes	50	Cressdnaviricota	0
Sample72	October_Revolution	yes	50	Hofneiviricota	0
Sample72	October_Revolution	yes	50	Nucleocytoviricota	0.84909
Sample72	October_Revolution	yes	50	Peploviricota	0
Sample72	October_Revolution	yes	50	Phixviricota	9.37975
Sample72	October_Revolution	yes	50	Pisuviricota	0.179072
Sample72	October_Revolution	yes	50	Preplasmiviricota	0
Sample72	October_Revolution	yes	50	Taleaviricota	0
Sample72	October_Revolution	yes	50	Unclassified	76.2905
Sample72	October_Revolution	yes	50	Uroviricota	1842.05
