# Supplementary material for: Metagenomic insights into viral and microbial genes of Russian High-Arctic soil microbiomes
Source: Commun Biol. 2026 Apr 15;9:819. doi: 10.1038/s42003-026-10050-0 (PMC13269706; doi:10.1038/s42003-026-10050-0)
Supplement: Supplementary file 13 — Supplementary Data 12 [file 42003_2026_10050_MOESM13_ESM.xlsx]

## Sheet: Supplementary Data 12
Figure6B. Family relative abundance (CPM)
sample	island	vegetation	soil	family	abundance
Sample1	Vize_island	yes	2	Ackermannviridae	0.875218
Sample1	Vize_island	yes	2	Adenoviridae	0.595697
Sample1	Vize_island	yes	2	Adintoviridae	0.0365414
Sample1	Vize_island	yes	2	Asfarviridae	0
Sample1	Vize_island	yes	2	Astroviridae	0.0211128
Sample1	Vize_island	yes	2	Autographiviridae	6.71885
Sample1	Vize_island	yes	2	Autolykiviridae	0.0398236
Sample1	Vize_island	yes	2	Casjensviridae	0.129556
Sample1	Vize_island	yes	2	Chaseviridae	0
Sample1	Vize_island	yes	2	Circoviridae	0
Sample1	Vize_island	yes	2	Corticoviridae	0.0259787
Sample1	Vize_island	yes	2	Demerecviridae	1.78521
Sample1	Vize_island	yes	2	Drexlerviridae	5.91451
Sample1	Vize_island	yes	2	Geminiviridae	0
Sample1	Vize_island	yes	2	Genomoviridae	0
Sample1	Vize_island	yes	2	Herelleviridae	0.734235
Sample1	Vize_island	yes	2	Herpesviridae	0.0267105
Sample1	Vize_island	yes	2	Inoviridae	0.0885282
Sample1	Vize_island	yes	2	Iridoviridae	6.53019
Sample1	Vize_island	yes	2	Kyanoviridae	1.41783
Sample1	Vize_island	yes	2	Lavidaviridae	0.993069
Sample1	Vize_island	yes	2	Leisingerviridae	0
Sample1	Vize_island	yes	2	Marseilleviridae	0.0121805
Sample1	Vize_island	yes	2	Mesyanzhinovviridae	0
Sample1	Vize_island	yes	2	Microviridae	0.301643
Sample1	Vize_island	yes	2	Mimiviridae	6.35406
Sample1	Vize_island	yes	2	Nanoviridae	0
Sample1	Vize_island	yes	2	Partitiviridae	1.38726
Sample1	Vize_island	yes	2	Parvoviridae	0
Sample1	Vize_island	yes	2	Peduoviridae	0.0652014
Sample1	Vize_island	yes	2	Phycodnaviridae	7.94922
Sample1	Vize_island	yes	2	Potyviridae	0
Sample1	Vize_island	yes	2	Poxviridae	0
Sample1	Vize_island	yes	2	Retroviridae	0.325494
Sample1	Vize_island	yes	2	Schitoviridae	0.047812
Sample1	Vize_island	yes	2	Smacoviridae	0
Sample1	Vize_island	yes	2	Steigviridae	0.982758
Sample1	Vize_island	yes	2	Straboviridae	7.31376
Sample1	Vize_island	yes	2	Tectiviridae	0.113047
Sample1	Vize_island	yes	2	Tristromaviridae	0
Sample1	Vize_island	yes	2	Unclassified	1765.32
Sample1	Vize_island	yes	2	Vertoviridae	0
Sample1	Vize_island	yes	2	Vilmaviridae	3.88565
Sample1	Vize_island	yes	2	Winoviridae	0
Sample1	Vize_island	yes	2	Zobellviridae	0.682606
Sample10	Vize_island	yes	2	Ackermannviridae	1.42988
Sample10	Vize_island	yes	2	Adenoviridae	0.041266
Sample10	Vize_island	yes	2	Adintoviridae	0
Sample10	Vize_island	yes	2	Asfarviridae	0
Sample10	Vize_island	yes	2	Astroviridae	0
Sample10	Vize_island	yes	2	Autographiviridae	4.91583
Sample10	Vize_island	yes	2	Autolykiviridae	0
Sample10	Vize_island	yes	2	Casjensviridae	0.159705
Sample10	Vize_island	yes	2	Chaseviridae	0
Sample10	Vize_island	yes	2	Circoviridae	0
Sample10	Vize_island	yes	2	Corticoviridae	0.0204955
Sample10	Vize_island	yes	2	Demerecviridae	2.85298
Sample10	Vize_island	yes	2	Drexlerviridae	6.56438
Sample10	Vize_island	yes	2	Geminiviridae	0
Sample10	Vize_island	yes	2	Genomoviridae	0
Sample10	Vize_island	yes	2	Herelleviridae	1.05812
Sample10	Vize_island	yes	2	Herpesviridae	0.414
Sample10	Vize_island	yes	2	Inoviridae	0.482502
Sample10	Vize_island	yes	2	Iridoviridae	0.442918
Sample10	Vize_island	yes	2	Kyanoviridae	0.751282
Sample10	Vize_island	yes	2	Lavidaviridae	0.0424044
Sample10	Vize_island	yes	2	Leisingerviridae	0
Sample10	Vize_island	yes	2	Marseilleviridae	0.929446
Sample10	Vize_island	yes	2	Mesyanzhinovviridae	0
Sample10	Vize_island	yes	2	Microviridae	1.65586
Sample10	Vize_island	yes	2	Mimiviridae	1.07331
Sample10	Vize_island	yes	2	Nanoviridae	0
Sample10	Vize_island	yes	2	Partitiviridae	0.476089
Sample10	Vize_island	yes	2	Parvoviridae	0
Sample10	Vize_island	yes	2	Peduoviridae	0.0205985
Sample10	Vize_island	yes	2	Phycodnaviridae	0.506111
Sample10	Vize_island	yes	2	Potyviridae	0
Sample10	Vize_island	yes	2	Poxviridae	0
Sample10	Vize_island	yes	2	Retroviridae	1.03458
Sample10	Vize_island	yes	2	Schitoviridae	0.940709
Sample10	Vize_island	yes	2	Smacoviridae	0.156123
Sample10	Vize_island	yes	2	Steigviridae	0
Sample10	Vize_island	yes	2	Straboviridae	4.2773
Sample10	Vize_island	yes	2	Tectiviridae	0
Sample10	Vize_island	yes	2	Tristromaviridae	0.0162233
Sample10	Vize_island	yes	2	Unclassified	1656.97
Sample10	Vize_island	yes	2	Vertoviridae	0
Sample10	Vize_island	yes	2	Vilmaviridae	0.985629
Sample10	Vize_island	yes	2	Winoviridae	0.0407195
Sample10	Vize_island	yes	2	Zobellviridae	0.612467
Sample12	Vize_island	yes	50	Ackermannviridae	0.97829
Sample12	Vize_island	yes	50	Adenoviridae	0
Sample12	Vize_island	yes	50	Adintoviridae	0.0509078
Sample12	Vize_island	yes	50	Asfarviridae	0
Sample12	Vize_island	yes	50	Astroviridae	0
Sample12	Vize_island	yes	50	Autographiviridae	5.43662
Sample12	Vize_island	yes	50	Autolykiviridae	0
Sample12	Vize_island	yes	50	Casjensviridae	0
Sample12	Vize_island	yes	50	Chaseviridae	0
Sample12	Vize_island	yes	50	Circoviridae	0
Sample12	Vize_island	yes	50	Corticoviridae	0
Sample12	Vize_island	yes	50	Demerecviridae	0.931921
Sample12	Vize_island	yes	50	Drexlerviridae	2.99661
Sample12	Vize_island	yes	50	Geminiviridae	0
Sample12	Vize_island	yes	50	Genomoviridae	0
Sample12	Vize_island	yes	50	Herelleviridae	1.12621
Sample12	Vize_island	yes	50	Herpesviridae	0.756651
Sample12	Vize_island	yes	50	Inoviridae	13.4143
Sample12	Vize_island	yes	50	Iridoviridae	0.105184
Sample12	Vize_island	yes	50	Kyanoviridae	0.879762
Sample12	Vize_island	yes	50	Lavidaviridae	0
Sample12	Vize_island	yes	50	Leisingerviridae	0
Sample12	Vize_island	yes	50	Marseilleviridae	0
Sample12	Vize_island	yes	50	Mesyanzhinovviridae	0
Sample12	Vize_island	yes	50	Microviridae	0.0694422
Sample12	Vize_island	yes	50	Mimiviridae	1.01385
Sample12	Vize_island	yes	50	Nanoviridae	0
Sample12	Vize_island	yes	50	Partitiviridae	0.160731
Sample12	Vize_island	yes	50	Parvoviridae	0
Sample12	Vize_island	yes	50	Peduoviridae	0.520185
Sample12	Vize_island	yes	50	Phycodnaviridae	0.0336195
Sample12	Vize_island	yes	50	Potyviridae	0
Sample12	Vize_island	yes	50	Poxviridae	0
Sample12	Vize_island	yes	50	Retroviridae	0.0187239
Sample12	Vize_island	yes	50	Schitoviridae	0.05183
Sample12	Vize_island	yes	50	Smacoviridae	0
Sample12	Vize_island	yes	50	Steigviridae	0
Sample12	Vize_island	yes	50	Straboviridae	6.55123
Sample12	Vize_island	yes	50	Tectiviridae	0
Sample12	Vize_island	yes	50	Tristromaviridae	0
Sample12	Vize_island	yes	50	Unclassified	2032.43
Sample12	Vize_island	yes	50	Vertoviridae	0
Sample12	Vize_island	yes	50	Vilmaviridae	2.18213
Sample12	Vize_island	yes	50	Winoviridae	0
Sample12	Vize_island	yes	50	Zobellviridae	0
Sample21	Graham_Bell	no	2	Ackermannviridae	0.861407
Sample21	Graham_Bell	no	2	Adenoviridae	0.148166
Sample21	Graham_Bell	no	2	Adintoviridae	0.738863
Sample21	Graham_Bell	no	2	Asfarviridae	0
Sample21	Graham_Bell	no	2	Astroviridae	1.11213
Sample21	Graham_Bell	no	2	Autographiviridae	7.01892
Sample21	Graham_Bell	no	2	Autolykiviridae	0.32171
Sample21	Graham_Bell	no	2	Casjensviridae	0.0275515
Sample21	Graham_Bell	no	2	Chaseviridae	0
Sample21	Graham_Bell	no	2	Circoviridae	0.246943
Sample21	Graham_Bell	no	2	Corticoviridae	0.123564
Sample21	Graham_Bell	no	2	Demerecviridae	6.44463
Sample21	Graham_Bell	no	2	Drexlerviridae	24.5769
Sample21	Graham_Bell	no	2	Geminiviridae	0.175947
Sample21	Graham_Bell	no	2	Genomoviridae	0.364628
Sample21	Graham_Bell	no	2	Herelleviridae	23.3496
Sample21	Graham_Bell	no	2	Herpesviridae	0
Sample21	Graham_Bell	no	2	Inoviridae	0.208013
Sample21	Graham_Bell	no	2	Iridoviridae	0.710782
Sample21	Graham_Bell	no	2	Kyanoviridae	1.78142
Sample21	Graham_Bell	no	2	Lavidaviridae	0.0629007
Sample21	Graham_Bell	no	2	Leisingerviridae	0
Sample21	Graham_Bell	no	2	Marseilleviridae	0
Sample21	Graham_Bell	no	2	Mesyanzhinovviridae	0.573818
Sample21	Graham_Bell	no	2	Microviridae	0.129281
Sample21	Graham_Bell	no	2	Mimiviridae	11.7464
Sample21	Graham_Bell	no	2	Nanoviridae	0
Sample21	Graham_Bell	no	2	Partitiviridae	0.585785
Sample21	Graham_Bell	no	2	Parvoviridae	0
Sample21	Graham_Bell	no	2	Peduoviridae	0
Sample21	Graham_Bell	no	2	Phycodnaviridae	5.09513
Sample21	Graham_Bell	no	2	Potyviridae	0
Sample21	Graham_Bell	no	2	Poxviridae	0.072361
Sample21	Graham_Bell	no	2	Retroviridae	0.0891237
Sample21	Graham_Bell	no	2	Schitoviridae	1.3566
Sample21	Graham_Bell	no	2	Smacoviridae	2.23053
Sample21	Graham_Bell	no	2	Steigviridae	0
Sample21	Graham_Bell	no	2	Straboviridae	6.97067
Sample21	Graham_Bell	no	2	Tectiviridae	0.524505
Sample21	Graham_Bell	no	2	Tristromaviridae	0.226374
Sample21	Graham_Bell	no	2	Unclassified	4835.48
Sample21	Graham_Bell	no	2	Vertoviridae	0.0713862
Sample21	Graham_Bell	no	2	Vilmaviridae	0.223144
Sample21	Graham_Bell	no	2	Winoviridae	0
Sample21	Graham_Bell	no	2	Zobellviridae	3.15998
Sample23	Graham_Bell	no	50	Ackermannviridae	1.21511
Sample23	Graham_Bell	no	50	Adenoviridae	0
Sample23	Graham_Bell	no	50	Adintoviridae	0.940455
Sample23	Graham_Bell	no	50	Asfarviridae	0.0514583
Sample23	Graham_Bell	no	50	Astroviridae	1.16323
Sample23	Graham_Bell	no	50	Autographiviridae	4.41586
Sample23	Graham_Bell	no	50	Autolykiviridae	0.0787311
Sample23	Graham_Bell	no	50	Casjensviridae	0.0218698
Sample23	Graham_Bell	no	50	Chaseviridae	0
Sample23	Graham_Bell	no	50	Circoviridae	0.163294
Sample23	Graham_Bell	no	50	Corticoviridae	0.0596688
Sample23	Graham_Bell	no	50	Demerecviridae	5.08171
Sample23	Graham_Bell	no	50	Drexlerviridae	29.5523
Sample23	Graham_Bell	no	50	Geminiviridae	0.480001
Sample23	Graham_Bell	no	50	Genomoviridae	0
Sample23	Graham_Bell	no	50	Herelleviridae	8.26074
Sample23	Graham_Bell	no	50	Herpesviridae	0.235846
Sample23	Graham_Bell	no	50	Inoviridae	0.427614
Sample23	Graham_Bell	no	50	Iridoviridae	5.61466
Sample23	Graham_Bell	no	50	Kyanoviridae	2.42289
Sample23	Graham_Bell	no	50	Lavidaviridae	0.112986
Sample23	Graham_Bell	no	50	Leisingerviridae	0
Sample23	Graham_Bell	no	50	Marseilleviridae	0
Sample23	Graham_Bell	no	50	Mesyanzhinovviridae	1.2876
Sample23	Graham_Bell	no	50	Microviridae	0.312191
Sample23	Graham_Bell	no	50	Mimiviridae	11.2523
Sample23	Graham_Bell	no	50	Nanoviridae	0.369448
Sample23	Graham_Bell	no	50	Partitiviridae	1.00417
Sample23	Graham_Bell	no	50	Parvoviridae	0
Sample23	Graham_Bell	no	50	Peduoviridae	0.155518
Sample23	Graham_Bell	no	50	Phycodnaviridae	8.26035
Sample23	Graham_Bell	no	50	Potyviridae	0.745134
Sample23	Graham_Bell	no	50	Poxviridae	0
Sample23	Graham_Bell	no	50	Retroviridae	0.217336
Sample23	Graham_Bell	no	50	Schitoviridae	1.29574
Sample23	Graham_Bell	no	50	Smacoviridae	5.19517
Sample23	Graham_Bell	no	50	Steigviridae	0
Sample23	Graham_Bell	no	50	Straboviridae	7.24165
Sample23	Graham_Bell	no	50	Tectiviridae	1.36356
Sample23	Graham_Bell	no	50	Tristromaviridae	0.256877
Sample23	Graham_Bell	no	50	Unclassified	3707.6
Sample23	Graham_Bell	no	50	Vertoviridae	0.0269743
Sample23	Graham_Bell	no	50	Vilmaviridae	0.92576
Sample23	Graham_Bell	no	50	Winoviridae	0
Sample23	Graham_Bell	no	50	Zobellviridae	1.16417
Sample24	Graham_Bell	no	2	Ackermannviridae	2.20405
Sample24	Graham_Bell	no	2	Adenoviridae	0.225209
Sample24	Graham_Bell	no	2	Adintoviridae	0.679956
Sample24	Graham_Bell	no	2	Asfarviridae	0.151921
Sample24	Graham_Bell	no	2	Astroviridae	0.549085
Sample24	Graham_Bell	no	2	Autographiviridae	2.69787
Sample24	Graham_Bell	no	2	Autolykiviridae	0.0618599
Sample24	Graham_Bell	no	2	Casjensviridae	0.0289373
Sample24	Graham_Bell	no	2	Chaseviridae	0
Sample24	Graham_Bell	no	2	Circoviridae	0.144543
Sample24	Graham_Bell	no	2	Corticoviridae	0.184741
Sample24	Graham_Bell	no	2	Demerecviridae	3.113
Sample24	Graham_Bell	no	2	Drexlerviridae	27.4865
Sample24	Graham_Bell	no	2	Geminiviridae	0.924012
Sample24	Graham_Bell	no	2	Genomoviridae	0.0124315
Sample24	Graham_Bell	no	2	Herelleviridae	10.3186
Sample24	Graham_Bell	no	2	Herpesviridae	0.0659878
Sample24	Graham_Bell	no	2	Inoviridae	0.20699
Sample24	Graham_Bell	no	2	Iridoviridae	0.588332
Sample24	Graham_Bell	no	2	Kyanoviridae	2.88422
Sample24	Graham_Bell	no	2	Lavidaviridae	0.0174799
Sample24	Graham_Bell	no	2	Leisingerviridae	0
Sample24	Graham_Bell	no	2	Marseilleviridae	0
Sample24	Graham_Bell	no	2	Mesyanzhinovviridae	1.84694
Sample24	Graham_Bell	no	2	Microviridae	0.222824
Sample24	Graham_Bell	no	2	Mimiviridae	8.93999
Sample24	Graham_Bell	no	2	Nanoviridae	0.245765
Sample24	Graham_Bell	no	2	Partitiviridae	0.274159
Sample24	Graham_Bell	no	2	Parvoviridae	0
Sample24	Graham_Bell	no	2	Peduoviridae	0.0766227
Sample24	Graham_Bell	no	2	Phycodnaviridae	3.1057
Sample24	Graham_Bell	no	2	Potyviridae	0.776332
Sample24	Graham_Bell	no	2	Poxviridae	0
Sample24	Graham_Bell	no	2	Retroviridae	0.0410089
Sample24	Graham_Bell	no	2	Schitoviridae	1.69401
Sample24	Graham_Bell	no	2	Smacoviridae	4.7137
Sample24	Graham_Bell	no	2	Steigviridae	0
Sample24	Graham_Bell	no	2	Straboviridae	3.89425
Sample24	Graham_Bell	no	2	Tectiviridae	0.157389
Sample24	Graham_Bell	no	2	Tristromaviridae	0.77203
Sample24	Graham_Bell	no	2	Unclassified	2984.72
Sample24	Graham_Bell	no	2	Vertoviridae	0.114572
Sample24	Graham_Bell	no	2	Vilmaviridae	1.89817
Sample24	Graham_Bell	no	2	Winoviridae	0
Sample24	Graham_Bell	no	2	Zobellviridae	1.74858
Sample26	Graham_Bell	no	50	Ackermannviridae	0
Sample26	Graham_Bell	no	50	Adenoviridae	0
Sample26	Graham_Bell	no	50	Adintoviridae	1.95021
Sample26	Graham_Bell	no	50	Asfarviridae	0
Sample26	Graham_Bell	no	50	Astroviridae	0.846165
Sample26	Graham_Bell	no	50	Autographiviridae	7.96165
Sample26	Graham_Bell	no	50	Autolykiviridae	0
Sample26	Graham_Bell	no	50	Casjensviridae	0
Sample26	Graham_Bell	no	50	Chaseviridae	0
Sample26	Graham_Bell	no	50	Circoviridae	0
Sample26	Graham_Bell	no	50	Corticoviridae	0
Sample26	Graham_Bell	no	50	Demerecviridae	8.65324
Sample26	Graham_Bell	no	50	Drexlerviridae	16.0703
Sample26	Graham_Bell	no	50	Geminiviridae	0
Sample26	Graham_Bell	no	50	Genomoviridae	0
Sample26	Graham_Bell	no	50	Herelleviridae	0.293324
Sample26	Graham_Bell	no	50	Herpesviridae	0
Sample26	Graham_Bell	no	50	Inoviridae	0.251839
Sample26	Graham_Bell	no	50	Iridoviridae	11.378
Sample26	Graham_Bell	no	50	Kyanoviridae	0.141452
Sample26	Graham_Bell	no	50	Lavidaviridae	0.56708
Sample26	Graham_Bell	no	50	Leisingerviridae	0
Sample26	Graham_Bell	no	50	Marseilleviridae	0
Sample26	Graham_Bell	no	50	Mesyanzhinovviridae	0.0921708
Sample26	Graham_Bell	no	50	Microviridae	0.464544
Sample26	Graham_Bell	no	50	Mimiviridae	8.95589
Sample26	Graham_Bell	no	50	Nanoviridae	0
Sample26	Graham_Bell	no	50	Partitiviridae	0.656324
Sample26	Graham_Bell	no	50	Parvoviridae	0
Sample26	Graham_Bell	no	50	Peduoviridae	0
Sample26	Graham_Bell	no	50	Phycodnaviridae	12.7406
Sample26	Graham_Bell	no	50	Potyviridae	0
Sample26	Graham_Bell	no	50	Poxviridae	0
Sample26	Graham_Bell	no	50	Retroviridae	0.575649
Sample26	Graham_Bell	no	50	Schitoviridae	0
Sample26	Graham_Bell	no	50	Smacoviridae	0
Sample26	Graham_Bell	no	50	Steigviridae	0
Sample26	Graham_Bell	no	50	Straboviridae	9.92504
Sample26	Graham_Bell	no	50	Tectiviridae	2.22492
Sample26	Graham_Bell	no	50	Tristromaviridae	0
Sample26	Graham_Bell	no	50	Unclassified	3964.84
Sample26	Graham_Bell	no	50	Vertoviridae	0
Sample26	Graham_Bell	no	50	Vilmaviridae	0.0121711
Sample26	Graham_Bell	no	50	Winoviridae	0
Sample26	Graham_Bell	no	50	Zobellviridae	0
Sample27	Graham_Bell	no	50	Ackermannviridae	3.35905
Sample27	Graham_Bell	no	50	Adenoviridae	0
Sample27	Graham_Bell	no	50	Adintoviridae	0.0557934
Sample27	Graham_Bell	no	50	Asfarviridae	0
Sample27	Graham_Bell	no	50	Astroviridae	0.0224905
Sample27	Graham_Bell	no	50	Autographiviridae	2.73686
Sample27	Graham_Bell	no	50	Autolykiviridae	0
Sample27	Graham_Bell	no	50	Casjensviridae	0
Sample27	Graham_Bell	no	50	Chaseviridae	0
Sample27	Graham_Bell	no	50	Circoviridae	0
Sample27	Graham_Bell	no	50	Corticoviridae	13.8144
Sample27	Graham_Bell	no	50	Demerecviridae	21.582
Sample27	Graham_Bell	no	50	Drexlerviridae	29.7712
Sample27	Graham_Bell	no	50	Geminiviridae	0
Sample27	Graham_Bell	no	50	Genomoviridae	0
Sample27	Graham_Bell	no	50	Herelleviridae	11.2891
Sample27	Graham_Bell	no	50	Herpesviridae	0.0246356
Sample27	Graham_Bell	no	50	Inoviridae	0.200117
Sample27	Graham_Bell	no	50	Iridoviridae	1.08743
Sample27	Graham_Bell	no	50	Kyanoviridae	49.6845
Sample27	Graham_Bell	no	50	Lavidaviridae	0
Sample27	Graham_Bell	no	50	Leisingerviridae	0
Sample27	Graham_Bell	no	50	Marseilleviridae	0
Sample27	Graham_Bell	no	50	Mesyanzhinovviridae	0.877051
Sample27	Graham_Bell	no	50	Microviridae	0.16625
Sample27	Graham_Bell	no	50	Mimiviridae	11.518
Sample27	Graham_Bell	no	50	Nanoviridae	0
Sample27	Graham_Bell	no	50	Partitiviridae	1.5065
Sample27	Graham_Bell	no	50	Parvoviridae	0
Sample27	Graham_Bell	no	50	Peduoviridae	2.58991
Sample27	Graham_Bell	no	50	Phycodnaviridae	0.792715
Sample27	Graham_Bell	no	50	Potyviridae	0.0276476
Sample27	Graham_Bell	no	50	Poxviridae	0
Sample27	Graham_Bell	no	50	Retroviridae	0.00336214
Sample27	Graham_Bell	no	50	Schitoviridae	3.88141
Sample27	Graham_Bell	no	50	Smacoviridae	0
Sample27	Graham_Bell	no	50	Steigviridae	0
Sample27	Graham_Bell	no	50	Straboviridae	1.96115
Sample27	Graham_Bell	no	50	Tectiviridae	31.1913
Sample27	Graham_Bell	no	50	Tristromaviridae	0
Sample27	Graham_Bell	no	50	Unclassified	5455.55
Sample27	Graham_Bell	no	50	Vertoviridae	0
Sample27	Graham_Bell	no	50	Vilmaviridae	1.47817
Sample27	Graham_Bell	no	50	Winoviridae	0
Sample27	Graham_Bell	no	50	Zobellviridae	0
Sample3	Vize_island	yes	50	Ackermannviridae	0.244531
Sample3	Vize_island	yes	50	Adenoviridae	8.90325
Sample3	Vize_island	yes	50	Adintoviridae	0
Sample3	Vize_island	yes	50	Asfarviridae	0
Sample3	Vize_island	yes	50	Astroviridae	0
Sample3	Vize_island	yes	50	Autographiviridae	9.6215
Sample3	Vize_island	yes	50	Autolykiviridae	0
Sample3	Vize_island	yes	50	Casjensviridae	0
Sample3	Vize_island	yes	50	Chaseviridae	0
Sample3	Vize_island	yes	50	Circoviridae	0
Sample3	Vize_island	yes	50	Corticoviridae	0
Sample3	Vize_island	yes	50	Demerecviridae	0.800117
Sample3	Vize_island	yes	50	Drexlerviridae	7.88252
Sample3	Vize_island	yes	50	Geminiviridae	0
Sample3	Vize_island	yes	50	Genomoviridae	0
Sample3	Vize_island	yes	50	Herelleviridae	1.41814
Sample3	Vize_island	yes	50	Herpesviridae	5.52849
Sample3	Vize_island	yes	50	Inoviridae	0.690114
Sample3	Vize_island	yes	50	Iridoviridae	0.209074
Sample3	Vize_island	yes	50	Kyanoviridae	3.33264
Sample3	Vize_island	yes	50	Lavidaviridae	0
Sample3	Vize_island	yes	50	Leisingerviridae	0
Sample3	Vize_island	yes	50	Marseilleviridae	0
Sample3	Vize_island	yes	50	Mesyanzhinovviridae	0
Sample3	Vize_island	yes	50	Microviridae	0.178489
Sample3	Vize_island	yes	50	Mimiviridae	3.27473
Sample3	Vize_island	yes	50	Nanoviridae	8.00603
Sample3	Vize_island	yes	50	Partitiviridae	0.604905
Sample3	Vize_island	yes	50	Parvoviridae	0.0182461
Sample3	Vize_island	yes	50	Peduoviridae	0.351559
Sample3	Vize_island	yes	50	Phycodnaviridae	0.30058
Sample3	Vize_island	yes	50	Potyviridae	0
Sample3	Vize_island	yes	50	Poxviridae	0
Sample3	Vize_island	yes	50	Retroviridae	0.412846
Sample3	Vize_island	yes	50	Schitoviridae	1.92239
Sample3	Vize_island	yes	50	Smacoviridae	0
Sample3	Vize_island	yes	50	Steigviridae	0
Sample3	Vize_island	yes	50	Straboviridae	2.25455
Sample3	Vize_island	yes	50	Tectiviridae	0
Sample3	Vize_island	yes	50	Tristromaviridae	0
Sample3	Vize_island	yes	50	Unclassified	1809.85
Sample3	Vize_island	yes	50	Vertoviridae	0
Sample3	Vize_island	yes	50	Vilmaviridae	1.44704
Sample3	Vize_island	yes	50	Winoviridae	0
Sample3	Vize_island	yes	50	Zobellviridae	0
Sample31	Komsomolets	no	2	Ackermannviridae	2.88243
Sample31	Komsomolets	no	2	Adenoviridae	0.032817
Sample31	Komsomolets	no	2	Adintoviridae	2.31119
Sample31	Komsomolets	no	2	Asfarviridae	0.231703
Sample31	Komsomolets	no	2	Astroviridae	1.37862
Sample31	Komsomolets	no	2	Autographiviridae	33.1602
Sample31	Komsomolets	no	2	Autolykiviridae	0.478726
Sample31	Komsomolets	no	2	Casjensviridae	0.10187
Sample31	Komsomolets	no	2	Chaseviridae	0.458413
Sample31	Komsomolets	no	2	Circoviridae	0.00999946
Sample31	Komsomolets	no	2	Corticoviridae	2.08921
Sample31	Komsomolets	no	2	Demerecviridae	6.04584
Sample31	Komsomolets	no	2	Drexlerviridae	16.5135
Sample31	Komsomolets	no	2	Geminiviridae	6.74275
Sample31	Komsomolets	no	2	Genomoviridae	0.106397
Sample31	Komsomolets	no	2	Herelleviridae	16.905
Sample31	Komsomolets	no	2	Herpesviridae	0.198813
Sample31	Komsomolets	no	2	Inoviridae	0.49426
Sample31	Komsomolets	no	2	Iridoviridae	2.43319
Sample31	Komsomolets	no	2	Kyanoviridae	5.96293
Sample31	Komsomolets	no	2	Lavidaviridae	0.124105
Sample31	Komsomolets	no	2	Leisingerviridae	0.106299
Sample31	Komsomolets	no	2	Marseilleviridae	0.629105
Sample31	Komsomolets	no	2	Mesyanzhinovviridae	0.0769196
Sample31	Komsomolets	no	2	Microviridae	0.597165
Sample31	Komsomolets	no	2	Mimiviridae	11.6568
Sample31	Komsomolets	no	2	Nanoviridae	0.346755
Sample31	Komsomolets	no	2	Partitiviridae	0.335128
Sample31	Komsomolets	no	2	Parvoviridae	0
Sample31	Komsomolets	no	2	Peduoviridae	0.285561
Sample31	Komsomolets	no	2	Phycodnaviridae	13.7463
Sample31	Komsomolets	no	2	Potyviridae	0
Sample31	Komsomolets	no	2	Poxviridae	0.656197
Sample31	Komsomolets	no	2	Retroviridae	0.472597
Sample31	Komsomolets	no	2	Schitoviridae	12.7995
Sample31	Komsomolets	no	2	Smacoviridae	2.12676
Sample31	Komsomolets	no	2	Steigviridae	0
Sample31	Komsomolets	no	2	Straboviridae	18.5648
Sample31	Komsomolets	no	2	Tectiviridae	0
Sample31	Komsomolets	no	2	Tristromaviridae	2.14841
Sample31	Komsomolets	no	2	Unclassified	5565.2
Sample31	Komsomolets	no	2	Vertoviridae	0
Sample31	Komsomolets	no	2	Vilmaviridae	1.69833
Sample31	Komsomolets	no	2	Winoviridae	0
Sample31	Komsomolets	no	2	Zobellviridae	0.442092
Sample33	Komsomolets	no	2	Ackermannviridae	5.12602
Sample33	Komsomolets	no	2	Adenoviridae	0.0666294
Sample33	Komsomolets	no	2	Adintoviridae	2.03184
Sample33	Komsomolets	no	2	Asfarviridae	0
Sample33	Komsomolets	no	2	Astroviridae	2.09688
Sample33	Komsomolets	no	2	Autographiviridae	6.80558
Sample33	Komsomolets	no	2	Autolykiviridae	0.880645
Sample33	Komsomolets	no	2	Casjensviridae	0.0208217
Sample33	Komsomolets	no	2	Chaseviridae	0
Sample33	Komsomolets	no	2	Circoviridae	0.0264169
Sample33	Komsomolets	no	2	Corticoviridae	1.16858
Sample33	Komsomolets	no	2	Demerecviridae	7.02263
Sample33	Komsomolets	no	2	Drexlerviridae	28.5795
Sample33	Komsomolets	no	2	Geminiviridae	7.74291
Sample33	Komsomolets	no	2	Genomoviridae	1.18624
Sample33	Komsomolets	no	2	Herelleviridae	23.6943
Sample33	Komsomolets	no	2	Herpesviridae	0.815493
Sample33	Komsomolets	no	2	Inoviridae	0.441945
Sample33	Komsomolets	no	2	Iridoviridae	5.6513
Sample33	Komsomolets	no	2	Kyanoviridae	13.1001
Sample33	Komsomolets	no	2	Lavidaviridae	0
Sample33	Komsomolets	no	2	Leisingerviridae	0
Sample33	Komsomolets	no	2	Marseilleviridae	0
Sample33	Komsomolets	no	2	Mesyanzhinovviridae	0.758401
Sample33	Komsomolets	no	2	Microviridae	0.0850572
Sample33	Komsomolets	no	2	Mimiviridae	13.1826
Sample33	Komsomolets	no	2	Nanoviridae	1.60062
Sample33	Komsomolets	no	2	Partitiviridae	0.359489
Sample33	Komsomolets	no	2	Parvoviridae	0
Sample33	Komsomolets	no	2	Peduoviridae	0.2912
Sample33	Komsomolets	no	2	Phycodnaviridae	12.5968
Sample33	Komsomolets	no	2	Potyviridae	0
Sample33	Komsomolets	no	2	Poxviridae	1.31421
Sample33	Komsomolets	no	2	Retroviridae	0.201598
Sample33	Komsomolets	no	2	Schitoviridae	5.71992
Sample33	Komsomolets	no	2	Smacoviridae	5.23167
Sample33	Komsomolets	no	2	Steigviridae	0
Sample33	Komsomolets	no	2	Straboviridae	27.6876
Sample33	Komsomolets	no	2	Tectiviridae	0.17466
Sample33	Komsomolets	no	2	Tristromaviridae	3.92765
Sample33	Komsomolets	no	2	Unclassified	6117.04
Sample33	Komsomolets	no	2	Vertoviridae	0.0128408
Sample33	Komsomolets	no	2	Vilmaviridae	6.52233
Sample33	Komsomolets	no	2	Winoviridae	0
Sample33	Komsomolets	no	2	Zobellviridae	0.456992
Sample35	Komsomolets	no	2	Ackermannviridae	2.1545
Sample35	Komsomolets	no	2	Adenoviridae	0
Sample35	Komsomolets	no	2	Adintoviridae	12.2569
Sample35	Komsomolets	no	2	Asfarviridae	0.133651
Sample35	Komsomolets	no	2	Astroviridae	1.78928
Sample35	Komsomolets	no	2	Autographiviridae	7.56374
Sample35	Komsomolets	no	2	Autolykiviridae	0.122368
Sample35	Komsomolets	no	2	Casjensviridae	0.018934
Sample35	Komsomolets	no	2	Chaseviridae	0
Sample35	Komsomolets	no	2	Circoviridae	1.29324
Sample35	Komsomolets	no	2	Corticoviridae	0.644428
Sample35	Komsomolets	no	2	Demerecviridae	2.35573
Sample35	Komsomolets	no	2	Drexlerviridae	16.0457
Sample35	Komsomolets	no	2	Geminiviridae	5.65201
Sample35	Komsomolets	no	2	Genomoviridae	0
Sample35	Komsomolets	no	2	Herelleviridae	10.9877
Sample35	Komsomolets	no	2	Herpesviridae	0.0299614
Sample35	Komsomolets	no	2	Inoviridae	0.447231
Sample35	Komsomolets	no	2	Iridoviridae	3.52652
Sample35	Komsomolets	no	2	Kyanoviridae	5.92308
Sample35	Komsomolets	no	2	Lavidaviridae	0.0276801
Sample35	Komsomolets	no	2	Leisingerviridae	0.0395143
Sample35	Komsomolets	no	2	Marseilleviridae	0.272649
Sample35	Komsomolets	no	2	Mesyanzhinovviridae	0.174147
Sample35	Komsomolets	no	2	Microviridae	0.205387
Sample35	Komsomolets	no	2	Mimiviridae	14.5647
Sample35	Komsomolets	no	2	Nanoviridae	0
Sample35	Komsomolets	no	2	Partitiviridae	0.160167
Sample35	Komsomolets	no	2	Parvoviridae	0
Sample35	Komsomolets	no	2	Peduoviridae	0.309958
Sample35	Komsomolets	no	2	Phycodnaviridae	12.0117
Sample35	Komsomolets	no	2	Potyviridae	0
Sample35	Komsomolets	no	2	Poxviridae	1.14367
Sample35	Komsomolets	no	2	Retroviridae	1.51642
Sample35	Komsomolets	no	2	Schitoviridae	11.0739
Sample35	Komsomolets	no	2	Smacoviridae	1.70154
Sample35	Komsomolets	no	2	Steigviridae	0
Sample35	Komsomolets	no	2	Straboviridae	11.7853
Sample35	Komsomolets	no	2	Tectiviridae	0.594114
Sample35	Komsomolets	no	2	Tristromaviridae	5.03851
Sample35	Komsomolets	no	2	Unclassified	4673.6
Sample35	Komsomolets	no	2	Vertoviridae	0.0826209
Sample35	Komsomolets	no	2	Vilmaviridae	1.43686
Sample35	Komsomolets	no	2	Winoviridae	0
Sample35	Komsomolets	no	2	Zobellviridae	0.41804
Sample4	Vize_island	yes	2	Ackermannviridae	1.1415
Sample4	Vize_island	yes	2	Adenoviridae	0
Sample4	Vize_island	yes	2	Adintoviridae	0
Sample4	Vize_island	yes	2	Asfarviridae	0
Sample4	Vize_island	yes	2	Astroviridae	0.0258449
Sample4	Vize_island	yes	2	Autographiviridae	3.77264
Sample4	Vize_island	yes	2	Autolykiviridae	0.0577255
Sample4	Vize_island	yes	2	Casjensviridae	0.0796708
Sample4	Vize_island	yes	2	Chaseviridae	0
Sample4	Vize_island	yes	2	Circoviridae	0
Sample4	Vize_island	yes	2	Corticoviridae	0
Sample4	Vize_island	yes	2	Demerecviridae	2.24176
Sample4	Vize_island	yes	2	Drexlerviridae	5.35155
Sample4	Vize_island	yes	2	Geminiviridae	0
Sample4	Vize_island	yes	2	Genomoviridae	0
Sample4	Vize_island	yes	2	Herelleviridae	1.39233
Sample4	Vize_island	yes	2	Herpesviridae	0
Sample4	Vize_island	yes	2	Inoviridae	0.0654771
Sample4	Vize_island	yes	2	Iridoviridae	0.280479
Sample4	Vize_island	yes	2	Kyanoviridae	1.1987
Sample4	Vize_island	yes	2	Lavidaviridae	0
Sample4	Vize_island	yes	2	Leisingerviridae	0
Sample4	Vize_island	yes	2	Marseilleviridae	0
Sample4	Vize_island	yes	2	Mesyanzhinovviridae	0.141767
Sample4	Vize_island	yes	2	Microviridae	0.0770353
Sample4	Vize_island	yes	2	Mimiviridae	2.01421
Sample4	Vize_island	yes	2	Nanoviridae	0
Sample4	Vize_island	yes	2	Partitiviridae	1.05978
Sample4	Vize_island	yes	2	Parvoviridae	0
Sample4	Vize_island	yes	2	Peduoviridae	0
Sample4	Vize_island	yes	2	Phycodnaviridae	0.552699
Sample4	Vize_island	yes	2	Potyviridae	0
Sample4	Vize_island	yes	2	Poxviridae	0
Sample4	Vize_island	yes	2	Retroviridae	0.189977
Sample4	Vize_island	yes	2	Schitoviridae	0.312427
Sample4	Vize_island	yes	2	Smacoviridae	0
Sample4	Vize_island	yes	2	Steigviridae	0.0544642
Sample4	Vize_island	yes	2	Straboviridae	4.25635
Sample4	Vize_island	yes	2	Tectiviridae	0
Sample4	Vize_island	yes	2	Tristromaviridae	0.0467969
Sample4	Vize_island	yes	2	Unclassified	1561.23
Sample4	Vize_island	yes	2	Vertoviridae	0
Sample4	Vize_island	yes	2	Vilmaviridae	9.65857
Sample4	Vize_island	yes	2	Winoviridae	0.191526
Sample4	Vize_island	yes	2	Zobellviridae	0.756201
Sample6	Vize_island	yes	50	Ackermannviridae	0.442774
Sample6	Vize_island	yes	50	Adenoviridae	0
Sample6	Vize_island	yes	50	Adintoviridae	0
Sample6	Vize_island	yes	50	Asfarviridae	0
Sample6	Vize_island	yes	50	Astroviridae	0
Sample6	Vize_island	yes	50	Autographiviridae	1.21969
Sample6	Vize_island	yes	50	Autolykiviridae	0.114304
Sample6	Vize_island	yes	50	Casjensviridae	0
Sample6	Vize_island	yes	50	Chaseviridae	0
Sample6	Vize_island	yes	50	Circoviridae	0
Sample6	Vize_island	yes	50	Corticoviridae	0
Sample6	Vize_island	yes	50	Demerecviridae	0.719779
Sample6	Vize_island	yes	50	Drexlerviridae	8.9442
Sample6	Vize_island	yes	50	Geminiviridae	0
Sample6	Vize_island	yes	50	Genomoviridae	0
Sample6	Vize_island	yes	50	Herelleviridae	2.29606
Sample6	Vize_island	yes	50	Herpesviridae	0.140513
Sample6	Vize_island	yes	50	Inoviridae	1.11001
Sample6	Vize_island	yes	50	Iridoviridae	0.0215421
Sample6	Vize_island	yes	50	Kyanoviridae	2.25411
Sample6	Vize_island	yes	50	Lavidaviridae	0
Sample6	Vize_island	yes	50	Leisingerviridae	0
Sample6	Vize_island	yes	50	Marseilleviridae	0
Sample6	Vize_island	yes	50	Mesyanzhinovviridae	0.0498594
Sample6	Vize_island	yes	50	Microviridae	0.11976
Sample6	Vize_island	yes	50	Mimiviridae	1.94598
Sample6	Vize_island	yes	50	Nanoviridae	4.68061
Sample6	Vize_island	yes	50	Partitiviridae	0.235219
Sample6	Vize_island	yes	50	Parvoviridae	0
Sample6	Vize_island	yes	50	Peduoviridae	0.851763
Sample6	Vize_island	yes	50	Phycodnaviridae	0.782762
Sample6	Vize_island	yes	50	Potyviridae	0
Sample6	Vize_island	yes	50	Poxviridae	0
Sample6	Vize_island	yes	50	Retroviridae	0
Sample6	Vize_island	yes	50	Schitoviridae	0.388269
Sample6	Vize_island	yes	50	Smacoviridae	0.0235079
Sample6	Vize_island	yes	50	Steigviridae	0
Sample6	Vize_island	yes	50	Straboviridae	2.25911
Sample6	Vize_island	yes	50	Tectiviridae	0
Sample6	Vize_island	yes	50	Tristromaviridae	0
Sample6	Vize_island	yes	50	Unclassified	2598.93
Sample6	Vize_island	yes	50	Vertoviridae	0
Sample6	Vize_island	yes	50	Vilmaviridae	0.0594478
Sample6	Vize_island	yes	50	Winoviridae	0
Sample6	Vize_island	yes	50	Zobellviridae	0.0206775
Sample64	October_Revolution	yes	2	Ackermannviridae	1.4882
Sample64	October_Revolution	yes	2	Adenoviridae	0
Sample64	October_Revolution	yes	2	Adintoviridae	0.0677161
Sample64	October_Revolution	yes	2	Asfarviridae	0
Sample64	October_Revolution	yes	2	Astroviridae	0.0417552
Sample64	October_Revolution	yes	2	Autographiviridae	24.2447
Sample64	October_Revolution	yes	2	Autolykiviridae	0.0973419
Sample64	October_Revolution	yes	2	Casjensviridae	0.662361
Sample64	October_Revolution	yes	2	Chaseviridae	0
Sample64	October_Revolution	yes	2	Circoviridae	0.139602
Sample64	October_Revolution	yes	2	Corticoviridae	0.603401
Sample64	October_Revolution	yes	2	Demerecviridae	5.3489
Sample64	October_Revolution	yes	2	Drexlerviridae	11.8746
Sample64	October_Revolution	yes	2	Geminiviridae	0
Sample64	October_Revolution	yes	2	Genomoviridae	0
Sample64	October_Revolution	yes	2	Herelleviridae	8.21586
Sample64	October_Revolution	yes	2	Herpesviridae	0
Sample64	October_Revolution	yes	2	Inoviridae	0.925219
Sample64	October_Revolution	yes	2	Iridoviridae	0.347957
Sample64	October_Revolution	yes	2	Kyanoviridae	1.31016
Sample64	October_Revolution	yes	2	Lavidaviridae	0.054457
Sample64	October_Revolution	yes	2	Leisingerviridae	0
Sample64	October_Revolution	yes	2	Marseilleviridae	0
Sample64	October_Revolution	yes	2	Mesyanzhinovviridae	1.1033
Sample64	October_Revolution	yes	2	Microviridae	4.06537
Sample64	October_Revolution	yes	2	Mimiviridae	5.1545
Sample64	October_Revolution	yes	2	Nanoviridae	0.829939
Sample64	October_Revolution	yes	2	Partitiviridae	0.472827
Sample64	October_Revolution	yes	2	Parvoviridae	0
Sample64	October_Revolution	yes	2	Peduoviridae	0
Sample64	October_Revolution	yes	2	Phycodnaviridae	12.0286
Sample64	October_Revolution	yes	2	Potyviridae	0
Sample64	October_Revolution	yes	2	Poxviridae	0
Sample64	October_Revolution	yes	2	Retroviridae	0.111771
Sample64	October_Revolution	yes	2	Schitoviridae	22.1672
Sample64	October_Revolution	yes	2	Smacoviridae	0.556583
Sample64	October_Revolution	yes	2	Steigviridae	0
Sample64	October_Revolution	yes	2	Straboviridae	6.39708
Sample64	October_Revolution	yes	2	Tectiviridae	0.468948
Sample64	October_Revolution	yes	2	Tristromaviridae	0
Sample64	October_Revolution	yes	2	Unclassified	4970.85
Sample64	October_Revolution	yes	2	Vertoviridae	0
Sample64	October_Revolution	yes	2	Vilmaviridae	2.29702
Sample64	October_Revolution	yes	2	Winoviridae	0
Sample64	October_Revolution	yes	2	Zobellviridae	3.61738
Sample66	October_Revolution	yes	2	Ackermannviridae	1.56596
Sample66	October_Revolution	yes	2	Adenoviridae	0
Sample66	October_Revolution	yes	2	Adintoviridae	0
Sample66	October_Revolution	yes	2	Asfarviridae	0
Sample66	October_Revolution	yes	2	Astroviridae	0
Sample66	October_Revolution	yes	2	Autographiviridae	4.97576
Sample66	October_Revolution	yes	2	Autolykiviridae	0
Sample66	October_Revolution	yes	2	Casjensviridae	0
Sample66	October_Revolution	yes	2	Chaseviridae	0
Sample66	October_Revolution	yes	2	Circoviridae	2.3209
Sample66	October_Revolution	yes	2	Corticoviridae	0
Sample66	October_Revolution	yes	2	Demerecviridae	5.00106
Sample66	October_Revolution	yes	2	Drexlerviridae	7.27074
Sample66	October_Revolution	yes	2	Geminiviridae	0
Sample66	October_Revolution	yes	2	Genomoviridae	0
Sample66	October_Revolution	yes	2	Herelleviridae	6.00897
Sample66	October_Revolution	yes	2	Herpesviridae	0.574903
Sample66	October_Revolution	yes	2	Inoviridae	0.212815
Sample66	October_Revolution	yes	2	Iridoviridae	1.92568
Sample66	October_Revolution	yes	2	Kyanoviridae	1.08678
Sample66	October_Revolution	yes	2	Lavidaviridae	0
Sample66	October_Revolution	yes	2	Leisingerviridae	0
Sample66	October_Revolution	yes	2	Marseilleviridae	2.23817
Sample66	October_Revolution	yes	2	Mesyanzhinovviridae	0.154587
Sample66	October_Revolution	yes	2	Microviridae	0.509839
Sample66	October_Revolution	yes	2	Mimiviridae	21.5573
Sample66	October_Revolution	yes	2	Nanoviridae	0.179364
Sample66	October_Revolution	yes	2	Partitiviridae	0
Sample66	October_Revolution	yes	2	Parvoviridae	0
Sample66	October_Revolution	yes	2	Peduoviridae	0
Sample66	October_Revolution	yes	2	Phycodnaviridae	5.5385
Sample66	October_Revolution	yes	2	Potyviridae	0
Sample66	October_Revolution	yes	2	Poxviridae	0
Sample66	October_Revolution	yes	2	Retroviridae	0.00714397
Sample66	October_Revolution	yes	2	Schitoviridae	3.65511
Sample66	October_Revolution	yes	2	Smacoviridae	4.06318
Sample66	October_Revolution	yes	2	Steigviridae	0
Sample66	October_Revolution	yes	2	Straboviridae	6.39395
Sample66	October_Revolution	yes	2	Tectiviridae	0
Sample66	October_Revolution	yes	2	Tristromaviridae	0
Sample66	October_Revolution	yes	2	Unclassified	3015.18
Sample66	October_Revolution	yes	2	Vertoviridae	0
Sample66	October_Revolution	yes	2	Vilmaviridae	0.438912
Sample66	October_Revolution	yes	2	Winoviridae	0
Sample66	October_Revolution	yes	2	Zobellviridae	2.1522
Sample68	October_Revolution	yes	2	Ackermannviridae	2.25003
Sample68	October_Revolution	yes	2	Adenoviridae	0
Sample68	October_Revolution	yes	2	Adintoviridae	0
Sample68	October_Revolution	yes	2	Asfarviridae	0
Sample68	October_Revolution	yes	2	Astroviridae	0.0454115
Sample68	October_Revolution	yes	2	Autographiviridae	28.9931
Sample68	October_Revolution	yes	2	Autolykiviridae	0
Sample68	October_Revolution	yes	2	Casjensviridae	1.32856
Sample68	October_Revolution	yes	2	Chaseviridae	0
Sample68	October_Revolution	yes	2	Circoviridae	0.755879
Sample68	October_Revolution	yes	2	Corticoviridae	6.55955
Sample68	October_Revolution	yes	2	Demerecviridae	2.31115
Sample68	October_Revolution	yes	2	Drexlerviridae	12.8484
Sample68	October_Revolution	yes	2	Geminiviridae	0
Sample68	October_Revolution	yes	2	Genomoviridae	0
Sample68	October_Revolution	yes	2	Herelleviridae	11.5898
Sample68	October_Revolution	yes	2	Herpesviridae	0.127948
Sample68	October_Revolution	yes	2	Inoviridae	1.6079
Sample68	October_Revolution	yes	2	Iridoviridae	1.98415
Sample68	October_Revolution	yes	2	Kyanoviridae	3.40662
Sample68	October_Revolution	yes	2	Lavidaviridae	0
Sample68	October_Revolution	yes	2	Leisingerviridae	0
Sample68	October_Revolution	yes	2	Marseilleviridae	0.763303
Sample68	October_Revolution	yes	2	Mesyanzhinovviridae	0
Sample68	October_Revolution	yes	2	Microviridae	1.14971
Sample68	October_Revolution	yes	2	Mimiviridae	9.78997
Sample68	October_Revolution	yes	2	Nanoviridae	4.07941
Sample68	October_Revolution	yes	2	Partitiviridae	0.101551
Sample68	October_Revolution	yes	2	Parvoviridae	0
Sample68	October_Revolution	yes	2	Peduoviridae	0
Sample68	October_Revolution	yes	2	Phycodnaviridae	15.798
Sample68	October_Revolution	yes	2	Potyviridae	0
Sample68	October_Revolution	yes	2	Poxviridae	0
Sample68	October_Revolution	yes	2	Retroviridae	0.0240655
Sample68	October_Revolution	yes	2	Schitoviridae	11.8168
Sample68	October_Revolution	yes	2	Smacoviridae	0.379436
Sample68	October_Revolution	yes	2	Steigviridae	0
Sample68	October_Revolution	yes	2	Straboviridae	8.35763
Sample68	October_Revolution	yes	2	Tectiviridae	0.156949
Sample68	October_Revolution	yes	2	Tristromaviridae	0
Sample68	October_Revolution	yes	2	Unclassified	3285.16
Sample68	October_Revolution	yes	2	Vertoviridae	0
Sample68	October_Revolution	yes	2	Vilmaviridae	0
Sample68	October_Revolution	yes	2	Winoviridae	0
Sample68	October_Revolution	yes	2	Zobellviridae	12.1598
Sample70	October_Revolution	yes	50	Ackermannviridae	4.98127
Sample70	October_Revolution	yes	50	Adenoviridae	0
Sample70	October_Revolution	yes	50	Adintoviridae	0.159204
Sample70	October_Revolution	yes	50	Asfarviridae	0
Sample70	October_Revolution	yes	50	Astroviridae	1.42259
Sample70	October_Revolution	yes	50	Autographiviridae	253.011
Sample70	October_Revolution	yes	50	Autolykiviridae	0
Sample70	October_Revolution	yes	50	Casjensviridae	0.119997
Sample70	October_Revolution	yes	50	Chaseviridae	0
Sample70	October_Revolution	yes	50	Circoviridae	0.0532438
Sample70	October_Revolution	yes	50	Corticoviridae	0
Sample70	October_Revolution	yes	50	Demerecviridae	0.350474
Sample70	October_Revolution	yes	50	Drexlerviridae	19.4558
Sample70	October_Revolution	yes	50	Geminiviridae	0
Sample70	October_Revolution	yes	50	Genomoviridae	0
Sample70	October_Revolution	yes	50	Herelleviridae	4.30786
Sample70	October_Revolution	yes	50	Herpesviridae	0
Sample70	October_Revolution	yes	50	Inoviridae	0.387751
Sample70	October_Revolution	yes	50	Iridoviridae	0
Sample70	October_Revolution	yes	50	Kyanoviridae	1.85042
Sample70	October_Revolution	yes	50	Lavidaviridae	0
Sample70	October_Revolution	yes	50	Leisingerviridae	0
Sample70	October_Revolution	yes	50	Marseilleviridae	0
Sample70	October_Revolution	yes	50	Mesyanzhinovviridae	7.45123
Sample70	October_Revolution	yes	50	Microviridae	12.0807
Sample70	October_Revolution	yes	50	Mimiviridae	0.220782
Sample70	October_Revolution	yes	50	Nanoviridae	0
Sample70	October_Revolution	yes	50	Partitiviridae	0.224587
Sample70	October_Revolution	yes	50	Parvoviridae	0
Sample70	October_Revolution	yes	50	Peduoviridae	0.328155
Sample70	October_Revolution	yes	50	Phycodnaviridae	1.41251
Sample70	October_Revolution	yes	50	Potyviridae	0
Sample70	October_Revolution	yes	50	Poxviridae	0
Sample70	October_Revolution	yes	50	Retroviridae	0
Sample70	October_Revolution	yes	50	Schitoviridae	325.899
Sample70	October_Revolution	yes	50	Smacoviridae	0.0730892
Sample70	October_Revolution	yes	50	Steigviridae	0
Sample70	October_Revolution	yes	50	Straboviridae	3.67548
Sample70	October_Revolution	yes	50	Tectiviridae	0
Sample70	October_Revolution	yes	50	Tristromaviridae	0
Sample70	October_Revolution	yes	50	Unclassified	18185.8
Sample70	October_Revolution	yes	50	Vertoviridae	0
Sample70	October_Revolution	yes	50	Vilmaviridae	0
Sample70	October_Revolution	yes	50	Winoviridae	0
Sample70	October_Revolution	yes	50	Zobellviridae	2.41456
Sample71	October_Revolution	yes	50	Ackermannviridae	5.20535
Sample71	October_Revolution	yes	50	Adenoviridae	2.24035
Sample71	October_Revolution	yes	50	Adintoviridae	0
Sample71	October_Revolution	yes	50	Asfarviridae	0
Sample71	October_Revolution	yes	50	Astroviridae	0.0480734
Sample71	October_Revolution	yes	50	Autographiviridae	2.08691
Sample71	October_Revolution	yes	50	Autolykiviridae	0
Sample71	October_Revolution	yes	50	Casjensviridae	0
Sample71	October_Revolution	yes	50	Chaseviridae	0
Sample71	October_Revolution	yes	50	Circoviridae	0
Sample71	October_Revolution	yes	50	Corticoviridae	0.731893
Sample71	October_Revolution	yes	50	Demerecviridae	1.10398
Sample71	October_Revolution	yes	50	Drexlerviridae	7.55362
Sample71	October_Revolution	yes	50	Geminiviridae	0
Sample71	October_Revolution	yes	50	Genomoviridae	0
Sample71	October_Revolution	yes	50	Herelleviridae	1.76268
Sample71	October_Revolution	yes	50	Herpesviridae	0
Sample71	October_Revolution	yes	50	Inoviridae	0.37357
Sample71	October_Revolution	yes	50	Iridoviridae	0
Sample71	October_Revolution	yes	50	Kyanoviridae	4.03243
Sample71	October_Revolution	yes	50	Lavidaviridae	0
Sample71	October_Revolution	yes	50	Leisingerviridae	0
Sample71	October_Revolution	yes	50	Marseilleviridae	0.455495
Sample71	October_Revolution	yes	50	Mesyanzhinovviridae	5.20941
Sample71	October_Revolution	yes	50	Microviridae	0.751752
Sample71	October_Revolution	yes	50	Mimiviridae	0
Sample71	October_Revolution	yes	50	Nanoviridae	0
Sample71	October_Revolution	yes	50	Partitiviridae	0
Sample71	October_Revolution	yes	50	Parvoviridae	0
Sample71	October_Revolution	yes	50	Peduoviridae	0.182973
Sample71	October_Revolution	yes	50	Phycodnaviridae	0.23178
Sample71	October_Revolution	yes	50	Potyviridae	0
Sample71	October_Revolution	yes	50	Poxviridae	0
Sample71	October_Revolution	yes	50	Retroviridae	0
Sample71	October_Revolution	yes	50	Schitoviridae	0.0624787
Sample71	October_Revolution	yes	50	Smacoviridae	0
Sample71	October_Revolution	yes	50	Steigviridae	0
Sample71	October_Revolution	yes	50	Straboviridae	3.30837
Sample71	October_Revolution	yes	50	Tectiviridae	0
Sample71	October_Revolution	yes	50	Tristromaviridae	0
Sample71	October_Revolution	yes	50	Unclassified	3419.09
Sample71	October_Revolution	yes	50	Vertoviridae	0
Sample71	October_Revolution	yes	50	Vilmaviridae	0
Sample71	October_Revolution	yes	50	Winoviridae	0
Sample71	October_Revolution	yes	50	Zobellviridae	0.918795
Sample72	October_Revolution	yes	50	Ackermannviridae	0.953851
Sample72	October_Revolution	yes	50	Adenoviridae	0
Sample72	October_Revolution	yes	50	Adintoviridae	0
Sample72	October_Revolution	yes	50	Asfarviridae	0
Sample72	October_Revolution	yes	50	Astroviridae	0
Sample72	October_Revolution	yes	50	Autographiviridae	4.56372
Sample72	October_Revolution	yes	50	Autolykiviridae	0
Sample72	October_Revolution	yes	50	Casjensviridae	0
Sample72	October_Revolution	yes	50	Chaseviridae	0
Sample72	October_Revolution	yes	50	Circoviridae	0
Sample72	October_Revolution	yes	50	Corticoviridae	0
Sample72	October_Revolution	yes	50	Demerecviridae	0.482828
Sample72	October_Revolution	yes	50	Drexlerviridae	4.32478
Sample72	October_Revolution	yes	50	Geminiviridae	0
Sample72	October_Revolution	yes	50	Genomoviridae	0
Sample72	October_Revolution	yes	50	Herelleviridae	0.11825
Sample72	October_Revolution	yes	50	Herpesviridae	0
Sample72	October_Revolution	yes	50	Inoviridae	0
Sample72	October_Revolution	yes	50	Iridoviridae	0
Sample72	October_Revolution	yes	50	Kyanoviridae	2.41515
Sample72	October_Revolution	yes	50	Lavidaviridae	0
Sample72	October_Revolution	yes	50	Leisingerviridae	0
Sample72	October_Revolution	yes	50	Marseilleviridae	0
Sample72	October_Revolution	yes	50	Mesyanzhinovviridae	0
Sample72	October_Revolution	yes	50	Microviridae	9.37975
Sample72	October_Revolution	yes	50	Mimiviridae	0.34494
Sample72	October_Revolution	yes	50	Nanoviridae	0
Sample72	October_Revolution	yes	50	Partitiviridae	0.179072
Sample72	October_Revolution	yes	50	Parvoviridae	11.5469
Sample72	October_Revolution	yes	50	Peduoviridae	0.11239
Sample72	October_Revolution	yes	50	Phycodnaviridae	0.50415
Sample72	October_Revolution	yes	50	Potyviridae	0
Sample72	October_Revolution	yes	50	Poxviridae	0
Sample72	October_Revolution	yes	50	Retroviridae	0
Sample72	October_Revolution	yes	50	Schitoviridae	0.555579
Sample72	October_Revolution	yes	50	Smacoviridae	0
Sample72	October_Revolution	yes	50	Steigviridae	0
Sample72	October_Revolution	yes	50	Straboviridae	2.59582
Sample72	October_Revolution	yes	50	Tectiviridae	0
Sample72	October_Revolution	yes	50	Tristromaviridae	0
Sample72	October_Revolution	yes	50	Unclassified	1902.22
Sample72	October_Revolution	yes	50	Vertoviridae	0
Sample72	October_Revolution	yes	50	Vilmaviridae	0
Sample72	October_Revolution	yes	50	Winoviridae	0
Sample72	October_Revolution	yes	50	Zobellviridae	0
