# Supplementary material for: Metagenomic insights into viral and microbial genes of Russian High-Arctic soil microbiomes
Source: Commun Biol. 2026 Apr 15;9:819. doi: 10.1038/s42003-026-10050-0 (PMC13269706; doi:10.1038/s42003-026-10050-0)
Supplement: Supplementary file 14 — Supplementary Data 13 [file 42003_2026_10050_MOESM14_ESM.xlsx]

## Sheet: Supplementary Data 13
Supplementary Figure 5. Lineal discriminat analysis output
feature	enrich_group	ef_lda	pvalue	padj
bin.321	no_2	4.29113	0.0060993	0.0060993
bin.846	no_2	4.27991	0.0039445	0.0039445
bin.269	no_2	4.19457	0.00729471	0.00729471
bin.8	no_2	4.18169	0.00278964	0.00278964
bin.351	no_2	4.17758	0.00585856	0.00585856
bin.258	no_2	4.05937	0.0147169	0.0147169
bin.604	no_2	3.96631	0.00523334	0.00523334
bin.443	no_2	3.95445	0.00911409	0.00911409
bin.45	no_2	3.88519	0.00159781	0.00159781
bin.754	no_2	3.87714	0.000775021	0.000775021
bin.181	no_2	3.80078	0.0108255	0.0108255
bin.648	no_2	3.78863	0.00508765	0.00508765
bin.388	no_2	3.7734	0.012574	0.012574
bin.543	no_2	3.77273	0.00294669	0.00294669
bin.640	no_2	3.65506	0.00757845	0.00757845
bin.639	no_2	3.6316	0.0295801	0.0295801
bin.479	no_2	3.62679	0.00108191	0.00108191
bin.176	no_2	3.59109	0.0114026	0.0114026
bin.213	no_2	3.57004	0.00445306	0.00445306
bin.781	no_2	3.56326	0.00704975	0.00704975
bin.273	no_2	3.56205	0.00468365	0.00468365
bin.59	no_2	3.55958	0.0117963	0.0117963
bin.587	no_2	3.53277	0.00605038	0.00605038
bin.887	no_2	3.46856	0.000757749	0.000757749
bin.457	no_2	3.46396	0.0388367	0.0388367
bin.883	no_2	3.44246	0.00276709	0.00276709
bin.848	no_2	3.43023	0.00163071	0.00163071
bin.110	no_2	3.40678	0.00659722	0.00659722
bin.88	no_2	3.40294	0.00590594	0.00590594
bin.733	no_2	3.34411	0.00879124	0.00879124
bin.278	no_2	3.3092	0.0132958	0.0132958
bin.843	no_2	3.29654	0.0154671	0.0154671
bin.289	no_2	3.28911	0.0219241	0.0219241
bin.263	no_2	3.24923	0.00493599	0.00493599
bin.267	no_2	3.24197	0.0123503	0.0123503
bin.602	no_2	3.22325	0.018274	0.018274
bin.332	no_2	3.18806	0.00937326	0.00937326
bin.409	no_2	3.17106	0.0270751	0.0270751
bin.534	no_2	3.16957	0.00177279	0.00177279
bin.414	no_2	3.1628	0.00795248	0.00795248
bin.788	no_2	3.15571	0.0103183	0.0103183
bin.228	no_2	3.14828	0.00646584	0.00646584
bin.296	no_2	3.14266	0.00507739	0.00507739
bin.589	no_2	3.11402	0.036057	0.036057
bin.516	no_2	3.05841	0.0129042	0.0129042
bin.385	no_2	3.03457	0.00495595	0.00495595
bin.853	no_2	3.02707	0.0458331	0.0458331
bin.73	no_2	2.99717	0.0227626	0.0227626
bin.525	no_2	2.97616	0.00303154	0.00303154
bin.632	no_2	2.89418	0.0248272	0.0248272
bin.103	no_2	2.89119	0.0239141	0.0239141
bin.200	no_2	2.87321	0.0324385	0.0324385
bin.253	no_2	2.70089	0.00459931	0.00459931
bin.580	no_2	2.59547	0.042982	0.042982
bin.75	no_2	2.39887	0.0352494	0.0352494
bin.152	no_2	2.33572	0.0412584	0.0412584
bin.628	no_50	4.347	0.0136992	0.0136992
bin.156	no_50	4.31197	0.0324385	0.0324385
bin.789	no_50	4.28781	0.00212053	0.00212053
bin.523	no_50	4.03032	0.0171161	0.0171161
bin.250	no_50	4.02879	0.0258762	0.0258762
bin.56	no_50	3.95687	0.0219241	0.0219241
bin.182	no_50	3.93166	0.0305243	0.0305243
bin.668	no_50	3.92797	0.0129816	0.0129816
bin.65	no_50	3.926	0.0169808	0.0169808
bin.324	no_50	3.91727	0.0475574	0.0475574
bin.519	no_50	3.85743	0.012549	0.012549
bin.326	no_50	3.85048	0.0483022	0.0483022
bin.401	no_50	3.76435	0.00875607	0.00875607
bin.43	no_50	3.74145	0.0394481	0.0394481
bin.929	no_50	3.66	0.00158161	0.00158161
bin.742	no_50	3.65375	0.0107823	0.0107823
bin.659	no_50	3.64815	0.00540491	0.00540491
bin.728	no_50	3.63549	0.0171501	0.0171501
bin.705	no_50	3.61684	0.0396024	0.0396024
bin.204	no_50	3.54207	0.0340006	0.0340006
bin.294	no_50	3.50923	0.00125337	0.00125337
bin.823	no_50	3.46341	0.0016609	0.0016609
bin.171	no_50	3.41023	0.00832801	0.00832801
bin.872	no_50	3.35889	0.00108634	0.00108634
bin.93	no_50	3.33859	0.00325441	0.00325441
bin.796	no_50	3.30449	0.019899	0.019899
bin.19	no_50	3.258	0.0364826	0.0364826
bin.122	no_50	3.2568	0.00239073	0.00239073
bin.671	no_50	3.24315	0.0205798	0.0205798
bin.720	no_50	3.23285	0.00143705	0.00143705
bin.778	no_50	3.20705	0.0185661	0.0185661
bin.564	no_50	3.17318	0.00158161	0.00158161
bin.34	no_50	3.1554	0.00150607	0.00150607
bin.570	no_50	3.15095	0.00907765	0.00907765
bin.139	no_50	3.12193	0.00184273	0.00184273
bin.123	no_50	3.08638	0.0179508	0.0179508
bin.795	no_50	3.05878	0.0018883	0.0018883
bin.477	no_50	3.03492	0.00147567	0.00147567
bin.868	no_50	2.98326	0.00950557	0.00950557
bin.172	no_50	2.97945	0.000876355	0.000876355
bin.738	no_50	2.95604	0.0153751	0.0153751
bin.498	no_50	2.94866	0.0104847	0.0104847
bin.697	no_50	2.83498	0.00482763	0.00482763
bin.40	no_50	2.82153	0.00303154	0.00303154
bin.827	no_50	2.81163	0.018383	0.018383
bin.620	no_50	2.71439	0.00123811	0.00123811
bin.357	no_50	2.58284	0.0246853	0.0246853
bin.1	no_50	2.47683	0.0172183	0.0172183
bin.394	yes_2	4.42469	0.0046086	0.0046086
bin.30	yes_2	4.21356	0.00176558	0.00176558
bin.505	yes_2	4.13924	0.00911409	0.00911409
bin.562	yes_2	4.10777	0.00117647	0.00117647
bin.877	yes_2	4.09957	0.0013003	0.0013003
bin.590	yes_2	4.07253	0.00101131	0.00101131
bin.179	yes_2	4.00558	0.00143412	0.00143412
bin.785	yes_2	3.90593	0.00447109	0.00447109
bin.369	yes_2	3.87366	0.00875607	0.00875607
bin.147	yes_2	3.83056	0.000470719	0.000470719
bin.405	yes_2	3.79483	0.0236793	0.0236793
bin.926	yes_2	3.78267	0.000980756	0.000980756
bin.144	yes_2	3.75935	0.00411559	0.00411559
bin.461	yes_2	3.74368	0.00127662	0.00127662
bin.935	yes_2	3.73756	0.000779799	0.000779799
bin.748	yes_2	3.71575	0.0396024	0.0396024
bin.235	yes_2	3.60568	0.00439942	0.00439942
bin.884	yes_2	3.57946	0.00134621	0.00134621
bin.422	yes_2	3.57517	0.00203185	0.00203185
bin.609	yes_2	3.55636	0.00280667	0.00280667
bin.391	yes_2	3.51116	0.0013003	0.0013003
bin.302	yes_2	3.45854	0.00973667	0.00973667
bin.714	yes_2	3.457	0.000775021	0.000775021
bin.554	yes_2	3.443	0.00169164	0.00169164
bin.396	yes_2	3.4079	0.000519504	0.000519504
bin.642	yes_2	3.40593	0.00606258	0.00606258
bin.651	yes_2	3.39636	0.00191931	0.00191931
bin.24	yes_2	3.38629	0.00120567	0.00120567
bin.155	yes_2	3.38419	0.00176558	0.00176558
bin.193	yes_2	3.33043	0.00263019	0.00263019
bin.611	yes_2	3.30353	0.00194685	0.00194685
bin.284	yes_2	3.27282	0.0195863	0.0195863
bin.836	yes_2	2.8622	0.00165078	0.00165078
bin.95	yes_2	2.63362	0.000698102	0.000698102
bin.839	yes_50	4.62142	0.00129764	0.00129764
bin.262	yes_50	4.37047	0.000519504	0.000519504
bin.183	yes_50	4.34767	0.0195863	0.0195863
bin.585	yes_50	4.19003	0.00183151	0.00183151
bin.751	yes_50	4.08473	0.00186918	0.00186918
bin.160	yes_50	4.0696	0.00776324	0.00776324
bin.234	yes_50	4.02057	0.00143412	0.00143412
bin.536	yes_50	3.97924	0.00263553	0.00263553
bin.750	yes_50	3.85145	0.000468788	0.000468788
bin.298	yes_50	3.79738	0.00127662	0.00127662
bin.920	yes_50	3.74432	0.000984777	0.000984777
bin.774	yes_50	3.68942	0.00837827	0.00837827
bin.492	yes_50	3.67879	0.00165752	0.00165752
bin.928	yes_50	3.66125	0.00180558	0.00180558
bin.256	yes_50	3.56903	0.0117259	0.0117259
bin.931	yes_50	3.56317	0.0244869	0.0244869
bin.465	yes_50	3.54582	0.00185402	0.00185402
bin.141	yes_50	3.52349	0.0192784	0.0192784
bin.810	yes_50	3.51527	0.00188446	0.00188446
bin.797	yes_50	3.40317	0.000535756	0.000535756
bin.699	yes_50	3.40214	0.00132171	0.00132171
bin.913	yes_50	3.30707	0.00560459	0.00560459
bin.154	yes_50	3.25953	0.0393711	0.0393711
bin.679	yes_50	3.25456	0.00254612	0.00254612
bin.563	yes_50	3.16136	0.0396024	0.0396024
bin.49	yes_50	3.12953	0.027996	0.027996
bin.94	yes_50	3.08529	0.0154671	0.0154671
