# Supplementary material for: Metagenomic insights into viral and microbial genes of Russian High-Arctic soil microbiomes
Source: Commun Biol. 2026 Apr 15;9:819. doi: 10.1038/s42003-026-10050-0 (PMC13269706; doi:10.1038/s42003-026-10050-0)
Supplement: Supplementary file 15 — Supplementary Data 14 [file 42003_2026_10050_MOESM15_ESM.xlsx]

## Sheet: Supplementary Data 14
Supplementary Figure 6. Bray-curtis distance matrix of virom structure
sample	Sample10	Sample12	Sample1	Sample21	Sample23	Sample24	Sample26	Sample27	Sample31	Sample33	Sample35	Sample3	Sample4	Sample64	Sample66	Sample68	Sample6	Sample70	Sample71	Sample72	Sample18
Sample10	0	0.956586	0.781823	0.992555	0.992372	0.989695	0.997812	0.995762	0.993333	0.993587	0.993385	0.957348	0.724949	0.966925	0.969931	0.958566	0.942939	0.994678	0.984573	0.981606	0.993586
Sample12	0.956586	0	0.959568	0.997652	0.997541	0.997478	0.998603	0.99587	0.997149	0.997129	0.997109	0.945339	0.949967	0.989118	0.981101	0.984008	0.950437	0.994388	0.980425	0.981133	0.997655
Sample1	0.781823	0.959568	0	0.991145	0.99236	0.989781	0.998031	0.995314	0.993199	0.993108	0.993175	0.956181	0.688803	0.971387	0.978854	0.965896	0.953843	0.99461	0.985869	0.982094	0.992846
Sample21	0.992555	0.997652	0.991145	0	0.877919	0.814891	0.997508	0.987419	0.931384	0.899894	0.940535	0.996692	0.992835	0.995307	0.996718	0.995074	0.995838	0.998873	0.998151	0.998526	0.625229
Sample23	0.992372	0.997541	0.99236	0.877919	0	0.587475	0.559389	0.946039	0.919187	0.883043	0.91375	0.997295	0.994101	0.996271	0.997206	0.995909	0.996123	0.9991	0.998063	0.998422	0.874536
Sample24	0.989695	0.997478	0.989781	0.814891	0.587475	0	0.989153	0.960777	0.882186	0.836062	0.878748	0.996328	0.991161	0.99477	0.996488	0.993887	0.994608	0.998911	0.997864	0.99842	0.810637
Sample26	0.997812	0.998603	0.998031	0.997508	0.559389	0.989153	0	0.955307	0.995002	0.996313	0.99211	0.998901	0.998744	0.999152	0.999162	0.999282	0.998473	0.999709	0.999019	0.999091	0.997879
Sample27	0.995762	0.99587	0.995314	0.987419	0.946039	0.960777	0.955307	0	0.990406	0.986874	0.982518	0.995551	0.996044	0.997263	0.998113	0.99745	0.996177	0.998491	0.997385	0.997001	0.989688
Sample31	0.993333	0.997149	0.993199	0.931384	0.919187	0.882186	0.995002	0.990406	0	0.677637	0.515427	0.997507	0.995248	0.99535	0.997443	0.995362	0.996896	0.998101	0.998498	0.998303	0.950883
Sample33	0.993587	0.997129	0.993108	0.899894	0.883043	0.836062	0.996313	0.986874	0.677637	0	0.713108	0.997541	0.995083	0.99587	0.9976	0.996004	0.996866	0.998583	0.998386	0.998534	0.904508
Sample35	0.993385	0.997109	0.993175	0.940535	0.91375	0.878748	0.99211	0.982518	0.515427	0.713108	0	0.997107	0.99498	0.995769	0.997624	0.99602	0.996855	0.998436	0.998425	0.998641	0.956753
Sample3	0.957348	0.945339	0.956181	0.996692	0.997295	0.996328	0.998901	0.995551	0.997507	0.997541	0.997107	0	0.933886	0.984523	0.960311	0.970222	0.875598	0.990712	0.959156	0.9724	0.995076
Sample4	0.724949	0.949967	0.688803	0.992835	0.994101	0.991161	0.998744	0.996044	0.995248	0.995083	0.99498	0.933886	0	0.962893	0.963651	0.952818	0.925886	0.993979	0.980694	0.978874	0.993816
Sample64	0.966925	0.989118	0.971387	0.995307	0.996271	0.99477	0.999152	0.997263	0.99535	0.99587	0.995769	0.984523	0.962893	0	0.89378	0.816229	0.976609	0.994318	0.98887	0.98822	0.996285
Sample66	0.969931	0.981101	0.978854	0.996718	0.997206	0.996488	0.999162	0.998113	0.997443	0.9976	0.997624	0.960311	0.963651	0.89378	0	0.811803	0.944276	0.99342	0.965437	0.981981	0.996985
Sample68	0.958566	0.984008	0.965896	0.995074	0.995909	0.993887	0.999282	0.99745	0.995362	0.996004	0.99602	0.970222	0.952818	0.816229	0.811803	0	0.959127	0.991436	0.976803	0.982212	0.995802
Sample6	0.942939	0.950437	0.953843	0.995838	0.996123	0.994608	0.998473	0.996177	0.996896	0.996866	0.996855	0.875598	0.925886	0.976609	0.944276	0.959127	0	0.988711	0.919341	0.961627	0.995982
Sample70	0.994678	0.994388	0.99461	0.998873	0.9991	0.998911	0.999709	0.998491	0.998101	0.998583	0.998436	0.990712	0.993979	0.994318	0.99342	0.991436	0.988711	0	0.985012	0.982868	0.999186
Sample71	0.984573	0.980425	0.985869	0.998151	0.998063	0.997864	0.999019	0.997385	0.998498	0.998386	0.998425	0.959156	0.980694	0.98887	0.965437	0.976803	0.919341	0.985012	0	0.956451	0.998506
Sample72	0.981606	0.981133	0.982094	0.998526	0.998422	0.99842	0.999091	0.997001	0.998303	0.998534	0.998641	0.9724	0.978874	0.98822	0.981981	0.982212	0.961627	0.982868	0.956451	0	0.998569
Sample18	0.993586	0.997655	0.992846	0.625229	0.874536	0.810637	0.997879	0.989688	0.950883	0.904508	0.956753	0.995076	0.993816	0.996285	0.996985	0.995802	0.995982	0.999186	0.998506	0.998569	0
