# Supplementary material for: Metagenomic insights into viral and microbial genes of Russian High-Arctic soil microbiomes
Source: Commun Biol. 2026 Apr 15;9:819. doi: 10.1038/s42003-026-10050-0 (PMC13269706; doi:10.1038/s42003-026-10050-0)
Supplement: Supplementary file 18 — Supplementary Data 17 [file 42003_2026_10050_MOESM18_ESM.xlsx]

## Sheet: Supplementary Data 17
MAG	completeness	contamination	genome_size	gc	scaffolds	classification	closest_genome_reference	closest_genome_reference_radius	closest_genome_taxonomy	closest_genome_ani	closest_genome_af	closest_placement_reference	closest_placement_radius	closest_placement_taxonomy	closest_placement_ani	closest_placement_af	pplacer_taxonomy	classification_method	note	other_related_references.genome_id.species_name.radius.ANI.AF.	msa_percent	translation_table	red_value	warnings	is_ani_classification	class_tree_mapped	classification_rule
bin.49	99.5074	7.40011	4970374	0.388733	256	d__Bacteria;p__Bacteroidota;c__Bacteroidia;o__Chitinophagales;f__Chitinophagaceae;g__Hanamia;s__	N/A	N/A	N/A	N/A	N/A	N/A	N/A	N/A	N/A	N/A	d__Bacteria;p__Bacteroidota;c__Bacteroidia;o__Chitinophagales;f__Chitinophagaceae;g__Hanamia;s__	taxonomic classification fully defined by topology	classification based on placement in class-level tree	N/A	92.49	11	0.94236	N/A	FALSE	3	Rule 2
bin.536	98.2082	5.85162	7676001	0.606123	481	d__Bacteria;p__Planctomycetota;c__Planctomycetia;o__Pirellulales;f__Pirellulaceae;g__SXOA01;s__	N/A	N/A	N/A	N/A	N/A	N/A	N/A	N/A	N/A	N/A	d__Bacteria;p__Planctomycetota;c__Planctomycetia;o__Pirellulales;f__Pirellulaceae;g__SXOA01;s__	taxonomic classification fully defined by topology	classification based on placement in class-level tree	N/A	80.7	11	0.97142	N/A	FALSE	8	Rule 2
bin.525	98.0296	0.738916	4215827	0.508885	170	d__Bacteria;p__Bacteroidota;c__Bacteroidia;o__Chitinophagales;f__Chitinophagaceae;g__JACMLD01;s__	N/A	N/A	N/A	N/A	N/A	N/A	N/A	N/A	N/A	N/A	d__Bacteria;p__Bacteroidota;c__Bacteroidia;o__Chitinophagales;f__Chitinophagaceae;g__JACMLD01;s__	taxonomic classification fully defined by topology	classification based on placement in class-level tree	N/A	87.07	11	0.94346	N/A	FALSE	3	Rule 2
bin.95	96.9945	1.14257	3095235	0.522954	33	d__Bacteria;p__Bacteroidota;c__Kapaibacteriia;o__Kapaibacteriales;f__Kapaibacteriaceae;g__;s__	N/A	N/A	N/A	N/A	N/A	N/A	N/A	N/A	N/A	N/A	d__Bacteria;p__Bacteroidota;c__Kapaibacteriia;o__Kapaibacteriales;f__Kapaibacteriaceae;g__;s__	taxonomic novelty determined using RED	classification based on placement in class-level tree	N/A	97.1	11	0.82732	N/A	FALSE	3	Rule 2
bin.659	96.5812	1.28205	1853170	0.606348	75	d__Bacteria;p__Actinomycetota;c__Acidimicrobiia;o__Acidimicrobiales;f__RAAP-2;g__RAAP-2;s__	N/A	N/A	N/A	N/A	N/A	N/A	N/A	N/A	N/A	N/A	d__Bacteria;p__Actinomycetota;c__Acidimicrobiia;o__Acidimicrobiales;f__RAAP-2;g__RAAP-2;s__	taxonomic classification fully defined by topology	classification based on placement in class-level tree	N/A	90.07	11	0.95974	N/A	FALSE	5	Rule 2
bin.679	96.5217	3.91304	5079209	0.595787	75	d__Bacteria;p__Pseudomonadota;c__Alphaproteobacteria;o__Rhizobiales;f__Rhizobiaceae;g__Phyllobacterium;s__Phyllobacterium calauticae	GCF_019991125.1	95.0	d__Bacteria;p__Pseudomonadota;c__Alphaproteobacteria;o__Rhizobiales;f__Rhizobiaceae;g__Phyllobacterium;s__Phyllobacterium calauticae	96.75	0.902	GCF_019991125.1	95.0	d__Bacteria;p__Pseudomonadota;c__Alphaproteobacteria;o__Rhizobiales;f__Rhizobiaceae;g__Phyllobacterium;s__Phyllobacterium calauticae	96.75	0.902	d__Bacteria;p__Pseudomonadota;c__Alphaproteobacteria;o__Rhizobiales;f__Rhizobiaceae;g__Phyllobacterium;s__	taxonomic classification defined by topology and ANI	topological placement and ANI have congruent species assignments	GCF_002980555.1, s__Phyllobacterium myrsinacearum, 95.0, 92.22, 0.822; GCF_014138285.1, s__Phyllobacterium myrsinacearum_A, 95.0, 86.15, 0.54; GCF_020731415.2, s__Phyllobacterium sp900472835, 95.0, 84.39, 0.44; GCF_900104355.1, s__Phyllobacterium sp900104	76.74	11	N/A	N/A	TRUE	4	Rule 7
bin.580	96.4286	1.77249	2583050	0.384645	168	d__Bacteria;p__Bacteroidota;c__Bacteroidia;o__Sphingobacteriales;f__Sphingobacteriaceae;g__;s__	N/A	N/A	N/A	N/A	N/A	N/A	N/A	N/A	N/A	N/A	d__Bacteria;p__Bacteroidota;c__Bacteroidia;o__Sphingobacteriales;f__Sphingobacteriaceae;g__;s__	taxonomic classification fully defined by topology	classification based on placement in class-level tree	N/A	92.63	11	0.75901	N/A	FALSE	3	Rule 2
bin.479	96.3038	5.44776	5532233	0.634723	232	d__Bacteria;p__Pseudomonadota;c__Alphaproteobacteria;o__Acetobacterales;f__Acetobacteraceae;g__Rhodopila;s__	N/A	N/A	N/A	N/A	N/A	N/A	N/A	N/A	N/A	N/A	d__Bacteria;p__Pseudomonadota;c__Alphaproteobacteria;o__Acetobacterales;f__Acetobacteraceae;g__Rhodopila;s__	taxonomic classification fully defined by topology	classification based on placement in class-level tree	N/A	78.85	11	0.97797	N/A	FALSE	4	Rule 2
bin.720	96.2963	5.24691	2379521	0.59005	42	d__Bacteria;p__Eremiobacterota;c__Eremiobacteria;o__Baltobacterales;f__Baltobacteraceae;g__DAHUXY01;s__	N/A	N/A	N/A	N/A	N/A	N/A	N/A	N/A	N/A	N/A	d__Bacteria;p__Eremiobacterota;c__Eremiobacteria;o__Baltobacterales;f__Baltobacteraceae;g__DAHUXY01;s__	taxonomic novelty determined using RED	classification based on placement in class-level tree	N/A	86.38	11	0.91364	N/A	FALSE	6	Rule 2
bin.160	96.2085	7.58294	3355250	0.578431	121	d__Bacteria;p__Pseudomonadota;c__Gammaproteobacteria;o__Burkholderiales;f__Thiobacillaceae;g__Thiobacillus;s__	N/A	N/A	N/A	N/A	N/A	N/A	N/A	N/A	N/A	N/A	d__Bacteria;p__Pseudomonadota;c__Gammaproteobacteria;o__Burkholderiales;f__Thiobacillaceae;g__Thiobacillus;s__	taxonomic classification defined by topology and ANI	classification based on placement in class-level tree	GCA_024636775.1, s__Thiobacillus sp024636775, 95.0, 90.82, 0.639; GCA_030679915.1, s__Thiobacillus sp030679915, 95.0, 90.64, 0.643; GCA_010365175.1, s__Thiobacillus sp010365175, 95.0, 89.32, 0.504; GCA_018780025.1, s__Thiobacillus sp018780025, 95.0, 87.63	83.59	11	0.99432	Genome not assigned to closest species as it falls outside its pre-defined ANI radius	FALSE	1	Rule 2
bin.356	96.0815	3.9185	4704563	0.641635	335	d__Bacteria;p__Pseudomonadota;c__Alphaproteobacteria;o__Rhizobiales;f__Beijerinckiaceae;g__Lichenihabitans;s__	N/A	N/A	N/A	N/A	N/A	N/A	N/A	N/A	N/A	N/A	d__Bacteria;p__Pseudomonadota;c__Alphaproteobacteria;o__Rhizobiales;f__Beijerinckiaceae;g__Lichenihabitans;s__	taxonomic classification fully defined by topology	classification based on placement in class-level tree	N/A	88.96	11	0.94353	N/A	FALSE	4	Rule 2
bin.628	96.0288	6.48148	3374087	0.675531	331	d__Bacteria;p__Chloroflexota;c__Dormibacteria;o__UBA8260;f__Bog-877;g__AG-12;s__	N/A	N/A	N/A	N/A	N/A	GCA_013044295.1	95.0	d__Bacteria;p__Chloroflexota;c__Dormibacteria;o__UBA8260;f__Bog-877;g__AG-12;s__AG-12 sp013044295	90.2	0.652	d__Bacteria;p__Chloroflexota;c__Dormibacteria;o__UBA8260;f__Bog-877;g__AG-12;s__	taxonomic classification defined by topology and ANI	classification based on placement in class-level tree	GCA_021802115.1, s__AG-12 sp021802115, 95.0, 87.82, 0.344; GCA_021817025.1, s__AG-12 sp021817025, 95.0, 82.8, 0.165	77.64	11	0.97898	Genome not assigned to closest species as it falls outside its pre-defined ANI radius	FALSE	6	Rule 2
bin.755	95.8585	2.89251	3277135	0.621706	104	d__Bacteria;p__Pseudomonadota;c__Gammaproteobacteria;o__Steroidobacterales;f__Steroidobacteraceae;g__Bog-1198;s__	N/A	N/A	N/A	N/A	N/A	N/A	N/A	N/A	N/A	N/A	d__Bacteria;p__Pseudomonadota;c__Gammaproteobacteria;o__Steroidobacterales;f__Steroidobacteraceae;g__Bog-1198;s__	taxonomic classification fully defined by topology	classification based on placement in class-level tree	N/A	86.63	11	0.90614	N/A	FALSE	1	Rule 2
bin.68	95.7631	4.04322	4426253	0.546064	242	d__Bacteria;p__Pseudomonadota;c__Gammaproteobacteria;o__Burkholderiales;f__Burkholderiaceae;g__PKWO01;s__	N/A	N/A	N/A	N/A	N/A	N/A	N/A	N/A	N/A	N/A	d__Bacteria;p__Pseudomonadota;c__Gammaproteobacteria;o__Burkholderiales;f__Burkholderiaceae;g__PKWO01;s__	taxonomic classification fully defined by topology	classification based on placement in class-level tree	N/A	82.7	11	0.95476	N/A	FALSE	1	Rule 2
bin.182	95.7265	1.28205	2187399	0.489963	89	d__Bacteria;p__Actinomycetota;c__Acidimicrobiia;o__Acidimicrobiales;f__Acidimicrobiaceae;g__SCQM01;s__	N/A	N/A	N/A	N/A	N/A	N/A	N/A	N/A	N/A	N/A	d__Bacteria;p__Actinomycetota;c__Acidimicrobiia;o__Acidimicrobiales;f__Acidimicrobiaceae;g__SCQM01;s__	taxonomic classification fully defined by topology	classification based on placement in class-level tree	N/A	90.53	11	0.89237	N/A	FALSE	5	Rule 2
bin.797	95.7265	3.84615	2040608	0.523129	79	d__Bacteria;p__Actinomycetota;c__Acidimicrobiia;o__Acidimicrobiales;f__Ilumatobacteraceae;g__UBA3006;s__	N/A	N/A	N/A	N/A	N/A	N/A	N/A	N/A	N/A	N/A	d__Bacteria;p__Actinomycetota;c__Acidimicrobiia;o__Acidimicrobiales;f__Ilumatobacteraceae;g__UBA3006;s__	taxonomic classification fully defined by topology	classification based on placement in class-level tree	N/A	91.62	11	0.90981	N/A	FALSE	5	Rule 2
bin.132	95.5118	1.44499	3507752	0.427028	357	d__Bacteria;p__Bacteroidota;c__Bacteroidia;o__Chitinophagales;f__Chitinophagaceae;g__Puia;s__	N/A	N/A	N/A	N/A	N/A	GCA_003135585.1	95.0	d__Bacteria;p__Bacteroidota;c__Bacteroidia;o__Chitinophagales;f__Chitinophagaceae;g__Puia;s__Puia sp003135585	90.82	0.58	d__Bacteria;p__Bacteroidota;c__Bacteroidia;o__Chitinophagales;f__Chitinophagaceae;g__Puia;s__	taxonomic classification defined by topology and ANI	classification based on placement in class-level tree	N/A	88.44	11	0.97879	Genome not assigned to closest species as it falls outside its pre-defined ANI radius	FALSE	3	Rule 2
bin.919	95.2517	3.4188	3061294	0.56259	97	d__Bacteria;p__Acidobacteriota;c__Terriglobia;o__Terriglobales;f__DSPA01;g__;s__	N/A	N/A	N/A	N/A	N/A	N/A	N/A	N/A	N/A	N/A	d__Bacteria;p__Acidobacteriota;c__Terriglobia;o__Terriglobales;f__DSPA01;g__;s__	taxonomic novelty determined using RED	classification based on placement in class-level tree	N/A	88.58	11	0.84875	N/A	FALSE	8	Rule 2
bin.809	95.2145	0.990099	5512190	0.658922	365	d__Bacteria;p__Chloroflexota;c__UBA6077;o__UBA6077;f__CF-72;g__;s__	N/A	N/A	N/A	N/A	N/A	N/A	N/A	N/A	N/A	N/A	d__Bacteria;p__Chloroflexota;c__UBA6077;o__UBA6077;f__CF-72;g__;s__	taxonomic classification fully defined by topology	classification based on placement in class-level tree	N/A	87.37	11	0.86444	N/A	FALSE	6	Rule 2
bin.632	94.9134	3.8961	3597243	0.624269	198	d__Bacteria;p__Pseudomonadota;c__Alphaproteobacteria;o__Caulobacterales;f__Caulobacteraceae;g__CAIOYC01;s__	N/A	N/A	N/A	N/A	N/A	N/A	N/A	N/A	N/A	N/A	d__Bacteria;p__Pseudomonadota;c__Alphaproteobacteria;o__Caulobacterales;f__Caulobacteraceae;g__CAIOYC01;s__	taxonomic classification fully defined by topology	classification based on placement in class-level tree	N/A	88.12	11	0.95391	N/A	FALSE	4	Rule 2
bin.324	94.8718	3.84615	2834199	0.71025	340	d__Bacteria;p__Actinomycetota;c__Acidimicrobiia;o__Acidimicrobiales;f__Bog-793;g__DAHUZG01;s__	N/A	N/A	N/A	N/A	N/A	N/A	N/A	N/A	N/A	N/A	d__Bacteria;p__Actinomycetota;c__Acidimicrobiia;o__Acidimicrobiales;f__Bog-793;g__DAHUZG01;s__	taxonomic novelty determined using RED	classification based on placement in class-level tree	N/A	83.46	11	0.84446	N/A	FALSE	5	Rule 2
bin.827	94.8718	2.13675	1702319	0.542304	111	d__Bacteria;p__Actinomycetota;c__Acidimicrobiia;o__Acidimicrobiales;f__RAAP-2;g__CAIUMH01;s__	N/A	N/A	N/A	N/A	N/A	N/A	N/A	N/A	N/A	N/A	d__Bacteria;p__Actinomycetota;c__Acidimicrobiia;o__Acidimicrobiales;f__RAAP-2;g__CAIUMH01;s__	taxonomic classification fully defined by topology	classification based on placement in class-level tree	N/A	89.95	11	0.94934	N/A	FALSE	5	Rule 2
bin.789	94.8045	4.16667	2205085	0.679747	186	d__Bacteria;p__Chloroflexota;c__Dormibacteria;o__UBA8260;f__Bog-877;g__Bog-877;s__Bog-877 sp003132265	GCA_003132265.1	95.0	d__Bacteria;p__Chloroflexota;c__Dormibacteria;o__UBA8260;f__Bog-877;g__Bog-877;s__Bog-877 sp003132265	98.43	0.741	GCA_003132265.1	95.0	d__Bacteria;p__Chloroflexota;c__Dormibacteria;o__UBA8260;f__Bog-877;g__Bog-877;s__Bog-877 sp003132265	98.43	0.741	d__Bacteria;p__Chloroflexota;c__Dormibacteria;o__UBA8260;f__Bog-877;g__Bog-877;s__	taxonomic classification defined by topology and ANI	topological placement and ANI have congruent species assignments	N/A	84.41	11	N/A	N/A	TRUE	6	Rule 7
bin.401	94.6819	5.12821	2750193	0.650196	143	d__Bacteria;p__Actinomycetota;c__Acidimicrobiia;o__Acidimicrobiales;f__RAAP-2;g__Bog-756;s__	N/A	N/A	N/A	N/A	N/A	N/A	N/A	N/A	N/A	N/A	d__Bacteria;p__Actinomycetota;c__Acidimicrobiia;o__Acidimicrobiales;f__RAAP-2;g__Bog-756;s__	taxonomic classification fully defined by topology	classification based on placement in class-level tree	N/A	83.99	11	0.91233	N/A	FALSE	5	Rule 2
bin.122	94.0594	3.9604	2649334	0.591002	156	d__Bacteria;p__Chloroflexota;c__UBA5177;o__UBA5177;f__JAJPKF01;g__;s__	N/A	N/A	N/A	N/A	N/A	N/A	N/A	N/A	N/A	N/A	d__Bacteria;p__Chloroflexota;c__UBA5177;o__UBA5177;f__JAJPKF01;g__;s__	taxonomic novelty determined using RED	classification based on placement in class-level tree	N/A	88.4	11	0.83435	N/A	FALSE	6	Rule 2
bin.778	94.0171	2.13675	1936495	0.399961	189	d__Bacteria;p__Actinomycetota;c__Acidimicrobiia;o__Acidimicrobiales;f__JAJYPT01;g__JAJYPT01;s__	N/A	N/A	N/A	N/A	N/A	GCA_021795135.1	95.0	d__Bacteria;p__Actinomycetota;c__Acidimicrobiia;o__Acidimicrobiales;f__JAJYPT01;g__JAJYPT01;s__JAJYPT01 sp021795135	82.34	0.201	d__Bacteria;p__Actinomycetota;c__Acidimicrobiia;o__Acidimicrobiales;f__JAJYPT01;g__JAJYPT01;s__	taxonomic classification defined by topology and ANI	classification based on placement in class-level tree	N/A	89.02	11	0.95672	N/A	FALSE	5	Rule 2
bin.492	93.7322	9.82906	4160394	0.500359	319	d__Bacteria;p__Acidobacteriota;c__Blastocatellia;o__Pyrinomonadales;f__Pyrinomonadaceae;g__OLB17;s__	N/A	N/A	N/A	N/A	N/A	N/A	N/A	N/A	N/A	N/A	d__Bacteria;p__Acidobacteriota;c__Blastocatellia;o__Pyrinomonadales;f__Pyrinomonadaceae;g__OLB17;s__	taxonomic classification fully defined by topology	classification based on placement in class-level tree	N/A	83.85	11	0.97824	Genome has more than 10.8% of markers with multiple hits	FALSE	8	Rule 2
bin.868	93.5897	1.28205	2188265	0.691932	127	d__Bacteria;p__Actinomycetota;c__Acidimicrobiia;o__Acidimicrobiales;f__Bog-793;g__JAKBAA01;s__	N/A	N/A	N/A	N/A	N/A	N/A	N/A	N/A	N/A	N/A	d__Bacteria;p__Actinomycetota;c__Acidimicrobiia;o__Acidimicrobiales;f__Bog-793;g__JAKBAA01;s__	taxonomic novelty determined using RED	classification based on placement in class-level tree	N/A	88.94	11	0.8933	N/A	FALSE	5	Rule 2
bin.810	93.4621	1.23737	4071198	0.610704	338	d__Bacteria;p__Pseudomonadota;c__Alphaproteobacteria;o__Rhodobacterales;f__Rhodobacteraceae;g__Cypionkella;s__	N/A	N/A	N/A	N/A	N/A	N/A	N/A	N/A	N/A	N/A	d__Bacteria;p__Pseudomonadota;c__Alphaproteobacteria;o__Rhodobacterales;f__Rhodobacteraceae;g__Cypionkella;s__	taxonomic classification defined by topology and ANI	classification based on placement in class-level tree	GCF_001294535.1, s__Cypionkella psychrotolerans, 95.0, 88.24, 0.638; GCF_030652235.1, s__Cypionkella sp030652235, 95.0, 87.16, 0.544; GCA_002256245.1, s__Cypionkella sp002256245, 95.0, 85.71, 0.44; GCF_030161095.1, s__Cypionkella aquatica, 95.0, 84.52, 0.	73.45	11	0.99553	Genome not assigned to closest species as it falls outside its pre-defined ANI radius	FALSE	4	Rule 2
bin.259	93.0674	5.69801	2949171	0.600852	160	d__Bacteria;p__Acidobacteriota;c__Terriglobia;o__Terriglobales;f__Acidobacteriaceae;g__JAKAAZ01;s__	N/A	N/A	N/A	N/A	N/A	N/A	N/A	N/A	N/A	N/A	d__Bacteria;p__Acidobacteriota;c__Terriglobia;o__Terriglobales;f__Acidobacteriaceae;g__JAKAAZ01;s__	taxonomic classification fully defined by topology	classification based on placement in class-level tree	N/A	69.24	11	0.92732	N/A	FALSE	8	Rule 2
bin.633	92.9859	4.80669	3673098	0.622218	334	d__Bacteria;p__Pseudomonadota;c__Alphaproteobacteria;o__Rhizobiales;f__Beijerinckiaceae;g__;s__	N/A	N/A	N/A	N/A	N/A	N/A	N/A	N/A	N/A	N/A	d__Bacteria;p__Pseudomonadota;c__Alphaproteobacteria;o__Rhizobiales;f__Beijerinckiaceae;g__;s__	taxonomic novelty determined using RED	classification based on placement in class-level tree	N/A	77.64	11	0.90856	N/A	FALSE	4	Rule 2
bin.40	92.9487	5.12821	2781554	0.571372	54	d__Bacteria;p__Acidobacteriota;c__Terriglobia;o__Terriglobales;f__Acidobacteriaceae;g__JAJZIJ01;s__	N/A	N/A	N/A	N/A	N/A	N/A	N/A	N/A	N/A	N/A	d__Bacteria;p__Acidobacteriota;c__Terriglobia;o__Terriglobales;f__Acidobacteriaceae;g__JAJZIJ01;s__	taxonomic novelty determined using RED	classification based on placement in class-level tree	N/A	75.27	11	0.92579	N/A	FALSE	8	Rule 2
bin.750	92.9487	7.69231	3920285	0.600089	250	d__Bacteria;p__Acidobacteriota;c__Thermoanaerobaculia;o__Gp7-AA8;f__Gp7-AA8;g__;s__	N/A	N/A	N/A	N/A	N/A	N/A	N/A	N/A	N/A	N/A	d__Bacteria;p__Acidobacteriota;c__Thermoanaerobaculia;o__Gp7-AA8;f__Gp7-AA8;g__;s__	taxonomic classification fully defined by topology	classification based on placement in class-level tree	N/A	72.75	11	0.76368	N/A	FALSE	8	Rule 2
bin.808	92.9278	7.84235	4607985	0.659965	297	d__Bacteria;p__Actinomycetota;c__Actinomycetes;o__Mycobacteriales;f__Mycobacteriaceae;g__Mycobacterium;s__	N/A	N/A	N/A	N/A	N/A	N/A	N/A	N/A	N/A	N/A	d__Bacteria;p__Actinomycetota;c__Actinomycetes;o__Mycobacteriales;f__Mycobacteriaceae;g__Mycobacterium;s__	taxonomic classification fully defined by topology	classification based on placement in class-level tree	N/A	93.29	11	0.96271	N/A	FALSE	5	Rule 2
bin.256	92.7761	5.88164	2400154	0.561261	132	d__Bacteria;p__Pseudomonadota;c__Gammaproteobacteria;o__Burkholderiales;f__Thiobacillaceae;g__;s__	N/A	N/A	N/A	N/A	N/A	N/A	N/A	N/A	N/A	N/A	d__Bacteria;p__Pseudomonadota;c__Gammaproteobacteria;o__Burkholderiales;f__Thiobacillaceae;g__;s__	taxonomic novelty determined using RED	classification based on placement in class-level tree	N/A	80.68	11	0.85977	N/A	FALSE	1	Rule 2
bin.872	92.6852	3.61111	2185754	0.611237	136	d__Bacteria;p__Eremiobacterota;c__Eremiobacteria;o__Baltobacterales;f__Baltobacteraceae;g__;s__	N/A	N/A	N/A	N/A	N/A	N/A	N/A	N/A	N/A	N/A	d__Bacteria;p__Eremiobacterota;c__Eremiobacteria;o__Baltobacterales;f__Baltobacteraceae;g__;s__	taxonomic novelty determined using RED	classification based on placement in class-level tree	N/A	84.75	11	0.86862	N/A	FALSE	6	Rule 2
bin.887	92.6329	3.97947	3581420	0.600331	164	d__Bacteria;p__Pseudomonadota;c__Gammaproteobacteria;o__Steroidobacterales;f__Steroidobacteraceae;g__Bog-1198;s__	N/A	N/A	N/A	N/A	N/A	N/A	N/A	N/A	N/A	N/A	d__Bacteria;p__Pseudomonadota;c__Gammaproteobacteria;o__Steroidobacterales;f__Steroidobacteraceae;g__Bog-1198;s__	taxonomic classification fully defined by topology	classification based on placement in class-level tree	N/A	92.49	11	0.97501	N/A	FALSE	1	Rule 2
bin.549	92.5676	3.79571	2895155	0.552361	159	d__Bacteria;p__Verrucomicrobiota;c__Verrucomicrobiae;o__Chthoniobacterales;f__UBA10450;g__AV40;s__	N/A	N/A	N/A	N/A	N/A	N/A	N/A	N/A	N/A	N/A	d__Bacteria;p__Verrucomicrobiota;c__Verrucomicrobiae;o__Chthoniobacterales;f__UBA10450;g__AV40;s__	taxonomic classification defined by topology and ANI	classification based on placement in class-level tree	GCA_030774845.1, s__AV40 sp030774845, 95.0, 86.96, 0.382; GCA_003219215.1, s__AV40 sp003219215, 95.0, 84.12, 0.342; GCA_955652155.1, s__AV40 sp955652155, 95.0, 83.81, 0.234; GCA_003218705.1, s__AV40 sp003218705, 95.0, 83.79, 0.304; GCA_003220055.1, s__AV4	78.71	11	0.97123	N/A	FALSE	8	Rule 2
bin.699	91.4395	1.47783	3024657	0.452924	246	d__Bacteria;p__Bacteroidota;c__Bacteroidia;o__Chitinophagales;f__Chitinophagaceae;g__Flavitalea;s__	N/A	N/A	N/A	N/A	N/A	N/A	N/A	N/A	N/A	N/A	d__Bacteria;p__Bacteroidota;c__Bacteroidia;o__Chitinophagales;f__Chitinophagaceae;g__Flavitalea;s__	taxonomic classification fully defined by topology	classification based on placement in class-level tree	N/A	84.81	11	0.89734	N/A	FALSE	3	Rule 2
bin.154	91.3993	6.03775	3622276	0.591897	364	d__Bacteria;p__Pseudomonadota;c__Gammaproteobacteria;o__Burkholderiales;f__Burkholderiaceae;g__CAILRJ01;s__	N/A	N/A	N/A	N/A	N/A	N/A	N/A	N/A	N/A	N/A	d__Bacteria;p__Pseudomonadota;c__Gammaproteobacteria;o__Burkholderiales;f__Burkholderiaceae;g__CAILRJ01;s__	taxonomic novelty determined using RED	classification based on placement in class-level tree	N/A	76.27	11	0.94283	N/A	FALSE	1	Rule 2
bin.193	91.2199	2.13675	2480230	0.661746	396	d__Bacteria;p__Actinomycetota;c__Acidimicrobiia;o__UBA5794;f__ZC4RG35;g__;s__	N/A	N/A	N/A	N/A	N/A	N/A	N/A	N/A	N/A	N/A	d__Bacteria;p__Actinomycetota;c__Acidimicrobiia;o__UBA5794;f__ZC4RG35;g__;s__	taxonomic classification fully defined by topology	classification based on placement in class-level tree	N/A	83.63	11	0.77839	N/A	FALSE	5	Rule 2
bin.754	91.0891	3.06031	3034701	0.591134	284	d__Bacteria;p__Chloroflexota;c__UBA5177;o__UBA5177;f__UBA5177;g__JANWJD01;s__	N/A	N/A	N/A	N/A	N/A	N/A	N/A	N/A	N/A	N/A	d__Bacteria;p__Chloroflexota;c__UBA5177;o__UBA5177;f__UBA5177;g__JANWJD01;s__	taxonomic novelty determined using RED	classification based on placement in class-level tree	N/A	80.08	11	0.93583	N/A	FALSE	6	Rule 2
bin.678	90.6004	4.05797	2616090	0.538351	88	d__Bacteria;p__Pseudomonadota;c__Alphaproteobacteria;o__Micavibrionales;f__UBA2020;g__PALSA-926;s__	N/A	N/A	N/A	N/A	N/A	N/A	N/A	N/A	N/A	N/A	d__Bacteria;p__Pseudomonadota;c__Alphaproteobacteria;o__Micavibrionales;f__UBA2020;g__PALSA-926;s__	taxonomic classification fully defined by topology	classification based on placement in class-level tree	N/A	91.62	11	0.92947	N/A	FALSE	4	Rule 2
bin.562	90.5983	1.47198	2921613	0.678058	377	d__Bacteria;p__Actinomycetota;c__Acidimicrobiia;o__Acidimicrobiales;f__Ilumatobacteraceae;g__Ilumatobacter;s__	N/A	N/A	N/A	N/A	N/A	N/A	N/A	N/A	N/A	N/A	d__Bacteria;p__Actinomycetota;c__Acidimicrobiia;o__Acidimicrobiales;f__Ilumatobacteraceae;g__Ilumatobacter;s__	taxonomic classification fully defined by topology	classification based on placement in class-level tree	N/A	83.85	11	0.9265	N/A	FALSE	5	Rule 2
bin.250	90.4558	1.28205	1906261	0.504496	156	d__Bacteria;p__Actinomycetota;c__Acidimicrobiia;o__Acidimicrobiales;f__Acidimicrobiaceae;g__SCQM01;s__	N/A	N/A	N/A	N/A	N/A	GCA_013044365.1	95.0	d__Bacteria;p__Actinomycetota;c__Acidimicrobiia;o__Acidimicrobiales;f__Acidimicrobiaceae;g__SCQM01;s__SCQM01 sp013044365	90.64	0.653	d__Bacteria;p__Actinomycetota;c__Acidimicrobiia;o__Acidimicrobiales;f__Acidimicrobiaceae;g__SCQM01;s__	taxonomic classification defined by topology and ANI	classification based on placement in class-level tree	N/A	83.06	11	0.98779	Genome not assigned to closest species as it falls outside its pre-defined ANI radius	FALSE	5	Rule 2
bin.785	90.3604	5.61792	2415120	0.651903	242	d__Bacteria;p__Pseudomonadota;c__Alphaproteobacteria;o__Sphingomonadales;f__Sphingomonadaceae;g__Qipengyuania;s__	N/A	N/A	N/A	N/A	N/A	GCA_019745075.1	95.0	d__Bacteria;p__Pseudomonadota;c__Alphaproteobacteria;o__Sphingomonadales;f__Sphingomonadaceae;g__Qipengyuania;s__Qipengyuania sp019745075	81.85	0.179	d__Bacteria;p__Pseudomonadota;c__Alphaproteobacteria;o__Sphingomonadales;f__Sphingomonadaceae;g__Qipengyuania;s__	taxonomic classification defined by topology and ANI	classification based on placement in class-level tree	N/A	77.6	11	0.99166	N/A	FALSE	4	Rule 2
bin.728	90.2659	2.99145	2269891	0.702412	201	d__Bacteria;p__Actinomycetota;c__Acidimicrobiia;o__Acidimicrobiales;f__RAAP-2;g__JAJYVT01;s__	N/A	N/A	N/A	N/A	N/A	GCA_021794995.1	95.0	d__Bacteria;p__Actinomycetota;c__Acidimicrobiia;o__Acidimicrobiales;f__RAAP-2;g__JAJYVT01;s__JAJYVT01 sp021794995	88.45	0.539	d__Bacteria;p__Actinomycetota;c__Acidimicrobiia;o__Acidimicrobiales;f__RAAP-2;g__JAJYVT01;s__	taxonomic classification defined by topology and ANI	classification based on placement in class-level tree	N/A	82.62	11	0.97022	Genome not assigned to closest species as it falls outside its pre-defined ANI radius	FALSE	5	Rule 2
bin.554	90.1649	4.7371	5398965	0.451839	613	d__Bacteria;p__Bacteroidota;c__Bacteroidia;o__Cytophagales;f__Cyclobacteriaceae;g__Chryseolinea;s__	N/A	N/A	N/A	N/A	N/A	N/A	N/A	N/A	N/A	N/A	d__Bacteria;p__Bacteroidota;c__Bacteroidia;o__Cytophagales;f__Cyclobacteriaceae;g__Chryseolinea;s__	taxonomic classification fully defined by topology	classification based on placement in class-level tree	N/A	71.54	11	0.95381	N/A	FALSE	3	Rule 2
bin.54	90.0498	9.86733	2302929	0.609811	137	d__Bacteria;p__Pseudomonadota;c__Alphaproteobacteria;o__Acetobacterales;f__Acetobacteraceae;g__Acidocella;s__	N/A	N/A	N/A	N/A	N/A	N/A	N/A	N/A	N/A	N/A	d__Bacteria;p__Pseudomonadota;c__Alphaproteobacteria;o__Acetobacterales;f__Acetobacteraceae;g__Acidocella;s__	taxonomic classification fully defined by topology	classification based on placement in class-level tree	N/A	71.54	11	0.93261	N/A	FALSE	4	Rule 2
bin.498	89.801	0.0995025	2278205	0.559582	54	d__Bacteria;p__Pseudomonadota;c__Alphaproteobacteria;o__Acetobacterales;f__Acetobacteraceae;g__Acidocella;s__	N/A	N/A	N/A	N/A	N/A	N/A	N/A	N/A	N/A	N/A	d__Bacteria;p__Pseudomonadota;c__Alphaproteobacteria;o__Acetobacterales;f__Acetobacteraceae;g__Acidocella;s__	taxonomic classification fully defined by topology	classification based on placement in class-level tree	N/A	90.57	11	0.94691	N/A	FALSE	4	Rule 2
bin.884	89.7436	2.52612	1911195	0.683587	246	d__Bacteria;p__Actinomycetota;c__UBA4738;o__UBA4738;f__UBA4738;g__JACDCJ01;s__	N/A	N/A	N/A	N/A	N/A	GCA_013816105.1	95.0	d__Bacteria;p__Actinomycetota;c__UBA4738;o__UBA4738;f__UBA4738;g__JACDCJ01;s__JACDCJ01 sp013816105	94.82	0.647	d__Bacteria;p__Actinomycetota;c__UBA4738;o__UBA4738;f__UBA4738;g__JACDCJ01;s__	taxonomic classification defined by topology and ANI	classification based on placement in class-level tree	GCA_013817655.1, s__JACDCJ01 sp013817655, 95.0, 91.74, 0.617	77.84	11	0.99376	Genome not assigned to closest species as it falls outside its pre-defined ANI radius	FALSE	5	Rule 2
bin.548	89.6552	5.48589	2243937	0.571829	65	d__Bacteria;p__Pseudomonadota;c__Alphaproteobacteria;o__Acetobacterales;f__Acetobacteraceae;g__Acidocella;s__	N/A	N/A	N/A	N/A	N/A	N/A	N/A	N/A	N/A	N/A	d__Bacteria;p__Pseudomonadota;c__Alphaproteobacteria;o__Acetobacterales;f__Acetobacteraceae;g__Acidocella;s__	taxonomic classification fully defined by topology	classification based on placement in class-level tree	N/A	86.55	11	0.94823	N/A	FALSE	4	Rule 2
bin.404	89.5752	4.72675	1835829	0.622795	139	d__Bacteria;p__Actinomycetota;c__Acidimicrobiia;o__Acidimicrobiales;f__RAAP-2;g__RAAP-2;s__	N/A	N/A	N/A	N/A	N/A	GCA_002255315.1	95.0	d__Bacteria;p__Actinomycetota;c__Acidimicrobiia;o__Acidimicrobiales;f__RAAP-2;g__RAAP-2;s__RAAP-2 sp002255315	82.6	0.211	d__Bacteria;p__Actinomycetota;c__Acidimicrobiia;o__Acidimicrobiales;f__RAAP-2;g__RAAP-2;s__	taxonomic classification defined by topology and ANI	classification based on placement in class-level tree	N/A	72.83	11	0.98392	N/A	FALSE	5	Rule 2
bin.367	89.4984	2.06374	2639577	0.609539	257	d__Bacteria;p__Pseudomonadota;c__Alphaproteobacteria;o__Rhizobiales;f__Beijerinckiaceae;g__Methylovirgula;s__	N/A	N/A	N/A	N/A	N/A	GCF_019343105.1	95.0	d__Bacteria;p__Pseudomonadota;c__Alphaproteobacteria;o__Rhizobiales;f__Beijerinckiaceae;g__Methylovirgula;s__Methylovirgula sp019343105	85.0	0.392	d__Bacteria;p__Pseudomonadota;c__Alphaproteobacteria;o__Rhizobiales;f__Beijerinckiaceae;g__Methylovirgula;s__	taxonomic classification defined by topology and ANI	classification based on placement in class-level tree	N/A	81.69	11	0.98422	N/A	FALSE	4	Rule 2
bin.403	88.8177	8.92094	6327926	0.603741	499	d__Bacteria;p__Acidobacteriota;c__Terriglobia;o__UBA7540;f__UBA7540;g__Gp13-AA77;s__	N/A	N/A	N/A	N/A	N/A	N/A	N/A	N/A	N/A	N/A	d__Bacteria;p__Acidobacteriota;c__Terriglobia;o__UBA7540;f__UBA7540;g__Gp13-AA77;s__	taxonomic classification fully defined by topology	classification based on placement in class-level tree	N/A	71.28	11	0.91657	Genome has more than 14.2% of markers with multiple hits	FALSE	8	Rule 2
bin.836	88.7143	0.47619	2433405	0.498735	129	d__Bacteria;p__Bacteroidota;c__Bacteroidia;o__NS11-12g;f__UBA955;g__;s__	N/A	N/A	N/A	N/A	N/A	N/A	N/A	N/A	N/A	N/A	d__Bacteria;p__Bacteroidota;c__Bacteroidia;o__NS11-12g;f__UBA955;g__;s__	taxonomic novelty determined using RED	classification based on placement in class-level tree	N/A	82.88	11	0.84822	N/A	FALSE	3	Rule 2
bin.587	88.6051	3.62923	3968199	0.591143	220	d__Bacteria;p__Pseudomonadota;c__Gammaproteobacteria;o__Steroidobacterales;f__Steroidobacteraceae;g__Bog-1198;s__	N/A	N/A	N/A	N/A	N/A	GCA_030775645.1	95.0	d__Bacteria;p__Pseudomonadota;c__Gammaproteobacteria;o__Steroidobacterales;f__Steroidobacteraceae;g__Bog-1198;s__Bog-1198 sp030775645	90.87	0.661	d__Bacteria;p__Pseudomonadota;c__Gammaproteobacteria;o__Steroidobacterales;f__Steroidobacteraceae;g__Bog-1198;s__	taxonomic classification defined by topology and ANI	classification based on placement in class-level tree	GCA_025355165.1, s__Bog-1198 sp025355165, 95.0, 87.42, 0.552; GCA_028293775.1, s__Bog-1198 sp028293775, 95.0, 86.94, 0.39	85.38	11	0.99059	Genome not assigned to closest species as it falls outside its pre-defined ANI radius	FALSE	1	Rule 2
bin.564	88.5597	1.85185	2920591	0.60304	203	d__Bacteria;p__Eremiobacterota;c__Eremiobacteria;o__Baltobacterales;f__Baltobacteraceae;g__Velthaea;s__	N/A	N/A	N/A	N/A	N/A	N/A	N/A	N/A	N/A	N/A	d__Bacteria;p__Eremiobacterota;c__Eremiobacteria;o__Baltobacterales;f__Baltobacteraceae;g__Velthaea;s__	taxonomic novelty determined using RED	classification based on placement in class-level tree	N/A	77	11	0.86689	N/A	FALSE	6	Rule 2
bin.620	88.4259	0	2421512	0.590554	44	d__Bacteria;p__Chloroflexota;c__Dormibacteria;o__UBA8260;f__UBA8260;g__;s__	N/A	N/A	N/A	N/A	N/A	N/A	N/A	N/A	N/A	N/A	d__Bacteria;p__Chloroflexota;c__Dormibacteria;o__UBA8260;f__UBA8260;g__;s__	taxonomic novelty determined using RED	classification based on placement in class-level tree	N/A	93.45	11	0.81931	N/A	FALSE	6	Rule 2
bin.75	88.3434	1.57895	1324681	0.508736	48	d__Bacteria;p__Actinomycetota;c__Actinomycetes;o__Nanopelagicales;f__Nanopelagicaceae;g__PALSA-747;s__	N/A	N/A	N/A	N/A	N/A	N/A	N/A	N/A	N/A	N/A	d__Bacteria;p__Actinomycetota;c__Actinomycetes;o__Nanopelagicales;f__Nanopelagicaceae;g__PALSA-747;s__	taxonomic classification fully defined by topology	classification based on placement in class-level tree	N/A	89.77	11	0.98127	N/A	FALSE	5	Rule 2
bin.642	88.0342	3.16239	2191689	0.691806	309	d__Bacteria;p__Actinomycetota;c__Acidimicrobiia;o__UBA5794;f__UBA5794;g__JACDBE01;s__JACDBE01 sp013695075	GCA_013695075.1	95.0	d__Bacteria;p__Actinomycetota;c__Acidimicrobiia;o__UBA5794;f__UBA5794;g__JACDBE01;s__JACDBE01 sp013695075	96.6	0.783	GCA_013695075.1	95.0	d__Bacteria;p__Actinomycetota;c__Acidimicrobiia;o__UBA5794;f__UBA5794;g__JACDBE01;s__JACDBE01 sp013695075	96.6	0.783	d__Bacteria;p__Actinomycetota;c__Acidimicrobiia;o__UBA5794;f__UBA5794;g__;s__	taxonomic classification defined by topology and ANI	topological placement and ANI have congruent species assignments	N/A	83.77	11	N/A	N/A	TRUE	5	Rule 7
bin.748	88.0287	5.32258	6125241	0.69729	799	d__Bacteria;p__Myxococcota;c__Polyangia;o__Polyangiales;f__Polyangiaceae;g__;s__	N/A	N/A	N/A	N/A	N/A	N/A	N/A	N/A	N/A	N/A	d__Bacteria;p__Myxococcota;c__Polyangia;o__Polyangiales;f__Polyangiaceae;g__;s__	taxonomic classification fully defined by topology	classification based on placement in class-level tree	N/A	76.74	11	0.82505	N/A	FALSE	8	Rule 2
bin.271	87.535	3.22129	6532106	0.585371	594	d__Bacteria;p__Bdellovibrionota;c__Oligoflexia;o__Oligoflexales;f__RGVZ01;g__CAIYRB01;s__	N/A	N/A	N/A	N/A	N/A	N/A	N/A	N/A	N/A	N/A	d__Bacteria;p__Bdellovibrionota;c__Oligoflexia;o__Oligoflexales;f__RGVZ01;g__CAIYRB01;s__	taxonomic classification fully defined by topology	classification based on placement in class-level tree	N/A	82.46	11	0.91128	N/A	FALSE	8	Rule 2
bin.795	87.5	0.925926	2765539	0.622446	153	d__Bacteria;p__Eremiobacterota;c__Eremiobacteria;o__Baltobacterales;f__Baltobacteraceae;g__DAHUXY01;s__	N/A	N/A	N/A	N/A	N/A	GCA_027315505.1	95.0	d__Bacteria;p__Eremiobacterota;c__Eremiobacteria;o__Baltobacterales;f__Baltobacteraceae;g__DAHUXY01;s__DAHUXY01 sp027315505	89.68	0.721	d__Bacteria;p__Eremiobacterota;c__Eremiobacteria;o__Baltobacterales;f__Baltobacteraceae;g__DAHUXY01;s__	taxonomic classification defined by topology and ANI	classification based on placement in class-level tree	N/A	77.74	11	0.98818	Genome not assigned to closest species as it falls outside its pre-defined ANI radius	FALSE	6	Rule 2
bin.296	87.1811	0	1694557	0.608986	86	d__Bacteria;p__Eremiobacterota;c__Eremiobacteria;o__Baltobacterales;f__Baltobacteraceae;g__JALYVW01;s__	N/A	N/A	N/A	N/A	N/A	N/A	N/A	N/A	N/A	N/A	d__Bacteria;p__Eremiobacterota;c__Eremiobacteria;o__Baltobacterales;f__Baltobacteraceae;g__JALYVW01;s__	taxonomic novelty determined using RED	classification based on placement in class-level tree	N/A	82.14	11	0.85522	N/A	FALSE	6	Rule 2
bin.928	86.9231	4.65337	2101504	0.645096	304	d__Bacteria;p__Actinomycetota;c__UBA4738;o__CADDZG01;f__WHSQ01;g__JACDBF01;s__	N/A	N/A	N/A	N/A	N/A	GCA_013695055.1	95.0	d__Bacteria;p__Actinomycetota;c__UBA4738;o__CADDZG01;f__WHSQ01;g__JACDBF01;s__JACDBF01 sp013695055	87.07	0.384	d__Bacteria;p__Actinomycetota;c__UBA4738;o__CADDZG01;f__WHSQ01;g__JACDBF01;s__	taxonomic classification defined by topology and ANI	classification based on placement in class-level tree	N/A	76.44	11	0.97504	N/A	FALSE	5	Rule 2
bin.8	86.8978	8.21197	3279562	0.729915	704	d__Bacteria;p__Actinomycetota;c__Actinomycetes;o__Mycobacteriales;f__Mycobacteriaceae;g__Rhodococcus_D;s__	N/A	N/A	N/A	N/A	N/A	GCF_026153295.1	95.0	d__Bacteria;p__Actinomycetota;c__Actinomycetes;o__Mycobacteriales;f__Mycobacteriaceae;g__Rhodococcus_D;s__Rhodococcus_D antarcticus	93.81	0.667	d__Bacteria;p__Actinomycetota;c__Actinomycetes;o__Mycobacteriales;f__Mycobacteriaceae;g__Rhodococcus_D;s__	taxonomic classification defined by topology and ANI	classification based on placement in class-level tree	N/A	63.04	11	0.98983	Genome not assigned to closest species as it falls outside its pre-defined ANI radius	FALSE	5	Rule 2
bin.73	86.7816	5.99138	3080894	0.589673	177	d__Bacteria;p__Acidobacteriota;c__Terriglobia;o__Terriglobales;f__Acidobacteriaceae;g__;s__	N/A	N/A	N/A	N/A	N/A	N/A	N/A	N/A	N/A	N/A	d__Bacteria;p__Acidobacteriota;c__Terriglobia;o__Terriglobales;f__Acidobacteriaceae;g__;s__	taxonomic classification fully defined by topology	classification based on placement in class-level tree	N/A	80.4	11	0.78638	N/A	FALSE	8	Rule 2
bin.883	86.743	7.95841	3276139	0.638789	247	d__Bacteria;p__Pseudomonadota;c__Alphaproteobacteria;o__Caulobacterales;f__Caulobacteraceae;g__Palsa-881;s__	N/A	N/A	N/A	N/A	N/A	N/A	N/A	N/A	N/A	N/A	d__Bacteria;p__Pseudomonadota;c__Alphaproteobacteria;o__Caulobacterales;f__Caulobacteraceae;g__Palsa-881;s__	taxonomic classification fully defined by topology	classification based on placement in class-level tree	N/A	67.83	11	0.97581	Genome has more than 10.8% of markers with multiple hits	FALSE	4	Rule 2
bin.908	86.532	1.02881	2058457	0.63984	170	d__Bacteria;p__Eremiobacterota;c__Eremiobacteria;o__Eremiobacterales;f__Eremiobacteraceae;g__;s__	N/A	N/A	N/A	N/A	N/A	N/A	N/A	N/A	N/A	N/A	d__Bacteria;p__Eremiobacterota;c__Eremiobacteria;o__Eremiobacterales;f__Eremiobacteraceae;g__;s__	taxonomic novelty determined using RED	classification based on placement in class-level tree	N/A	73.45	11	0.84797	N/A	FALSE	6	Rule 2
bin.300	86.4674	9.48671	6987721	0.582982	763	d__Bacteria;p__Acidobacteriota;c__Terriglobia;o__Bryobacterales;f__Bryobacteraceae;g__JANXQZ01;s__	N/A	N/A	N/A	N/A	N/A	N/A	N/A	N/A	N/A	N/A	d__Bacteria;p__Acidobacteriota;c__Terriglobia;o__Bryobacterales;f__Bryobacteraceae;g__JANXQZ01;s__	taxonomic novelty determined using RED	classification based on placement in class-level tree	N/A	70.39	11	0.93383	Genome has more than 15.0% of markers with multiple hits	FALSE	8	Rule 2
bin.138	86.4571	3.6566	2003348	0.548623	183	d__Bacteria;p__Verrucomicrobiota;c__Verrucomicrobiae;o__Chthoniobacterales;f__UBA10450;g__Udaeobacter;s__	N/A	N/A	N/A	N/A	N/A	N/A	N/A	N/A	N/A	N/A	d__Bacteria;p__Verrucomicrobiota;c__Verrucomicrobiae;o__Chthoniobacterales;f__UBA10450;g__Udaeobacter;s__	taxonomic classification defined by topology and ANI	classification based on placement in class-level tree	GCA_955652245.1, s__Udaeobacter sp955652245, 95.0, 88.74, 0.465; GCA_003218735.1, s__Udaeobacter sp003218735, 95.0, 87.23, 0.344; GCA_003217835.1, s__Udaeobacter sp003217835, 95.0, 84.43, 0.271; GCA_003218815.1, s__Udaeobacter sp003218815, 95.0, 83.33, 0.	75.49	11	0.95825	N/A	FALSE	8	Rule 2
bin.171	86.3818	8.11966	2232963	0.711335	278	d__Bacteria;p__Actinomycetota;c__Acidimicrobiia;o__Acidimicrobiales;f__Bog-793;g__RYN-46;s__	N/A	N/A	N/A	N/A	N/A	N/A	N/A	N/A	N/A	N/A	d__Bacteria;p__Actinomycetota;c__Acidimicrobiia;o__Acidimicrobiales;f__Bog-793;g__RYN-46;s__	taxonomic novelty determined using RED	classification based on placement in class-level tree	N/A	73.84	11	0.93768	N/A	FALSE	5	Rule 2
bin.65	86.3248	8.97436	3087350	0.652871	367	d__Bacteria;p__Actinomycetota;c__Acidimicrobiia;o__Acidimicrobiales;f__RAAP-2;g__Bog-756;s__	N/A	N/A	N/A	N/A	N/A	N/A	N/A	N/A	N/A	N/A	d__Bacteria;p__Actinomycetota;c__Acidimicrobiia;o__Acidimicrobiales;f__RAAP-2;g__Bog-756;s__	taxonomic classification fully defined by topology	classification based on placement in class-level tree	N/A	79.01	11	0.93643	N/A	FALSE	5	Rule 2
bin.332	86.3215	3.7037	4706173	0.59731	370	d__Bacteria;p__Armatimonadota;c__Armatimonadia;o__Armatimonadales;f__Capsulimonadaceae;g__JANXMY01;s__	N/A	N/A	N/A	N/A	N/A	N/A	N/A	N/A	N/A	N/A	d__Bacteria;p__Armatimonadota;c__Armatimonadia;o__Armatimonadales;f__Capsulimonadaceae;g__JANXMY01;s__	taxonomic novelty determined using RED	classification based on placement in class-level tree	N/A	77.24	11	0.91377	N/A	FALSE	6	Rule 2
bin.913	86.2752	7.12397	3641005	0.598534	220	d__Bacteria;p__Bdellovibrionota;c__UBA1018;o__UBA1018;f__UBA1018;g__;s__	N/A	N/A	N/A	N/A	N/A	N/A	N/A	N/A	N/A	N/A	d__Bacteria;p__Bdellovibrionota;c__UBA1018;o__UBA1018;f__UBA1018;g__;s__	taxonomic classification fully defined by topology	classification based on placement in class-level tree	N/A	81.03	11	0.84789	N/A	FALSE	8	Rule 2
bin.671	86.1349	5.34188	3552852	0.550001	233	d__Bacteria;p__Acidobacteriota;c__Terriglobia;o__Acidoferrales;f__UBA7541;g__Acidoferrum;s__	N/A	N/A	N/A	N/A	N/A	N/A	N/A	N/A	N/A	N/A	d__Bacteria;p__Acidobacteriota;c__Terriglobia;o__Acidoferrales;f__UBA7541;g__Acidoferrum;s__	taxonomic classification fully defined by topology	classification based on placement in class-level tree	N/A	77.2	11	0.94216	N/A	FALSE	8	Rule 2
bin.396	85.9192	0.833333	2799599	0.598864	246	d__Bacteria;p__Pseudomonadota;c__Alphaproteobacteria;o__Rhodobacterales;f__Rhodobacteraceae;g__JACMNW01;s__	N/A	N/A	N/A	N/A	N/A	N/A	N/A	N/A	N/A	N/A	d__Bacteria;p__Pseudomonadota;c__Alphaproteobacteria;o__Rhodobacterales;f__Rhodobacteraceae;g__JACMNW01;s__	taxonomic novelty determined using RED	classification based on placement in class-level tree	N/A	71.96	11	0.99206	N/A	FALSE	4	Rule 2
bin.935	85.6633	5.02737	3049350	0.619939	383	d__Bacteria;p__Pseudomonadota;c__Gammaproteobacteria;o__Xanthomonadales;f__Rhodanobacteraceae;g__Dokdonella;s__	N/A	N/A	N/A	N/A	N/A	GCA_029561145.1	95.0	d__Bacteria;p__Pseudomonadota;c__Gammaproteobacteria;o__Xanthomonadales;f__Rhodanobacteraceae;g__Dokdonella;s__Dokdonella sp029561145	83.71	0.329	d__Bacteria;p__Pseudomonadota;c__Gammaproteobacteria;o__Xanthomonadales;f__Rhodanobacteraceae;g__Dokdonella;s__	taxonomic classification defined by topology and ANI	classification based on placement in class-level tree	N/A	68	11	0.97911	N/A	FALSE	1	Rule 2
bin.139	85.6481	0.462963	2342311	0.662221	151	d__Bacteria;p__Chloroflexota;c__Dormibacteria;o__UBA8260;f__UBA8260;g__JACWAJ01;s__	N/A	N/A	N/A	N/A	N/A	N/A	N/A	N/A	N/A	N/A	d__Bacteria;p__Chloroflexota;c__Dormibacteria;o__UBA8260;f__UBA8260;g__JACWAJ01;s__	taxonomic novelty determined using RED	classification based on placement in class-level tree	N/A	76.05	11	0.85268	N/A	FALSE	6	Rule 2
bin.267	85.5932	2.54237	4051058	0.634107	493	d__Bacteria;p__Deinococcota;c__Deinococci;o__Deinococcales;f__Deinococcaceae;g__Deinococcus;s__	N/A	N/A	N/A	N/A	N/A	N/A	N/A	N/A	N/A	N/A	d__Bacteria;p__Deinococcota;c__Deinococci;o__Deinococcales;f__Deinococcaceae;g__Deinococcus;s__	taxonomic classification fully defined by topology	classification based on placement in class-level tree	N/A	67.27	11	0.97551	N/A	FALSE	6	Rule 2
bin.200	85.2591	1.68067	4071098	0.600906	321	d__Bacteria;p__Bdellovibrionota;c__UBA1018;o__UBA1018;f__UBA1018;g__;s__	N/A	N/A	N/A	N/A	N/A	N/A	N/A	N/A	N/A	N/A	d__Bacteria;p__Bdellovibrionota;c__UBA1018;o__UBA1018;f__UBA1018;g__;s__	taxonomic classification fully defined by topology	classification based on placement in class-level tree	N/A	80.1	11	0.82912	N/A	FALSE	8	Rule 2
bin.289	85.2301	0.580431	3499572	0.65193	241	d__Bacteria;p__Pseudomonadota;c__Alphaproteobacteria;o__Acetobacterales;f__Acetobacteraceae;g__CAIQQQ01;s__	N/A	N/A	N/A	N/A	N/A	GCA_903823665.1	95.0	d__Bacteria;p__Pseudomonadota;c__Alphaproteobacteria;o__Acetobacterales;f__Acetobacteraceae;g__CAIQQQ01;s__CAIQQQ01 sp903823665	80.73	0.173	d__Bacteria;p__Pseudomonadota;c__Alphaproteobacteria;o__Acetobacterales;f__Acetobacteraceae;g__CAIQQQ01;s__	taxonomic classification defined by topology and ANI	classification based on placement in class-level tree	N/A	69.65	11	0.97624	N/A	FALSE	4	Rule 2
bin.298	84.9941	5.34188	4535291	0.620045	568	d__Bacteria;p__Acidobacteriota;c__Terriglobia;o__Bryobacterales;f__UBA6623;g__CAMPKL01;s__	N/A	N/A	N/A	N/A	N/A	GCA_027592785.1	95.0	d__Bacteria;p__Acidobacteriota;c__Terriglobia;o__Bryobacterales;f__UBA6623;g__CAMPKL01;s__CAMPKL01 sp027592785	87.18	0.475	d__Bacteria;p__Acidobacteriota;c__Terriglobia;o__Bryobacterales;f__UBA6623;g__CAMPKL01;s__	taxonomic classification defined by topology and ANI	classification based on placement in class-level tree	GCA_946887065.1, s__CAMPKL01 sp946887065, 95.0, 86.12, 0.359	65.22	11	0.98038	N/A	FALSE	8	Rule 2
bin.519	84.8746	8.15047	1956228	0.646279	231	d__Bacteria;p__Actinomycetota;c__Acidimicrobiia;o__Acidimicrobiales;f__RAAP-2;g__Bog-756;s__Bog-756 sp003152015	GCA_003152015.1	95.0	d__Bacteria;p__Actinomycetota;c__Acidimicrobiia;o__Acidimicrobiales;f__RAAP-2;g__Bog-756;s__Bog-756 sp003152015	98.43	0.869	GCA_003152015.1	95.0	d__Bacteria;p__Actinomycetota;c__Acidimicrobiia;o__Acidimicrobiales;f__RAAP-2;g__Bog-756;s__Bog-756 sp003152015	98.43	0.869	d__Bacteria;p__Actinomycetota;c__Acidimicrobiia;o__Acidimicrobiales;f__RAAP-2;g__Bog-756;s__	taxonomic classification defined by topology and ANI	topological placement and ANI have congruent species assignments	GCA_003133325.1, s__Bog-756 sp003133325, 95.0, 94.12, 0.804; GCA_017883075.1, s__Bog-756 sp017883075, 95.0, 93.8, 0.773	66.53	11	N/A	Genome has more than 12.5% of markers with multiple hits	TRUE	5	Rule 7
bin.147	83.7013	9.85755	4983803	0.59721	631	d__Bacteria;p__Acidobacteriota;c__Blastocatellia;o__Pyrinomonadales;f__Pyrinomonadaceae;g__JAIVJZ01;s__	N/A	N/A	N585/A	N/A	N/A	N/A	N/A	N/A	N/A	N/A	d__Bacteria;p__Acidobacteriota;c__Blastocatellia;o__Pyrinomonadales;f__Pyrinomonadaceae;g__JAIVJZ01;s__	taxonomic novelty determined using RED	classification based on placement in class-level tree	N/A	68.62	11	0.95064	N/A	FALSE	8	Rule 2
bin.523	83.6468	1.72414	3512659	0.621906	186	d__Bacteria;p__Actinomycetota;c__Acidimicrobiia;o__Acidimicrobiales;f__Bog-793;g__;s__	N/A	N/A	N/A	N/A	N/A	N/A	N/A	N/A	N/A	N/A	d__Bacteria;p__Actinomycetota;c__Acidimicrobiia;o__Acidimicrobiales;f__Bog-793;g__;s__	taxonomic novelty determined using RED	classification based on placement in class-level tree	N/A	76.7	11	0.81098	N/A	FALSE	5	Rule 2
bin.337	83.0562	8.11966	2944836	0.705557	543	d__Bacteria;p__Actinomycetota;c__Acidimicrobiia;o__Acidimicrobiales;f__RAAP-2;g__Bog-756;s__	N/A	N/A	N/A	N/A	N/A	N/A	N/A	N/A	N/A	N/A	d__Bacteria;p__Actinomycetota;c__Acidimicrobiia;o__Acidimicrobiales;f__RAAP-2;g__Bog-756;s__	taxonomic classification fully defined by topology	classification based on placement in class-level tree	N/A	65.96	11	0.93744	N/A	FALSE	5	Rule 2
bin.281	82.9994	4.3956	3282069	0.632829	270	d__Bacteria;p__Gemmatimonadota;c__Gemmatimonadetes;o__Gemmatimonadales;f__Gemmatimonadaceae;g__JAQBQB01;s__	N/A	N/A	N/A	N/A	N/A	N/A	N/A	N/A	N/A	N/A	d__Bacteria;p__Gemmatimonadota;c__Gemmatimonadetes;o__Gemmatimonadales;f__Gemmatimonadaceae;g__JAQBQB01;s__	taxonomic classification fully defined by topology	classification based on placement in class-level tree	N/A	71.44	11	0.96586	N/A	FALSE	3	Rule 2
bin.714	82.7958	5.67905	2926775	0.609212	311	d__Bacteria;p__Pseudomonadota;c__Gammaproteobacteria;o__Xanthomonadales;f__Rhodanobacteraceae;g__Rudaea;s__	N/A	N/A	N/A	N/A	N/A	GCA_025351555.1	95.0	d__Bacteria;p__Pseudomonadota;c__Gammaproteobacteria;o__Xanthomonadales;f__Rhodanobacteraceae;g__Rudaea;s__Rudaea sp025351555	87.53	0.392	d__Bacteria;p__Pseudomonadota;c__Gammaproteobacteria;o__Xanthomonadales;f__Rhodanobacteraceae;g__Rudaea;s__	taxonomic classification defined by topology and ANI	classification based on placement in class-level tree	N/A	66.1	11	0.98027	N/A	FALSE	1	Rule 2
bin.179	82.7635	8.71795	2926101	0.668416	305	d__Bacteria;p__Acidobacteriota;c__Thermoanaerobaculia;o__UBA5066;f__Gp7-AA6;g__Gp7-AA6;s__	N/A	N/A	N/A	N/A	N/A	N/A	N/A	N/A	N/A	N/A	d__Bacteria;p__Acidobacteriota;c__Thermoanaerobaculia;o__UBA5066;f__Gp7-AA6;g__Gp7-AA6;s__	taxonomic classification fully defined by topology	classification based on placement in class-level tree	N/A	69.45	11	0.90363	N/A	FALSE	8	Rule 2
bin.321	82.4537	4.93827	3672509	0.627613	438	d__Bacteria;p__Eremiobacterota;c__Eremiobacteria;o__Baltobacterales;f__Baltobacteraceae;g__JANYGA01;s__JANYGA01 sp025359485	GCA_025359485.1	95.0	d__Bacteria;p__Eremiobacterota;c__Eremiobacteria;o__Baltobacterales;f__Baltobacteraceae;g__JANYGA01;s__JANYGA01 sp025359485	97.79	0.763	GCA_025359485.1	95.0	d__Bacteria;p__Eremiobacterota;c__Eremiobacteria;o__Baltobacterales;f__Baltobacteraceae;g__JANYGA01;s__JANYGA01 sp025359485	97.79	0.763	d__Bacteria;p__Eremiobacterota;c__Eremiobacteria;o__Baltobacterales;f__Baltobacteraceae;g__;s__	taxonomic classification defined by topology and ANI	topological placement and ANI have congruent species assignments	N/A	66.36	11	N/A	N/A	TRUE	6	Rule 7
bin.867	82.4074	5.48541	1788233	0.682996	176	d__Bacteria;p__Chloroflexota;c__Dormibacteria;o__Dormibacterales;f__Dormibacteraceae;g__;s__	N/A	N/A	N/A	N/A	N/A	N/A	N/A	N/A	N/A	N/A	d__Bacteria;p__Chloroflexota;c__Dormibacteria;o__Dormibacterales;f__Dormibacteraceae;g__;s__	taxonomic classification fully defined by topology	classification based on placement in class-level tree	N/A	70.07	11	0.80083	N/A	FALSE	6	Rule 2
bin.369	82.3679	7.92683	3140450	0.646637	427	d__Bacteria;p__Pseudomonadota;c__Gammaproteobacteria;o__Burkholderiales;f__Casimicrobiaceae;g__PALSA-1003;s__	N/A	N/A	N/A	N/A	N/A	GCA_030948365.1	95.0	d__Bacteria;p__Pseudomonadota;c__Gammaproteobacteria;o__Burkholderiales;f__Casimicrobiaceae;g__PALSA-1003;s__PALSA-1003 sp030948365	80.59	0.214	d__Bacteria;p__Pseudomonadota;c__Gammaproteobacteria;o__Burkholderiales;f__Casimicrobiaceae;g__PALSA-1003;s__	taxonomic classification defined by topology and ANI	classification based on placement in class-level tree	GCA_030948305.1, s__PALSA-1003 sp030948305, 95.0, 83.36, 0.191; GCA_017880805.1, s__PALSA-1003 sp017880805, 95.0, 83.0, 0.241; GCA_005883655.1, s__PALSA-1003 sp005883655, 95.0, 82.43, 0.151	68.04	11	0.9711	N/A	FALSE	1	Rule 2
bin.253	82.3214	0.948661	3570111	0.488337	371	d__Bacteria;p__Bdellovibrionota;c__Bdellovibrionia;o__Bdellovibrionales;f__JAMPXM01;g__;s__	N/A	N/A	N/A	N/A	N/A	N/A	N/A	N/A	N/A	N/A	d__Bacteria;p__Bdellovibrionota;c__Bdellovibrionia;o__Bdellovibrionales;f__JAMPXM01;g__;s__	taxonomic novelty determined using RED	classification based on placement in class-level tree	N/A	72.39	11	0.84712	N/A	FALSE	8	Rule 2
bin.585	82.2646	4.11248	5402397	0.596171	816	d__Bacteria;p__Pseudomonadota;c__Gammaproteobacteria;o__Pseudomonadales;f__Pseudomonadaceae;g__Pseudomonas_E;s__	N/A	N/A	N/A	N/A	N/A	N/A	N/A	N/A	N/A	N/A	d__Bacteria;p__Pseudomonadota;c__Gammaproteobacteria;o__Pseudomonadales;f__Pseudomonadaceae;g__Pseudomonas_E;s__	taxonomic classification defined by topology and ANI	classification based on placement in class-level tree	GCF_900106065.1, s__Pseudomonas_E mandelii, 95.0, 93.47, 0.718; GCF_003151075.1, s__Pseudomonas_E sp003151075, 95.0, 92.14, 0.691; GCF_004310295.1, s__Pseudomonas_E sp004310295, 95.0, 91.85, 0.658; GCF_900103875.1, s__Pseudomonas_E arsenicoxydans, 95.0, 8	60.68	11	0.9936	Genome not assigned to closest species as it falls outside its pre-defined ANI radius	FALSE	1	Rule 2
bin.299	82.2095	7.93626	4656414	0.660138	753	d__Bacteria;p__Pseudomonadota;c__Alphaproteobacteria;o__Rhizobiales;f__Beijerinckiaceae;g__Roseiarcus;s__	N/A	N/A	N/A	N/A	N/A	N/A	N/A	N/A	N/A	N/A	d__Bacteria;p__Pseudomonadota;c__Alphaproteobacteria;o__Rhizobiales;f__Beijerinckiaceae;g__Roseiarcus;s__	taxonomic classification fully defined by topology	classification based on placement in class-level tree	N/A	58.71	11	0.97816	Genome has more than 10.0% of markers with multiple hits	FALSE	4	Rule 2
bin.112	81.9486	0	1317141	0.510067	95	d__Bacteria;p__Actinomycetota;c__Actinomycetes;o__Nanopelagicales;f__Nanopelagicaceae;g__PALSA-747;s__	N/A	N/A	N/A	N/A	N/A	N/A	N/A	N/A	N/A	N/A	d__Bacteria;p__Actinomycetota;c__Actinomycetes;o__Nanopelagicales;f__Nanopelagicaceae;g__PALSA-747;s__	taxonomic classification fully defined by topology	classification based on placement in class-level tree	N/A	77.97	11	0.98157	N/A	FALSE	5	Rule 2
bin.468	81.8803	5.12821	1630275	0.600966	171	d__Bacteria;p__Actinomycetota;c__Acidimicrobiia;o__Acidimicrobiales;f__Bog-793;g__CAIVND01;s__	N/A	N/A	N/A	N/A	N/A	N/A	N/A	N/A	N/A	N/A	d__Bacteria;p__Actinomycetota;c__Acidimicrobiia;o__Acidimicrobiales;f__Bog-793;g__CAIVND01;s__	taxonomic classification fully defined by topology	classification based on placement in class-level tree	N/A	68.12	11	0.93911	N/A	FALSE	5	Rule 2
bin.471	81.7761	0.102881	2040654	0.663988	295	d__Bacteria;p__Chloroflexota;c__Dormibacteria;o__CF-121;f__CF-121;g__JALYYC01;s__	N/A	N/A	N/A	N/A	N/A	N/A	N/A	N/A	N/A	N/A	d__Bacteria;p__Chloroflexota;c__Dormibacteria;o__CF-121;f__CF-121;g__JALYYC01;s__	taxonomic novelty determined using RED	classification based on placement in class-level tree	N/A	76.13	11	0.91827	N/A	FALSE	6	Rule 2
bin.385	81.6358	2.77778	2794213	0.59062	311	d__Bacteria;p__Chloroflexota;c__UBA5177;o__UBA5177;f__UBA5177;g__;s__	N/A	N/A	N/A	N/A	N/A	N/A	N/A	N/A	N/A	N/A	d__Bacteria;p__Chloroflexota;c__UBA5177;o__UBA5177;f__UBA5177;g__;s__	taxonomic classification fully defined by topology	classification based on placement in class-level tree	N/A	68.86	11	0.81414	N/A	FALSE	6	Rule 2
bin.284	81.1431	2.28823	2440692	0.635911	319	d__Bacteria;p__Chloroflexota;c__Dehalococcoidia;o__WHTO01;f__WHTO01;g__WHTO01;s__	N/A	N/A	N/A	N/A	N/A	N/A	N/A	N/A	N/A	N/A	d__Bacteria;p__Chloroflexota;c__Dehalococcoidia;o__WHTO01;f__WHTO01;g__WHTO01;s__	taxonomic novelty determined using RED	classification based on placement in class-level tree	N/A	75.27	11	0.87169	N/A	FALSE	6	Rule 2
bin.152	81.0383	1.45719	929976	0.467144	28	d__Bacteria;p__Bacteroidota;c__Bacteroidia;o__Cytophagales_A;f__Amoebophilaceae;g__UBA8403;s__	N/A	N/A	N/A	N/A	N/A	GCA_025455725.1	95.0	d__Bacteria;p__Bacteroidota;c__Bacteroidia;o__Cytophagales_A;f__Amoebophilaceae;g__UBA8403;s__UBA8403 sp025455725	N/A	N/A	d__Bacteria;p__Bacteroidota;c__Bacteroidia;o__Cytophagales_A;f__Amoebophilaceae;g__UBA8403;s__	taxonomic classification defined by topology and ANI	classification based on placement in class-level tree	GCA_002325615.1, s__UBA8403 sp002325615, 95.0, 81.41, 0.273	88.78	11	0.91907	N/A	FALSE	3	Rule 2
bin.443	80.8581	9.57096	4174528	0.522541	514	d__Bacteria;p__Chloroflexota;c__Ktedonobacteria;o__Ktedonobacterales;f__Ktedonobacteraceae;g__;s__	N/A	N/A	N/A	N/A	N/A	N/A	N/A	N/A	N/A	N/A	d__Bacteria;p__Chloroflexota;c__Ktedonobacteria;o__Ktedonobacterales;f__Ktedonobacteraceae;g__;s__	taxonomic novelty determined using RED	classification based on placement in class-level tree	N/A	62.4	11	0.8502	Genome has more than 14.2% of markers with multiple hits	FALSE	6	Rule 2
bin.604	80.8128	6.49551	1918723	0.699762	430	d__Bacteria;p__Chloroflexota;c__Dormibacteria;o__Dormibacterales;f__Dormibacteraceae;g__UBA6019;s__	N/A	N/A	N/A	N/A	N/A	GCA_002427995.1	95.0	d__Bacteria;p__Chloroflexota;c__Dormibacteria;o__Dormibacterales;f__Dormibacteraceae;g__UBA6019;s__UBA6019 sp002427995	87.35	0.396	d__Bacteria;p__Chloroflexota;c__Dormibacteria;o__Dormibacterales;f__Dormibacteraceae;g__UBA6019;s__	taxonomic classification defined by topology and ANI	classification based on placement in class-level tree	N/A	59.07	11	0.96926	Genome has more than 10.8% of markers with multiple hits	FALSE	6	Rule 2
bin.347	80.33	3.9604	5540645	0.652646	864	d__Bacteria;p__Chloroflexota;c__JAJPGV01;o__JAJPGV01;f__JAJPGV01;g__JAJPGV01;s__	N/A	N/A	N/A	N/A	N/A	N/A	N/A	N/A	N/A	N/A	d__Bacteria;p__Chloroflexota;c__JAJPGV01;o__JAJPGV01;f__JAJPGV01;g__JAJPGV01;s__	taxonomic novelty determined using RED	classification based on placement in class-level tree	N/A	65.64	11	0.87222	N/A	FALSE	6	Rule 2
bin.24	80.3245	1.6203	2345299	0.36912	398	d__Bacteria;p__Bacteroidota;c__Bacteroidia;o__Flavobacteriales;f__Flavobacteriaceae;g__Aquaticitalea;s__	N/A	N/A	N/A	N/A	N/A	N/A	N/A	N/A	N/A	N/A	d__Bacteria;p__Bacteroidota;c__Bacteroidia;o__Flavobacteriales;f__Flavobacteriaceae;g__Aquaticitalea;s__	taxonomic classification fully defined by topology	classification based on placement in class-level tree	N/A	71.14	11	0.97731	N/A	FALSE	3	Rule 2
bin.733	79.9383	6.51235	1736284	0.588405	225	d__Bacteria;p__Eremiobacterota;c__Eremiobacteria;o__Baltobacterales;f__Baltobacteraceae;g__JALYVT01;s__	N/A	N/A	N/A	N/A	N/A	N/A	N/A	N/A	N/A	N/A	d__Bacteria;p__Eremiobacterota;c__Eremiobacteria;o__Baltobacterales;f__Baltobacteraceae;g__JALYVT01;s__	taxonomic novelty determined using RED	classification based on placement in class-level tree	N/A	65.86	11	0.90879	N/A	FALSE	6	Rule 2
bin.76	79.868	0	3711296	0.646121	426	d__Bacteria;p__Chloroflexota;c__Dehalococcoidia;o__CAUJGQ01;f__;g__;s__	N/A	N/A	N/A	N/A	N/A	N/A	N/A	N/A	N/A	N/A	d__Bacteria;p__Chloroflexota;c__Dehalococcoidia;o__CAUJGQ01;f__;g__;s__	taxonomic novelty determined using RED	classification based on placement in class-level tree	N/A	68.62	11	0.69841	N/A	FALSE	6	Rule 2
bin.414	79.3439	2.29358	4786618	0.502884	625	d__Bacteria;p__Chloroflexota;c__Chloroflexia;o__54-19;f__54-19;g__;s__	N/A	N/A	N/A	N/A	N/A	N/A	N/A	N/A	N/A	N/A	d__Bacteria;p__Chloroflexota;c__Chloroflexia;o__54-19;f__54-19;g__;s__	taxonomic classification fully defined by topology	classification based on placement in class-level tree	N/A	73.49	11	0.79792	N/A	FALSE	6	Rule 2
bin.294	79.2379	6.41026	3992045	0.570707	371	d__Bacteria;p__Acidobacteriota;c__Terriglobia;o__Terriglobales;f__Acidobacteriaceae;g__JAKAAZ01;s__	N/A	N/A	N/A	N/A	N/A	N/A	N/A	N/A	N/A	N/A	d__Bacteria;p__Acidobacteriota;c__Terriglobia;o__Terriglobales;f__Acidobacteriaceae;g__JAKAAZ01;s__	taxonomic classification defined by topology and ANI	classification based on placement in class-level tree	GCA_021778815.1, s__JAKAAZ01 sp021778815, 95.0, 84.24, 0.296; GCA_021793595.1, s__JAKAAZ01 sp021793595, 95.0, 83.64, 0.293; GCA_021780095.1, s__JAKAAZ01 sp021780095, 95.0, 83.37, 0.305; GCA_021798735.1, s__JAKAAZ01 sp021798735, 95.0, 82.64, 0.213; GCA_021	65.42	11	0.97239	N/A	FALSE	8	Rule 2
bin.302	79.0193	1.96541	3916896	0.519052	495	d__Bacteria;p__Cyanobacteriota;c__Cyanobacteriia;o__Leptolyngbyales;f__Leptolyngbyaceae;g__Stenomitos;s__Stenomitos sp014380065	GCA_014380065.1	95.0	d__Bacteria;p__Cyanobacteriota;c__Cyanobacteriia;o__Leptolyngbyales;f__Leptolyngbyaceae;g__Stenomitos;s__Stenomitos sp014380065	99.41	0.894	GCA_014380065.1	95.0	d__Bacteria;p__Cyanobacteriota;c__Cyanobacteriia;o__Leptolyngbyales;f__Leptolyngbyaceae;g__Stenomitos;s__Stenomitos sp014380065	99.41	0.894	d__Bacteria;p__Cyanobacteriota;c__Cyanobacteriia;o__Leptolyngbyales;f__Leptolyngbyaceae;g__Stenomitos;s__	taxonomic classification defined by topology and ANI	topological placement and ANI have congruent species assignments	N/A	64.73	11	N/A	N/A	TRUE	6	Rule 7
bin.422	78.349	2.15054	2617839	0.57875	460	d__Bacteria;p__Pseudomonadota;c__Alphaproteobacteria;o__Rhizobiales;f__Rhodomicrobiaceae;g__;s__	N/A	N/A	N/A	N/A	N/A	N/A	N/A	N/A	N/A	N/A	d__Bacteria;p__Pseudomonadota;c__Alphaproteobacteria;o__Rhizobiales;f__Rhodomicrobiaceae;g__;s__	taxonomic novelty determined using RED	classification based on placement in class-level tree	N/A	64.81	11	0.82459	N/A	FALSE	4	Rule 2
bin.394	78.2759	8.62069	3764694	0.681187	719	d__Bacteria;p__Pseudomonadota;c__Gammaproteobacteria;o__Burkholderiales;f__Burkholderiaceae;g__LMDS01;s__	N/A	N/A	N/A	N/A	N/A	GCA_028868895.1	95.0	d__Bacteria;p__Pseudomonadota;c__Gammaproteobacteria;o__Burkholderiales;f__Burkholderiaceae;g__LMDS01;s__LMDS01 sp028868895	90.04	0.51	d__Bacteria;p__Pseudomonadota;c__Gammaproteobacteria;o__Burkholderiales;f__Burkholderiaceae;g__LMDS01;s__	taxonomic classification defined by topology and ANI	classification based on placement in class-level tree	GCA_025355545.1, s__LMDS01 sp025355545, 95.0, 85.39, 0.201; GCF_001425865.1, s__LMDS01 sp001425865, 95.0, 85.04, 0.193	54.24	11	0.98841	Genome not assigned to closest species as it falls outside its pre-defined ANI radius	FALSE	1	Rule 2
bin.689	78.1844	6.67271	3122582	0.624433	223	d__Bacteria;p__Pseudomonadota;c__Gammaproteobacteria;o__Steroidobacterales;f__Steroidobacteraceae;g__Bog-1198;s__	N/A	N/A	N/A	N/A	N/A	N/A	N/A	N/A	N/A	N/A	d__Bacteria;p__Pseudomonadota;c__Gammaproteobacteria;o__Steroidobacterales;f__Steroidobacteraceae;g__Bog-1198;s__	taxonomic classification fully defined by topology	classification based on placement in class-level tree	N/A	83.24	11	0.95859	N/A	FALSE	1	Rule 2
bin.331	78.1124	3.04105	2018823	0.633602	182	d__Bacteria;p__Pseudomonadota;c__Alphaproteobacteria;o__Rhizobiales;f__Methyloligellaceae;g__Methyloceanibacter;s__	N/A	N/A	N/A	N/A	N/A	N/A	N/A	N/A	N/A	N/A	d__Bacteria;p__Pseudomonadota;c__Alphaproteobacteria;o__Rhizobiales;f__Methyloligellaceae;g__Methyloceanibacter;s__	taxonomic classification fully defined by topology	classification based on placement in class-level tree	N/A	75.11	11	0.88738	N/A	FALSE	4	Rule 2
bin.742	78.0627	9.82906	2403023	0.693014	271	d__Bacteria;p__Actinomycetota;c__Acidimicrobiia;o__Acidimicrobiales;f__Bog-793;g__RYN-46;s__	N/A	N/A	N/A	N/A	N/A	N/A	N/A	N/A	N/A	N/A	d__Bacteria;p__Actinomycetota;c__Acidimicrobiia;o__Acidimicrobiales;f__Bog-793;g__RYN-46;s__	taxonomic novelty determined using RED	classification based on placement in class-level tree	N/A	64.03	11	0.94651	N/A	FALSE	5	Rule 2
bin.516	77.9789	3.24074	4039131	0.602638	595	d__Bacteria;p__Armatimonadota;c__Armatimonadia;o__Armatimonadales;f__Capsulimonadaceae;g__JANXMY01;s__	N/A	N/A	N/A	N/A	N/A	N/A	N/A	N/A	N/A	N/A	d__Bacteria;p__Armatimonadota;c__Armatimonadia;o__Armatimonadales;f__Capsulimonadaceae;g__JANXMY01;s__	taxonomic novelty determined using RED	classification based on placement in class-level tree	N/A	65.62	11	0.91959	N/A	FALSE	6	Rule 2
bin.45	77.7429	6.89655	3766530	0.602584	216	d__Bacteria;p__Acidobacteriota;c__Terriglobia;o__Terriglobales;f__Acidobacteriaceae;g__Granulicella_D;s__	N/A	N/A	N/A	N/A	N/A	N/A	N/A	N/A	N/A	N/A	d__Bacteria;p__Acidobacteriota;c__Terriglobia;o__Terriglobales;f__Acidobacteriaceae;g__Granulicella_D;s__	taxonomic classification fully defined by topology	classification based on placement in class-level tree	N/A	56.96	11	0.96616	N/A	FALSE	8	Rule 2
bin.848	77.7429	2.58621	3404091	0.554738	249	d__Bacteria;p__Pseudomonadota;c__Gammaproteobacteria;o__Burkholderiales;f__Burkholderiaceae;g__CAILRJ01;s__	N/A	N/A	N/A	N/A	N/A	N/A	N/A	N/A	N/A	N/A	d__Bacteria;p__Pseudomonadota;c__Gammaproteobacteria;o__Burkholderiales;f__Burkholderiaceae;g__CAILRJ01;s__	taxonomic novelty determined using RED	classification based on placement in class-level tree	N/A	69.75	11	0.94367	N/A	FALSE	1	Rule 2
bin.172	77.5862	0	2384177	0.534468	136	d__Bacteria;p__Pseudomonadota;c__Gammaproteobacteria;o__Burkholderiales;f__Sulfuriferulaceae;g__JAJYPN01;s__	N/A	N/A	N/A	N/A	N/A	N/A	N/A	N/A	N/A	N/A	d__Bacteria;p__Pseudomonadota;c__Gammaproteobacteria;o__Burkholderiales;f__Sulfuriferulaceae;g__JAJYPN01;s__	taxonomic classification defined by topology and ANI	classification based on placement in class-level tree	GCA_021794855.1, s__JAJYPN01 sp021794855, 95.0, 87.59, 0.461; GCA_021795395.1, s__JAJYPN01 sp021795395, 95.0, 85.38, 0.53	69.31	11	0.9539	Genome not assigned to closest species as it falls outside its pre-defined ANI radius	FALSE	1	Rule 2
bin.201	77.2792	7.26496	1811796	0.664355	134	d__Bacteria;p__Actinomycetota;c__Acidimicrobiia;o__Acidimicrobiales;f__RAAP-2;g__RAAP-2;s__	N/A	N/A	N/A	N/A	N/A	N/A	N/A	N/A	N/A	N/A	d__Bacteria;p__Actinomycetota;c__Acidimicrobiia;o__Acidimicrobiales;f__RAAP-2;g__RAAP-2;s__	taxonomic classification defined by topology and ANI	classification based on placement in class-level tree	GCA_021841725.1, s__RAAP-2 sp021841725, 95.0, 82.4, 0.157; GCA_903860745.1, s__RAAP-2 sp903860745, 95.0, 81.89, 0.246; GCA_003136415.1, s__RAAP-2 sp003136415, 95.0, 80.71, 0.207; GCA_019352075.1, s__RAAP-2 sp019352075, 95.0, 80.57, 0.195; GCA_018971185.1,	66.65	11	0.97133	N/A	FALSE	5	Rule 2
bin.176	76.9943	0.854701	1758142	0.692716	129	d__Bacteria;p__Actinomycetota;c__Thermoleophilia;o__Solirubrobacterales;f__Solirubrobacteraceae;g__Palsa-465;s__	N/A	N/A	N/A	N/A	N/A	N/A	N/A	N/A	N/A	N/A	d__Bacteria;p__Actinomycetota;c__Thermoleophilia;o__Solirubrobacterales;f__Solirubrobacteraceae;g__Palsa-465;s__	taxonomic classification fully defined by topology	classification based on placement in class-level tree	N/A	73.37	11	0.94034	N/A	FALSE	5	Rule 2
bin.110	76.9444	1.33745	1922037	0.681353	403	d__Bacteria;p__Chloroflexota;c__Dormibacteria;o__Dormibacterales;f__Dormibacteraceae;g__;s__	N/A	N/A	N/A	N/A	N/A	N/A	N/A	N/A	N/A	N/A	d__Bacteria;p__Chloroflexota;c__Dormibacteria;o__Dormibacterales;f__Dormibacteraceae;g__;s__	taxonomic novelty determined using RED	classification based on placement in class-level tree	N/A	58.87	11	0.78828	N/A	FALSE	6	Rule 2
bin.593	76.6128	1.99005	3344109	0.666425	374	d__Bacteria;p__Pseudomonadota;c__Alphaproteobacteria;o__Acetobacterales;f__Acetobacteraceae;g__PALSA-911;s__	N/A	N/A	N/A	N/A	N/A	GCA_025356735.1	95.0	d__Bacteria;p__Pseudomonadota;c__Alphaproteobacteria;o__Acetobacterales;f__Acetobacteraceae;g__PALSA-911;s__PALSA-911 sp025356735	86.16	0.412	d__Bacteria;p__Pseudomonadota;c__Alphaproteobacteria;o__Acetobacterales;f__Acetobacteraceae;g__PALSA-911;s__	taxonomic classification defined by topology and ANI	classification based on placement in class-level tree	N/A	71.4	11	0.97257	N/A	FALSE	4	Rule 2
bin.87	76.2376	0.990099	2511848	0.617119	201	d__Bacteria;p__Chloroflexota;c__UBA5177;o__UBA5177;f__JAJPKF01;g__;s__	N/A	N/A	N/A	N/A	N/A	N/A	N/A	N/A	N/A	N/A	d__Bacteria;p__Chloroflexota;c__UBA5177;o__UBA5177;f__JAJPKF01;g__;s__	taxonomic novelty determined using RED	classification based on placement in class-level tree	N/A	71.5	11	0.8298	N/A	FALSE	6	Rule 2
bin.235	76.1323	6.79272	3366612	0.592902	751	d__Bacteria;p__Verrucomicrobiota;c__Verrucomicrobiae;o__Verrucomicrobiales;f__V1-33;g__;s__	N/A	N/A	N/A	N/A	N/A	N/A	N/A	N/A	N/A	N/A	d__Bacteria;p__Verrucomicrobiota;c__Verrucomicrobiae;o__Verrucomicrobiales;f__V1-33;g__;s__	taxonomic novelty determined using RED	classification based on placement in class-level tree	N/A	56.6	11	0.85225	N/A	FALSE	8	Rule 2
bin.262	76.1321	5.51378	2938827	0.65477	547	d__Bacteria;p__Actinomycetota;c__Actinomycetes;o__Actinomycetales;f__Micrococcaceae;g__Arthrobacter;s__	N/A	N/A	N/A	N/A	N/A	GCF_030815585.1	95.0	d__Bacteria;p__Actinomycetota;c__Actinomycetes;o__Actinomycetales;f__Micrococcaceae;g__Arthrobacter;s__Arthrobacter pascens_A	86.92	0.381	d__Bacteria;p__Actinomycetota;c__Actinomycetes;o__Actinomycetales;f__Micrococcaceae;g__Arthrobacter;s__	taxonomic classification defined by topology and ANI	classification based on placement in class-level tree	GCF_004320525.1, s__Arthrobacter sp004320525, 95.0, 86.17, 0.336; GCF_006517235.1, s__Arthrobacter sp002929755, 95.0, 85.73, 0.279; GCF_023913755.1, s__Arthrobacter sp023913755, 95.0, 85.59, 0.25; GCF_001428335.1, s__Arthrobacter sp001428335, 95.0, 85.54,	62.11	11	0.98886	N/A	FALSE	5	Rule 2
bin.845	75.8565	3.663	3156506	0.68028	320	d__Bacteria;p__Gemmatimonadota;c__Gemmatimonadetes;o__Gemmatimonadales;f__Gemmatimonadaceae;g__Palsa-1248;s__	N/A	N/A	N/A	N/A	N/A	N/A	N/A	N/A	N/A	N/A	d__Bacteria;p__Gemmatimonadota;c__Gemmatimonadetes;o__Gemmatimonadales;f__Gemmatimonadaceae;g__Palsa-1248;s__	taxonomic classification fully defined by topology	classification based on placement in class-level tree	N/A	63.81	11	0.9072	N/A	FALSE	3	Rule 2
bin.477	75.5967	2.77778	1707439	0.593247	229	d__Bacteria;p__Eremiobacterota;c__Eremiobacteria;o__Baltobacterales;f__Baltobacteraceae;g__DAHUXY01;s__	N/A	N/A	N/A	N/A	N/A	N/A	N/A	N/A	N/A	N/A	d__Bacteria;p__Eremiobacterota;c__Eremiobacteria;o__Baltobacterales;f__Baltobacteraceae;g__DAHUXY01;s__	taxonomic novelty determined using RED	classification based on placement in class-level tree	N/A	68.26	11	0.9098	N/A	FALSE	6	Rule 2
bin.353	75.2695	5.28053	1632744	0.567508	220	d__Bacteria;p__Chloroflexota;c__UBA5177;o__UBA5177;f__UBA5177;g__;s__	N/A	N/A	N/A	N/A	N/A	N/A	N/A	N/A	N/A	N/A	d__Bacteria;p__Chloroflexota;c__UBA5177;o__UBA5177;f__UBA5177;g__;s__	taxonomic novelty determined using RED	classification based on placement in class-level tree	N/A	72.14	11	0.825	N/A	FALSE	6	Rule 2
bin.388	75.0298	6.76456	3177284	0.709744	699	d__Bacteria;p__Pseudomonadota;c__Alphaproteobacteria;o__Acetobacterales;f__Acetobacteraceae;g__;s__	N/A	N/A	N/A	N/A	N/A	N/A	N/A	N/A	N/A	N/A	d__Bacteria;p__Pseudomonadota;c__Alphaproteobacteria;o__Acetobacterales;f__Acetobacteraceae;g__;s__	taxonomic classification fully defined by topology	classification based on placement in class-level tree	N/A	61.73	11	0.82691	N/A	FALSE	4	Rule 2
bin.88	74.8695	8.62069	3145689	0.624393	402	d__Bacteria;p__Acidobacteriota;c__Terriglobia;o__Terriglobales;f__Acidobacteriaceae;g__KBS-83;s__	N/A	N/A	N/A	N/A	N/A	N/A	N/A	N/A	N/A	N/A	d__Bacteria;p__Acidobacteriota;c__Terriglobia;o__Terriglobales;f__Acidobacteriaceae;g__KBS-83;s__	taxonomic novelty determined using RED	classification based on placement in class-level tree	N/A	59.56	11	0.92797	N/A	FALSE	8	Rule 2
bin.570	74.8148	1.28205	3298035	0.632872	106	d__Bacteria;p__Actinomycetota;c__Acidimicrobiia;o__Acidimicrobiales;f__UBA8190;g__;s__	N/A	N/A	N/A	N/A	N/A	N/A	N/A	N/A	N/A	N/A	d__Bacteria;p__Actinomycetota;c__Acidimicrobiia;o__Acidimicrobiales;f__UBA8190;g__;s__	taxonomic novelty determined using RED	classification based on placement in class-level tree	N/A	74.72	11	0.7493	N/A	FALSE	5	Rule 2
bin.573	74.4979	9.12868	3107582	0.560406	569	d__Bacteria;p__Acidobacteriota;c__Terriglobia;o__Terriglobales;f__Gp1-AA117;g__Angelobacter;s__	N/A	N/A	N/A	N/A	N/A	N/A	N/A	N/A	N/A	N/A	d__Bacteria;p__Acidobacteriota;c__Terriglobia;o__Terriglobales;f__Gp1-AA117;g__Angelobacter;s__	taxonomic classification defined by topology and ANI	classification based on placement in class-level tree	GCA_020072645.1, s__Angelobacter sp020072645, 95.0, 83.12, 0.173; GCA_027307045.1, s__Angelobacter sp027307045, 95.0, 82.87, 0.182	58.27	11	0.97508	N/A	FALSE	8	Rule 2
bin.697	74.1379	3.44828	2661138	0.563573	171	d__Bacteria;p__Acidobacteriota;c__Terriglobia;o__Terriglobales;f__Acidobacteriaceae;g__;s__	N/A	N/A	N/A	N/A	N/A	N/A	N/A	N/A	N/A	N/A	d__Bacteria;p__Acidobacteriota;c__Terriglobia;o__Terriglobales;f__Acidobacteriaceae;g__;s__	taxonomic novelty determined using RED	classification based on placement in class-level tree	N/A	70.29	11	0.90981	N/A	FALSE	8	Rule 2
bin.94	73.9496	1.0989	3123009	0.613346	145	d__Bacteria;p__Gemmatimonadota;c__Gemmatimonadetes;o__Gemmatimonadales;f__Gemmatimonadaceae;g__Fen-1247;s__	N/A	N/A	N/A	N/A	N/A	N/A	N/A	N/A	N/A	N/A	d__Bacteria;p__Gemmatimonadota;c__Gemmatimonadetes;o__Gemmatimonadales;f__Gemmatimonadaceae;g__Fen-1247;s__	taxonomic classification fully defined by topology	classification based on placement in class-level tree	N/A	56.62	11	0.95046	N/A	FALSE	3	Rule 2
bin.639	73.9394	5.19481	2180661	0.650584	282	d__Bacteria;p__Pseudomonadota;c__Alphaproteobacteria;o__Caulobacterales;f__Caulobacteraceae;g__Palsa-881;s__	N/A	N/A	N/A	N/A	N/A	N/A	N/A	N/A	N/A	N/A	d__Bacteria;p__Pseudomonadota;c__Alphaproteobacteria;o__Caulobacterales;f__Caulobacteraceae;g__Palsa-881;s__	taxonomic classification fully defined by topology	classification based on placement in class-level tree	N/A	58.45	11	0.97788	N/A	FALSE	4	Rule 2
bin.926	73.6172	1.65241	1897952	0.630116	338	d__Bacteria;p__Pseudomonadota;c__Gammaproteobacteria;o__JACCXJ01;f__JACCXJ01;g__;s__	N/A	N/A	N/A	N/A	N/A	N/A	N/A	N/A	N/A	N/A	d__Bacteria;p__Pseudomonadota;c__Gammaproteobacteria;o__JACCXJ01;f__JACCXJ01;g__;s__	taxonomic novelty determined using RED	classification based on placement in class-level tree	N/A	58.85	11	0.79157	N/A	FALSE	1	Rule 2
bin.651	73.1624	3.4188	1452218	0.627779	281	d__Bacteria;p__Actinomycetota;c__Acidimicrobiia;o__UBA5794;f__ZC4RG35;g__JACCTH01;s__	N/A	N/A	N/A	N/A	N/A	N/A	N/A	N/A	N/A	N/A	d__Bacteria;p__Actinomycetota;c__Acidimicrobiia;o__UBA5794;f__ZC4RG35;g__JACCTH01;s__	taxonomic classification fully defined by topology	classification based on placement in class-level tree	N/A	66.87	11	0.94019	N/A	FALSE	5	Rule 2
bin.500	72.6073	3.9604	4529131	0.622679	484	d__Bacteria;p__Chloroflexota;c__Dehalococcoidia;o__CAUJGQ01;f__;g__;s__	N/A	N/A	N/A	N/A	N/A	N/A	N/A	N/A	N/A	N/A	d__Bacteria;p__Chloroflexota;c__Dehalococcoidia;o__CAUJGQ01;f__;g__;s__	taxonomic novelty determined using RED	classification based on placement in class-level tree	N/A	63.65	11	0.70089	N/A	FALSE	6	Rule 2
bin.839	72.5862	5.17241	2681091	0.633727	302	d__Bacteria;p__Pseudomonadota;c__Gammaproteobacteria;o__Burkholderiales;f__Thiobacillaceae;g__Thiobacillus;s__	N/A	N/A	N/A	N/A	N/A	N/A	N/A	N/A	N/A	N/A	d__Bacteria;p__Pseudomonadota;c__Gammaproteobacteria;o__Burkholderiales;f__Thiobacillaceae;g__Thiobacillus;s__	taxonomic classification defined by topology and ANI	classification based on placement in class-level tree	GCF_001530125.1, s__Thiobacillus denitrificans_C, 95.0, 91.44, 0.619; GCA_018820745.1, s__Thiobacillus sp018820745, 95.0, 90.66, 0.48; GCA_002256995.1, s__Thiobacillus sp002256995, 95.0, 90.51, 0.63; GCA_024636675.1, s__Thiobacillus sp024636675, 95.0, 88.	61.09	11	0.98165	Genome not assigned to closest species as it falls outside its pre-defined ANI radius	FALSE	1	Rule 2
bin.609	72.5083	8.0308	2377478	0.65641	321	d__Bacteria;p__Chloroflexota;c__Dehalococcoidia;o__Tepidiformales;f__Tepidiformaceae;g__;s__	N/A	N/A	N/A	N/A	N/A	N/A	N/A	N/A	N/A	N/A	d__Bacteria;p__Chloroflexota;c__Dehalococcoidia;o__Tepidiformales;f__Tepidiformaceae;g__;s__	taxonomic classification fully defined by topology	classification based on placement in class-level tree	N/A	64.55	11	0.89622	N/A	FALSE	6	Rule 2
bin.543	72.489	5.22388	4626791	0.678271	875	d__Bacteria;p__Pseudomonadota;c__Alphaproteobacteria;o__Acetobacterales;f__Acetobacteraceae;g__CAHJXG01;s__	N/A	N/A	N/A	N/A	N/A	N/A	N/A	N/A	N/A	N/A	d__Bacteria;p__Pseudomonadota;c__Alphaproteobacteria;o__Acetobacterales;f__Acetobacteraceae;g__CAHJXG01;s__	taxonomic novelty determined using RED	classification based on placement in class-level tree	N/A	61.53	11	0.92615	N/A	FALSE	4	Rule 2
bin.917	72.4138	8.62069	1378413	0.624829	109	d__Bacteria;p__Actinomycetota;c__Acidimicrobiia;o__Acidimicrobiales;f__RAAP-2;g__RAAP-2;s__	N/A	N/A	N/A	N/A	N/A	GCA_003133685.1	95.0	d__Bacteria;p__Actinomycetota;c__Acidimicrobiia;o__Acidimicrobiales;f__RAAP-2;g__RAAP-2;s__RAAP-2 sp003133685	83.25	0.412	d__Bacteria;p__Actinomycetota;c__Acidimicrobiia;o__Acidimicrobiales;f__RAAP-2;g__RAAP-2;s__	taxonomic classification defined by topology and ANI	classification based on placement in class-level tree	GCA_003155915.1, s__RAAP-2 sp003155915, 95.0, 83.92, 0.445; GCA_003167415.1, s__RAAP-2 sp003167415, 95.0, 83.7, 0.414; GCA_003170315.1, s__RAAP-2 sp003170315, 95.0, 82.97, 0.416; GCA_937881055.1, s__RAAP-2 sp937881055, 95.0, 82.79, 0.292	61.09	11	0.99304	N/A	FALSE	5	Rule 2
bin.589	72.2163	8.54701	3319540	0.577401	434	d__Bacteria;p__Acidobacteriota;c__Terriglobia;o__Bryobacterales;f__Bryobacteraceae;g__DOZZ01;s__	N/A	N/A	N/A	N/A	N/A	N/A	N/A	N/A	N/A	N/A	d__Bacteria;p__Acidobacteriota;c__Terriglobia;o__Bryobacterales;f__Bryobacteraceae;g__DOZZ01;s__	taxonomic novelty determined using RED	classification based on placement in class-level tree	N/A	57.74	11	0.94667	Genome has more than 11.7% of markers with multiple hits	FALSE	8	Rule 2
bin.520	70.8621	9.65517	1686305	0.691676	245	d__Bacteria;p__Actinomycetota;c__Acidimicrobiia;o__Acidimicrobiales;f__Bog-793;g__;s__	N/A	N/A	N/A	N/A	N/A	N/A	N/A	N/A	N/A	N/A	d__Bacteria;p__Actinomycetota;c__Acidimicrobiia;o__Acidimicrobiales;f__Bog-793;g__;s__	taxonomic classification fully defined by topology	classification based on placement in class-level tree	N/A	46.95	11	0.83781	Genome has more than 10.8% of markers with multiple hits	FALSE	5	Rule 2
bin.446	70.6897	8.62069	2343283	0.633416	187	d__Bacteria;p__Pseudomonadota;c__Alphaproteobacteria;o__Rhizobiales;f__Xanthobacteraceae;g__Pseudolabrys;s__	N/A	N/A	N/A	N/A	N/A	N/A	N/A	N/A	N/A	N/A	d__Bacteria;p__Pseudomonadota;c__Alphaproteobacteria;o__Rhizobiales;f__Xanthobacteraceae;g__Pseudolabrys;s__	taxonomic classification fully defined by topology	classification based on placement in class-level tree	N/A	62.5	11	0.97518	N/A	FALSE	4	Rule 2
bin.877	70.1411	3.44828	3164534	0.643724	483	d__Bacteria;p__Pseudomonadota;c__Gammaproteobacteria;o__Burkholderiales;f__Burkholderiaceae;g__Hydrogenophaga;s__	N/A	N/A	N/A	N/A	N/A	N/A	N/A	N/A	N/A	N/A	d__Bacteria;p__Pseudomonadota;c__Gammaproteobacteria;o__Burkholderiales;f__Burkholderiaceae;g__Hydrogenophaga;s__	taxonomic classification defined by topology and ANI	classification based on placement in class-level tree	GCF_030158645.1, s__Hydrogenophaga sp030158645, 95.0, 88.78, 0.583; GCF_001713375.1, s__Hydrogenophaga sp001713375, 95.0, 88.72, 0.588; GCA_013823505.1, s__Hydrogenophaga sp013823505, 95.0, 88.25, 0.519; GCF_010104355.1, s__Hydrogenophaga sp010104355, 95.	58.01	11	0.99457	Genome not assigned to closest species as it falls outside its pre-defined ANI radius	FALSE	1	Rule 2
bin.751	70.0053	5.09175	2782824	0.596557	574	d__Bacteria;p__Pseudomonadota;c__Gammaproteobacteria;o__Burkholderiales;f__SG8-41;g__UBA5216;s__	N/A	N/A	N/A	N/A	N/A	N/A	N/A	N/A	N/A	N/A	d__Bacteria;p__Pseudomonadota;c__Gammaproteobacteria;o__Burkholderiales;f__SG8-41;g__UBA5216;s__	taxonomic classification fully defined by topology	classification based on placement in class-level tree	N/A	68.18	11	0.95684	N/A	FALSE	1	Rule 2
bin.326	70	6.89655	2119706	0.617982	107	d__Bacteria;p__Actinomycetota;c__Acidimicrobiia;o__Acidimicrobiales;f__RAAP-2;g__RAAP-2;s__	N/A	N/A	N/A	N/A	N/A	GCA_003141815.1	95.0	d__Bacteria;p__Actinomycetota;c__Acidimicrobiia;o__Acidimicrobiales;f__RAAP-2;g__RAAP-2;s__RAAP-2 sp003141815	85.66	0.505	d__Bacteria;p__Actinomycetota;c__Acidimicrobiia;o__Acidimicrobiales;f__RAAP-2;g__RAAP-2;s__	taxonomic classification defined by topology and ANI	classification based on placement in class-level tree	GCA_003162475.1, s__RAAP-2 sp003162475, 95.0, 86.54, 0.573; GCA_003132305.1, s__RAAP-2 sp003132305, 95.0, 83.03, 0.351	56.35	11	0.9921	Genome not assigned to closest species as it falls outside its pre-defined ANI radius	FALSE	5	Rule 2
bin.563	69.6839	0.862069	1373025	0.701599	313	d__Bacteria;p__Actinomycetota;c__Thermoleophilia;o__Miltoncostaeales;f__Miltoncostaeaceae;g__;s__	N/A	N/A	N/A	N/A	N/A	N/A	N/A	N/A	N/A	N/A	d__Bacteria;p__Actinomycetota;c__Thermoleophilia;o__Miltoncostaeales;f__Miltoncostaeaceae;g__;s__	taxonomic novelty determined using RED	classification based on placement in class-level tree	N/A	51.4	11	0.89247	N/A	FALSE	5	Rule 2
bin.602	69.2387	1.85185	2119632	0.633565	275	d__Bacteria;p__Eremiobacterota;c__Eremiobacteria;o__Baltobacterales;f__Baltobacteraceae;g__;s__	N/A	N/A	N/A	N/A	N/A	N/A	N/A	N/A	N/A	N/A	d__Bacteria;p__Eremiobacterota;c__Eremiobacteria;o__Baltobacterales;f__Baltobacteraceae;g__;s__	taxonomic classification fully defined by topology	classification based on placement in class-level tree	N/A	66.49	11	0.80419	N/A	FALSE	6	Rule 2
bin.451	69.0171	5.27066	3158299	0.612722	483	d__Bacteria;p__Acidobacteriota;c__Terriglobia;o__Acidoferrales;f__UBA7541;g__Palsa-189;s__	N/A	N/A	N/A	N/A	N/A	N/A	N/A	N/A	N/A	N/A	d__Bacteria;p__Acidobacteriota;c__Terriglobia;o__Acidoferrales;f__UBA7541;g__Palsa-189;s__	taxonomic classification fully defined by topology	classification based on placement in class-level tree	N/A	64.53	11	0.90277	N/A	FALSE	8	Rule 2
bin.461	68.9655	5.17241	3538643	0.639773	341	d__Bacteria;p__Pseudomonadota;c__Gammaproteobacteria;o__Steroidobacterales;f__Steroidobacteraceae;g__CADEED01;s__	N/A	N/A	N/A	N/A	N/A	N/A	N/A	N/A	N/A	N/A	d__Bacteria;p__Pseudomonadota;c__Gammaproteobacteria;o__Steroidobacterales;f__Steroidobacteraceae;g__CADEED01;s__	taxonomic classification fully defined by topology	classification based on placement in class-level tree	N/A	53.41	11	0.94012	N/A	FALSE	1	Rule 2
bin.590	68.9655	8.62069	4352228	0.644365	454	d__Bacteria;p__Actinomycetota;c__Acidimicrobiia;o__Acidimicrobiales;f__Ilumatobacteraceae;g__JAENVT01;s__	N/A	N/A	N/A	N/A	N/A	N/A	N/A	N/A	N/A	N/A	d__Bacteria;p__Actinomycetota;c__Acidimicrobiia;o__Acidimicrobiales;f__Ilumatobacteraceae;g__JAENVT01;s__	taxonomic classification fully defined by topology	classification based on placement in class-level tree	N/A	63.73	11	0.96804	N/A	FALSE	5	Rule 2
bin.905	68.9655	6.89655	3902895	0.597609	399	d__Bacteria;p__Acidobacteriota;c__Terriglobia;o__Terriglobales;f__SbA1;g__Sulfotelmatobacter;s__	N/A	N/A	N/A	N/A	N/A	N/A	N/A	N/A	N/A	N/A	d__Bacteria;p__Acidobacteriota;c__Terriglobia;o__Terriglobales;f__SbA1;g__Sulfotelmatobacter;s__	taxonomic classification defined by topology and ANI	classification based on placement in class-level tree	GCA_003136335.1, s__Sulfotelmatobacter sp003136335, 95.0, 82.82, 0.188; GCA_017883425.1, s__Sulfotelmatobacter sp017883425, 95.0, 82.32, 0.17	56.5	11	0.9709	N/A	FALSE	8	Rule 2
bin.288	68.5185	0	957074	0.382267	25	d__Bacteria;p__Patescibacteria;c__Saccharimonadia;o__Saccharimonadales;f__UBA4665;g__JAJZWH01;s__	N/A	N/A	N/A	N/A	N/A	N/A	N/A	N/A	N/A	N/A	d__Bacteria;p__Patescibacteria;c__Saccharimonadia;o__Saccharimonadales;f__UBA4665;g__JAJZWH01;s__	taxonomic classification fully defined by topology	classification based on placement in class-level tree	N/A	72.27	11	0.93317	N/A	FALSE	6	Rule 2
bin.357	68.3861	1.1236	845771	0.378388	63	d__Bacteria;p__Patescibacteria;c__Saccharimonadia;o__Saccharimonadales;f__UBA4665;g__JAJXXC01;s__	N/A	N/A	N/A	N/A	N/A	N/A	N/A	N/A	N/A	N/A	d__Bacteria;p__Patescibacteria;c__Saccharimonadia;o__Saccharimonadales;f__UBA4665;g__JAJXXC01;s__	taxonomic novelty determined using RED	classification based on placement in class-level tree	N/A	58.07	11	0.85655	N/A	FALSE	6	Rule 2
bin.486	68.3608	5.94059	2474162	0.579249	397	d__Bacteria;p__Chloroflexota;c__UBA5177;o__UBA5177;f__UBA5177;g__;s__	N/A	N/A	N/A	N/A	N/A	N/A	N/A	N/A	N/A	N/A	d__Bacteria;p__Chloroflexota;c__UBA5177;o__UBA5177;f__UBA5177;g__;s__	taxonomic novelty determined using RED	classification based on placement in class-level tree	N/A	50.39	11	0.81859	N/A	FALSE	6	Rule 2
bin.1	68.3486	0	658385	0.573711	25	d__Bacteria;p__Patescibacteria;c__Saccharimonadia;o__UBA4664;f__;g__;s__	N/A	N/A	N/A	N/A	N/A	N/A	N/A	N/A	N/A	N/A	d__Bacteria;p__Patescibacteria;c__Saccharimonadia;o__UBA4664;f__;g__;s__	taxonomic novelty determined using RED	classification based on placement in class-level tree	N/A	74.64	11	0.70471	N/A	FALSE	6	Rule 2
bin.853	68.127	3.33333	3428591	0.421384	643	d__Bacteria;p__Bacteroidota;c__Bacteroidia;o__Sphingobacteriales;f__Sphingobacteriaceae;g__Mucilaginibacter;s__	N/A	N/A	N/A	N/A	N/A	N/A	N/A	N/A	N/A	N/A	d__Bacteria;p__Bacteroidota;c__Bacteroidia;o__Sphingobacteriales;f__Sphingobacteriaceae;g__Mucilaginibacter;s__	taxonomic classification fully defined by topology	classification based on placement in class-level tree	N/A	54.06	11	0.98239	N/A	FALSE	3	Rule 2
bin.341	67.9937	5.68966	2530901	0.607965	464	d__Bacteria;p__Pseudomonadota;c__Alphaproteobacteria;o__Rhizobiales;f__Xanthobacteraceae;g__Tardiphaga;s__	N/A	N/A	N/A	N/A	N/A	GCA_028290325.1	95.0	d__Bacteria;p__Pseudomonadota;c__Alphaproteobacteria;o__Rhizobiales;f__Xanthobacteraceae;g__Tardiphaga;s__Tardiphaga sp028290325	83.37	0.177	d__Bacteria;p__Pseudomonadota;c__Alphaproteobacteria;o__Rhizobiales;f__Xanthobacteraceae;g__Tardiphaga;s__	taxonomic classification defined by topology and ANI	classification based on placement in class-level tree	N/A	52.65	11	0.99045	N/A	FALSE	4	Rule 2
bin.155	67.9032	0.645161	3145405	0.667736	579	d__Bacteria;p__Myxococcota;c__Myxococcia;o__Myxococcales;f__JAKAPL01;g__;s__	N/A	N/A	N/A	N/A	N/A	N/A	N/A	N/A	N/A	N/A	d__Bacteria;p__Myxococcota;c__Myxococcia;o__Myxococcales;f__JAKAPL01;g__;s__	taxonomic novelty determined using RED	classification based on placement in class-level tree	N/A	66.04	11	0.75807	N/A	FALSE	8	Rule 2
bin.141	67.5287	3.3046	1931045	0.694017	389	d__Bacteria;p__Actinomycetota;c__Thermoleophilia;o__UBA2241;f__UBA2241;g__CAIXSE01;s__	N/A	N/A	N/A	N/A	N/A	N/A	N/A	N/A	N/A	N/A	d__Bacteria;p__Actinomycetota;c__Thermoleophilia;o__UBA2241;f__UBA2241;g__CAIXSE01;s__	taxonomic classification defined by topology and ANI	classification based on placement in class-level tree	GCA_017882325.1, s__CAIXSE01 sp017882325, 95.0, 90.25, 0.552; GCA_903862845.1, s__CAIXSE01 sp903862845, 95.0, 88.96, 0.476; GCA_026392265.1, s__CAIXSE01 sp026392265, 95.0, 88.37, 0.387; GCA_026392275.1, s__CAIXSE01 sp026392275, 95.0, 88.1, 0.419; GCA_9039	57.89	11	0.96401	Genome not assigned to closest species as it falls outside its pre-defined ANI radius	FALSE	5	Rule 2
bin.144	67.4531	2.26244	1496895	0.684184	283	d__Bacteria;p__Gemmatimonadota;c__Gemmatimonadetes;o__JACCXV01;f__JAHWKZ01;g__JAICNR01;s__	N/A	N/A	N/A	N/A	N/A	N/A	N/A	N/A	N/A	N/A	d__Bacteria;p__Gemmatimonadota;c__Gemmatimonadetes;o__JACCXV01;f__JAHWKZ01;g__JAICNR01;s__	taxonomic classification fully defined by topology	classification based on placement in class-level tree	N/A	59.58	11	0.93257	N/A	FALSE	3	Rule 2
bin.796	67.2414	0	1547832	0.640929	97	d__Bacteria;p__Actinomycetota;c__Acidimicrobiia;o__Acidimicrobiales;f__RAAP-2;g__RAAP-2;s__	N/A	N/A	N/A	N/A	N/A	N/A	N/A	N/A	N/A	N/A	d__Bacteria;p__Actinomycetota;c__Acidimicrobiia;o__Acidimicrobiales;f__RAAP-2;g__RAAP-2;s__	taxonomic classification fully defined by topology	classification based on placement in class-level tree	N/A	59.03	11	0.97519	N/A	FALSE	5	Rule 2
bin.346	67.1795	2.19017	2237040	0.613436	518	d__Bacteria;p__Acidobacteriota;c__Terriglobia;o__UBA7540;f__UBA7540;g__Gp13-AA77;s__	N/A	N/A	N/A	N/A	N/A	N/A	N/A	N/A	N/A	N/A	d__Bacteria;p__Acidobacteriota;c__Terriglobia;o__UBA7540;f__UBA7540;g__Gp13-AA77;s__	taxonomic classification fully defined by topology	classification based on placement in class-level tree	N/A	63.79	11	0.91924	N/A	FALSE	8	Rule 2
bin.823	67.1369	1.72414	3068889	0.57254	228	d__Bacteria;p__Acidobacteriota;c__Terriglobia;o__Terriglobales;f__Acidobacteriaceae;g__JAKAAZ01;s__	N/A	N/A	N/A	N/A	N/A	N/A	N/A	N/A	N/A	N/A	d__Bacteria;p__Acidobacteriota;c__Terriglobia;o__Terriglobales;f__Acidobacteriaceae;g__JAKAAZ01;s__	taxonomic classification fully defined by topology	classification based on placement in class-level tree	N/A	62.6	11	0.96406	N/A	FALSE	8	Rule 2
bin.445	66.5242	6.83761	2372710	0.547503	366	d__Bacteria;p__Acidobacteriota;c__Terriglobia;o__Terriglobales;f__DSPA01;g__;s__	N/A	N/A	N/A	N/A	N/A	N/A	N/A	N/A	N/A	N/A	d__Bacteria;p__Acidobacteriota;c__Terriglobia;o__Terriglobales;f__DSPA01;g__;s__	taxonomic novelty determined using RED	classification based on placement in class-level tree	N/A	53.23	11	0.84945	N/A	FALSE	8	Rule 2
bin.409	66.4506	5.92593	4542075	0.643685	926	d__Bacteria;p__Armatimonadota;c__Armatimonadia;o__Armatimonadales;f__Capsulimonadaceae;g__JAFAZD01;s__	N/A	N/A	N/A	N/A	N/A	N/A	N/A	N/A	N/A	N/A	d__Bacteria;p__Armatimonadota;c__Armatimonadia;o__Armatimonadales;f__Capsulimonadaceae;g__JAFAZD01;s__	taxonomic novelty determined using RED	classification based on placement in class-level tree	N/A	52.55	11	0.93819	N/A	FALSE	6	Rule 2
bin.34	66.1442	2.19436	2027334	0.65762	185	d__Bacteria;p__Chloroflexota;c__Dormibacteria;o__UBA8260;f__Bog-877;g__Bog-877;s__	N/A	N/A	N/A	N/A	N/A	N/A	N/A	N/A	N/A	N/A	d__Bacteria;p__Chloroflexota;c__Dormibacteria;o__UBA8260;f__Bog-877;g__Bog-877;s__	taxonomic classification fully defined by topology	classification based on placement in class-level tree	N/A	55.73	11	0.92032	N/A	FALSE	6	Rule 2
bin.465	65.5172	1.72414	1556451	0.644645	170	d__Bacteria;p__Gemmatimonadota;c__Gemmatimonadetes;o__Gemmatimonadales;f__Gemmatimonadaceae;g__CAMLHT01;s__	N/A	N/A	N/A	N/A	N/A	N/A	N/A	N/A	N/A	N/A	d__Bacteria;p__Gemmatimonadota;c__Gemmatimonadetes;o__Gemmatimonadales;f__Gemmatimonadaceae;g__CAMLHT01;s__	taxonomic novelty determined using RED	classification based on placement in class-level tree	N/A	52.27	11	0.94833	N/A	FALSE	3	Rule 2
bin.397	65.4545	9.6395	6066020	0.595275	997	d__Bacteria;p__Armatimonadota;c__Chthonomonadetes;o__Chthonomonadales;f__Chthonomonadaceae;g__;s__	N/A	N/A	N/A	N/A	N/A	N/A	N/A	N/A	N/A	N/A	d__Bacteria;p__Armatimonadota;c__Chthonomonadetes;o__Chthonomonadales;f__Chthonomonadaceae;g__;s__	taxonomic novelty determined using RED	classification based on placement in class-level tree	N/A	52.19	11	0.83883	N/A	FALSE	6	Rule 2
bin.640	65.1155	4.9505	4266821	0.663997	1396	d__Bacteria;p__Chloroflexota;c__UBA5177;o__JANWHV01;f__;g__;s__	N/A	N/A	N/A	N/A	N/A	N/A	N/A	N/A	N/A	N/A	d__Bacteria;p__Chloroflexota;c__UBA5177;o__JANWHV01;f__;g__;s__	taxonomic novelty determined using RED	classification based on placement in class-level tree	N/A	53.25	11	0.64522	N/A	FALSE	6	Rule 2
bin.918	64.9725	0.909091	2406709	0.573844	439	d__Bacteria;p__Chloroflexota;c__Chloroflexia;o__Chloroflexales;f__Kallotenuaceae;g__JACDGP01;s__	N/A	N/A	N/A	N/A	N/A	N/A	N/A	N/A	N/A	N/A	d__Bacteria;p__Chloroflexota;c__Chloroflexia;o__Chloroflexales;f__Kallotenuaceae;g__JACDGP01;s__	taxonomic novelty determined using RED	classification based on placement in class-level tree	N/A	55.39	11	0.96798	N/A	FALSE	6	Rule 2
bin.204	64.8276	0	1598025	0.604245	88	d__Bacteria;p__Actinomycetota;c__Acidimicrobiia;o__Acidimicrobiales;f__RAAP-2;g__RAAP-2;s__	N/A	N/A	N/A	N/A	N/A	N/A	N/A	N/A	N/A	N/A	d__Bacteria;p__Actinomycetota;c__Acidimicrobiia;o__Acidimicrobiales;f__RAAP-2;g__RAAP-2;s__	taxonomic classification fully defined by topology	classification based on placement in class-level tree	N/A	67.86	11	0.97187	N/A	FALSE	5	Rule 2
bin.41	64.8148	0	850121	0.406428	33	d__Bacteria;p__Patescibacteria;c__Saccharimonadia;o__Saccharimonadales;f__UBA4665;g__;s__	N/A	N/A	N/A	N/A	N/A	N/A	N/A	N/A	N/A	N/A	d__Bacteria;p__Patescibacteria;c__Saccharimonadia;o__Saccharimonadales;f__UBA4665;g__;s__	taxonomic classification fully defined by topology	classification based on placement in class-level tree	N/A	73.07	11	0.79479	N/A	FALSE	6	Rule 2
bin.668	64.5768	9.48276	2615693	0.693106	199	d__Bacteria;p__Actinomycetota;c__Thermoleophilia;o__Solirubrobacterales;f__Solirubrobacteraceae;g__Palsa-465;s__	N/A	N/A	N/A	N/A	N/A	N/A	N/A	N/A	N/A	N/A	d__Bacteria;p__Actinomycetota;c__Thermoleophilia;o__Solirubrobacterales;f__Solirubrobacteraceae;g__Palsa-465;s__	taxonomic classification fully defined by topology	classification based on placement in class-level tree	N/A	57.62	11	0.94105	N/A	FALSE	5	Rule 2
bin.846	64.3126	9.8251	2615355	0.634672	271	d__Bacteria;p__Eremiobacterota;c__Eremiobacteria;o__Baltobacterales;f__Baltobacteraceae;g__JANYGA01;s__	N/A	N/A	N/A	N/A	N/A	N/A	N/A	N/A	N/A	N/A	d__Bacteria;p__Eremiobacterota;c__Eremiobacteria;o__Baltobacterales;f__Baltobacteraceae;g__JANYGA01;s__	taxonomic novelty determined using RED	classification based on placement in class-level tree	N/A	40.97	11	0.95315	N/A	FALSE	6	Rule 2
bin.399	64.1241	1.0989	1838117	0.655904	198	d__Bacteria;p__Gemmatimonadota;c__Gemmatimonadetes;o__Gemmatimonadales;f__Gemmatimonadaceae;g__;s__	N/A	N/A	N/A	N/A	N/A	N/A	N/A	N/A	N/A	N/A	d__Bacteria;p__Gemmatimonadota;c__Gemmatimonadetes;o__Gemmatimonadales;f__Gemmatimonadaceae;g__;s__	taxonomic classification fully defined by topology	classification based on placement in class-level tree	N/A	51.2	11	0.85311	N/A	FALSE	3	Rule 2
bin.290	63.9416	6.78495	3199326	0.707679	841	d__Bacteria;p__Myxococcota;c__Myxococcia;o__Myxococcales;f__40CM-4-68-19;g__;s__	N/A	N/A	N/A	N/A	N/A	N/A	N/A	N/A	N/A	N/A	d__Bacteria;p__Myxococcota;c__Myxococcia;o__Myxococcales;f__40CM-4-68-19;g__;s__	taxonomic classification fully defined by topology	classification based on placement in class-level tree	N/A	51.14	11	0.81333	Genome has more than 12.5% of markers with multiple hits	FALSE	8	Rule 2
bin.611	63.7931	0	3264604	0.624657	213	d__Bacteria;p__Pseudomonadota;c__Gammaproteobacteria;o__Steroidobacterales;f__Steroidobacteraceae;g__PALSA-1196;s__	N/A	N/A	N/A	N/A	N/A	N/A	N/A	N/A	N/A	N/A	d__Bacteria;p__Pseudomonadota;c__Gammaproteobacteria;o__Steroidobacterales;f__Steroidobacteraceae;g__PALSA-1196;s__	taxonomic novelty determined using RED	classification based on placement in class-level tree	N/A	62.66	11	0.89415	N/A	FALSE	1	Rule 2
bin.273	63.7851	4.78395	2195719	0.657684	489	d__Bacteria;p__Eremiobacterota;c__Eremiobacteria;o__Baltobacterales;f__Baltobacteraceae;g__;s__	N/A	N/A	N/A	N/A	N/A	N/A	N/A	N/A	N/A	N/A	d__Bacteria;p__Eremiobacterota;c__Eremiobacteria;o__Baltobacterales;f__Baltobacteraceae;g__;s__	taxonomic classification fully defined by topology	classification based on placement in class-level tree	N/A	44.99	11	0.79659	N/A	FALSE	6	Rule 2
bin.843	63.5328	1.7094	1379217	0.68551	164	d__Bacteria;p__Actinomycetota;c__Thermoleophilia;o__Solirubrobacterales;f__Solirubrobacteraceae;g__;s__	N/A	N/A	N/A	N/A	N/A	N/A	N/A	N/A	N/A	N/A	d__Bacteria;p__Actinomycetota;c__Thermoleophilia;o__Solirubrobacterales;f__Solirubrobacteraceae;g__;s__	taxonomic novelty determined using RED	classification based on placement in class-level tree	N/A	55.29	11	0.81804	N/A	FALSE	5	Rule 2
bin.156	63.1034	3.44828	1729457	0.618886	154	d__Bacteria;p__Actinomycetota;c__Acidimicrobiia;o__Acidimicrobiales;f__RAAP-2;g__RAAP-2;s__	N/A	N/A	N/A	N/A	N/A	GCA_003132305.1	95.0	d__Bacteria;p__Actinomycetota;c__Acidimicrobiia;o__Acidimicrobiales;f__RAAP-2;g__RAAP-2;s__RAAP-2 sp003132305	94.88	0.726	d__Bacteria;p__Actinomycetota;c__Acidimicrobiia;o__Acidimicrobiales;f__RAAP-2;g__RAAP-2;s__	taxonomic classification defined by topology and ANI	classification based on placement in class-level tree	GCA_003162475.1, s__RAAP-2 sp003162475, 95.0, 84.19, 0.4; GCA_003141815.1, s__RAAP-2 sp003141815, 95.0, 83.3, 0.333	55.51	11	0.99399	Genome not assigned to closest species as it falls outside its pre-defined ANI radius	FALSE	5	Rule 2
bin.788	62.8632	1.28205	2539200	0.61623	103	d__Bacteria;p__Acidobacteriota;c__Terriglobia;o__Terriglobales;f__Acidobacteriaceae;g__Granulicella_C;s__	N/A	N/A	N/A	N/A	N/A	N/A	N/A	N/A	N/A	N/A	d__Bacteria;p__Acidobacteriota;c__Terriglobia;o__Terriglobales;f__Acidobacteriaceae;g__Granulicella_C;s__	taxonomic classification fully defined by topology	classification based on placement in class-level tree	N/A	64.03	11	0.97211	N/A	FALSE	8	Rule 2
bin.774	62.2834	2.75229	1536921	0.693449	189	d__Bacteria;p__Chloroflexota;c__Limnocylindria;o__Limnocylindrales;f__CSP1-4;g__Palsa-1033;s__Palsa-1033 sp003152165	GCA_003152165.1	95.0	d__Bacteria;p__Chloroflexota;c__Limnocylindria;o__Limnocylindrales;f__CSP1-4;g__Palsa-1033;s__Palsa-1033 sp003152165	98.09	0.89	GCA_003152165.1	95.0	d__Bacteria;p__Chloroflexota;c__Limnocylindria;o__Limnocylindrales;f__CSP1-4;g__Palsa-1033;s__Palsa-1033 sp003152165	98.09	0.89	d__Bacteria;p__Chloroflexota;c__Limnocylindria;o__Limnocylindrales;f__CSP1-4;g__Palsa-1033;s__	taxonomic classification defined by topology and ANI	topological placement and ANI have congruent species assignments	GCA_017881915.1, s__Palsa-1033 sp017881915, 95.0, 85.74, 0.479; GCA_003169655.1, s__Palsa-1033 sp003169655, 95.0, 82.77, 0.222; GCA_025450915.1, s__Palsa-1033 sp025450915, 95.0, 82.6, 0.214	50.98	11	N/A	N/A	TRUE	6	Rule 7
bin.278	62.2126	5.10057	2471062	0.601677	372	d__Bacteria;p__Acidobacteriota;c__Terriglobia;o__Terriglobales;f__Acidobacteriaceae;g__JAJZHR01;s__	N/A	N/A	N/A	N/A	N/A	N/A	N/A	N/A	N/A	N/A	d__Bacteria;p__Acidobacteriota;c__Terriglobia;o__Terriglobales;f__Acidobacteriaceae;g__JAJZHR01;s__	taxonomic novelty determined using RED	classification based on placement in class-level tree	N/A	38.67	11	0.9101	N/A	FALSE	8	Rule 2
bin.805	62.0603	6.09979	3626548	0.633992	682	d__Bacteria;p__Pseudomonadota;c__Alphaproteobacteria;o__Rhizobiales;f__Beijerinckiaceae;g__Roseiarcus;s__	N/A	N/A	N/A	N/A	N/A	N/A	N/A	N/A	N/A	N/A	d__Bacteria;p__Pseudomonadota;c__Alphaproteobacteria;o__Rhizobiales;f__Beijerinckiaceae;g__Roseiarcus;s__	taxonomic classification fully defined by topology	classification based on placement in class-level tree	N/A	49.69	11	0.97747	N/A	FALSE	4	Rule 2
bin.708	61.8966	0	1922119	0.597147	340	d__Bacteria;p__Chloroflexota;c__Dormibacteria;o__UBA8260;f__UBA8260;g__JACWAJ01;s__	N/A	N/A	N/A	N/A	N/A	N/A	N/A	N/A	N/A	N/A	d__Bacteria;p__Chloroflexota;c__Dormibacteria;o__UBA8260;f__UBA8260;g__JACWAJ01;s__	taxonomic novelty determined using RED	classification based on placement in class-level tree	N/A	45.1	11	0.84233	N/A	FALSE	6	Rule 2
bin.56	61.4458	5.12906	2821500	0.687884	373	d__Bacteria;p__Actinomycetota;c__Actinomycetes;o__Mycobacteriales;f__Jatrophihabitantaceae;g__;s__	N/A	N/A	N/A	N/A	N/A	N/A	N/A	N/A	N/A	N/A	d__Bacteria;p__Actinomycetota;c__Actinomycetes;o__Mycobacteriales;f__Jatrophihabitantaceae;g__;s__	taxonomic novelty determined using RED	classification based on placement in class-level tree	N/A	45.06	11	0.91796	N/A	FALSE	5	Rule 2
bin.93	61.3793	0	1634106	0.699749	274	d__Bacteria;p__Actinomycetota;c__Acidimicrobiia;o__Acidimicrobiales;f__Bog-793;g__;s__	N/A	N/A	N/A	N/A	N/A	N/A	N/A	N/A	N/A	N/A	d__Bacteria;p__Actinomycetota;c__Acidimicrobiia;o__Acidimicrobiales;f__Bog-793;g__;s__	taxonomic novelty determined using RED	classification based on placement in class-level tree	N/A	49.29	11	0.80633	N/A	FALSE	5	Rule 2
bin.648	60.4288	7.18202	2878852	0.629732	568	d__Bacteria;p__Acidobacteriota;c__Terriglobia;o__Bryobacterales;f__Bryobacteraceae;g__DOZZ01;s__	N/A	N/A	N/A	N/A	N/A	GCA_003517725.1	95.0	d__Bacteria;p__Acidobacteriota;c__Terriglobia;o__Bryobacterales;f__Bryobacteraceae;g__DOZZ01;s__DOZZ01 sp003517725	83.78	0.16	d__Bacteria;p__Acidobacteriota;c__Terriglobia;o__Bryobacterales;f__Bryobacteraceae;g__DOZZ01;s__	taxonomic classification defined by topology and ANI	classification based on placement in class-level tree	N/A	42.24	11	0.97928	N/A	FALSE	8	Rule 2
bin.920	60.3448	5.17241	2081924	0.60396	495	d__Bacteria;p__Acidobacteriota;c__Thermoanaerobaculia;o__Gp7-AA8;f__Gp7-AA8;g__;s__	N/A	N/A	N/A	N/A	N/A	N/A	N/A	N/A	N/A	N/A	d__Bacteria;p__Acidobacteriota;c__Thermoanaerobaculia;o__Gp7-AA8;f__Gp7-AA8;g__;s__	taxonomic classification fully defined by topology	classification based on placement in class-level tree	N/A	38.51	11	0.76604	N/A	FALSE	8	Rule 2
bin.931	60.3365	2.7027	1285690	0.558295	354	d__Bacteria;p__Verrucomicrobiota;c__Verrucomicrobiae;o__Chthoniobacterales;f__UBA10450;g__CATPCN01;s__CATPCN01 sp955652855	GCA_955652855.1	95.0	d__Bacteria;p__Verrucomicrobiota;c__Verrucomicrobiae;o__Chthoniobacterales;f__UBA10450;g__CATPCN01;s__CATPCN01 sp955652855	98.56	0.585	GCA_955652855.1	95.0	d__Bacteria;p__Verrucomicrobiota;c__Verrucomicrobiae;o__Chthoniobacterales;f__UBA10450;g__CATPCN01;s__CATPCN01 sp955652855	98.56	0.585	d__Bacteria;p__Verrucomicrobiota;c__Verrucomicrobiae;o__Chthoniobacterales;f__UBA10450;g__;s__	taxonomic classification defined by topology and ANI	topological placement and ANI have congruent species assignments	N/A	44.81	11	N/A	N/A	TRUE	8	Rule 7
bin.709	59.6866	3.7037	1741645	0.604832	358	d__Bacteria;p__Acidobacteriota;c__Terriglobia;o__Acidoferrales;f__UBA7541;g__JAAFGT01;s__	N/A	N/A	N/A	N/A	N/A	GCA_010365215.1	95.0	d__Bacteria;p__Acidobacteriota;c__Terriglobia;o__Acidoferrales;f__UBA7541;g__JAAFGT01;s__JAAFGT01 sp010365215	90.55	0.645	d__Bacteria;p__Acidobacteriota;c__Terriglobia;o__Acidoferrales;f__UBA7541;g__JAAFGT01;s__	taxonomic classification defined by topology and ANI	classification based on placement in class-level tree	N/A	53.68	11	0.98636	Genome not assigned to closest species as it falls outside its pre-defined ANI radius	FALSE	8	Rule 2
bin.901	58.6099	7.26496	1956160	0.576292	275	d__Bacteria;p__Acidobacteriota;c__Terriglobia;o__Terriglobales;f__Acidobacteriaceae;g__;s__	N/A	N/A	N/A	N/A	N/A	N/A	N/A	N/A	N/A	N/A	d__Bacteria;p__Acidobacteriota;c__Terriglobia;o__Terriglobales;f__Acidobacteriaceae;g__;s__	taxonomic classification fully defined by topology	classification based on placement in class-level tree	N/A	44.65	11	0.79084	N/A	FALSE	8	Rule 2
bin.929	58.3732	8.77193	5539125	0.514019	512	d__Bacteria;p__Chloroflexota;c__Ktedonobacteria;o__Ktedonobacterales;f__Ktedonobacteraceae;g__;s__	N/A	N/A	N/A	N/A	N/A	N/A	N/A	N/A	N/A	N/A	d__Bacteria;p__Chloroflexota;c__Ktedonobacteria;o__Ktedonobacterales;f__Ktedonobacteraceae;g__;s__	taxonomic novelty determined using RED	classification based on placement in class-level tree	N/A	45.56	11	0.87798	Genome has more than 10.8% of markers with multiple hits	FALSE	6	Rule 2
bin.228	58.2027	8.62069	4322941	0.575287	440	d__Bacteria;p__Acidobacteriota;c__Terriglobia;o__Bryobacterales;f__Bryobacteraceae;g__BOG-234;s__	N/A	N/A	N/A	N/A	N/A	N/A	N/A	N/A	N/A	N/A	d__Bacteria;p__Acidobacteriota;c__Terriglobia;o__Bryobacterales;f__Bryobacteraceae;g__BOG-234;s__	taxonomic classification fully defined by topology	classification based on placement in class-level tree	N/A	52.99	11	0.93443	N/A	FALSE	8	Rule 2
bin.781	57.7586	1.72414	2426645	0.679301	330	d__Bacteria;p__Pseudomonadota;c__Alphaproteobacteria;o__Caulobacterales;f__Caulobacteraceae;g__Palsa-881;s__	N/A	N/A	N/A	N/A	N/A	N/A	N/A	N/A	N/A	N/A	d__Bacteria;p__Pseudomonadota;c__Alphaproteobacteria;o__Caulobacterales;f__Caulobacteraceae;g__Palsa-881;s__	taxonomic classification fully defined by topology	classification based on placement in class-level tree	N/A	59.36	11	0.96134	N/A	FALSE	4	Rule 2
bin.351	57.5412	8.98148	3097896	0.628009	266	d__Bacteria;p__Eremiobacterota;c__Eremiobacteria;o__Baltobacterales;f__Baltobacteraceae;g__JANYGA01;s__	N/A	N/A	N/A	N/A	N/A	N/A	N/A	N/A	N/A	N/A	d__Bacteria;p__Eremiobacterota;c__Eremiobacteria;o__Baltobacterales;f__Baltobacteraceae;g__JANYGA01;s__	taxonomic novelty determined using RED	classification based on placement in class-level tree	N/A	38.21	11	0.95075	N/A	FALSE	6	Rule 2
bin.19	57.2414	1.72414	1605962	0.617117	56	d__Bacteria;p__Actinomycetota;c__Acidimicrobiia;o__Acidimicrobiales;f__RAAP-2;g__RAAP-2;s__	N/A	N/A	N/A	N/A	N/A	GCA_003134515.1	95.0	d__Bacteria;p__Actinomycetota;c__Acidimicrobiia;o__Acidimicrobiales;f__RAAP-2;g__RAAP-2;s__RAAP-2 sp003134515	90.01	0.728	d__Bacteria;p__Actinomycetota;c__Acidimicrobiia;o__Acidimicrobiales;f__RAAP-2;g__RAAP-2;s__	taxonomic classification defined by topology and ANI	classification based on placement in class-level tree	GCA_003133405.1, s__RAAP-2 sp003133405, 95.0, 84.83, 0.468; GCA_003131665.1, s__RAAP-2 sp003131665, 95.0, 83.47, 0.387; GCA_003132305.1, s__RAAP-2 sp003132305, 95.0, 79.25, 0.161	50.59	11	0.99374	Genome not assigned to closest species as it falls outside its pre-defined ANI radius	FALSE	5	Rule 2
bin.181	57.069	0	4254542	0.595544	470	d__Bacteria;p__Acidobacteriota;c__Terriglobia;o__Terriglobales;f__Acidobacteriaceae;g__PALSA-350;s__	N/A	N/A	N/A	N/A	N/A	N/A	N/A	N/A	N/A	N/A	d__Bacteria;p__Acidobacteriota;c__Terriglobia;o__Terriglobales;f__Acidobacteriaceae;g__PALSA-350;s__	taxonomic classification fully defined by topology	classification based on placement in class-level tree	N/A	51.14	11	0.95175	N/A	FALSE	8	Rule 2
bin.234	56.857	5.03876	2834079	0.640682	887	d__Bacteria;p__Planctomycetota;c__Planctomycetia;o__Gemmatales;f__Gemmataceae;g__JALHQU01;s__	N/A	N/A	N/A	N/A	N/A	N/A	N/A	N/A	N/A	N/A	d__Bacteria;p__Planctomycetota;c__Planctomycetia;o__Gemmatales;f__Gemmataceae;g__JALHQU01;s__	taxonomic classification fully defined by topology	classification based on placement in class-level tree	N/A	43.34	11	0.97914	N/A	FALSE	8	Rule 2
bin.258	56.3793	7.75862	3344942	0.672002	468	d__Bacteria;p__Pseudomonadota;c__Gammaproteobacteria;o__Burkholderiales;f__Burkholderiaceae;g__CAHJXF01;s__	N/A	N/A	N/A	N/A	N/A	GCA_025356395.1	95.0	d__Bacteria;p__Pseudomonadota;c__Gammaproteobacteria;o__Burkholderiales;f__Burkholderiaceae;g__CAHJXF01;s__CAHJXF01 sp025356395	84.91	0.297	d__Bacteria;p__Pseudomonadota;c__Gammaproteobacteria;o__Burkholderiales;f__Burkholderiaceae;g__CAHJXF01;s__	taxonomic classification defined by topology and ANI	classification based on placement in class-level tree	GCA_937872165.1, s__CAHJXF01 sp937872165, 95.0, 83.18, 0.182	40.3	11	0.97304	N/A	FALSE	1	Rule 2
bin.566	56.1912	6.89655	393683	0.446479	38	d__Bacteria;p__Patescibacteria;c__Saccharimonadia;o__Saccharimonadales;f__UBA4665;g__JAJZWH01;s__	N/A	N/A	N/A	N/A	N/A	N/A	N/A	N/A	N/A	N/A	d__Bacteria;p__Patescibacteria;c__Saccharimonadia;o__Saccharimonadales;f__UBA4665;g__JAJZWH01;s__	taxonomic classification fully defined by topology	classification based on placement in class-level tree	N/A	38.75	11	0.9558	N/A	FALSE	6	Rule 2
bin.263	55.6897	3.44828	1756308	0.594017	481	d__Bacteria;p__Eremiobacterota;c__Eremiobacteria;o__Baltobacterales;f__Baltobacteraceae;g__JAMXLG01;s__	N/A	N/A	N/A	N/A	N/A	N/A	N/A	N/A	N/A	N/A	d__Bacteria;p__Eremiobacterota;c__Eremiobacteria;o__Baltobacterales;f__Baltobacteraceae;g__JAMXLG01;s__	taxonomic novelty determined using RED	classification based on placement in class-level tree	N/A	46.04	11	0.93489	N/A	FALSE	6	Rule 2
bin.59	55.2217	0.390947	1869395	0.673339	290	d__Bacteria;p__Eremiobacterota;c__Eremiobacteria;o__Baltobacterales;f__Baltobacteraceae;g__Elarobacter;s__	N/A	N/A	N/A	N/A	N/A	GCA_030947665.1	95.0	d__Bacteria;p__Eremiobacterota;c__Eremiobacteria;o__Baltobacterales;f__Baltobacteraceae;g__Elarobacter;s__Elarobacter sp030947665	84.14	0.242	d__Bacteria;p__Eremiobacterota;c__Eremiobacteria;o__Baltobacterales;f__Baltobacteraceae;g__Elarobacter;s__	taxonomic classification defined by topology and ANI	classification based on placement in class-level tree	GCA_003134965.1, s__Elarobacter winogradskyi, 95.0, 82.01, 0.153	46.16	11	0.9765	N/A	FALSE	6	Rule 2
bin.881	54.9505	0	677344	0.512651	15	d__Bacteria;p__Patescibacteria;c__Saccharimonadia;o__Saccharimonadales;f__UBA4665;g__;s__	N/A	N/A	N/A	N/A	N/A	N/A	N/A	N/A	N/A	N/A	d__Bacteria;p__Patescibacteria;c__Saccharimonadia;o__Saccharimonadales;f__UBA4665;g__;s__	taxonomic novelty determined using RED	classification based on placement in class-level tree	N/A	61.67	11	0.87273	N/A	FALSE	6	Rule 2
bin.30	54.9143	2.74143	2092169	0.623762	494	d__Bacteria;p__Pseudomonadota;c__Gammaproteobacteria;o__Burkholderiales;f__Burkholderiaceae;g__Polaromonas;s__	N/A	N/A	N/A	N/A	N/A	N/A	N/A	N/A	N/A	N/A	d__Bacteria;p__Pseudomonadota;c__Gammaproteobacteria;o__Burkholderiales;f__Burkholderiaceae;g__Polaromonas;s__	taxonomic classification fully defined by topology	classification based on placement in class-level tree	N/A	44.65	11	0.98683	N/A	FALSE	1	Rule 2
bin.43	54.1066	3.44828	1464353	0.691189	394	d__Bacteria;p__Actinomycetota;c__Acidimicrobiia;o__Acidimicrobiales;f__RAAP-2;g__Bog-756;s__	N/A	N/A	N/A	N/A	N/A	N/A	N/A	N/A	N/A	N/A	d__Bacteria;p__Actinomycetota;c__Acidimicrobiia;o__Acidimicrobiales;f__RAAP-2;g__Bog-756;s__	taxonomic classification fully defined by topology	classification based on placement in class-level tree	N/A	31	11	0.9474	N/A	FALSE	5	Rule 2
bin.123	53.4483	5.17241	2537532	0.685276	182	d__Bacteria;p__Actinomycetota;c__Acidimicrobiia;o__Acidimicrobiales;f__RAAP-2;g__Bog-473;s__	N/A	N/A	N/A	N/A	N/A	N/A	N/A	N/A	N/A	N/A	d__Bacteria;p__Actinomycetota;c__Acidimicrobiia;o__Acidimicrobiales;f__RAAP-2;g__Bog-473;s__	taxonomic classification fully defined by topology	classification based on placement in class-level tree	N/A	36.41	11	0.96415	N/A	FALSE	5	Rule 2
bin.287	53.4483	8.62069	2146479	0.691351	523	d__Bacteria;p__Actinomycetota;c__Acidimicrobiia;o__Acidimicrobiales;f__RAAP-2;g__Bog-756;s__	N/A	N/A	N/A	N/A	N/A	N/A	N/A	N/A	N/A	N/A	d__Bacteria;p__Actinomycetota;c__Acidimicrobiia;o__Acidimicrobiales;f__RAAP-2;g__Bog-756;s__	taxonomic classification fully defined by topology	classification based on placement in class-level tree	N/A	41.13	11	0.90704	N/A	FALSE	5	Rule 2
bin.705	53.4483	1.72414	1533696	0.625763	61	d__Bacteria;p__Actinomycetota;c__Acidimicrobiia;o__Acidimicrobiales;f__RAAP-2;g__RAAP-2;s__	N/A	N/A	N/A	N/A	N/A	GCA_013044265.1	95.0	d__Bacteria;p__Actinomycetota;c__Acidimicrobiia;o__Acidimicrobiales;f__RAAP-2;g__RAAP-2;s__RAAP-2 sp013044265	80.3	0.23	d__Bacteria;p__Actinomycetota;c__Acidimicrobiia;o__Acidimicrobiales;f__RAAP-2;g__RAAP-2;s__	taxonomic classification defined by topology and ANI	classification based on placement in class-level tree	GCA_029850535.1, s__RAAP-2 sp029850535, 95.0, 82.27, 0.323; GCA_003136415.1, s__RAAP-2 sp003136415, 95.0, 80.19, 0.169	49.75	11	0.98735	N/A	FALSE	5	Rule 2
bin.213	52.7586	8.62069	1891024	0.611345	292	d__Bacteria;p__Acidobacteriota;c__Terriglobia;o__Terriglobales;f__Acidobacteriaceae;g__Granulicella;s__	N/A	N/A	N/A	N/A	N/A	GCA_030854435.1	95.0	d__Bacteria;p__Acidobacteriota;c__Terriglobia;o__Terriglobales;f__Acidobacteriaceae;g__Granulicella;s__Granulicella sp030854435	83.87	0.209	d__Bacteria;p__Acidobacteriota;c__Terriglobia;o__Terriglobales;f__Acidobacteriaceae;g__Granulicella;s__	taxonomic classification defined by topology and ANI	classification based on placement in class-level tree	N/A	40.22	11	0.98126	N/A	FALSE	8	Rule 2
bin.681	52.5862	1.72414	1734357	0.693406	459	d__Bacteria;p__Chloroflexota;c__Dormibacteria;o__Dormibacterales;f__Dormibacteraceae;g__;s__	N/A	N/A	N/A	N/A	N/A	N/A	N/A	N/A	N/A	N/A	d__Bacteria;p__Chloroflexota;c__Dormibacteria;o__Dormibacterales;f__Dormibacteraceae;g__;s__	taxonomic novelty determined using RED	classification based on placement in class-level tree	N/A	38.01	11	0.78394	N/A	FALSE	6	Rule 2
bin.103	52.5309	0.308642	1905645	0.569763	351	d__Bacteria;p__Armatimonadota;c__Chthonomonadetes;o__Chthonomonadales;f__Chthonomonadaceae;g__;s__	N/A	N/A	N/A	N/A	N/A	N/A	N/A	N/A	N/A	N/A	d__Bacteria;p__Armatimonadota;c__Chthonomonadetes;o__Chthonomonadales;f__Chthonomonadaceae;g__;s__	taxonomic novelty determined using RED	classification based on placement in class-level tree	N/A	44.71	11	0.81035	N/A	FALSE	6	Rule 2
bin.487	52.2502	0	2317177	0.566285	331	d__Bacteria;p__Chloroflexota;c__Ktedonobacteria;o__;f__;g__;s__	N/A	N/A	N/A	N/A	N/A	N/A	N/A	N/A	N/A	N/A	d__Bacteria;p__Chloroflexota;c__Ktedonobacteria;o__;f__;g__;s__	taxonomic novelty determined using RED	classification based on placement in class-level tree	N/A	46.87	11	0.5168	N/A	FALSE	6	Rule 2
bin.405	52.181	2.32558	4202436	0.647529	1187	d__Bacteria;p__Planctomycetota;c__Planctomycetia;o__Gemmatales;f__Gemmataceae;g__;s__	N/A	N/A	N/A	N/A	N/A	N/A	N/A	N/A	N/A	N/A	d__Bacteria;p__Planctomycetota;c__Planctomycetia;o__Gemmatales;f__Gemmataceae;g__;s__	taxonomic novelty determined using RED	classification based on placement in class-level tree	N/A	32.19	11	0.83643	N/A	FALSE	8	Rule 2
bin.183	52.0033	7.24138	2001336	0.691763	517	d__Bacteria;p__Actinomycetota;c__Thermoleophilia;o__Solirubrobacterales;f__Thermoleophilaceae;g__JACVRW01;s__	N/A	N/A	N/A	N/A	N/A	N/A	N/A	N/A	N/A	N/A	d__Bacteria;p__Actinomycetota;c__Thermoleophilia;o__Solirubrobacterales;f__Thermoleophilaceae;g__JACVRW01;s__	taxonomic classification fully defined by topology	classification based on placement in class-level tree	N/A	38.31	11	0.92008	N/A	FALSE	5	Rule 2
bin.457	51.7312	3.10945	3060048	0.662746	444	d__Bacteria;p__Pseudomonadota;c__Alphaproteobacteria;o__Acetobacterales;f__Acetobacteraceae;g__CAIPHQ01;s__	N/A	N/A	N/A	N/A	N/A	N/A	N/A	N/A	N/A	N/A	d__Bacteria;p__Pseudomonadota;c__Alphaproteobacteria;o__Acetobacterales;f__Acetobacteraceae;g__CAIPHQ01;s__	taxonomic novelty determined using RED	classification based on placement in class-level tree	N/A	45.34	11	0.93231	N/A	FALSE	4	Rule 2
bin.269	51.6458	5.17241	2288308	0.688612	407	d__Bacteria;p__Chloroflexota;c__Dormibacteria;o__UBA8260;f__UBA8260;g__Palsa-875;s__	N/A	N/A	N/A	N/A	N/A	GCA_025450495.1	95.0	d__Bacteria;p__Chloroflexota;c__Dormibacteria;o__UBA8260;f__UBA8260;g__Palsa-875;s__Palsa-875 sp025450495	82.93	0.203	d__Bacteria;p__Chloroflexota;c__Dormibacteria;o__UBA8260;f__UBA8260;g__Palsa-875;s__	taxonomic classification defined by topology and ANI	classification based on placement in class-level tree	GCA_955652545.1, s__Palsa-875 sp955652545, 95.0, 85.12, 0.209; GCA_955652455.1, s__Palsa-875 sp955652455, 95.0, 84.69, 0.185	39.07	11	0.97528	Genome has more than 11.7% of markers with multiple hits	FALSE	6	Rule 2
bin.738	51.5204	1.72414	2036535	0.626786	282	d__Bacteria;p__Eremiobacterota;c__Eremiobacteria;o__Baltobacterales;f__Baltobacteraceae;g__JAICWY01;s__	N/A	N/A	N/A	N/A	N/A	N/A	N/A	N/A	N/A	N/A	d__Bacteria;p__Eremiobacterota;c__Eremiobacteria;o__Baltobacterales;f__Baltobacteraceae;g__JAICWY01;s__	taxonomic novelty determined using RED	classification based on placement in class-level tree	N/A	40.75	11	0.89295	N/A	FALSE	6	Rule 2
bin.505	51.4203	4.43953	1244282	0.642892	204	d__Bacteria;p__Pseudomonadota;c__Alphaproteobacteria;o__Sphingomonadales;f__Sphingomonadaceae;g__Sphingomicrobium;s__	N/A	N/A	N/A	N/A	N/A	N/A	N/A	N/A	N/A	N/A	d__Bacteria;p__Pseudomonadota;c__Alphaproteobacteria;o__Sphingomonadales;f__Sphingomonadaceae;g__Sphingomicrobium;s__	taxonomic classification fully defined by topology	classification based on placement in class-level tree	N/A	52.95	11	0.96283	N/A	FALSE	4	Rule 2
bin.552	50.8772	5.29506	1121915	0.604575	264	d__Bacteria;p__Chloroflexota;c__FW602-bin22;o__FW602-bin22;f__CADDYW01;g__JAJPIK01;s__	N/A	N/A	N/A	N/A	N/A	N/A	N/A	N/A	N/A	N/A	d__Bacteria;p__Chloroflexota;c__FW602-bin22;o__FW602-bin22;f__CADDYW01;g__JAJPIK01;s__	taxonomic novelty determined using RED	classification based on placement in class-level tree	N/A	35.21	11	0.89382	Genome has more than 11.7% of markers with multiple hits	FALSE	6	Rule 2
bin.391	50.8621	1.72414	2419294	0.599238	541	d__Bacteria;p__Pseudomonadota;c__Gammaproteobacteria;o__Steroidobacterales;f__Steroidobacteraceae;g__Povalibacter;s__	N/A	N/A	N/A	N/A	N/A	N/A	N/A	N/A	N/A	N/A	d__Bacteria;p__Pseudomonadota;c__Gammaproteobacteria;o__Steroidobacterales;f__Steroidobacteraceae;g__Povalibacter;s__	taxonomic novelty determined using RED	classification based on placement in class-level tree	N/A	42.28	11	0.91869	N/A	FALSE	1	Rule 2
bin.411	50.8621	0	1096147	0.648897	306	d__Bacteria;p__Actinomycetota;c__Acidimicrobiia;o__Acidimicrobiales;f__RAAP-2;g__RAAP-2;s__	N/A	N/A	N/A	N/A	N/A	N/A	N/A	N/A	N/A	N/A	d__Bacteria;p__Actinomycetota;c__Acidimicrobiia;o__Acidimicrobiales;f__RAAP-2;g__RAAP-2;s__	taxonomic classification fully defined by topology	classification based on placement in class-level tree	N/A	36.03	11	0.93131	N/A	FALSE	5	Rule 2
bin.534	50.6481	5.8642	1261856	0.60012	139	d__Bacteria;p__Eremiobacterota;c__Eremiobacteria;o__Baltobacterales;f__Baltobacteraceae;g__JALYVW01;s__	N/A	N/A	N/A	N/A	N/A	N/A	N/A	N/A	N/A	N/A	d__Bacteria;p__Eremiobacterota;c__Eremiobacteria;o__Baltobacterales;f__Baltobacteraceae;g__JALYVW01;s__	taxonomic novelty determined using RED	classification based on placement in class-level tree	N/A	39.78	11	0.84664	N/A	FALSE	6	Rule 2
bin.14	50.4075	6.26959	1079875	0.63306	136	d__Bacteria;p__Actinomycetota;c__Acidimicrobiia;o__Acidimicrobiales;f__RAAP-2;g__RAAP-2;s__	N/A	N/A	N/A	N/A	N/A	N/A	N/A	N/A	N/A	N/A	d__Bacteria;p__Actinomycetota;c__Acidimicrobiia;o__Acidimicrobiales;f__RAAP-2;g__RAAP-2;s__	taxonomic classification fully defined by topology	classification based on placement in class-level tree	N/A	33.07	11	0.9724	N/A	FALSE	5	Rule 2
